# Supplementary material for: Comparative Analysis of Protist Communities in Oilsands Tailings Using Amplicon Sequencing and Metagenomics
Source: Environ Microbiol. 2025 Jan 10;27(1):e70029. doi: 10.1111/1462-2920.70029 (PMC11724239; doi:10.1111/1462-2920.70029)
Supplement: Supplementary file 8 — Table S1. Sampling sites and sample collection data for microbial community analysis using V4 (A) and V9 (B) regions of 18S rRNA gene. [file EMI-27-e70029-s016.xlsx]

## Sheet: Cover
	Assessing protist communities in oilsands tailings-impacted environments using amplicon sequencing and metagenomics: A comparative analysis
	Kristína Záhonová1,2,3,4,#, Harpreet Kaur1,#, Chantel C. Furgason5, Angela V. Smirnova5, Peter F. Dunfield5, Joel B. Dacks1,2,*
	1Division of Infectious Diseases, Department of Medicine, and Department of Biological Science, University of Alberta, Edmonton, Canada
	2Institute of Parasitology, Biology Centre, Czech Academy of Sciences, České Budějovice, Czech Republic
	3Department of Parasitology, Faculty of Science, Charles University, BIOCEV, Vestec, Czech Republic
	4Life Science Research Centre, Faculty of Science, University of Ostrava, Ostrava, Czech Republic
	5Department of Biological Sciences, University of Calgary, Calgary, Canada
	#These authors contributed equally to this work.
	*Corresponding author: dacks@ualberta.ca
	Table S1. Sampling sites and sample collection data for microbial community analysis using V4 (A) and V9 (B) regions of 18S rRNA gene.

## Sheet: A) V4 samples
OTU analysis	sample ID	depth	depth profile	platform	date	sample point	season	source	source2	year	description
Fig. 2; Fig. S1; Table S4	BML_P1-Feb12	0.3	surface	1	2018-02-12	44	winter	BML	BML	2018	Alum added
	BML_P1-Jul23	0.3	surface	1	2018-07-23	57	summer	BML	BML	2018	Alum added
	BML_P2-Jul23	0.3	surface	2	2018-07-23	57	summer	BML	BML	2018	Alum added
	BML_P3-Jul23	0.3	surface	3	2018-07-23	57	summer	BML	BML	2018	Alum added
	BML_P1-Aug13	0.3	surface	1	2018-08-13	60	summer	BML	BML	2018	Alum added
	BML_P2-Aug13	0.3	surface	2	2018-08-13	60	summer	BML	BML	2018	Alum added
	BML_P3-Aug13	0.3	surface	3	2018-08-13	60	summer	BML	BML	2018	Alum added
	BML_P1-Sep10	0.3	surface	1	2018-09-10	65	autumn	BML	BML	2018	Alum added
	BML_P2-Sep10	0.3	surface	2	2018-09-10	65	autumn	BML	BML	2018	Alum added
	BML_P3-Sep10	0.3	surface	3	2018-09-10	65	autumn	BML	BML	2018	Alum added
	BML_P1-Oct09	0.3	surface	1	2018-10-09	69	autumn	BML	BML	2018	Alum added
	BML_P2-Oct09	0.3	surface	2	2018-10-09	69	autumn	BML	BML	2018	Alum added
	SWIP-Aug15	0.3	surface	at	2018-08-15	61	summer	SWIP	Tailings	2018	active tailings
	SWIP-Aug27	0.3	surface	at	2018-08-27	63	summer	SWIP	Tailings	2018	active tailings
	SWIP-Sep10	0.3	surface	at	2018-09-10	65	autumn	SWIP	Tailings	2018	active tailings
	SWIP-Nov06	0.3	surface	at	2018-11-06	73	autumn	SWIP	Tailings	2018	active tailings
	SWIP-Nov19	0.3	surface	at	2018-11-19	74	autumn	SWIP	Tailings	2018	active tailings
	MLSB-May28	0.3	surface	at	2018-05-28	49	spring	MLSB	Tailings	2018	active tailings
	MLSB-Jun04	0.3	surface	at	2018-06-04	50	spring	MLSB	Tailings	2018	active tailings
	MLSB-Jun11	0.3	surface	at	2018-06-11	51	spring	MLSB	Tailings	2018	active tailings
	MLSB-Jun18	0.3	surface	at	2018-06-18	52	spring	MLSB	Tailings	2018	active tailings
	MLSB-Jul03	0.3	surface	at	2018-07-03	54	summer	MLSB	Tailings	2018	active tailings
	MLSB-Jul16	0.3	surface	at	2018-07-16	56	summer	MLSB	Tailings	2018	active tailings
	MLSB-Aug15	0.3	surface	at	2018-08-15	61	summer	MLSB	Tailings	2018	active tailings
	MLSB-Aug27	0.3	surface	at	2018-08-27	63	summer	MLSB	Tailings	2018	active tailings
	MLSB-Sep10	0.3	surface	at	2018-09-10	65	autumn	MLSB	Tailings	2018	active tailings
	MLSB-Sep24	0.3	surface	at	2018-09-24	67	autumn	MLSB	Tailings	2018	active tailings
	MLSB-Nov06	0.3	surface	at	2018-11-06	73	autumn	MLSB	Tailings	2018	active tailings
	MLSB-Nov19	0.3	surface	at	2018-11-19	74	autumn	MLSB	Tailings	2018	active tailings
	BCR_pIN-May28	1.5	surface	pump-in	2018-05-28	49	spring	BCR	BCR	2018	fresh water lake
	BCR_pIN-Jun04	1.5	surface	pump-in	2018-06-04	50	spring	BCR	BCR	2018	fresh water lake
	BCR_pIN-Jun18	1.5	surface	pump-in	2018-06-18	52	spring	BCR	BCR	2018	fresh water lake
	BCR_pIN-Jul03	0.3	surface	pump-in	2018-07-03	54	summer	BCR	BCR	2018	fresh water lake
	BCR_pIN-Jul16	0.3	surface	pump-in	2018-07-16	56	summer	BCR	BCR	2018	fresh water lake
	BCR_pIN-Aug20	0.3	surface	pump-in	2018-08-20	62	summer	BCR	BCR	2018	fresh water lake
	BCR_pIN-Aug27	0.3	surface	pump-in	2018-08-27	63	summer	BCR	BCR	2018	fresh water lake
	BCR_pIN-Sep10	0.3	surface	pump-in	2018-09-10	65	autumn	BCR	BCR	2018	fresh water lake
	BCR_boat-Oct01	0.3	surface	boat launch	2018-10-01	68	autumn	BCR	BCR	2018	fresh water lake
Fig. S2A; Table S5	P1_4m-Feb12	4	watercolumn	1	2018-02-12	44	winter	BML	BML	2018	Alum added
	P1_8m-Feb12	8	watercolumn	1	2018-02-12	44	winter	BML	BML	2018	Alum added
	P1_B-Feb12	10.29	bottom	1	2018-02-12	44	winter	BML	BML	2018	Alum added
	P2_6m-Feb12	6	watercolumn	2	2018-02-12	44	winter	BML	BML	2018	Alum added
	P2_8m-Feb12	8	watercolumn	2	2018-02-12	44	winter	BML	BML	2018	Alum added
	P3_8m-Feb12	8	watercolumn	3	2018-02-12	44	winter	BML	BML	2018	Alum added
	P2_4m-Mar12	4	watercolumn	2	2018-03-12	47	winter	BML	BML	2018	Alum added
	P2_8m-Mar12	8	watercolumn	2	2018-03-12	47	winter	BML	BML	2018	Alum added
	P3_8m-Mar12	8	watercolumn	3	2018-03-12	47	winter	BML	BML	2018	Alum added
	P1_B-Jul23	10.8	bottom	1	2018-07-23	57	summer	BML	BML	2018	Alum added
	P2_B-Jul23	12.6	bottom	2	2018-07-23	57	summer	BML	BML	2018	Alum added
	P3_B-Jul23	10.3	bottom	3	2018-07-23	57	summer	BML	BML	2018	Alum added
	P1_B-Aug13	10.75	bottom	1	2018-08-13	60	summer	BML	BML	2018	Alum added
	P2_B-Aug13	12.5	bottom	2	2018-08-13	60	summer	BML	BML	2018	Alum added
	P3_B-Aug13	10.3	bottom	3	2018-08-13	60	summer	BML	BML	2018	Alum added
	P1_B-Sep10	10.91	bottom	1	2018-09-10	65	autumn	BML	BML	2018	Alum added
	P2_B-Sep10	12.64	bottom	2	2018-09-10	65	autumn	BML	BML	2018	Alum added
	P3_B-Sep10	10.47	bottom	3	2018-09-10	65	autumn	BML	BML	2018	Alum added
	P1_B-Oct09	10.8	bottom	1	2018-10-09	69	autumn	BML	BML	2018	Alum added
	P2_B-Oct09	12.6	bottom	2	2018-10-09	69	autumn	BML	BML	2018	Alum added
	P3_B-Oct09	10.3	bottom	3	2018-10-09	69	autumn	BML	BML	2018	Alum added
Fig. S2B; Table S6	P1-Mar02 (201-202)	9	sediment	1	2017-03-02	29	winter	BML	BML	2017	Alum added
	P1-Mar02 (203-204)	9.2	sediment	1	2017-03-02	29	winter	BML	BML	2017	Alum added
	P3-Mar02 (43-44)	8	sediment	3	2017-03-02	29	winter	BML	BML	2017	Alum added
	P3-Mar02 (45-46)	8.2	sediment	3	2017-03-02	29	winter	BML	BML	2017	Alum added
	P3-Mar02 (49-50)	8.5	sediment	3	2017-03-02	29	winter	BML	BML	2017	Alum added

## Sheet: B) V9 samples
OTU analysis	sample ID	depth	depth profile	platform	date	sample point	season	source	source2	description
Fig. 1; Fig. S1; Table S4	BML_P1-Feb12	0.3	surface	1	2018-02-12	44	winter	BML	BML	Alum added
	BML_P1-Jul23	0.3	surface	1	2018-07-23	57	summer	BML	BML	Alum added
	BML_P2-Jul23	0.3	surface	2	2018-07-23	57	summer	BML	BML	Alum added
	BML_P3-Jul23	0.3	surface	3	2018-07-23	57	summer	BML	BML	Alum added
	BML_P1-Aug13	0.3	surface	1	2018-08-13	60	summer	BML	BML	Alum added
	BML_P2-Aug13	0.3	surface	2	2018-08-13	60	summer	BML	BML	Alum added
	BML_P1-Sep10	0.3	surface	1	2018-09-10	65	autumn	BML	BML	Alum added
	BML_P2-Sep10	0.3	surface	2	2018-09-10	65	autumn	BML	BML	Alum added
	BML_P1-Oct09	0.3	surface	1	2018-10-09	69	autumn	BML	BML	Alum added
	BML_P2-Oct09	0.3	surface	2	2018-10-09	69	autumn	BML	BML	Alum added
	SWIP-Aug15	0.3	surface	at	2018-08-15	61	summer	SWIP	Tailings	active tailings
	SWIP-Aug27	0.3	surface	at	2018-08-27	63	summer	SWIP	Tailings	active tailings
	SWIP-Sep10	0.3	surface	at	2018-09-10	65	autumn	SWIP	Tailings	active tailings
	SWIP-Sep24	0.3	surface	at	2018-09-24	67	autumn	SWIP	Tailings	active tailings
	SWIP-Nov06	0.3	surface	at	2018-11-06	72	autumn	SWIP	Tailings	active tailings
	SWIP-Nov19	0.3	surface	at	2018-11-19	73	autumn	SWIP	Tailings	active tailings
	SWIP-Dec17	0.3	surface	at	2018-12-17	74	autumn	SWIP	Tailings	active tailings
	MLSB-May28	0.3	surface	at	2018-05-28	49	spring	MLSB	Tailings	active tailings
	MLSB-Jun04	0.3	surface	at	2018-06-04	50	spring	MLSB	Tailings	active tailings
	MLSB-Jun11	0.3	surface	at	2018-06-11	51	spring	MLSB	Tailings	active tailings
	MLSB-Jun18	0.3	surface	at	2018-06-18	52	spring	MLSB	Tailings	active tailings
	MLSB-Jul03	0.3	surface	at	2018-07-03	54	summer	MLSB	Tailings	active tailings
	MLSB-Jul16	0.3	surface	at	2018-07-16	56	summer	MLSB	Tailings	active tailings
	MLSB-Aug15	0.3	surface	at	2018-08-15	61	summer	MLSB	Tailings	active tailings
	MLSB-Aug27	0.3	surface	at	2018-08-27	63	summer	MLSB	Tailings	active tailings
	MLSB-Sep10	0.3	surface	at	2018-09-10	65	autumn	MLSB	Tailings	active tailings
	MLSB-Sep24	0.3	surface	at	2018-09-24	67	autumn	MLSB	Tailings	active tailings
	MLSB-Nov06	0.3	surface	at	2018-11-06	72	autumn	MLSB	Tailings	active tailings
	MLSB-Nov19	0.3	surface	at	2018-11-19	73	autumn	MLSB	Tailings	active tailings
	MLSB-Dec17	0.3	surface	at	2018-12-17	74	autumn	MLSB	Tailings	active tailings
	BCR_pIN-May28	1.5	surface	pump-in	2018-05-28	49	spring	BCR	BCR	fresh water lake
	BCR_pIN-Jun04	1.5	surface	pump-in	2018-06-04	50	spring	BCR	BCR	fresh water lake
	BCR_pIN-Jun18	1.5	surface	pump-in	2018-06-18	52	spring	BCR	BCR	fresh water lake
	BCR_pIN-Jul03	0.3	surface	pump-in	2018-07-03	54	summer	BCR	BCR	fresh water lake
	BCR_pIN-Jul16	0.3	surface	pump-in	2018-07-16	56	summer	BCR	BCR	fresh water lake
	BCR_pIN-Aug20	0.3	surface	pump-in	2018-08-20	62	summer	BCR	BCR	fresh water lake
	BCR_pIN-Sep10	0.3	surface	pump-in	2018-09-10	65	autumn	BCR	BCR	fresh water lake
	BCR_boat-Oct09	0.3	surface	boat launch	2018-10-09	69	autumn	BCR	BCR	fresh water lake
Fig. S2A; Table S5	P1_2m-Feb12	2	watercolumn	1	2018-02-12	44	winter	BML	BML	Alum added
	P1_4m-Feb12	4	watercolumn	1	2018-02-12	44	winter	BML	BML	Alum added
	P1_6m-Feb12	6	watercolumn	1	2018-02-12	44	winter	BML	BML	Alum added
	P1_8m-Feb12	8	watercolumn	1	2018-02-12	44	winter	BML	BML	Alum added
	P1_B-Feb12	10.29	bottom	1	2018-02-12	44	winter	BML	BML	Alum added
	P2_4m-Feb12	4	watercolumn	2	2018-02-12	44	winter	BML	BML	Alum added
	P2_6m-Feb12	6	watercolumn	2	2018-02-12	44	winter	BML	BML	Alum added
	P2_8m-Feb12	8	watercolumn	2	2018-02-12	44	winter	BML	BML	Alum added
	P2_10m-Feb12	10	watercolumn	2	2018-02-12	44	winter	BML	BML	Alum added
	P3_8m-Feb12	8	watercolumn	3	2018-02-12	44	winter	BML	BML	Alum added
	P2_4m-Mar12	4	watercolumn	2	2018-03-12	47	winter	BML	BML	Alum added
	P2_8m-Mar12	8	watercolumn	2	2018-03-12	47	winter	BML	BML	Alum added
	P3_8m-Mar12	8	watercolumn	3	2018-03-12	47	winter	BML	BML	Alum added
	P1_B-Jul23	10.8	bottom	1	2018-07-23	57	summer	BML	BML	Alum added
	P3_B-Jul23	10.3	bottom	3	2018-07-23	57	summer	BML	BML	Alum added
	P2_B-Aug13	12.5	bottom	2	2018-08-13	60	summer	BML	BML	Alum added
	P3_B-Aug13	10.3	bottom	3	2018-08-13	60	summer	BML	BML	Alum added
	P1_B-Sep10	10.91	bottom	1	2018-09-10	65	autumn	BML	BML	Alum added
	P2_B-Sep10	12.64	bottom	2	2018-09-10	65	autumn	BML	BML	Alum added
	P1_B-Oct09	10.8	bottom	1	2018-10-09	69	autumn	BML	BML	Alum added
	P2_B-Oct09	12.6	bottom	2	2018-10-09	69	autumn	BML	BML	Alum added
	P3_B-Oct09	10.3	bottom	3	2018-10-09	69	autumn	BML	BML	Alum added
Fig. S2B; Table S6	P1-Mar02 (201-202)	9	sediment	1	2017-03-02	25	winter	BML	BML	Alum added
	P1-Mar02 (203-204)	9.2	sediment	1	2017-03-02	25	winter	BML	BML	Alum added
	P3-Mar02 (43-44)	8	sediment	3	2017-03-02	25	winter	BML	BML	Alum added
	P3-Mar02 (45-46)	8.2	sediment	3	2017-03-02	25	winter	BML	BML	Alum added
	P3-Mar02 (49-50)	8.5	sediment	3	2017-03-02	25	winter	BML	BML	Alum added
