# Supplementary material for: Comparative Analysis of Protist Communities in Oilsands Tailings Using Amplicon Sequencing and Metagenomics
Source: Environ Microbiol. 2025 Jan 10;27(1):e70029. doi: 10.1111/1462-2920.70029 (PMC11724239; doi:10.1111/1462-2920.70029)
Supplement: Supplementary file 9 — Table S2. Primers used in this study to amplify V4 and V9 regions. Listed is information about PCR primers used for amplicon sequencing, OTU PCR, and circularization of the Paramicrosporidium sp. mtDNA. [file EMI-27-e70029-s014.xlsx]

## Sheet: Cover
	Assessing protist communities in oilsands tailings-impacted environments using amplicon sequencing and metagenomics: A comparative analysis
	Kristína Záhonová1,2,3,4,#, Harpreet Kaur1,#, Chantel C. Furgason5, Angela V. Smirnova5, Peter F. Dunfield5, Joel B. Dacks1,2,*
	1Division of Infectious Diseases, Department of Medicine, and Department of Biological Science, University of Alberta, Edmonton, Canada
	2Institute of Parasitology, Biology Centre, Czech Academy of Sciences, České Budějovice, Czech Republic
	3Department of Parasitology, Faculty of Science, Charles University, BIOCEV, Vestec, Czech Republic
	4Life Science Research Centre, Faculty of Science, University of Ostrava, Ostrava, Czech Republic
	5Department of Biological Sciences, University of Calgary, Calgary, Canada
	#These authors contributed equally to this work.
	*Corresponding author: dacks@ualberta.ca
	Table S2: Primer sets used in this study for Illumina gene amplicon sequencing. Listed are information about PCR primers used for amplicon sequencing, OTU PCR, and circularization of the Paramicrosporidium sp. mtDNA.

## Sheet: Primers
Target	Primer Set	Sequence [5'-3']*	Reference
amplicon PCR; V4 region	Ill_Euk_F	TCGTCGGCAGCGTCAGATGTGTATAAGAGACAGCCAGCASCYGCGGTAATTCC	Stoeck et al. 2010
	Ill_Euk_R	GTCTCGTGGGCTCGGAGATGTGTATAAGAGACAGACTTTCGTTCTTGATYRA
amplicon PCR; V9 region	EukV9-1380F	TCGTCGGCAGCGTCAGATGTGTATAAGAGACAGCCCTGCCHTTTGTACACAC	Amaral-Zettler et al. 2009
	EukV9-1510R	GTCTCGTGGGCTCGGAGATGTGTATAAGAGACAGCCTTCYGCAGGTTCACCTAC
OTU PCR; eukaryotic universal	EukA_F	AACCTGGTTGATCCTGCCAGT	Medlin et al. 1988
	EukB_R	GATCCTTCTGCAGGTTCACCTAC
mtDNA of Paramicrosporidium sp.	Mt_F	TAGGTACCGGAGTAGTTTTAGCTG	Present study
	Mt_R	ATCTCTGGTCTATCTCTGGTAGGA
*Illumina adaptor in red
