# Supplementary material for: Comparative Analysis of Protist Communities in Oilsands Tailings Using Amplicon Sequencing and Metagenomics
Source: Environ Microbiol. 2025 Jan 10;27(1):e70029. doi: 10.1111/1462-2920.70029 (PMC11724239; doi:10.1111/1462-2920.70029)
Supplement: Supplementary file 10 — Table S3. OTUs selected for whole 18S rRNA gene amplification. Listed is information about OTUs, used PCR primers, and obtained 18S rRNA gene sequences. [file EMI-27-e70029-s010.xlsx]

## Sheet: Cover
	Assessing protist communities in oilsands tailings-impacted environments using amplicon sequencing and metagenomics: A comparative analysis
	Kristína Záhonová1,2,3,4,#, Harpreet Kaur1,#, Chantel C. Furgason5, Angela V. Smirnova5, Peter F. Dunfield5, Joel B. Dacks1,2,*
	1Division of Infectious Diseases, Department of Medicine, and Department of Biological Science, University of Alberta, Edmonton, Canada
	2Institute of Parasitology, Biology Centre, Czech Academy of Sciences, České Budějovice, Czech Republic
	3Department of Parasitology, Faculty of Science, Charles University, BIOCEV, Vestec, Czech Republic
	4Life Science Research Centre, Faculty of Science, University of Ostrava, Ostrava, Czech Republic
	5Department of Biological Sciences, University of Calgary, Calgary, Canada
	#These authors contributed equally to this work.
	*Corresponding author: dacks@ualberta.ca
	Table S3. OTUs selected for whole 18S rDNA amplification. Listed are information about OTUs, used PCR primers, and obtained 18S rDNA sequences.

## Sheet: OTUs for PCRs
OTU	amplicon	sequence	highest abundance sample (abundance)	V9-specific forward primer [5'-3']	V9-specific reverse primer [5'-3']	obtained 18S rDNA sequence	obtained 18S rDNA sequence length [nt]	BBH organism*	BBH accession*	BBH E-value*	BBH identity [%]*
EUGLENOZOA
12	a4705f6fef8760dd203c0fd201cec670	GTCGTTGCTACCGATGATGGCTGGATAGAACCATCAGGAGGTCAGGCCACCCTTCCCTGGGGGCCCAGCTGAAATTGGGTGATGTCCAGCTGTTAGAGGAAGCAAAAGTCGTAACAAGGTTGCT	MLSB-Jul03 (8422)	CGATGATGGCTGGATAGAACC	ACGACTTTTGCTTCCTCTAACAG	CCAGTGGGACTTGGAATGGATGCAATCCAAACACAGTGATGAGTATCAACTGGAGGGCAAGTCTGGTGCCAGCAGCTGCGGTAATTCCAGCTCCAAGGGCGTATACTATCAATGCTGCTGTTAAAACACCTGTAGTCTGCCACTGGGTCGCAGGTCTGCTGGGTGGCCGGCCTGGTCCGCCGAGGTGGTGTCCCCTCTCCTCTCCGGAGGATGGCCCGCCCCGCGTGGGTCAGTGCTGGGACTCAACCCCCAGCGGTATGCTCCTGCGATTGTGTCCCTGCCATTTGTACACACCGCCCGTCGTTGCTACCGATGATGGCTGGATAGAACCATCAGGAGGTCAGGCCACCCTTCCCTGGGGGCCCAGCTGAAATTGGGTGATGTCCAGCTGTTAGAGGA…	423	Euglena tristella	FJ719614.1	3e-120	96.67
37	d04980395f87439afd3614ec901ecd48	GTCGTTGCTACCGATGGTAGCTGGATAGAACCATCAGGAGGTCAGGCCGTCCCCCTCTTCGGAGGTGGGTTCGGTTCCGCCGAAATCGGGTGATGTTCTGCTGCTAGAGGAAGCAAAAGTCGTAACAAGGTTGCT	MLSB-Jul03 (3166)	CCGATGGTAGCTGGATAGAAC	TCCTCTAGCAGCAGAACATCA	-	-	-	-	-	-
METAMONADA
24	df60ca9450af95be48cd9e1172458cdb	GTCGCTCCTACCGACTCGAGTGCTTTGGTGAGTTGTTCGGACACGTAAAGTCGTTGGCTTGCGTGGAAGTTCTACGAACCCCAGTGCTTGGAGGAAGGAGAAGTCGTAACAAGGCTGCC	MLSB-Nov17 (6260)	CGAGTGCTTTGGTGAGTTGT	GGCAGCCTTGTTACGACTTC	CGGTAATTCCATCACTGATAGCTTTCTCTTATGTTGTTGCAGTAAAAAGCTGGTAGCCGTTAGTAGCATTGCGTGTCACTTTGAGAAAATCGGAGTGTTCAAATCAGGGCCACTGCTGTACGCCACAGCAAAGAATGACATCTCTTCCCGGCGACGGGGAGAATGCAGTATATGGCAGCGCGGGACTGGTGGTACTTGTTGGGGACAGGTGAAATAGGATGATCCAACAAAGACGAACTAAAGCGAAGGCAACCGGTAAGCGCTGTCCAGTTGGTCAAGAGCGAAAGTGTGAGGATAGACGATGATTAGAAACCGTTTTATTTCACGCCTTAAACGATACCATCTCGCAAAGTGGGTCACCACTATGCCTAGAGAAATCGAAAGGTTTCGGGTTCTGGG…	1012	Trepomonas sp. isolate MACHUPICCHU	OR291174.1	0	99.11
27	63aebd4e764f0a6cca946cc205e67786	GTCGCTCCTACCGATTGGATGATTCGGTGAAATCATTGGAGTCCAAGGACAAAGGTGATTAAATCACGTTATCTAGAGGAAGGAGAAGTCGTAACAAGGTAACG	MLSB-Jun11 (4246)	CTCCTACCGATTGGATGAT	TTTAATCACCTTTGTCCTTG	-	-	-	-	-	-
106	102ecb5370eff742fedb613d7e05c945	TGCCATTTGTACACATCTGACGCTCCTACCGATTGGATGACTCGGTGAAATCACTGGAGTTTGCGAATGAAGGTGATTAAATCACGTTATCTAGAGGAAGGAGAAGTCGTAACAAGGTAACG	MLSB-Jun04 (465)	CATCTGACGCTCCTACCGAT	ATCGGTAGGAGCGTCAGATG	-	-	-	-	-	-
159	ba2d52169e957bd6927189b107e1dbdb	GTCGCTTCTACCGATTGGATGACTCGGTGAAATCATTGGAGTTTACGAACGAAGATGATTAAATCACGTTATCTAGAGGAAGGAGAAGTCGTAACAAGGTAACG	SWIP-Dec17 (486)	GTCGCTTCTACCGATTGGATG	TCATCTTCGTTCGTAAACTCCAAT	-	-	-	-	-	-
185	c8c8ebb1b7d2505750413511e3e18d7e	GTCGCTCCTACCGATTGGATGACTCGGTGAAATCACTGGAGTTTGCGAATGAAGGTGATTAAATCACGTTATCTAGAGGAAGGAGAAGTCGTAACAAGGTTTCC	MLSB-Jun04 (170)	TGCCATTTGTACACCGCCCG	TCATCCAATCGGTAGGAGCGACG	-	-	-	-	-	-
360	d2c0fae91e04821f677c9ced27fe296f	TGCCATTTGTACACCGCCCGTCGCTCCTACCGATTGGATGACTCGGTGAAATCACTGGAGTTTGCGAATGAAGGTGATTAAATCACGTTATCTAGAGGAAGGAGAAGTCGTAACAAGGTAACG	MLSB-Jun04 (104)	GAAGTCGTAACAAGGTTTCC	GGAAACCTTGTTACGACTTC	-	-	-	-	-	-
*BBH = best BLAST hit
