# Supplementary material for: Comparative Analysis of Protist Communities in Oilsands Tailings Using Amplicon Sequencing and Metagenomics
Source: Environ Microbiol. 2025 Jan 10;27(1):e70029. doi: 10.1111/1462-2920.70029 (PMC11724239; doi:10.1111/1462-2920.70029)
Supplement: Supplementary file 11 — Table S4. OTU tables from different environments. The tables were produced by ‘Fred's metabarcoding pipeline’ (see methods) but OTUs with abundance < 10 and those assigned as metazoans or embryophytes were discarded. (A–B) OTUs found in all environments, (C–D) OTUs found in BML samples, (E–F) OTUs found in BCR samples, (G–H) OTUs found in SWIP samples, and (I–J) OTUs found in MLSB samples from V4 (A, C, E, G, I) and V9 (B, D, F, H, J) amplicons. (K) counts and percentages of OTU abundances per month and environment. [file EMI-27-e70029-s003.xlsx]

## Sheet: Cover
	Assessing protist communities in oilsands tailings-impacted environments using amplicon sequencing and metagenomics: A comparative analysis
	Kristína Záhonová1,2,3,4,#, Harpreet Kaur1,#, Chantel C. Furgason5, Angela V. Smirnova5, Peter F. Dunfield5, Joel B. Dacks1,2,*
	1Division of Infectious Diseases, Department of Medicine, and Department of Biological Science, University of Alberta, Edmonton, Canada
	2Institute of Parasitology, Biology Centre, Czech Academy of Sciences, České Budějovice, Czech Republic
	3Department of Parasitology, Faculty of Science, Charles University, BIOCEV, Vestec, Czech Republic
	4Life Science Research Centre, Faculty of Science, University of Ostrava, Ostrava, Czech Republic
	5Department of Biological Sciences, University of Calgary, Calgary, Canada
	#These authors contributed equally to this work.
	*Corresponding author: dacks@ualberta.ca
	Table S4. OTU tables from different environments. The tables were produced by the "Fred's metabarcoding pipeline" (see methods), but OTUs with abundance <10 and those assigned as metazoans or embryophytes were discarded. A-B) OTUs found in all environments, C-D) OTUs found in BML samples, E-F) OTUs found in BCR samples, G-H) OTUs found in SWIP samples, and I-J) OTUs found in MLSB samples from V4 …

## Sheet: A) V4 all
OTU	amplicon	sequence	BML_P1-Feb12	BML_P1-Jul23	BML_P2-Jul23	BML_P3-Jul23	BML_P1-Aug13	BML_P2-Aug13	BML_P3-Aug13	BML_P1-Sep10	BML_P2-Sep10	BML_P3-Sep10	BML_P1-Oct09	BML_P2-Oct09	BCR_pIN-May28	BCR_pIN-Jun04	BCR_pIN-Jun18	BCR_pIN-Jul03	BCR_pIN-Jul16	BCR_pIN-Aug20	BCR_pIN-Aug27	BCR_pIN-Sep10	BCR_boat-Oct01	SWIP-Aug15	SWIP-Aug27	SWIP-Sep10	SWIP-Nov06	SWIP-Nov19	MLSB-May28	MLSB-Jun04	MLSB-Jun11	MLSB-Jun18	MLSB-Jul03	MLSB-Jul16	MLSB-Aug15	MLSB-Aug27	MLSB-Sep10	MLSB-Sep24	MLSB-Nov06	MLSB-Nov19	total	chimera	identity	references	taxonomy1	taxonomy2	taxonomy3	taxonomy4	taxonomy5
1	b1e3a8584176b693d2f047c4d08c8a1f	AGCTCCAATAGCGTATATTTAAGTTGCTGCAGTTAAAAAGCTCGTAGTTGGATTTCGGGTGGGGCCTGCCGGTCCGCCGTTTCGGTGTGCACTGGCAGGGCCCACCTTGTTGCCGGGGACGGGCTCCTGGGCTTCACTGTCCGGGACTCGGAGTCGGCGCTGTTACTTTGAGTAAATTAGAGTGTTCAAAGCAGGCCTACGCTCTGAATACATTAGCATGGAATAACACGATAGGACTCTGGCCTATCCTGTTGGTCTGTAGGACCGGAGTAATGATTAAGAGGGACAGTCGGGGGCATTCGTATTTCATTGTCAGAGGTGAAATTCTTGGATTTATGAAAGACGAACTACTGCGAAAGCATTTGCCAAGGATGTTTTCA	0	1	5	2	106	439	472	15	14	9	16	29	39	61	1	93	10	28	8	49	14	16227	18284	23013	812	16438	5277	3319	3607	9696	9984	10305	2136	3016	19116	13510	13878	27207	197236	N	100	FM205834.1.1779_U,JN051664.1.1055_U,JX097061.1.1770_U,HQ702283.1.1630_U,KC416208.1.1367_U,FM205862.1.2098_U,FM205860.1.1779_U,X72854.1.1797_U,DD279065.1.1783_U,JX889639.1.1751_U,FM205862.1.2098_UC,X62441.1.1797_U,GQ122369.1.1672_U,HQ702288.1.1630_U,FJ946888.1.1670_U,KC416209.1.1514_U,AY197628.1.1759_U,FM205883.1.2379_UC,AB162915.1.3271_G,AB162915.1.3271_R,JX097057.1.1770_U,FM205861.1.1779_U,X7270…	Eukaryota	Archaeplastida	Chlorophyta	Trebouxiophyceae	Chlorellales
2	6dc27fa953d0b0f8939d282e61bf1bcd	AGCTCCAATAGCGTATATTAAAGTTGTTGCAGTTAAAACGCTCGTAGTCTGATGTAATGGGGACTGGAGTGGGGAGCAGCGATGCTCTTTGCTTTGGTCTCCATCAGGGGGACAGCAATGTCCCAGTTTACTTTGAGGAAATTAGAGTGTTCAAAGCAGGCGATTGCTTGAATACTGCAGCATGGAATAATGGAATAGGACTCGCGTCTTATTTTGTTGGTTTGGAGATGTGAGTAATGATGAATAGGGACAGTTGGGGGCATTGGTATTCAGTAGTCAGAGGTGAAATTCTTGGATTTACTGAAGACTAACTAGTGCGAAAGCATTTGCCAAGGATGTTTTCA	253	5281	53713	7575	80	140	1182	826	34	54	202	407	10	2	52785	30	216	3	44	7	0	311	765	99	5	95	111	51	143	188	144	15779	2291	1410	5296	2791	1121	4081	157525	N	99.1	JN054670.1.1469_U	Eukaryota	Obazoa	Fungi	Chytridiomycota	Chytridiomycotina
3	6da3784cb3719666d42f9b1862a51116	AGCTCTAATAGCATATATTAAAGTTGTTGCAGTTAAAAAGCTCGTAGTCGGATTTTGGGCGCGTGTGAACTGTCAGCCTCTGGTTGGACGGTGCGCGCGTGCCTTTCTGCTTGGGAGCCCCATGGTGGTTAATTCTGTCGTGGTGGGTCACAGGCCGTTTACTTTGAAAAAATTAGAGTGTTCAAAGCAGGCTGTTGCTTGAATAGATTAGCATGGAATAATGGAATAGGACCTTGGTGCTATTTCGTTGGTTATGGGACTGGGGTAATGATTAATAGGGACAGTTGGGGCCGTTCATATTTCGTTGTCAGAGGTGAAATTCTTGGATTTACGAACGATGAACTTGTGCGAAAGCATTCGGCAAGGATGTTTTCA	2	17695	15884	9720	24037	10324	36105	8	26	2	137	1633	187	268	109	1765	546	368	3	13	152	6	3	0	7	9	2	0	4	3	3	4	0	1	3	3	4	1	119037	N	100	JN547317.1.953_U,HM135077.1.1701_U,AJ007280.1.1751_U,JN547315.1.938_U,JQ230002.1.1682_U,HM135076.1.1702_U,JN547308.1.938_U,JX490049.1.1471_U,AY919686.1.1697_U,JN547287.1.938_U,JX490050.1.1462_U,AM051189.1.1684_U,AY919727.1.1698_U,KC928309.1.1706_U,HM135074.1.1702_U,JQ230004.1.1475_U,JX490048.1.1471_U,EF196801.1.897_U,HQ219448.1.1730_U,JN547288.1.989_U,AB771884.1.1629_U,GU067870.1.1764_U,JN090891.…	Eukaryota	Cryptista	Cryptophyta	Cryptophyceae	Cryptomonadales
4	36ac1a1e6b419a88b324d26eca610348	ATCACTGATAGCTTTCTCTTATGTTGTTGCAGTTAAAAGGCTCGTAGCCTTTGGTAGATCCCGCAGGGGAACGTGTCGCTTTGAGAAAATCGGAGTGTTCAAGCCAGGGCCACTGCTGTACGCTGCAGCAAAGAACGACATCTCGCCTCAGCGATGGGGCGAACGGAGTATATGGCAGGGCGGGACCGATAGTATTTGCCGGGGACAGGTGAAATAGGATGATCCGGCAAGGACTCTCGGCAGCGAAGGCGGTCGGTAAGCTCTGCCCAG	0	0	0	0	0	0	0	0	0	0	0	0	0	0	0	0	0	0	0	15	0	0	0	15	0	0	0	0	79	0	0	0	0	0	0	3	0	66069	66181	N	0	No_hit	No_hit
5	0decec27d0d25e531b10a8d9dcaec95f	AGCTCCAATAGCGTATATTTAAGTTGTTGCAGTTAAAAAGCTCGTAGTTGGATTTCGGGTGGGTTCTAGCGGTCCGCCTATGGTGAGTACTGCTATGGCCTTCCTTTCTGTCGGGGACGGGCTTCTGGGCTTCACTGTCCGGGACTCGGAGTCGACGTGGTTACTTTGAGTAAATTAGAGTGTTCAAAGCAGGCTTACGCCAGAATACTTTAGCATGGAATAACACGATAGGACTCTGGCCTATCTTGTTGGTCTGTAGGACCGGAGTAATGATTAAGAGGGACAGTCGGGGGCATTCGTATTTCATTGTCAGAGGTGAAATTCTTGGATTTATGAAAGACGAACTACTGCGAAAGCATTTGCCAAGGATGTTTTCA	8	3	12	6	0	0	0	15	9	1	1	30	85	127	2	403	69	68	32	34	3	339	567	91	4	121	2217	1449	1863	6719	10768	9956	1304	430	6034	4364	5681	8424	61239	N	100	JN090881.1.1793_U,HQ246321.1.1738_U,AB037083.1.1789_U,FR865736.2.1768_U,FR865738.2.1768_U,AY510459.1.1641_U,AB037091.1.1789_U,HQ246319.1.1714_U,JQ315567.1.1670_U,JQ315565.1.1670_U,HQ246322.1.1750_U,AY510458.1.1720_U,AY510462.1.1737_U,AF513372.1.1730_U,JQ315598.1.1792_U,X81966.1.1794_U,HQ246320.1.1719_U,KC794701.1.804_U,KC526215.1.1244_U,KC439160.1.971_U,FR865737.2.1768_U,JQ315571.1.1670_U,AY51046…	Eukaryota	Archaeplastida	Chlorophyta	Chlorophyceae	Sphaeropleales
6	6470d06ff7bf14141a0e9d3a3b64fb4d	AGCTCCAATAGCGTATATTAAAGTTGTTGCAGTTAAAAAGCTCGTAGTCTGAGTCTTGGCCGGCATTGAGCGTCCGTGGCCTTCACGGTCATGTGCATGCGATATGGCGGCCATTTGTACTTCGGAGGAACACGGGTTTACTTTTCATTAAGTGGCCCGTGGGATTCCGATAGTTTACTTTGAGAAAAATAGAGTGTTCAAAGCAGGCGATTTTGCCTTGAATACATTAGCATGGGATAATGGAATAGGACATTGGTTCTATTTTGATGGTTTACGGACCGATGTAATGATTAATAGGGACAGTTGGGGACATTCATATTCCATGGCTAGAGGTGAAATTCTTGGATTCATGGAAGATGAACTACTGCGAAAGCATTTGTCAAAGATGTTTTCA	0	18	0	1	0	0	0	17069	18800	2513	37	527	0	0	0	0	0	0	0	2	0	4842	0	4	205	1	0	0	0	0	0	0	0	0	3	16	11	0	44049	N	95.2	AY749539.1.1586_U,AY749496.1.1582_U	Eukaryota	Haptista	Centroheliozoa	Centroheliozoa_X	Centroheliozoa_XX
7	7ce60d5b9328c76859289c47bc607ff0	AGCTCCAATAGCGTATACTAAAGTTGTTGCAGTTAAAAAGCTCGTAGTTGAATTTCTGATTATGAAAATAAGTCCATTCTTTATTGAATGTGTACTATTATTTTATATAATCATCCTTGAAAAGATTATTATGGATATTAATTTATCTATTATAAGATTTTCATCATTTACTGTGAGCAAAATAGAGTGTTCAAAGCAGGCTTAGGCCGTTGAATACATTAGCATGGAATAATAAGATAGGACCTTGATCTATTTTGTTGGTTTATTTATCAAGGTAATGATTAATAGGGATAGTTGGGGGTATTCGTATTCAATTGTCAGAGGTGAAATTCTTGGATTTATGGAAGACGAACTACTGCGAAAGCATTTACCAAGGATGTTTTCA	0	0	5	0	8	73	16	6571	5020	507	4708	12140	0	0	0	0	0	0	0	4	1	2	3	3	3	3	0	0	0	0	0	0	0	0	1	0	1	4	29073	N	100	AB168053.1.1758_U,AB749138.1.1674_U,JQ967311.1.1665_U,JQ967314.1.1663_U	Eukaryota	Stramenopiles	Ochrophyta	Chrysophyceae	Chrysophyceae_X
8	1df4ced456cad31c4b3777c866098cd7	AGCTCCAATAGCGTATACTAAAGTTGTTGCAGTTAAAAAGCTCGTAGTTGAATTTCTGGTCTCGGACATCGGTCTGCCTCGAACGAGGTACGTACCAGTTGTCTGAATCCATCCTCGGGGAAAACATGTCTGGCATTCAGTTGTTGGGCATGGGATCCTCGTCATTTACTGTGAGCAAAATAGAGTGTTCAAAGCAGGCTTATGCCGTTGAATACATTAGCATGGAATAATAAGATAGGACCTTGGTCTATTTTGTTGGTTTGTACTCCAAGGTAATGATTAATAGGGATAGTTGGGGGTATTCGTATTCAATTGTCAGAGGTGAAATTCTTGGATTTATGGAAGACGAACTACTGCGAAAGCATTTACCAAGGATGTTTTCA	0	0	0	0	0	0	0	2	0	3	1	0	0	0	0	41	0	0	0	1	2	8	3828	4406	764	11	0	0	0	0	49	0	1372	11	195	8020	6396	8	25118	N	100	AJ236859.1.1710_U,AY651083.1.1700_U,AY651082.1.1701_U,JQ315654.1.1667_U,AY994316.1.1647_U,DQ388558.1.1646_U	Eukaryota	Stramenopiles	Ochrophyta	Chrysophyceae	Chrysophyceae_X
9	8837d6bee2e32dd2478d5d4f9ef6281d	AGCTCCAATAGCGTATATTAAAGTTGTTGCAGTTAAAAAGCTCGTAGTTGAAGTTCTGGCTGTTCGATCCTCGAGCTCTGTAGCCGAGGAATCGACAGTCATCCGCTTGCAAATATATGTTCGCCTTTAACCGGGCGGCTATATGAGTAAGCATTTTACCTTGAGAAAAACAGAGTGTTCCAGGCAGGTTTGTCCGGAATGCATTAGCATGGAATAATAGAATATGACCGAAGTCGATTTATTGGTTTAAGGCTTCAGTAATGATTAATAGGAACAGTCGGGGGCATTGGTACTTGTCAGTCAGAGGTGAAATTCTAGGATTTGACAAAGACTAACAAATGCGAAAGCATTTGCCAAGGATGTTTTCA	2	0	0	0	0	0	0	0	4	0	0	4	0	0	0	0	0	0	0	0	0	5	1	0	3050	224	0	0	0	0	0	0	0	0	4822	12580	47	0	20739	N	98.9	EF586172.1.673_U	Eukaryota	Alveolata	Ciliophora	Oligohymenophorea	Peritrichia_2
10	c18a757b94ba3333f732e1b5ed2fcebf	AGCTCCAATAGCGTATATTTAAGTTGTTGCAGTTAAAAAGCTCGTAGTTGGATTTCGGGCGGGGCCTGCCGGTCCGCCTTTGGTGTGCACTGGCAGGGTCCGCCTTGCTGTCGGGGACGGGTTCCTGGGCTTTACTGTCTGGGACTCGGAGTCGACGTGGTTACTTTGAGTAAATTAGAGTGTTCAAAGCAGGCTTACGCTCTGAATACATTAGCATGGAATAACGCGATAGGACTCTGGCCTATCTTGTTGGTCTGTGGGACCGGAGTAATGATTAAGAGGGACAGTCGGGGGCATTCGTATTTCATTGTCAGAGGTGAAATTCTTGGATTTATGAAAGACGAACTACTGCGAAAGCATTTGCCAAGGATGTTTTCA	56	1704	10953	2228	348	1317	718	345	143	338	94	636	1	33	737	247	14	19	14	120	12	47	63	11	3	22	9	11	4	5	10	5	5	1	12	4	61	16	20366	N	100	AB109544.1.2656_G,AB109544.1.2656_R,AB488585.1.1644_U,AF357147.1.2223_R,AF357147.1.2223_G,AY220082.1.2234_G,AB488584.1.1663_U,AY195975.1.1796_U,AY543052.1.1796_U,X89012.1.2653_R,X89012.1.2653_G,FN298930.1.1779_U,AY220082.1.2234_R,AF357148.1.1034_U,FN298929.1.1779_U,AY543051.1.1796_U,AH012393.1.1034_U,AH012392.1.2223_U	Eukaryota	Archaeplastida	Chlorophyta	Trebouxiophyceae	Trebouxiophyceae_X
11	7e3b101c0f34b49b7d392f272caff9ea	AGCTCCAATAGCGTATATTTAAGTTGCTGCAGTTAAAAAGCTCGTAGTTGGATTTCGGGCGGGGCCTGCCGGTCCGCCGTTTCGGTGTGCACTGGCCGGGCCCGCCTTGTTGCCGGGGACGGGCTCCTGGGCTTCACTGTCCGGGACTCGGAGTCGGCGCTGTTACTTTGAGTAAATTAGAGTGTTCAAAGCAGGCCTACGCTCTGAATACATTAGCATGGAATAACACGATAGGACTCTGGCCTATCCTGTTGGTCTGTAGGACCGGAGTAATGATTAAGAGGGACAGTCGGGGGCATTCGTATTTCATTGTCAGAGGTGAAATTCTTGGATTTATGAAAGACGAACTACTGCGAAAGCATTTGCCAAGGATGTTTTCA	0	0	0	0	0	0	0	0	0	1	0	0	7	10	0	4	0	4	0	6	0	239	153	36	5	248	1932	1846	1637	6531	3188	2608	17	23	123	293	352	784	20047	N	100	HQ702299.1.1630_U,HQ702301.1.1630_U,HQ702306.1.1630_U,HQ702313.1.1630_U,GQ487248.1.1779_U,GQ122343.1.1672_U,AB176664.1.1763_U,FJ536749.1.1032_U,AB176663.1.1765_U,HQ702318.1.1630_U,GQ122352.1.1727_U,GQ122340.1.1672_U,HQ702312.1.1630_U,HQ702315.1.1630_U,HQ702311.1.1630_U,HQ702303.1.1630_U,AB058308.1.1752_U,AY197632.1.1798_U,GQ122345.1.1672_U,HQ702305.1.1630_U,HQ702309.1.1630_U,GQ122336.1.1672_U,HQ7…	Eukaryota	Archaeplastida	Chlorophyta	*	*
12	cadf26e2d4043378adcecf8e7ac617fd	AGCTCCAATAGCGTATATTAAAGTTGTTGCAGTTAAAACGCTCGTAGTCTGATGTAATGGGGACTGGTGTGGGGAGCAGCGATGCTCTGTGCAGCGGTCCTCATCAGGGGGCCAGCAATGGCCCAGTTTACTTTGAGGAAATTAGAGTGTTCAAAGCAGGCGATTGCTTGAATACTGCAGCATGGAATAATGGAATAGGACTCGCGTCTTATTTTGTTGGTTTGGAGATGTGAGTAATGATGAATAGGGACAGTTGGGGGCATTGGTATTCAGTAGTCAGAGGTGAAATTCTTGGATTTACTGAAGACTAACTAGTGCGAAAGCATTTGCCAAGGATGTTTTCA	0	0	1	0	0	0	2	1	0	0	1	5	0	0	0	0	0	0	0	2	0	9	9	6	1	9	6621	2013	3856	4076	1024	21	4	8	80	73	159	892	18873	N	99.4	DQ244016.1.1736_U	Eukaryota	Obazoa	Fungi	Cryptomycota	Cryptomycotina
13	ef98cf59c02779ff3ceb8c9590f3021b	AGCTCCAATAGCGTATATTAAAGTTGTTGCAGTTAAAAAGCTCGTAGTTGAATTTCTGGCGCAGGCCAGCATGTCCGCCTATGGTGTGACGTGCTGACTGCACCATCCTCGCAGCGAAATCGTGCCATTAATTTGGTGCGGTGGAACTGCGTCCTTTACTGTGAAAAAATTAGAGTGTTTAAAGCAGGCCTTGTGCTTGAATACATTAGCATGGAATAATGAGATAGGACTTCGGTGCTATTTTGTTGGTTGCGTACTGAGGTAATGATTAATAGGGACAGTTGGGGGTATTCATATTTAACTGTCAGAGGTGAAATTCTTGGATTTGTTAAAGATGAACTACTGCGAAAGCATTTACCAAGGATGTTTTCA	0	0	0	0	0	0	0	0	0	0	0	0	0	0	0	0	0	0	0	0	0	0	5	3	0	0	69	7	20	47	16136	181	0	2	865	38	0	0	17373	N	90.7	AB721078.1.1663_U,AB721035.1.1656_U	Eukaryota	Stramenopiles	Opalozoa	Bicoecea	Pseudodendromonadales
14	80168344c32664535284cd5096a3fa28	AGCTCCAATAGCGTATATTAAAGTTGTTGCAGTTAAAAAGCTCGTAGTTGAATTTCTGGTGGAGTGGGTCTGTCCTGCACTTGGTGTAGGTTCGTGACTTGTCTCTGCCCTCCTTGGCCGGAGCCAGTGTTGGCATTAAGTTGTCGGGCTGGGGACGGTCATCGTTTACTGTGAAGAAATTAGAGTGTTCAAAGCAGGCTTAGGCCTTGAATACATTAGCATGGAATAATGAAATAGGGTTTTGGCACTATTTTGTTGGTTTGCGCGCCGAAACAATGATTAATAGGGACAGTTTGGGGATATTCGTATTCAATTGTCAGAGGTGAAATTCTTGGATTTCTGGAAGACGAACGACTGCGAAAGCATTTATCAAGGATGTTTTCA	0	1	1	5	19	0	55	36	0	12	1	14	4	8	0	86	48	109	42	15151	789	0	0	2	0	0	0	0	0	0	0	0	0	0	6	6	0	3	16398	N	100	AY569576.1.1615_U,AY569575.1.1615_U,AY569574.1.1427_U,AY569577.1.1615_U	Eukaryota	Stramenopiles	Ochrophyta	Bacillariophyta	Bacillariophyta_X
15	781f45270c40595fe0d0cc5e68a8ac27	AGCTCCAATAGCGTATATTAAAGTTGTTGCAGTTAAAACGCTCGTAGTCTGATGTAATGGGGACTGGAGTGGGGAGCAGCGATGCTCTTTGCTTTGGTTCTCATCAGGGGGACAGCAATGTCCCAGTTTACTTTGAGGAAATTAGAGTGTTCAAAGCAGGCGATTGCTTGAATACTGCAGCATGGAATAATGGAATAGGACTCGCGTCTTATTTTGTTGGTTTGGAGATGTGAGTAATGATGAATAGGGACAGTTGGGGGCATTGGTATTCAGTAGTCAGAGGTGAAATTCTTGGATTTACTGAAGACTAACTAGTGCGAAAGCATTTGCCAAGGATGTTTTCA	0	0	0	0	0	0	0	0	0	1	0	0	1	0	2	0	0	0	0	1	0	138	236	32	0	29	7	8	106	23	5	7305	1086	759	2558	1255	658	1634	15844	N	99.4	KC315815.1.1600_U,JN054670.1.1469_U	Eukaryota	Obazoa	Fungi	*	*
16	ee66a2e72273036189b1a8b307611471	AGCTCCAATAGCGTATACTAAAGTTGTTGCAGTTAAAAAGCTCGTAGTTGAATTTCTGACTTTGAGGCGCGACCGACCCCGTGTGGGTCTGTGTCTGTGAATCGAGGTCATCCTCGGGGAATGCGTATCTGTCATTAAGTTGATGGGTACGAGTACCCCGTCATTTACTGTGAGCAAAATAGAGTGTTCAAAGCAGGCTTACGCCATTGAATACATTAGCATGGAATAATAAGATAGGACCTTGGTCTATTTTGTTGGTTAGTACTCCAAGGTAATGATTAATAGGGACAGTTGGGGGTATTCGTATTCAATTGTCAGAGGTGAAATTCTTGGATTTATGGAAGACGAACTACTGCGAAAGCATTTACCAAGGATGTTTTCA	0	0	1	4	0	0	0	73	3	125	1424	7516	1	0	71	0	0	0	0	0	3	4343	444	613	1144	2	3	0	0	0	41	0	0	0	3	19	1	2	15836	N	99.5	GU290079.1.1786_U	Eukaryota	Stramenopiles	Ochrophyta	Chrysophyceae	Chrysophyceae_X
17	adf3d11408369b8a4edeb0f23360003c	AGCTCCAATAGCGTATATTAAAGTTGTTGCAGTTAAAAAGCTCGTAGTTGAATTTTGGGCCTGGTCGAGTGGTCTGTTCGCAAGAACAGTACTGCATCTGGCCGGGTCTTTCCTTCTGGGGAACCAGCGTGCTATTAACTTAGTGCGTTGGGGATCCAGGACTTTTACTTTGAAAAAATTAGAGTGTTTAAAGCAGGCATACGCTTGAATACATTAGCATGGAATAATAGAATAGGACTTTGGTTCTATTTTGTTGGTTTCTAGGACCGAAGTAATGATTAATAGGGACAGTTGGGGGCATTAGTATTTAATTGTCAGAGGTGAAATTCTTGGATTTATGAAAGACTAACTTCTGCGAAAGCATTTGCCAAGGATGTTTTCA	0	0	0	0	0	0	0	6562	4421	1790	2	3	0	0	0	0	0	0	0	0	0	2	0	0	1	0	0	0	0	0	0	0	0	0	0	0	0	0	12781	N	95.5	AY635829.1.1724_U,AF164251.1.1046_U,AF164249.1.1086_U,AH009027.1.1086_U,AH009028.1.1046_U	Eukaryota	Obazoa	Fungi	Chytridiomycota	Chytridiomycotina
18	6b924f0736fde992273de374994d9041	AGCTCCAATAGCGTATATTAAAGTTGTTGCAGTTAAAAAGCTCGTAGTTGAAGTTCTGATTGTTCGGGTTTCTAGACATTAGTCGGAGATACTGACAGTCATCCGCTTGCAAACATATGTTCGATCTTCACCGGTTGGCTATGTGAGTAAGCATTTTACCTTGAGAAAAACAGAGTGTTCCAGGCAGGTTTGTCCGGAATGCATTAGCATGGAATAATAGAATATGACTGAAGTCTATTTATTGGTTACAGGCTTTAGTAATGATTAATAGGAACAGTCGGGGGCATTCGTACTCAGCAGTCAGAGGTGAAATTCTAAGATTTGCTGAAGACGAACTAATGCGAAAGCATTTGCCAAGGATGTTTTCA	0	1	1	0	0	0	1	33	4	1	1147	11165	7	9	88	0	13	0	0	10	14	2	66	4	2	2	3	1	1	0	0	0	0	0	0	0	0	0	12575	N	100	JN120249.1.1542_U	Eukaryota	Alveolata	Ciliophora	Oligohymenophorea	Peritrichia_2
19	5062e20e470497d15ecff5097c51b207	AGCTCCAATAGCGTATATTAAAGTTGCTGCAGTTAAAAAGCTCGTAGTTGGATTTCTGGGGTCCGGTGGGGGTCCGCCTCACGGTGTGCACTTTCGCTGGGCCCCTTTTGCTCGAAGGCGGGCGGTACCCTTCACTGGGTGTCGTTCGAATTCGGGACCTTTACTTTGAAAAAATTAGAGTGTTCAAAGCAGGCATTTGGCTTGGATACATTAGCATGGAATAATGGAATAGGACTTTGGTTCTATTTTGTTGGTTTCTAGGACTGAAGTAATGATTAATAGGGACAGTTGGGGGCATTAGTATTTAATTGTCAGAGGTGAAATTCTTGGATTTATGAAAGACTAACTTCTGCGAAAGCATTTGCCAAGGATGTTTTCA	0	3	15	1	1128	4658	3657	0	0	0	0	0	0	0	0	0	0	0	0	0	0	0	0	0	1	0	0	0	0	0	0	0	0	0	0	0	0	0	9463	N	90.8	JN825671.1.1015_U	Eukaryota	Obazoa	Choanoflagellida	Choanoflagellatea	Craspedida
20	f0fa6c89ec0fd7e6666fe878f58bf783	AGCTCCAATAGCGTATATTAAAGTTGTTGCAGTTAAAACGCTCGTAGTCTGATGTAATGGGGACTGGAGTGGGGAGCAGCGATGCTCTTTGCTTTGGTCCTCATCAAGGGGACAGCAATGTCCCATTTTACTTTGAGGAAATTAGAGTGTTCAAAGCAGGCGATTGCTTGAATACTGCAGCATGGAATAATGGAATAGGACTCGCGTCTTATTTTGTTGGTTTGGAGATGTGAGTAATGATGAATAGGGACAGTTGGGGGCATTGGTATTCAGTAGTCAGAGGTGAAATTCTTGGATTTACTGAAGACTAACTAGTGCGAAAGCATTTGCCAAGGATGTTTTCA	0	0	0	0	0	0	0	2	1	0	143	19	16	2	9	1	0	0	3	0	0	28	57	27	1	19	1961	486	1557	1952	690	18	8	13	127	152	316	1570	9178	N	99.4	JN054692.1.1469_U	Eukaryota	Obazoa	Fungi	Chytridiomycota	Chytridiomycotina
21	46255da5d5b6bf7be6723b4166c6fe7f	AGCTCCAATAGCGTATATTAAAGTTGCTGCAGTTAAAAAGCTCGTAGTTGGATTTCTGGCTTGAAACATTTTGCCGGCCACGGTTTCGTGTGTTAGTGCTTGGTGTTCTGGCCATCCTTCCAATCGCTATTTGTCTTTCTTCATTGATGGGCAAGTGGTATTGGATCTTTTACTTTGAAAAAATTAGAGTGTTTCAAGCAGGCTTTATGCTATGAATACATTAGCATGGAATAATAATTTAGGACTTCGGTTCTATTTTGTTGGTTTCTAGGACTGAAGTAATGATTGATAGGGATAGTTGGGGGTGCTAGTATTCAGCGGCCAGAGGTGAAATTCTCGGATTCGCTGAAGACTAACTTATGCGAAAGCATTCACCAAGGATGTCTTCT	0	0	0	0	0	3	0	0	9	8994	0	1	0	0	0	0	0	0	0	0	0	1	0	0	0	0	0	0	0	0	0	0	0	0	0	0	5	0	9013	N	98.5	EU709197.52.1291_U,EU709197.1.1291_U	Eukaryota	Rhizaria	Cercozoa	Filosa-Sarcomonadea	Glissomonadida
22	1a73991aa451557f457c9dee4ebe3057	AGCTCCAATAGCGTATACTAAAGTTGTTGCAGTTAAAAAGCTCGTAGTTGAATTTCTGATATAATAGGATGGGTTTTATTTTTCATTAAATATTACTTCCATTATTTTATTATATCATCATCGAAAAGATTATATTTTGGTCATTCATTTGTCTAGTATAAGATTTTCGTCATTTACTGTGAGTAAAATAGAGTGTTCAAAGCAAGCTTAAGCTGTTGAATATATTAGCATGGAATAATAAGATAAGACCTTGGTCTAAATATTTTGTTGGTTTGTTTATCAAGGTAATGATTAATAGGGATAGTTGGGGGTATTCGTATTCAATTGTCAGAGGTGAAATTCTTGGATTTATGGAAGACGAACAACTGCGAAAGCATTTACCAAGGATGTTTTCA	43	62	406	206	348	3156	1975	16	2	1	1	21	0	0	12	0	7	0	0	0	0	68	143	1469	0	0	0	3	2	1	18	4	11	0	9	74	0	0	8058	N	99.5	JN825666.1.1001_U,Z28335.1.1745_U,JQ967305.1.1686_U	Eukaryota	Stramenopiles	Ochrophyta	Chrysophyceae	Chrysophyceae_X
23	e9fcec35405c989ad50aa474684c20cd	AGCTCCAATAGCGTATATTAAAGTTGTTGCAGTTAAAAAGCTCGTAGTTGGACCTTAGGCAAGGCGGCCTGGTCACCCTCTGGGTGTACTGGGATCGCTGCGCCTCACCTTCGGGGAGCTAGTCGTGCTTCGGTGCGCTAGGGAACCGAGCCTTACCTTGAGGAAATTAGAGTGTTTAAAGCAGGCTTATGCTTGAATACGTTTGCATGGAATAACATGATAGGACTTTGGTTCTATTTTGTTGGTTTGAGGACCAAAGTAATGATTAATAGGGACAGTTGGGGGCATTAGTATTCAATAGTCAGAGGTGAAATTCTTGGATTTATTGAAGACTAACTAATGCGAAAGCATTTGCCAAGGATGTTTTCA	0	0	55	7	0	0	0	414	401	173	88	219	3	0	10	33	43	0	807	229	12	1948	1379	409	5	595	31	98	37	96	705	21	33	3	45	0	8	142	8049	N	100	HM486994.1.1344_U,HM486989.1.1344_U,HM487049.1.1345_U	Eukaryota	Obazoa	Fungi	Cryptomycota	Cryptomycotina
24	ef9b6f7ff813d63052ca260630177488	AGCTCCAATAGTGTATATTAAAGTTGTTGCGGTTAAAAAGCTCGTAGTTGATTATGATTGTGAATAATTTTACTCACAGTGAAAACAGGTCCCTTGAGGAAAAAAGAGTGTTTAAAGCAACTATATAATATTTATCAGCACGGTAGCCCATATTTCTTTATGAAAATGACTTAATCATTTAAGATGAGTGAAATGAACAGATAGGGGCATTCAAATTTGTATGTTAGAGGTGAAATTCTTGGATTTTATGAGGATGTACTAAAGCTAAAGCATTAGTCAGAAATGTTTTAA	0	1476	4681	1470	1	0	23	0	0	0	0	0	0	0	23	0	0	0	0	0	0	0	0	0	0	0	0	0	5	0	0	2	0	0	0	0	0	0	7681	N	54.9	AF238257.1.1792_U,HM067613.1.1791_U,HM067608.1.1789_U	Eukaryota	Alveolata	Dinoflagellata	Dinophyceae	Suessiales
25	1b4cc86b31fdb19fbe376703f01db705	AGCTCCAATAGCGTATACTAAAGTTGTTGCAGTTAAAAAGCTCGTAGTTGAATTTCTGGTCGCGGACACCGGTCGGCTCTTCACAGAGTCTGTACTATGTGTCTGCAGCCATCCTCGGGGAGAGCATATCTGGCATTAAGTTGTCGGGTATGGGATCCTCGTCATTTACTGTGAGCAAAATAGAGTGTTCAAAGCAGGCTTAGGCCGTTGAATATATTAGCATGGAATAATAAGATAGGACCTTGGTCTATTTTGTTGGTTTGCACTCCAAGGTAATGATTAATAGGGATAGTTGGGGGTATTCGTATTCAATTGTCAGAGGTGAAATTCTTGGATTTATGGAAGACGAACTACTGCGAAAGCATTTACCAAGGATGTTTTCA	0	0	0	0	0	0	0	0	0	0	0	0	0	0	0	0	0	1	14	7562	2	0	0	1	0	0	0	0	0	0	0	0	0	0	1	0	0	1	7582	N	100	KJ925279.1.1491_U,KJ925343.1.1677_U	Eukaryota	Stramenopiles	Ochrophyta	Chrysophyceae	Chrysophyceae_X
26	1dfbc41ae397f90550484ffe29331a2c	AGCTCCAATAGCGTATACTAAAGTTGTTGCAGTTAAAAAGCTCGTAGTTGAATTTCTGACTTCGGATGTCGGTCTGCCCCAAGGGGTTGGTACCTGACTGTTCGGAGTCATCCTCGAGATGAAGATGTCTGTCATTAAGTTGATGGGCATGGGATTCTCGTCATTTACTGTGAGTAAAATAGAGTGTTCAAAGCAGACATTATGTCAATGAATACGTTAGCATGGAATAATAAGATAGGACCTTGGTCTATTTTGTTGGTTTGACTCCAAGGTAATGATTAATAGGGACAGTTGGGGGTATTCGTATTCAATTGTCAGAGGTGAAATTCTTGGATTTATGGAAGACGAACTACTGCGAAAGCATTTACCAAGGATGTTTTCA	0	0	0	0	0	0	0	0	0	0	0	0	0	0	0	0	0	0	0	0	0	0	8	0	0	0	0	11	26	356	6800	34	6	10	116	35	0	0	7402	N	99	DQ388540.1.1641_U,AB520729.1.1660_U,AB749052.1.1660_U,AB749060.1.1660_U,AB749072.1.1660_U,AB520728.1.1660_U,AB749054.1.1660_U,AB520732.1.1660_U,DQ388539.1.1641_U,AB749055.1.1660_U,AB749126.1.1660_U,AB749071.1.1660_U	Eukaryota	Stramenopiles	Ochrophyta	Chrysophyceae	Chrysophyceae_X
27	b5bd79820b29268434697781d94a6984	AGCTCCAATAGCGTATATTAAAGTTGTTGCAGTTAAAAAGCTCGTAGTTGAAGTTTGATAGAGGGATCTGTGTGAGTCGCAAGACTTGACACTGATTCTTCTTCATCTAGGGGAGACTGTGCCGTAAGGTGCAGGTCCTCCCCAAGTTACTGTGAAGAAATTAGAGTGTTTAAAGCAGGCGATAGCTTGAATACATCAGCATGGAATAACAATAAGGCCTTGCGTCTTTTTGTTGGTTTGGGGACGAAAGAAATGATTAATAGGAACAGTTGGGGGCATTAGTATTCAGTAGTCAGAGGTGAAATTCTTGGATTTACTGAAGACTAACTAGTGCGAAAGCATTTGCCAAGGATGTTTTCA	0	0	0	0	0	0	0	0	0	0	0	0	0	0	0	0	0	0	0	0	0	182	3270	2967	6	50	0	0	0	0	0	0	0	1	153	62	49	66	6806	N	83.1	JN825686.1.1032_U	Eukaryota	Obazoa	Fungi	Cryptomycota	Cryptomycotina
28	258c3ccc102c69e2b704de986b9ee404	AGCTCCAATAGCGTATACTAAAGTTGTTGCAGTTAAAAAGCTCGTAGTTGAATTTCTGACTTTGAGGCGCGACCGACCCCGTGTGGGTCTGTGTCTGCGAATCGAGGTCATCCTCGAGGAATGCGTATCTGTCATTAAGTTGATGGGTACGAGTACCTCGTCATTTACTGTGAGCAAAATAGAGTGTTCAAAGCAGGCTTACGCCGTTGAATACATTAGCATGGAATAATAAGATAGGACCTTGGTCTATTTTGTTGGTTAGTACTCCAAGGTAATGATTAATAGGGACAGTTGGGGGTATTCGTATTCAATTGTCAGAGGTGAAATTCTTGGATTTATGGAAGACGAACTACTGCGAAAGCATTTACCAAGGATGTTTTCA	0	0	0	0	0	23	42	1708	131	2687	3	0	0	0	0	0	0	0	0	0	0	1	301	341	1505	1	0	0	0	0	0	0	0	1	1	7	1	1	6754	N	99.2	AB520726.1.1662_U,AB749132.1.1662_U,AB749129.1.1662_U,AY651075.1.1697_U,AB520736.1.1662_U,AB749066.1.1662_U,AB520725.1.1662_U,AB520730.1.1662_U,DQ388538.1.1642_U,AB749123.1.1662_U,AY651073.1.1697_U,AY919824.1.1718_U,JN705528.1.1384_U,AY651074.1.1697_U,AB749067.1.1662_U,AB520734.1.1662_U,AB455149.1.1664_U,AY651076.1.1697_U,AB520717.1.1662_U,AB749125.1.1662_U,AB749058.1.1662_U,AB749124.1.1662_U,AB7…	Eukaryota	Stramenopiles	Ochrophyta	Chrysophyceae	Chrysophyceae_X
29	9693efd2c3a1a14a122051d29a6aeb03	AGCTCCAATAGCGTATATTAAAGTTGTTGCAGTTAAAAAGCTCGTAGTTGAACTTTAGGCAAGGCGGCCTGGTCACCCACTGGGTGTACTGGGCTCGCCGCGCCTCACCTTCGGGGAACTAGCCGTGCTTCGGTGCGCTAGGGAACCGAGCCTTACTTTGAAGAAATTAGAGTGTTTAAAGCAGGCTTACGCTTGAATACGCCAGCATGGAATAACAAGATAGGACTTTGGTTCTATTTTGTTGGTTTGAGGACCAAAGTAATGATTAATAGGGCCAGTCGGGGGCATTAGTATTCTATAGTCAGAGGTGAAATTCTTGGATTTATAGAAGACTAACTAATGCGAAAGCATTTGCCAAGGATGTTTTCA	0	0	0	0	0	0	0	1	0	0	0	2	0	0	0	0	0	0	0	0	0	300	5636	674	0	15	2	0	0	0	0	0	0	0	1	0	2	0	6633	N	98.9	KC505539.1.1089_U	Eukaryota	Obazoa	Fungi	Chytridiomycota	Chytridiomycotina
30	b5b4206054d20439d0d66093b7e350df	AGCTCCAATAGCGTATATTAAAGTTGCTGCAGTTAAAAAGCTCGTAGTTGGATTTCTGGGGTCCGGCGGCGGTCTGCCTCACGGCATGCACTGTGCGCGGGGCTCCTTTTGCTCGAAGGCGGCCGGTGCCCTTCACTGGGTGGCGGTTTCGAATTCGGGACCTTTACTTTGAAAAAATTAGAGTGTTCAAAGCAGGCATTTTGGCTTGGATACATTAGCATGGAATAATGGAATAGGACTTTGGTTCTATTTTGTTGGTTTCTAGGACTGAAGTAATGATTAATAGGGACAGTTGGGGGCATTAGTATTTAATTGTCAGAGGTGAAATTCTTGGATTTATGAAAGACTAACTTCTGCGAAAGCATCTGCCAAGGATGTTTTCA	0	0	0	1	0	46	17	495	483	304	1242	3868	0	0	2	0	0	0	0	2	1	1	11	73	1	71	0	0	0	0	0	0	0	0	0	0	1	0	6619	N	89.8	AY821949.1.1552_U,JN825671.1.1015_U	Eukaryota	Obazoa	Choanoflagellida	Choanoflagellatea	Craspedida
31	95767079e803ee84dabafe2ba067b297	ATCACTGATAGCTTTCTCTTATGTTGTTGCAGTTAAAAAGCTCGTAGCCGTTAGTAGCATTGCGTGTCACTTTGAGAAAATCGGAGTGTTCAAATCAGGGCCACTGCTGTACGCCACAGCAAAGAATGACATCTCTTCCCGGCGACGGGGAGAATGCAGTATATGGCAGCGCGGGACTGGTGGTACTTGTTGGGGACAGGTGAAATAGGATGATCCAACAAAGACGAACTAAAGCGAAGGCAACCGGTAAGCGCTGTCCAG	0	0	0	0	0	0	0	0	0	0	0	0	0	0	0	0	0	0	0	1	0	0	6	2	0	0	2	52	52	213	278	0	0	43	186	1054	1420	3111	6420	N	0	No_hit	No_hit
32	e1b6d5b769e30823b76487adfa102045	AGCTCTGCGAGTTTGCTCCCATATTGTTGCAGTTAAAACGCCCGTAGTCTGAATTATTTCGATAAGAAATATAAGTTTTTAACGTTCACTGTGAACAAATCAGGACGCTTAGAGTATGGTTCATGAATGACTCAGCGCAGTATGAAGTTTTTGTTTTTTTTTTAAAACAAGCTCAACGAGAGCCATCGGGGGTAGATCTATTTCATGGCGAGTGGTGGAATACGGTGACCCATGAGAGAGACACTAAGGCGAAGGCATCTACCTAGCGGGTTTCTG	0	0	0	0	0	0	0	0	0	0	0	0	0	0	0	0	0	0	0	0	0	0	0	0	0	0	298	2123	476	3296	97	0	0	0	0	0	0	0	6290	N	0	No_hit	No_hit
33	8619b0cfaa451b8f2acc399596232f62	AGCTCCAATAGCGTATATTAAAGTTGCTGCAGTTAAAAAGCTCGTAGTTGGATTTCAAGCATAGTATACCTGGCCCGCTGTCGTAAGACATGTGTGTGCTGGGCTATATTTGCTTTCCTTCTAGTGGACTATAGCTGCCCTTTACTGGGTTGGTTGTAGTTTTCTGCTAGATCTTTTACTTTGAACAAATTAGAGTGTTTCAAGCAGGCGTTTGCTATGAATACATTAGCATGGAATAATAATTTAGGACTTTGGTTCTATTTTGTTGGTTTCTAGGACTGAAGTAATGATTGATAGGGACAGTTGGGGGTGCTAGTATTCAGTGGCCAGAGGTGAAATTCTTGGATTCACTGAAGACTAACTAATGCGAAAGCATTCACCAAGGATGTCTTCT	0	0	0	0	0	0	0	2088	1721	2283	0	0	0	0	0	0	0	0	0	1	0	0	0	0	0	0	0	0	0	0	0	0	0	0	0	0	0	0	6093	N	88.6	EU709266.1.1570_U	Eukaryota	Rhizaria	Cercozoa	Filosa-Sarcomonadea	Glissomonadida
34	45d33b5af0532e240ea96951597b455a	AGCTCCAATAGCGTATATTAAAGTTGTTGCAGTTAAAAAGCTCGTAGTTGAAGTTCTGATTGTTCGGGTTTCTAGACATTAGTCGGAGATACTGACAGTCATCCGCTTGCAAACATATGTTCGATCTTAATCGGTTGGCTATGTGAGTAAGCATTTTACCTTGAGAAAAACAGAGTGTTCCAGGCAGGTTTGTCCGGAATGCATTAGCATGGAATAATAGAATATGACTGAAGTCTATTTATTGGTTACAGGCTTTAGTAATGATTAATAGGAACAGTCGGGGGCATTCGTACTCAGCAGTCAGAGGTGAAATTCTAAGATTTGCTGAAGACGAACTAATGCGAAAGCATTTGCCAAGGATGTTTTCA	0	0	0	0	0	0	0	0	0	25	0	0	0	0	0	0	0	0	0	0	0	0	5761	187	0	0	0	0	0	0	0	0	0	0	0	0	1	1	5975	N	100	JN120216.1.1542_U,JN120217.1.1542_U,JN120215.1.1542_U,GU187049.1.1603_U,GU987024.1.1603_U	Eukaryota	Alveolata	Ciliophora	Oligohymenophorea	Peritrichia_2
35	7a5a0495f53eb21fe1f7be21b6a23720	AGCTCCACTAGCGTATATTAAAGTTGTTGCAGTTAAAAAGCTCGTAGTTGAACTTCTGATTGTTGTTAGCGTCGGTATTTATATCGCGTTAGTGGCAGTCATCCGTCTGCAAACTTTTACATCCTTAACTGGTTTGTCTAAGGGAGCAGGCATTTTACTTTGAAAAAATTAGAGTGTTTAAGGCAGGCGCAAGCCTGAATACATTAGCATGGAATAATGGAATAGGACGCTTGTCCATTTGATTGGTTATTGGACTCGCGTAATGATTAATAGGGACAGTTGGGGGCATTAGTATTTAATTGTCAGAGGTGAAATTCTTGGATTTATTAAAGACTAACTTATGCGAAAGCATTTGCCAAGGATGTTTTCA	188	9	113	19	3	3	1	72	54	114	115	789	84	3	60	4	2	2	0	6	8	74	167	14	3456	570	1	1	0	1	0	0	1	0	0	0	1	0	5935	N	100	DQ442846.1.897_U,DQ442854.1.904_U,DQ442862.1.904_U,DQ442863.1.846_U,DQ442838.1.877_U,DQ442852.1.907_U,DQ442849.1.883_U,DQ442847.1.896_U	Eukaryota	Alveolata	Ciliophora	Oligohymenophorea	Scuticociliatia_2
36	07abf4e3eaf09f12134d8e19d0c0a244	AGCTCCAATAGCGTATACTAAAGTTGTTGCAGTTAAAAAGCTCGTAGTTGAATTTCTGGTCTCGGACATCGGTCTGCCTCAAACGAGGTACGCACCAGTTGTCTGAATCCATCCTCGGGGAAAACATATCTGTCATTCAGTTGATGGGTATGGGATCCTCGTCATTTACTGTGAGCAAAATAGAGTGTTCAAAGCAGGCTTATGCCGTTGAATACATTAGCATGGAATAATAAGATAGGACCTTGGTCTATTTTGTTGGTTTGTACTCCAAGGTAATGATTAATAGGGATAGTTGGGGGTATTCGTATTCAATTGTCAGAGGTGAAATTCTTGGATTTATGGAAGACGAACTACTGCGAAAGCATTTACCAAGGATGTTTTCA	0	0	0	0	0	0	0	1817	1580	2067	0	0	0	0	0	0	0	0	0	0	0	1	0	0	0	4	0	0	0	0	0	0	0	0	0	0	0	0	5469	N	100	KC306530.1.1181_U	Eukaryota	Stramenopiles	Ochrophyta	Chrysophyceae	Chrysophyceae_X
37	9c14b505fcf9415f3452cbc20d707d13	AGCTCCAATAGCGTATATTAAAATTGTTGCGGTTAAAAAGCTCGTAGTTGGATTTCAGCTTCTCGGTCGAATTTGCCACTGTGCTTCGCACTTTGGTTTTTCTGCCAAGTTGCATTCTTTTATTTCATTTTCCTCTACTTAATTGTACGGGTTTTGATACAAAAGAATTACTTTGAGGAAATTAGGGTGTTTCAGGCAGAGAGTTGTCTCGAATATATTAGCATGGAATAATACGATAGGACTTTAGTTCTATTTAGTTGGTTTTTAGAATTAAAGTAATGATTAATAGAAACTGTCGGGGGCATTCGAACTTAACTGTCAGAGGTGAAATTCTTGGATTTGTTAAAGACGATCAACTGCGAAAGCATTTGCCAAGGAAGTTTTCA	0	0	0	0	0	0	0	0	0	0	0	0	1	1	0	0	0	0	17	1083	4151	0	0	1	0	0	0	0	0	0	0	0	0	0	0	0	0	1	5255	N	78	AF530536.1.1695_U	Eukaryota	Alveolata	Perkinsea	Perkinsida	Perkinsida_X
38	8d68e952d2e9fbc65dec5886aac9ab90	AGCTCCAATAGCGTATATTAAAGTTGTTGCAGTTAAAAAGCTCGTAGTTGGATTTCTGGGAGGGCGCCAATGTCCGCTCGTTCGCGTGTGCAGCGGCGCCCTTCCATCCTTCTGTTAACGCTTCTTGGTATTCAGTTACTGGTAGCGGGCTCAGATATTTTACCTTGAGAAAATTAGAGTGTTCCAGGCAGGCTTGCGCCGGAATACATTAGCATGGAATAATAGAATAGGACTTTAGTCTCCTTTGTTGGTTTGAGGGACTGAAGTAATGATTAATAGGGATAGTTGGGGGCATTAGTATTTAATTGTCAGAGGTGAAATTCTCGGATTTGTTAAAGACTAACTTATGCGAAAGCATTTGCCAAGGATGTTTTCA	0	31	68	23	175	463	755	33	27	10	2	1	0	2	0	1	18	1	14	77	0	0	102	2	1	0	1	1	1	1	162	3279	0	0	0	0	0	0	5251	N	100	HQ219361.1.1737_U,AY919715.1.1712_U,GU067965.1.1776_U,HQ219369.1.1739_U,HQ219390.1.1739_U,DQ244023.1.1762_U,HQ219356.1.1739_U,JN547324.1.1578_U,HQ219453.1.1744_U,HQ219424.1.1737_U	Eukaryota	Alveolata	Ciliophora	Spirotrichea	Hypotrichia
39	e2ff319234ec410ce39f96a8e73da27c	AGCTCCAATAGCGTATATTAAAGTTGTTGCGGTTAAAAAGCTCGTAGTTGAAATTCTGCCAAGGACGACCTACCCACCTTCGGGTGCGTGTCAGAGTTGACCGAGGCATCCTCCTAGCAGCGCCCGTGCTTTACCGTGCGGTCCGTTCTAGGACTTTTACTTTGAGGAAATTAGAGTGTTTCAAGCAGGCTTATGCCTTGAATAATTTAGCATGGAATAATAATTTAGGACTTCGGTTCTATTTTGTTGGTTTCGAGAACTGAAGTAATGATTAATAGGGACAGTCGGGGGCATTCGTACTCAACAGTCAGAGGTGAAATTCTTGGATTTGTTGGAGACGAACTACTGCGAAAGCATTTGCCAAGGATGTTTTCA	0	0	0	0	0	0	0	0	0	0	0	0	5154	10	0	0	0	0	12	0	0	0	0	0	0	0	0	0	0	0	0	0	0	0	0	0	0	0	5176	N	97.9	DQ244038.1.1775_U	Eukaryota	Alveolata	Perkinsea	Perkinsida	Perkinsida_X
40	93a54b22120ccd06861d8efe13fa85dd	AGCTCTAATAGCGTATACTAAAGTTGCTGCAGTTAAAAAGCTCGTAGTTGAACTTTGGAGGAGTTACATTGCGGTTCTAGGGTTTCGGCTCTGGGACGGGTGTTTCTCTTCTTCCATTCGAAGACTCGTCTTCCTCTTCACTGAGCGGAGGCGAGGATTCGGAGCCTTTACTTTGAAGAAATTGGAGTGTTCAAAGCAGGCTTGATGCAATTGAACATATTAGCATGGAATAACAAAATAGGACGACAGTCCGTTTGTTGGTTTCCGGACGATCGTAATGATTAATAGGGACAGTTGGGGGCATTTGTATTGCGTCGTCAGAGGTGAAATTCTTGGATTGACGCAAGACAAACTACTGCGAAAGCATTTGCCAAGGATGTTTTCA	0	0	0	0	0	0	0	0	0	0	0	0	0	0	0	0	0	0	0	0	0	0	1	0	0	0	0	96	1	4896	15	0	0	3	0	0	0	0	5012	N	93.8	AF244903.1.1830_U,KT388046.1.1664_U	Eukaryota	Metamonada	Metamonada_X	Preaxostyla	Preaxostyla_X
41	1bcf240cc9ee881f065d4b361a1906b9	AGCTCCAATAGCGTATACTAAAGTTGTTGCAGTTAAAAAGCTCGTAGTTGAATTTCTGATATAATAGGATGGGTTTTATTTTTCATTAAATATTACTTCCATTTATTTTTATTATATCATCATCGAAAAGATTATATTTTGGTCATTTATTTGTCTAGTATAAGATTTTCGTCATTTACTGTGAGTAAAATAGAGTGTTCAAAGCAAGCTTAAGCTGTTGAATATATTAGCATGGAATAATAAGATAAGACCTTGGTCTAAATATTTTGTTGGTTTGTTTATCAAGGTAATGATTAATAGGGATAGTTGGGGGTATTCGTATTCAATTGTCAGAGGTGAAATTCTTGGATTTATGGAAGACGAACAACTGCGAAAGCATTTACCAAGGATGTTTTCA	1	3	97	11	2	15	11	0	0	1	0	0	0	0	1	0	6	0	0	0	0	9	358	100	5	2	0	0	0	1	972	0	3	0	10	519	2723	1	4851	N	99.7	JQ967306.1.1705_U,JQ967307.1.1699_U	Eukaryota	Stramenopiles	Ochrophyta	Chrysophyceae	Chrysophyceae_X
42	f8cefe1f43a3c81285dab8ef2e50bdbb	AGCTCCAATAGCGTATATTTAAGTTGTTGCAGTTAAAAAGCTCGTAGTTGGATTTCGGGTGGGTTCTAGCGGTCCGCCTATGGTGAGTACTGCTATGGCCTTCCTTTCTGTCGGGGACGGGCTTCTGGGCTTCACTGTCCGGGACTCGGAGTCGACGTGGTTACTTTGAGTAAATTAGAGTGTTCAAAGCAGGCCTACGCTCTGAATACATTAGCATGGAATAACACGATAGGACTCTGGCCTATCCTGTTGGTCTGTAGGACCGGAGTAATGATTAAGAGGGACAGTCGGGGGCATTCGTATTTCATTGTCAGAGGTGAAATTCTTGGATTTATGAAAGACGAACTACTGCGAAAGCATTTGCCAAGGATGTTTTCA	0	0	0	0	0	0	0	0	0	0	0	0	3	2	0	2	1	4	2	0	0	22	16	10	0	11	216	90	71	249	172	542	120	91	272	1168	326	1449	4839	N	98.9	GQ375093.1.1767_U,FJ946894.1.1789_U,AF388377.1.1778_U,FJ946895.1.1761_U,FN298924.1.2265_UC,FJ946896.1.1759_U,GQ375099.1.2088_G,GQ375099.1.2088_R,JX286515.1.2569_U,FN298925.1.2265_U,AB037089.1.1788_U,FJ946893.1.1788_U,AB037095.1.1754_U,AY170311.1.1728_U,FJ946899.1.2546_U,FN298925.1.2265_UC,FJ946898.1.1762_U,AM419228.1.1711_U,AF388376.1.1761_U,AF388381.1.3338_R,FN298924.1.2265_U,AY170312.1.2072_R,F…	Eukaryota	Archaeplastida	Chlorophyta	Chlorophyceae	Sphaeropleales
43	2238b03fd4ab7e41583ec58ac669a9b5	AGCTCCAATAGCGTATATTAAAGTTGTTGCAGTTAAAACGCTCGTAGTCTGATGTAATGGGGACTGGAGTGGGGAGCAGCGATGCTTTTTGCTTTGGTTCTCATCAGGGGGACAGCAATGTCCCGGTTTACTTTGAGGAAATTAGAGTGTTCAAAGCAGGCGATTGCTTGAATACTGCAGCATGGAATAATGGAATAGGACTCGCGTCTTATTTTGTTGGTTTGGAGATGTGAGTAATGATGAATAGGGACAGTTGGGGGCATTGGTATTCAGTAGTCAGAGGTGAAATTCTTGGATTTACTGAAGACTAACTAGTGCGAAAGCATTTGCCAAGGATGTTTTCA	0	0	0	0	0	0	0	0	0	0	0	0	0	0	0	0	1	0	0	0	0	38	104	1	0	0	14	0	13	83	0	2326	315	195	718	367	126	481	4782	N	98.8	KC315815.1.1600_U,JN054670.1.1469_U	Eukaryota	Obazoa	Fungi	*	*
44	3bd1a6520b1d33ceeb527f57b9d6f54a	AGCTCCAATAGCGTATATTTAAGTTGCTGCAGTTAAAAAGCTCGTAGTTGGATTTCGGGTGGGGCCTGCCGGTCCGCCGTTTCGGTGTGCACTGGCAGGGCCCACCTTGTTGCCGGGGACGGGCTCCTGGGCTTCACTGTCCGGGACTCGGAGTCGGCGCTGTTACTTTGAGTAAATTAGAGTGTTCAAAGCAGGCTTACGCCAGAATACTTTAGCATGGAATAACACGATAGGACTCTGGCCTATCTTGTTGGTCTGTAGGACCGGAGTAATGATTAAGAGGGACAGTCGGGGGCATTCGTATTTCATTGTCAGAGGTGAAATTCTTGGATTTATGAAAGACGAACTACTGCGAAAGCATTTGCCAAGGATGTTTTCA	0	0	0	0	0	0	0	0	0	0	0	0	1	1	0	0	0	1	0	0	0	24	25	4	0	16	172	59	45	108	181	492	92	70	294	1230	351	1557	4723	N	98.7	FM205834.1.1779_U,JN051664.1.1055_U,JX097061.1.1770_U,HQ702283.1.1630_U,KC416208.1.1367_U,FM205862.1.2098_U,FM205860.1.1779_U,X72854.1.1797_U,DD279065.1.1783_U,JX889639.1.1751_U,FM205862.1.2098_UC,X62441.1.1797_U,GQ122369.1.1672_U,FM205852.1.2103_UC,HQ702288.1.1630_U,FJ946888.1.1670_U,KC416209.1.1514_U,AY197628.1.1759_U,FM205883.1.2379_UC,AB162915.1.3271_G,AB162915.1.3271_R,JX097057.1.1770_U,FM20…	Eukaryota	Archaeplastida	Chlorophyta	Trebouxiophyceae	Chlorellales
45	8e416c569428b3675a9e16cb56dbe587	AGCTCCAATAGCGTATATTTAAGTTGTTGCAGTTAAAAAGCTCGTAGTTGGATTTCGGGTGGGTGATAGCGGTCCGGCTCTGCTGTGTACTGCTACTGCCTACCTTTCTGCCGGGGACGGTCTCTTGGGCTTCACTGTCCGGGAATCGGAGTCGGCGAGGTTACTTTGAGTAAATTAGAGTGTTCAAAGCAAGCGTTCGCTATGAATACATTAGCATGGAATAACATGATAGGACTCTGGCTTATCTTGTTGGTCTGTAAGACCGGAGTAATGATTAAGAGGGACAGTCGGGGGCATTCGTATTTCATTGTCAGAGGTGAAATTCTTGGATTTATGAAAGACGAACTTCTGCGAAAGCATTTGCCAAGGATGTTTTCA	0	0	4	0	0	0	0	0	0	0	0	0	0	0	0	0	1	0	0	0	0	11	1	4	0	0	20	0	2	16	4172	363	1	2	31	41	16	0	4685	N	99.7	KF879589.1.1695_U	Eukaryota	Archaeplastida	Chlorophyta	Chlorophyceae	Chlamydomonadales
46	a18a974e2c21e33a95eb552fdc7a1d9c	AGCTCCAATAGCGTATATTAAAGTTGTTGCAGTTAAAAAGCTCGTAGTTGGATTTCTGTTTTGAGCGTCCGGTCCGCCCTTATGGGTGTGTTACTAGGATGTTTGAGACATTTTTTGTGAGGATGTTCTTCTGCCATTCAGTTGGTGGTTGAATAGACTTGCATCGTTTACTGTGAAAAAATTAGAGTGTTTAAAGCAGGCGTTTGCTCATTGAATACATTAGCATGGAATAATAAGATACGACCTTGGTGGTCTATTTTGTTGGTTTGCACACCAGGGTAATGATTAATAGGGACAGTTGGGGGTATTCATATTTCAGCGTCAGAGGTGAAATTCTTGGATCGCTGAAAGATGAGCTTAGGCGAAAGCATTTACCAAGGATGTTTTCA	0	0	0	0	0	0	0	0	1	4455	0	3	0	0	0	0	0	0	0	0	0	0	0	0	0	0	0	0	0	0	0	0	0	0	0	0	0	0	4459	N	99.2	AY598632.1.1792_U	Eukaryota	Stramenopiles	Pseudofungi	Oomycota	Oomycota_X
47	2cef813a42a7aeb000454e990d52d89e	AGCTCCAATAGCGTATACTAAAGTTGTTGCAGTTAAAAAGCTCGTAGTTGAATTTCTGGTCTCGGACATCGGTCTGCCTCGAACGAGGTACGTACCAGTTGTCTGAATCCATCCTCGGGGAAAACGTGTCTGTCATTCAGTTGATGGGCACGGGATCCTCGTCATTTACTGTGAGCAAAATAGAGTGTTCAAAGCAGGCTTATGCCGTTGAATACATTAGCATGGAATAATAAGATAGGACCTTGGTCTATTTTGTTGGTTTGTACTCCAAGGTAATGATTAATAGGGATAGTTGGGGGTATTCGTATTCAATTGTCAGAGGTGAAATTCTTGGATTTATGGAAGACGAACTACTGCGAAAGCATTTACCAAGGATGTTTTCA	0	0	0	0	0	1	2	71	2779	627	47	158	13	6	0	31	675	0	0	0	2	1	1	0	0	0	0	0	0	0	1	0	0	0	0	0	35	0	4450	N	100	AB520733.1.1665_U,AB749097.1.1665_U,AB749068.1.1665_U	Eukaryota	Stramenopiles	Ochrophyta	Chrysophyceae	Chrysophyceae_X
48	9032daf182ee010294e785aa8ecc3aa4	AGCTCCAATAGGATATATCAAAGTTGTTGCAGTTGAAAAGCTCGTAGTCGTATTTCTGGTGGGTTGATGTCTTTGCCAGTATGGAACGCAAGTTCTTTCTGGTAGGGGCCGCCTGCCATTTTGTGGAATCAAGTGGTCATGTCGGGGTTTACTCTCTAATATGATCGCTCCACTCCGTCACTGAGAGCAAATTGGAGTGCTCAAAGCAGGCTTTACAGCTTTGAACATTTTAGCTTGGAATGACAAAGAATGACTTTTTGTTCACTTTGTTGGTTATGAATGGGAAGTAATGATAAATAGGAACAGTTGCGGGGGTACTCGTATTGGGAAGTCAGAGGTGAAATTCTTAGATTTTTCCACGACGAACGACTGCGAAAGCATTTACCAAGGATGTTTTCA	0	0	0	0	0	0	0	0	3767	631	0	0	0	0	0	0	0	0	0	0	0	0	0	0	2	0	0	0	0	0	0	0	0	0	0	0	0	0	4400	N	97.2	AB721051.1.1697_U	Eukaryota	Stramenopiles	Sagenista	Labyrinthulomycetes	Amphifilida
49	1782861e945ca5bed583d303f1582d1e	AGCTCCAATAGCGTATATTAAAGTTGTTGCAGTTAAAAAGCTCGTAGTTGGATTTCGGGGCTCCTTATGTAATAGTCATGCGGTGGATACTTGCTTGCTGCTTAGCTGGTGCGGAGTTGTTCGCAATTCCGTGCTGGCGGCGCTTGGAAAAGGCCACTGCGGGCGGGGCCCATTTATATTTCTCGAAGACGTCACGGGCCCTTTACTGGCGCACTGTGGTCGCGGATTCGAGACGTTTACTTTGAAAAAATTAGAGTGTTCAAAGCAGGCAATCAAAAACGCTTGAATACATTAGCATGGAATAATGGAATAGGACTTTGGTCTTATTTTGTTGGTTTCTAGGACTGAAGTAATGATTAATAGGGACAGTTGGGGGCATTCGTATTTAATTGTCAGAGG…	0	0	0	0	0	0	0	0	0	0	0	0	0	0	0	0	0	0	0	0	0	0	0	14	0	4375	0	0	0	0	0	0	0	0	0	0	0	0	4389	N	98.9	KJ631038.1.1646_U	Eukaryota	Obazoa	Choanoflagellida	Choanoflagellatea	Choanoflagellatea_X
50	3caee1ee3f1d20d63b2e7f78bb3c5b94	AGCTCCAATAGCGTATACTAAAGTTGTTGCAGTTAAAAAGCTCGTAGTTGAATTTCTGACTTTGAGGCGCGACCGGCCCCGTGTGGGTCTGTGTCTGTGAATCGAGGTCATCCTCGGGGAATGCGTATCTGTCATTAAGTTGATGGGTACGAGTACCCCGTCATTTACTGTGAGCAAAATAGAGTGTTCAAAGCAGGCTTACGCCACTGAATACATTAGCATGGAATAATAAGATAGGACCTTGGTCTATTTTGTTGGTTAGTACTCCAAGGTAATGATTAATAGGGACAGTTGGGGGTATTCGTATTCAATTGTCAGAGGTGAAATTCTTGGATTTATGGAAGACGAACTACTGCGAAAGCATTTACCAAGGATGTTTTCA	0	0	0	0	0	0	0	0	0	0	0	0	0	0	0	1	0	0	0	0	0	0	0	0	0	0	0	0	0	0	4162	67	0	2	54	11	0	0	4297	N	99	GU290079.1.1786_U	Eukaryota	Stramenopiles	Ochrophyta	Chrysophyceae	Chrysophyceae_X
51	469838980e75896cd2abf45d46a47237	AGCTCCAATAGCGTATATTAAAGTTGCTGCAGTTAAAAAGCTCGTAGTTGGATTTCTGGGCTCAAGAATTTGGCCGGCCACGGTTTCGTGTGTTAGTGCTTTGTTCTGTGTCCATCCTTCCAATCGCCATTGGCTCTTCTTCATTGATTGGTCAGTGGTATTGGATCTTTTACTTTGAAAAAATTAGAGTGTTTCAAGCAGGCTTTATGCTATGAATACATTAGCATGGAATAATAATTTAGGACTTCGGTTCTATTTTGTTGGTTTCTAGGACTGAAGTAATGATTGATAGGGATAGTTGGGGGTGCTAGTATTCAGCGGCCAGAGGTGAAATTCTCGGATTCGCTGAAGACTAACTTATGCGAAAGCATTCACCAAGGATGTCTTCT	0	0	0	0	0	0	0	928	50	3074	1	0	0	0	1	0	0	0	0	4	5	0	0	0	0	0	0	0	0	0	0	0	0	0	0	0	0	0	4063	N	99.7	EU709159.1.1290_U,EU709159.20.1290_U	Eukaryota	Rhizaria	Cercozoa	Filosa-Sarcomonadea	Glissomonadida
52	088d874be9a963be215a12fb265a73c3	AGCTCCAATAGCGTATATTTAAGTTGTTGCAGTTAAAAAGCTCGTAGTTGGATTTCGGGTGGGTTTCAGCGGTCCGCCTATGGTGAGTACTGCTGTGGCCTTCCTTACTGTCGGGGACCTGCTTCTGGGCTTCATTGTCCGGGACAGGGATTCGGCATGGTTACTTTGAGTAAATTGGAGTGTTCAAAGCAGGCTTACGCCGTGAACATTTTAGCATGGAATAACATGATAGGACTCTGCCCTATTCTGTTGGCCTGTAGGAGTGGAGTAATGATTAAGAGGAACAGTCGGGGGCATTCGTATTTCATTGTCAGAGGTGAAATTCTTGGATTTATGAAAGACGAACTACTGCGAAAGCATTTGCCAAGGATGTTTTCA	10	23	133	17	4	2	16	13	22	19	6	85	265	788	2	1200	107	311	224	700	95	0	0	1	0	0	0	1	0	0	1	0	0	0	2	0	0	1	4048	N	100	JQ315579.1.1672_U,FR865727.2.1770_U,JX101323.1.1746_U,KF864475.1.1795_U	Eukaryota	Archaeplastida	Chlorophyta	Chlorophyceae	Sphaeropleales
53	ffaebaaced337824244e8f7eb5a19f7a	AGCTCCAATAGGATATATCAAAGTTGTTGCAGTTGAAAAGCTCGTAGTCGTATTTCTGGTGGGTTGATGTCTTGCCGGTGTGGGACGCAAGTTCTTGCTGGTTTGGACCGCCTGCCATTTTGTGGGCTCAAGTGGTCTTGTCGAGGTTTACTCTTCGATTTGATCGCTCCACTCCGTCACTGAGAGCAAATTGGAGTGCTCAAAGCAGGCTTTACAGCTTTGAACATTTTAGCTTGGAATGACAAAGAATGACTTTTTGTTCACTTTGTTGGTTATGAATGGGAAGTAATGATAAATAGGAACAGTTGCGGGGGTACTCGTATTGGGAAGTCAGAGGTGAAATTCTTAGATTTTTCCACGACGAACGACTGCGAAAGCATTTACCAAGGATGTTTTCA	0	0	6	1	0	0	0	0	553	3300	0	0	5	2	0	0	0	0	0	0	0	0	0	0	0	1	0	0	0	0	0	0	0	0	0	0	2	0	3870	N	96.7	AB721051.1.1697_U	Eukaryota	Stramenopiles	Sagenista	Labyrinthulomycetes	Amphifilida
54	db7023d57a2b62978d876fb4d6226acb	AGCTCCAATAGCGTATATTAAAGTTGTTGCAGTTAAAAAGCTCGTAGTTGAAATTCCGGCTATTTTTAGCCTGTCTGCAAAGGTGTTGGATACCGTAAAAAGTTTCTGACTCACGAACAGACTTTTACTGTGAAAAAATTAGAGTGCTCAAAGCAGGCTTTTGCTTGAATATTTCAGCATGGAATAATAAAAGACGACTTCAGTCATTTTATTGGTTATTGACAGAAGTAATGATTAACAGAAACAGTTGGGGGCATTCGTATTTGATAGTCAGAGGTGAAATTCTTAGATTTATCAAAGACGAACTAATGCGAAAGCATTTGCCAAGAATGTTTTCA	0	0	0	0	0	0	0	0	0	0	0	0	0	0	1	0	0	0	0	0	0	0	0	0	2	3783	0	0	0	0	0	0	0	0	0	0	0	0	3786	N	91.4	AB330056.1.1488_U	Eukaryota	Alveolata	Ciliophora	Phyllopharyngea	Suctoria
55	34bebb7e91949d9b42a00f3b5aa00ff3	AGCTCCAATAGCGTATATTAAAGTTGTTGCAGTTAAAAAGCTCGTAGTTGGATTTCTGGTAGGATAACTTTGCCCGCTTGATGCGTGCGCAGAGTGATCCTGCCATCCTTCTGTTAACCCTTCAGGCTTTCTTTAGTTTGTTGGGGGCTCAGATATTTTACCTTGAGAAAATTAGAGTGTTTCAGGCAGGCTAGCGCCGGAATACATTAGCATGGAATAATAGAATAGGACTTTTACCTCTTCTGTTGGTCTGAGGGGTTCAAGTAATGATTAATAGGGATAGTTGGGGGCATTAGTACTTAACTGTCAGAGGTGAAATTCTCGGATTTGTTAAAGACTAACTTATGCGAAAGCATTTGCCAAGGATGTTTTCA	0	0	0	0	0	0	0	234	0	574	2	0	0	0	0	0	2199	0	8	378	8	0	0	0	0	0	0	1	0	0	0	0	0	0	0	0	0	0	3404	N	100	LN869977.1.1524_U	Eukaryota	Alveolata	Ciliophora	Spirotrichea	Choreotrichida
56	ad67f2018c5e56533b4813f4a42be3d0	AGCTCCAATAGCGTATACTAAAGTTGTTGCAGTTAAAAAGCTCGTAGTTGAATTTCTGGTCGTGGCGATCGGTCCGCCCCTCACGGGGTGTGCACCAGGTCTCTACGTCCATCCTCGGGGAGAGCACGTCTGGCATTTAGTTGTCGGGCGTGGGATCCTCGTCATTTACTGTGAGCAAAATAGAGTGTTCAAAGCAGGCTTAGGCCGTTGAATACATTAGCATGGAATAATAAGATAGGACCTTGGTCTATTTTGTTGGTTTGCATTCCAAGGTAATGATTAATAGGGATAGTTGGGGGTATTCGTATTCAATTGTCAGAGGTGAAATTCTTGGATTTATGGAAGACGAACTACTGCGAAAGCATTTACCAAGGATGTTTTCA	0	0	0	0	0	0	0	0	0	0	0	0	14	82	1	95	2806	9	0	0	30	0	0	0	0	0	0	0	0	0	0	0	0	0	0	0	0	0	3037	N	100	AY919816.1.1724_U,AY919699.1.1722_U,KJ925243.1.1686_U	Eukaryota	Stramenopiles	Ochrophyta	Chrysophyceae	Chrysophyceae_X
57	33fa24996782e6e0151c9e58eaa3f0e8	AGCTCCAATAGCGTATATTAAAGTTGTTGCAGTTAAAACGCTCGTAGTCTGATGTAATGGGGAGTGGAGTGGGGAGCAGCGATGCTCTTTGCTTTGGTCCTCATCATAGGGACAGCAATGTCCCAGTTTACTTTGAGGAAATTAGAGTGTTCAAAGCAGGCGATTGCTTGAATACTGCAGCATGGAATAATGGAATAGGACTCGCGTCTTATTTTGTTGGTTTGGAGATGTGAGTAATGATGAATAGGGACAGTTGGGGGCATTGGTATTCAGTAGTCAGAGGTGAAATTCTTGGATTTACTGAAGACTAACTAGTGCGAAAGCATTTGCCAAGGATGTTTTCA	0	0	0	0	0	0	0	0	0	0	0	0	0	0	0	0	0	0	0	0	0	0	23	12	0	0	15	6	1	6	352	105	27	78	1211	601	218	358	3013	N	98.8	JN054670.1.1469_U	Eukaryota	Obazoa	Fungi	Chytridiomycota	Chytridiomycotina
58	9ad0cfc3810a9478ef9023ee39937aa8	AGCTCCAATAGCGTATATTAAAGTTGTTGCAGTTAAAAAGCTCGTAGTTGGATTTCTGGCGTTGGGGCCGCCGGCCCGGCATCCTAGTGGTGCTGTGTTGTTGGTTGGTCTCCGCCATCTTTTCGGAAGAACCAGCGTGCCCTTCACTGGGTGGCGTTGGCGACTCCGATCTTTTACTTTGAAAAAATTAGAGTGTTCAAAGCAGGCTTACGCTGTGAATACATTAGCATGGAATAATAACATAGGACTTTGGTCTTATTTTGTTGGTTTCTAGGACTGAAGTAATGATTGATAGGGATAGTTGGGGGTGCTCGTATTCAGGGGCCAGAGGTGAAATTCTATGATTCCCTGAAGACGAACTTATGCGAAAGCATTCACCAAGGATGTCTTCT	0	0	0	0	0	0	0	5	36	12	271	2529	2	4	0	5	51	1	0	3	0	0	0	0	0	0	0	0	0	0	0	0	0	0	0	0	0	0	2919	N	100	EF196716.1.879_U,JF730776.1.1705_U,AB622285.1.1707_U	Eukaryota	Rhizaria	Cercozoa	Novel-clade-10-12	Novel-clade-10
59	17b3741f6117bfa79fcdc2c2af7ee016	AGCTCCAATAGCGTATATTAAAGTTGTTGCAGTTAAAACGCTCGTAGTCTGATGTAATGAGGATTGGGGTGGGGAGCAGCGATGCTCTTTGCTTCGGTCTTCATCAACGGGACAGCAATGTCCCATTTTACTTTGAGGAAATTAGAGTGTTCAAAGCAGGCGATTGCTTGAATACTGCAGCATGGAATAATGGAATAGGACTCGCGTCTTATTTTGTTGGTTTGGAGATGTGAGTAATGATGAATAGGGACAGTTGGGGGCATTGGTATTCAGTAGTCAGAGGTGAAATTCTTGGATTTACTGAAGACTAACTAGTGCGAAAGCATTTGCCAAGGATGTTTTCA	0	23	0	3	1	0	0	3	0	0	6	9	0	0	0	5	3	295	659	1861	20	0	1	2	0	0	0	0	0	0	0	1	0	0	1	0	0	2	2895	N	98.3	JN054692.1.1469_U	Eukaryota	Obazoa	Fungi	Chytridiomycota	Chytridiomycotina
60	47ba454bb5a3d03c99315354255de14c	AGCTCCAATAGCGTATATTTAAGTTGTTGCAGTTAAAAAGCTCGTAGTTGGATTTCGGGTGGGTTCTAGCGGTCCGCCTCTGGTGAGTACTGCTAAGGCCTACCTTTCTGCCGGGGACGGGCTCCTGGGATTCATTTCTCGGGACTCGGAATCGGCGAGGTTACTTTGAGTAAATTAGAGTGTTCAAAGCAAGCCTACGCTCTGAATACATTAGCATGGAATAACACGATAGGACTCTGGCCTATCTTGTTGGTCTGTAGGACCGGAGTAATGATTAAGAGGGACAGTCGGGGGCATTCGTATTTCATTGTCAGAGGTGAAATTCTTGGATTTATGAAAGACGAACTTCTGCGAAAGCATTTGCCAAGGATGTTTTCA	0	0	0	0	0	0	0	0	0	0	0	0	0	0	0	0	0	0	0	0	0	0	0	0	0	0	0	1	3	0	826	1842	37	12	54	42	0	0	2817	N	100	FR865590.1.1757_U	Eukaryota	Archaeplastida	Chlorophyta	Chlorophyceae	Chlamydomonadales
61	3172505ad5fd1d7d300fae5ae67b9ef1	AGCTCCAATAGCGTATATTAAAGTTGTTGCAGTTAAAACGCTCGTAGTCTGAAGTGATGGGGCGGTGCTGTGTGGTCTGTAAAGACTATGTGGTGCTGTCCTGTTTTTGAGCATTTTATAATGCTCGGATTACTTTGAGGAAATTAGAGTGTTCAAAGCAGGCGTGTGCTTGGATACTGCAGCATGGAATAATGGAATAGGACTCGCGTCTTATTTTGTTGGTTTGGAGATGTGAGTAATGATGAATAGGGACAGTTGGGGGCATTGGTATTCAGTAGTCAGAGGTGAAATTCTTGGATTTACTGAAGACTAACTAGTGCGAAAGCATTTGCCAAGGATGTTTTCA	0	0	0	0	0	0	0	0	0	0	0	0	0	0	0	0	0	0	0	0	0	1395	952	311	1	5	0	0	0	0	0	0	0	14	57	21	11	34	2801	N	92.8	AB749092.1.1625_U	Eukaryota	Obazoa	Fungi	Cryptomycota	Cryptomycotina
62	b66a053d1466905fbeb81ec2e4aa3708	AGCTCCAATAGCGTATATTAAAGTTGTTGCAGTTAAAAAGCTCGTAGTCGTATTTATAATTTTGCATTTTGCAAGATTAACATTTGTGTATAACAAATTTTACTGTGAGAAAATTAAAGTGTTCAAAGCAGGCTTTTGCTTGAATATTACAGCATGGAATAATGGAATAGGATCACAATCATATTTTGTTGGTTTAATGATTGAGATAATGGTTGATAGGGAATAATAGGGGCATTAATATTTAAGCGTCAGAGGTGAAATTCTTGGATTGCTTCAAGATTAACTAGTGCGAAAGCATTTGCCAGGCAATTGCCCG	0	0	0	0	1	0	0	1717	220	721	4	7	0	0	0	0	0	0	0	0	0	0	0	0	0	1	0	0	0	0	0	0	0	0	0	0	0	0	2671	N	99.7	DQ244007.1.1697_U,DQ244041.1.1696_U	Eukaryota	Obazoa	Mesomycetozoa	Ichthyosporea	Ichthyosphonida
63	da64f2e9359e83db9e94640094014904	AGCTCCAATAGCGTATATTAAAGTTGTTGCAGTTAAAAAGCTCGTAGTTGGATTTCTAGATAAGTGGCTACTATGTAGTTTGCTTGTCTACCAGTCTTAGACTGTTACTGTGAGAAAATTAGAGTGTTTAAAGCAGGCTATTGCAAGAATACATTAGCATGGAATAACGAATGTGTCTAGAATATTGGTTAATTCTAGATTACGATTAATAGGGACAGTTGGGGGCATTAGTATTTAATTGTCAGAGGTGAAATTCTTGGATTTATTAAAGACTAACGTATGCGAAAGCATTTGCCAAGGATGTTTTCA	0	0	0	0	0	5	4	612	48	1	37	1907	2	0	0	0	0	0	0	1	7	0	0	0	2	2	0	0	0	0	0	0	0	0	0	0	0	0	2628	N	100	JN090883.1.1644_U	Eukaryota	Alveolata	Ciliophora	Litostomatea	Haptoria_4
64	bb4ef0722d2af44b9dfcc8e226d04983	AGCTCCAATAGCGTATATTAAAGTTGTTGCAGTTAAAAAGCTCGTAGTTGGATTTCGGGGCTCCTTATGTAATAGTCATGCGGCGGATACTTGCTTGCTTGCTTAGCCAGTTTGGGGTTGTTCGCAACTCTGGATTGGCGGCGCTTGGAAAAGGCCGCTGCGGGCGGGGCCCATTTATATTTCTCGAAGACGTCACGGGCCCTTTACTGGCGCACTGTGGTCGCGGATTCGAGACGTTTACTTTGAAAAAATTAGAGTGTTCAAAGCAGGCAATCAAAAACGCTTGAATACATTAGCATGGAATAATGGAATAGGACTTTGGTCTTATTTTGTTGGTTTCTAGGACTGAAGTAATGATTAATAGGGACAGTTGGGGGCATTCGTATTTAATTGTCAGAG…	0	0	0	0	0	0	0	0	0	0	0	0	0	0	0	0	0	0	0	0	0	0	0	12	1	2614	0	0	0	0	0	0	0	0	0	0	0	0	2627	N	96.1	KJ631038.1.1646_U	Eukaryota	Obazoa	Choanoflagellida	Choanoflagellatea	Choanoflagellatea_X
65	fa89185beae5b52f330990f3792bb5dc	AGCTCCAATAGCGTATATTAAAGTTGCTGCAGTTAAAAAGCTCGTAGTTGGATTTCTGACAGTGAGGTACTGACCCGCCCAGGTTACTGGTGTGAGTGTTGGTTGCTTCTTGTCATCCTTTCTAGGGAACCTATTGGATTCTTCACTGAGTTCAGTAGGCGATCTAGATCTTTTACTTTGAAAAAATTAGAGTGTTTAAGGCAGGCGTTTGCTGTGAATACATTAGCATGGAATAATAATTTAGGACTTCGGTTCTATTTTGTTGGTTTCTAGAGCTGAAGTAATGATTGATAGGGACAGTTGGGGGTGCTCGTATTCAGTGGCCAGAGGTGAAATTCTTGGATTCCCTGAAGACGAACTTATGCGAAAGCATTCACCAAGGATGTCTTCT	0	0	0	0	0	0	0	0	0	0	0	0	0	0	0	1	0	0	0	0	0	0	0	1	0	0	92	5	226	0	1612	563	0	1	30	5	0	0	2536	N	95.9	AY748806.1.1717_U	Eukaryota	Rhizaria	Cercozoa	Filosa-Sarcomonadea	Pansomonadida
66	d2e73c8adcc3103820091b6882dc5586	AGCTCCAATAGCGTATATTAAAGTTGTTGCAGTTAAAAAGCTCGTAGTCTGACCCTTGGCCGGCGTTTTGAGCGTCCGTGGCGAAAGCCACGCGTATGCGACGCGCTGTTGCCACGTACTTTGGAGGAGCGGGTTGGGGGGGCTTGTCTCTCCCTTCTCGCGATTCCAATAGTTTACTTTGAGAAAAATAGAGTGTTCAAAGCAGGCAATCTTCGCCTTGAATACATTAGCATGGGATAATGAAATAGGACATTGGTTCTATTTTGTTGGTTTTAAGGACCGATGTAATGATTAATAGGGACAGTTGGGGACATTCATATTCCATGGCTAGAGGTGAAATTCTTAGATTCATGGAAGATGAACTACTGCGAAAGCATTTGTCAAAGATGTTTTCA	0	0	14	0	3	0	0	862	812	3	38	143	0	1	644	0	0	3	0	2	0	0	0	0	0	3	0	0	1	0	0	0	0	0	0	0	1	0	2530	N	98.2	DQ409130.1.967_U	Eukaryota	Haptista	Centroheliozoa	Centroheliozoa_X	Centroheliozoa_XX
67	d559195989011b8c383759eb6a912514	AGCTCCAATAGCGTATATTAAAGTTGTTGCAGTTAAAAAGCTCGTAGTTGAAGATTGGGGATTGGACGGGGGTAGGCCTTGCGGCCTCACTGACAGTGCATCCCTTTGGAGGGGGAAGTGGTGGACGTTGCAGTAGCAGCGGCCGGCAGCTCGCCCGGGTTACTGTGAAGAAATTAGAGTGTTTAAAGCAGGCAGGATAGCTTGAATACATCAGCATGGAATAACAAGATAGGACATTGATTGCCTTGTTGTTGGTTTGGGGGCCAGTGTAATGATTAATAGGGCCAGTTGGGGGCATTAGTATTCAGTAGTCAGAGGTGAAATTCTTGGATTTACTGAAGACTAACTAGTGCGAAAGCATTTGCCAAGGATGTTTTCA	0	0	0	0	0	0	0	0	0	0	0	0	0	0	0	0	0	0	0	0	0	101	712	87	3	1620	0	0	0	0	0	0	0	0	0	0	0	0	2523	N	82.1	JN825688.1.1052_U	Eukaryota	Obazoa	Fungi	Cryptomycota	Cryptomycotina
68	8a984467e755fea08c95d50df0cad790	AGCTCCAATAGCGTATATTAAAGTTGTTGCAGTTAAAAAGCTCGTAGTCTGAGTCTTGGTCGGGCATTGAGCGTCCATGGGGGCTCCCTTCGGGGGTTTTCGTGAGCATGCGACAATATGCTGGCCATGTACTTCGGAGGAACGCGCGTCTACTTTTCATTAAGTGGCGCGCGGGATTCCGATAGTTTACTTTGAGAAAAATAGAGTGTTCAAAGCAGGCGATTTTGCCTTGAATACATTAGCATGGGATAATGGAATAGGACATTGGTTCTATTTTGATGGTTTACGGACCGATGTAATGATTAATAGGGACAGTTGGGGACATTCATATTCCATGGCTAGAGGTGAAATTCTTGGATTCATGGAAGATGAACTACTGCGAAAGCATTTGTCAAAGAT…	0	0	0	0	0	0	0	1207	847	320	6	125	0	0	1	0	0	0	0	0	0	0	3	0	0	0	0	0	0	0	0	0	0	0	0	0	0	0	2509	N	91.4	AY749537.1.1584_U	Eukaryota	Haptista	Centroheliozoa	Centroheliozoa_X	Centroheliozoa_XX
69	580f8661510df7f58e49eb9636dd8927	AGCTCCAATAGCGTATACTAAAGTTGTTGCAGTTAAAAAGCTCGTAGTTGAATTTCTGATAATGTCATTAAATTTTATATGAATAGTTCTTAATTGAATTATTTTCATATAAAACATTATCATCATCGAAAATATTATATTGGTCATTAAATTGTCTAGTATAAGATTTTTGTCATTTACTGTGAGCAAAATAGAGTGTTCAAAGCAGGCTTAGGCCGTTGAATACATTAGCATGGAATAATAATATAAGATTTTGATATAAATTTTATTTTGTTGGTTTATATATCAAAATAATGATTAATAGGGATAGTTGGGGGTATTTGTATTCAATTGTCAGAGGTGAAATTCTTGGATTTATTGAAGACAAACTACTGCGAAAGCATTTACCAAGGATGTTTT…	0	10	43	15	12	36	49	0	0	0	0	0	0	0	0	0	0	0	0	1	0	0	0	0	0	0	0	10	0	0	210	38	3	0	1929	99	0	0	2455	N	100	AY651094.1.1803_U,AF109325.1.1823_U,AB616676.1.1689_U,JQ967292.1.1759_U	Eukaryota	Stramenopiles	Ochrophyta	Chrysophyceae	Chrysophyceae_X
70	71476386544f4b62ea92c2058ff7a086	AGCTCCAATAGCGTATATTAAAGTTGTTGCAGTTAAAACGCTCGTAGTCTGAAGTGATGGGGCGGTGCTGTGTGGTCTGTAAAGACTATGTGGTACTGCTCTGTTTTTGAGCATTGTATAATGCTCGGATTACTTTGAGGAAATTAGAGTGTTCAAAGCAGGCGTGTGCTTGGATACTGCAGCATGGAATAATGGAATAGGACTCGCGTCTTATTTTGTTGGTTTGGAGATGTGAGTAATGATGAATAGGGACAGTTGGGGGCATTGGTATTCAGTAGTCAGAGGTGAAATTCTTGGATTTACTGAAGACTAACTAGTGCGAAAGCATTTGCCAAGGATGTTTTCA	0	0	0	0	0	0	0	0	0	0	0	0	0	0	0	0	0	0	0	0	0	1269	853	235	0	2	0	0	0	0	0	0	0	4	46	15	10	0	2434	N	92.2	AB749092.1.1625_U	Eukaryota	Obazoa	Fungi	Cryptomycota	Cryptomycotina
71	54019a91a3e54650bf31ad38442637c6	AGCTCCAATAGCGTATATTTAAGTTGTTGCAGTTAAAAAGCTCGTAGTTGGATTTCGGGTGGGTTCTAGCGGTCTGCCTCTGGTATGTACTGCTAAGGCTCACCTTTCTGCCGGGGACGGGCTCCTGGGCTTAACTGTCCGGGACTCGGAATCGGCGAGGTTACTTTGAGTAAAATAGAGTGTTCAAAGCAAGCCTACGCTCTGAATACATTAGCATGGAATAACACGATAGGACTCTGGCCTATCTTGTTGGTCTGTAGGACCGGAGTAATGATTAAGAGGGACAGTCGGGGGCATTCGTATTTCATTGTCAGAGGTGAAATTCTTGGATTTATGAAAGACGAACTTCTGCGAAAGCATTTGCCAAGGATGTTTTCA	12	118	430	3	141	783	792	21	0	0	0	36	0	0	53	0	0	1	0	0	0	0	0	0	0	0	0	0	0	0	3	0	0	0	0	1	4	0	2398	N	99.2	AB477056.1.1687_U,AB477055.1.1687_U	Eukaryota	Archaeplastida	Chlorophyta	Chlorophyceae	Chlamydomonadales
72	a15ca7fb06ffda8ab8ccf75a481d70f1	AGCTCCAATAGCGTATATTAAAGTTGTTGCAGTTAAAACGCTCGTAGTCTGATGTAATGGGGACTGGGGTGGGGAGCAGCGATGCTCTTTGCTTTGGTCTCCATCAGGGGGACAGCAATGTCCTAGTTTACTTTGAGGAAATTAGAGTGTTCAAAGCAGGCGATTGCTTGAATACTGCAGCATGGAATAATGGAATAGGACTCGCGTCTTATTTTGTTGGTTTGGAGATGTGAGTAATGATGAATAGGGACAGTTGGGGGCATTGGTATTCAGTAGTCAGAGGTGAAATTCTTGGATTTACTGAAGACTAACTAGTGCGAAAGCATTTGCCAAGGATGTTTTCA	2	112	1116	161	1	0	22	19	0	0	0	3	0	0	913	0	14	0	1	0	0	0	0	0	0	1	0	0	0	1	0	1	3	0	0	0	0	0	2370	N	98.8	JN054692.1.1469_U	Eukaryota	Obazoa	Fungi	Chytridiomycota	Chytridiomycotina
73	0d6ed79e7d1228fb964fd13d66160f12	AGCTCCAATAGCGTATATTAAAGTTGTTGCAGTTAAAAAGCTCGTAGTCGGATTTTGGGCGCGTGTGAACTGTCAGCCTCTGGTTGGACGGTGCGCGCGTGCCTTTCTGCTTGGGAGCCCCATGGTGGTTAATTCTGTCGTGGTGGGTCACAGGCCGTTTACTTTGAAAAAATTAGAGTGTTCAAAGCAGGCTGTTGCTTGAATAGATTAGCATGGAATAATGGAATAGGACCTTGGTGCTATTTCGTTGGTTATGGGACTGGGGTAATGATTAATAGGGACAGTTGGGGCCGTTCATATTTCGTTGTCAGAGGTGAAATTCTTGGATTTACGAACGATGAACTTGTGCGAAAGCATTCGGCAAGGATGTTTTCA	0	317	827	215	71	230	143	1	3	0	24	144	17	38	28	128	53	52	3	0	10	1	0	0	1	1	0	0	0	0	0	0	0	0	0	0	0	0	2307	N	99.7	JN547291.1.958_U	Eukaryota	Cryptista	Cryptophyta	Cryptophyceae	Cryptomonadales
74	44b2835ccaac9c9bc96554ab6e1ba450	AGCTCCAATAGCGTATATTAAAGTTGTTGCAGTTAAAACGCTCGTAGTCTGATGTAATGGGGACTGGAGTGGGGAGCAGCGATGCTCTTTGCTTTGGTCTCCATCAAGGGGACAGCAATGTCCCATTTTACTTTGAGGAAATTAGAGTGTTCAAAGCAGGCGATTGCTTGAATACTGCAGCATGGAATAATGGAATAGGACTCGCGTCTTATTTTGTTGGTTTGGAGATGTGAGTAATGATGAATAGGGACAGTTGGGGGCATTGGTATTCAGTAGTCAGAGGTGAAATTCTTGGATTTACTGAAGACTAACTAGTGCGAAAGCATTTGCCAAGGATGTTTTCA	0	2	14	6	0	0	0	58	5	0	249	1841	0	1	4	0	0	1	1	1	0	0	0	0	0	0	2	0	2	1	0	1	0	3	16	8	5	0	2221	N	99.4	JN054692.1.1469_U	Eukaryota	Obazoa	Fungi	Chytridiomycota	Chytridiomycotina
75	198c299e0a73ff51fdee4dc11f05bc5b	AGCTCCAATAGCGTATATTAAAGTTGTTGCGGTTAAAAAGCTCGTAGTTGGATTTCTGCTGAGGACAACCGACCGACCCAAACGGGTTTGTGTCTGGTTAGACCGAGGCATCCTCTTGGAAAACGTTTCCACTTCGGTGGTTACGGGGTCCAGGACTTTTACTTTGAGGAAATTAGAGTGTTTCAAACAGGCGTTCGCCGTGAATACATTAGCATGGAATAATAAGATAGGACTTCGGTTCTATTTTGTTGGTTTCTAGAACTGAAGTAATGATTAATAGGGACAGTCGGGGGCATTCGTACTTAACTGTCAGAGGTGAAATTCTTGGATTTGTTAAAGACGAACTACTGCGAAAGCATTTGCCAAGGATGTTTTCA	0	10	119	14	158	816	541	0	0	0	0	29	0	0	340	0	0	0	0	0	0	0	0	0	0	0	0	0	0	2	0	20	0	1	0	1	0	0	2051	N	97.6	JN090897.1.1770_U	Eukaryota	Alveolata	Dinoflagellata	Dinophyceae	Prorocentrales
76	61b93dc90f101d8c0fc1b0e648576e7b	AGCTCCAATAGCGTATACTAAAGTTGTTGCAGTTAAAAAGCTCGTAGTTGGATTTCTGGTCGTGGCAACCGGTCCGCCCTTAACGGGGTGTGTACCAGGTTTCTGCGTCCATCCTCGGGGAGAACGTGCCTGGCATTAAGTTGTCGGGTACGGTATCCTCGTCATTTACTGTGAGCAAAATAGAGTGTTCAAAGCAGGCTTAGGCCGTTGAATATATTAGCATGGAATAATAAAATAGGACCTTGGTCTATTTTGTTGGTTTGTATTCCAAGGTAATGATTAATAGGGATAGTTGGGGGTATTCGTATTCAATTGTCAGAGGTGAAATTCTTGGATTTATGGAAGACGAACTACTGCGAAAGCATTTACCAAATATGTTTTCA	0	0	0	0	0	0	0	0	0	0	1	0	0	0	0	0	0	0	0	0	2044	0	0	0	0	0	0	0	0	0	0	0	0	0	0	1	0	0	2046	N	99.5	JX946333.1.1699_U	Eukaryota	Stramenopiles	Ochrophyta	Synurophyceae	Synurales
77	8a08e4234c8487dff2ddf9042243a2a3	AGCTCCAATAGCGTATATTTAAGTTGCTGCAGTTAAAAAGCTCGTAGTCGGTTTTCGGGCGGGCTGCGCCGGTCTGCCTTTGGTATGCACTGGCGTGGCCCGCTTTTCTGCCGGGGACGGGCTCCTGGGCTTCACTGTCCGGGACCCGGAGTCGGCGCTGTTACCTTGAGTAAATTGGAGTGTTCAAAGCAGGCATACGCTCTGAACATATTAGCATGGAATAACGATATAGGACTCTGGCCTATTTCGTTGGTCTGTGGGACCGGAGTAACGACCAATGGGGGCAGTCGGGGGCATTCGTATTTCGTTGTCAGAGGTGAAATTCTTGGATTTACGAAAGACGAACTGCTGCGAAAGCGTTTGCCAAGGATGCTTTCG	0	0	0	0	243	525	424	350	177	198	13	60	0	0	0	0	0	0	0	0	0	0	0	0	0	0	0	0	0	0	0	0	0	0	0	0	0	0	1990	N	99.5	GQ243428.1.1778_G,GQ243428.1.1778_R	Eukaryota	Archaeplastida	Chlorophyta	Trebouxiophyceae	Chlorellales
78	51d135586779c89cf5f06f964916a307	AGCTCCAATAGCGTATATTAAAGTTGTTGCAGTTAAAACGCTCGTAGTCTGATGTAATGGGGATTGGGGTGGGGAGCAGCGATGCTCTTTGCTTCGGTTCTCATCAGGGGGACAGCAATGTCCCAGTTTACTTTGAGGAAATTAGAGTGTTCAAAGCAGGCGATTGCTTGAATACTGCAGCATGGAATAATGGAATAGGACTCGCGTCTTATTTTGTTGGTTTGGAGATGTGAGTAATGATGAATAGGGACAGTTGGGGGCATTGGTATTCAGTAGTCAGAGGTGAAATTCTTGGATTTACTGAAGACTAACTAGTGCGAAAGCATTTGCCAAGGATGTTTTCA	15	1	21	0	0	0	0	0	0	31	0	11	0	0	4	138	0	0	1	2	0	638	668	118	1	0	1	0	0	0	0	7	13	19	119	56	3	34	1901	N	98.5	KC315815.1.1600_U,JN054670.1.1469_U	Eukaryota	Obazoa	Fungi	*	*
79	95fc6f51a14b2ceb28f627ef34e3e3d6	AGCTCTAATAGCATATATTAAAGTTGTTGCAGTTAAAAAGCTCGTAGTCGGATTTTGGGCGCGTGTGGGCTGTTGGCCTCTGGTCGGATGGCGTGCGCGCGCCTTTCTGCTTGGGAGCCCCATGGCGGTTCACGCCGTCGTGGTGGGTCACAGGCCGTTTACTTTGAAAAAATTAGAGTGTTCAAAGCAGGCTATCGCTTGAATAGATTAGCATGGAATAATGGAATAGGACCTTGGTGCTATTTCGTTGGTTATGGGACTGGGGTAATGATTAATAGGGACAGTTGGGGCCGTTCATATTTCGTTGTCAGAGGTGAAATTCTTGGATTTACGAACGATGAACTTGTGCGAAAGCATTCGGCAAGGATGTTTTCA	0	0	0	12	0	0	0	0	0	0	0	0	16	61	1	1699	0	43	0	0	0	0	0	0	0	0	0	0	0	0	0	0	0	0	0	0	0	0	1832	N	100	KC928298.1.1659_U,AM051192.1.1673_U,AM051191.1.1651_U,EU163587.1.1690_U,KC928299.1.1659_U,KC928300.1.1667_U	Eukaryota	Cryptista	Cryptophyta	Cryptophyceae	Cryptomonadales
80	4332e8c34b59a9500699aec87aa125fe	AGCTCCAATAGCGTATACTAAAGTTGTTGCAGTTAAAAAGCTCGTAGTTGAATTTCTGGTCGTGGCAGCTGGTCCGCCTCGAAAGGGGTGTGTACTTGGTTGTTGCGTCCATCCTCGGGGAGAGCACATCTGGCATTCAGTTGTCGGGTGTGGGACCCTCGTCATTTACTGTGAGCAAAATAGAGTGTTCAAAGCAGGCTTAGGCCGTTGAATACATTAGCATGGAATAATAAAATAGGACCTCGGTTTATTTTGTTGGTTTGTATTCCAAGGTAATGATTAATAGGGACAGTTGGGGGTATTCGTATTCAATTGTCAGAGGTGAAATTCTTGGATTTATGGAAGACGAACTACTGCGAAAGCATTTACCAAGGATGTTTTCA	0	0	3	0	0	17	4	0	0	16	6	49	0	0	0	58	1550	0	0	6	0	0	0	0	0	1	0	0	0	0	0	0	0	0	0	0	0	0	1710	N	97.9	AB721018.1.1669_U,AB771855.1.1667_U,AY642735.1.1193_U	Eukaryota	Stramenopiles	Ochrophyta	Chrysophyceae	Chrysophyceae_X
81	35208e6a1fabd6f34e0d80805aef15d0	AATTCCAATAGCGTATATTAAATTTGTTGTGGTTGAAGTGTTCGTAGTTTATTTTGGGGGTAACCCGTTGGGAGGTACTTTATTGGACTTTCCGCATTACTTTGAAAAAATTGGAGTGTTCAAAACAAACTTTGTCTGAACAATCAAGCATAGAATAATGAAATACAATACTCTTGTATTCCATTGACTTCACAAGAATATAATAAAAGATAGGGACACCACAAGATCAATGTACTGAGTGGCCAGAGGTGAAATTCTATGATTCACTCAAGACAACCTACAGCGAAAGCATTTATCAGGGGTGTCCCCT	0	0	0	0	0	0	0	127	1572	0	1	0	0	0	0	0	0	0	0	0	0	0	1	0	0	1	0	0	0	0	0	0	0	0	0	0	0	0	1702	N	56.8	JF730793.1.1655_U	Eukaryota	Alveolata	Ciliophora	CONThreeP	CONThreeP_X
82	91d003fac05573828aa1b093960d4418	AGCTCCAATAGCGTATATTTAAGTTGTTGCAGTTAAAAAGCTCGTAGTTGGATTTCGGGTGGGTTTTAGCGGTCCGCCTATGGTGAGTACTGCTATGGCCTTCCTTACTGTCGGGGACCTGCTTCTGGGCTTCACTGTCCGGGACAGGGATTCGGCATGGTTACTTTGAGTAAATTAGAGTGTTCAAAGCAGGCTTACGCCCTGAATACTTTAGCATGGAATAACACAATAGGACTCTGCCCTATTCTGTTGGCCTGTAGGAGTGGAGTAATGATTAAGAGGAACAGTCGGGGGCATTCGTATTTCATTGTCAGAGGTGAAATTCTTGGATTTATGAAAGACGAACTACTGCGAAAGCATTTGCCAAGGATGTTTTCA	1	5	33	16	0	2	0	4	0	27	1	74	43	176	3	547	61	39	28	542	46	0	0	0	0	0	0	0	0	0	0	2	0	0	0	0	0	0	1650	N	99.7	AY195982.1.2473_G,AY195982.1.2473_R	Eukaryota	Archaeplastida	Chlorophyta	Chlorophyceae	Sphaeropleales
83	a751a380a0f1851052cd89844ca9ff9a	AGCTCTAATAGCATATATTAAAGTTGTTGCAGTTAAAAAGCTCGTAGTCGGATTTTGGGCGCGTGTGGGCTGTCGGCCTCTGGTCGGACGGCATGCGCGTGCCTTTCTGCTTGGGAGCCCCATGGCGGTTCACGCCGTCGTGGTGGGTCACAGGCCGTTTACTTTGAAAAAATTAGAGTGTTCAAAGCAGGCTATTGCTTGAATAGATTAGCATGGAATAATGGAATAGGACCTTGGTGCTATTTCGTTGGTTATGGGACTGGGGTAATGATTAATAGGGACAGTTGGGGCCGTTCATATTTCGTTGTCAGAGGTGAAATTCTTGGATTTACGAACGATGAACTTGTGCGAAAGCATTCGGCAAGGATGTTTTCA	0	56	1	26	59	2	54	0	0	0	0	3	2	31	0	1324	31	19	0	1	5	0	0	0	0	0	0	0	0	0	0	0	0	0	0	1	0	0	1615	N	100	AF508267.1.1726_U,KC928306.1.1463_U,AJ421150.1.1706_U,JX453451.1.1548_U,EU163586.1.1738_U,AJ421147.1.1707_U,JX490054.1.1663_U,KC928307.1.1473_U,AM051197.1.1611_U,JX490053.1.1667_U,AB971059.1.1242_U	Eukaryota	Cryptista	Cryptophyta	Cryptophyceae	Cryptomonadales
84	5ba594a35368e8129d0723cf1c13e834	AGCTCCAATAGCGTATATTAAAGTTGTTGCAGTTAAAAAGCTCGTAGTTGAACTTTAGGCAAGGCGGCCTGGTCACCCTCTGGGTGTACTGGGTTCGTCGCGCCTCACCTTCGGGGAACTAGTCGTGCTTCGGTGCGCTAGGGAACCGAGCCTTACTTTGAAGAAATTAGAGTGTTTAAAGCAGGCTTACGCTTGAATACGCCAGCATGGAATAACATGATAGGACTTTGGTTCTATTTTGTTGGTTTGAGGACCAAAGTAATGATTAATAGGGCCAGTCGGGGGCATTAGTATTCTATAGTCAGAGGTGAAATTCTTGGATTTATAGAAGACTAACTAATGCGAAAGCATTTGCCAAGGATGTTTTCA	0	0	0	0	0	0	0	0	0	0	0	0	0	0	0	0	0	0	0	0	0	0	520	1091	0	1	0	0	0	0	0	0	0	0	0	0	0	0	1612	N	99.7	HM628685.1.1543_U	Eukaryota	Obazoa	Fungi	Cryptomycota	Cryptomycotina
85	c9e53a15fa653f6f27e299e2d844f6dc	AGCTCCAATAGCGTATATTAAAGTTGTTGCAGTTAAAAAGCTCGTAGTTGAATTTCTGGACGCGCAGCTTCGCCCGCGAAAGCGCGGCGCGGCCGCGCGTCCCTCCTCGCCGGGAAGGTCGGCCTTCACTGGTCGGCTGGACCGGCGTCCTTTACTGTGAAAAAATTAGAGTGTTTAAAGCAGGCGTTCCGCTTGAATACATTAGCATGGAATAATGAGATAGGACTTCGGTGCTATTTTGTTGGTTGCGTACCGAGGTAATGATTAATAGGGACAGTTGGGGGTATTCATATTTAACTGTCAGAGGTGAAATTCTTGGATTTGTTAAAGATGAACCACTGCGAAAGCATTTACCAAGGATGTTTTCA	0	0	0	0	0	0	0	0	0	0	0	0	319	466	0	168	481	1	0	3	147	0	0	0	0	0	0	0	0	0	0	0	0	0	0	0	0	0	1585	N	95.9	HM135093.1.1713_U	Eukaryota	Stramenopiles	Opalozoa	Bicoecea	Pseudodendromonadales
86	1b90b577360fb2433f13d02203ee3816	AGCTCCAATAGCGTATATTAAAGTTGTTGCAGTTAAAAAGCTCGTAGTTGAAGTTCTGGCTGTTCGATCCTCGAGCTCTGTAGCCGAGGACTCGACAGTCATCCGCTTGCAAATATAGTTCGCTTTTAACCGAGTGGCTATATGAGTAAGCAATTTACCTTGAGAAAAACAGAGTGTTCCAGGCAGGTTTGTCCGGAATGCATTAGCATGGAATAATAGAATATGACTGAAGTCGATTTATTGGTTTGAGGCTTTAGTAATGATTAATAGGAACAGTCGGGGGCATTGGTACTTGACAGTCAGAGGTGAAATTCTAGGATTTGTCAAAGACTAACAAATGCGAAAGCATTTGCCAAGGATGTTTTCA	0	0	0	0	0	0	0	0	0	0	0	0	0	0	0	0	0	0	0	0	0	0	0	0	0	0	1517	0	0	0	30	0	9	0	1	0	0	0	1557	N	100	JN120252.1.1541_U,DQ868347.1.1726_U,JN120202.1.1541_U	Eukaryota	Alveolata	Ciliophora	Oligohymenophorea	Peritrichia_2
87	40eb2c1ad52badac513fcadcce4e814b	AGCTCCAATAGCGTATATTAAAGTTGCTGCAGTTAAAAAGCTCGTAGTTGGATTTCTGGACAATAGAATTTGGCCGGCCACGGTTTCGTGTGTTAGTGCTTTGTTCTGTGTCCATCCTTCCAATGGCTATTGGCTATTCTTCATTGAATGGTCAGTAGTATTGGATCTTTTACTTTGAAAAAATTAGAGTGTTTCAAGCAGGCTTTATGCTATGAATACATTAGCATGGAATAATAATTTAGGACTTCGGTTCTATTTTGTTGGTTTCTAGGACTGAAGTAATGATTGATAGGGACAGTTGGGGGTGCTAGTATTCAGCGGCCAGAGGTGAAATTCTCGGATTCGCTGAAGACTAACTTATGCGAAAGCATTCACCAAGGATGTCTTCT	0	0	0	0	0	0	0	50	1305	110	0	29	46	2	0	0	0	0	1	6	5	1	0	0	0	0	0	0	0	0	0	0	0	0	0	0	0	0	1555	N	99.2	EU709153.22.1484_U	Eukaryota	Rhizaria	Cercozoa	Filosa-Sarcomonadea	Glissomonadida
88	bcbcfd24b0773e1d285973c2fea39edc	AGCTCCAATAGCGTGTACTAATGCTGTTGCAGTTAAATAGTTCGTAGTTGAATTTCTGCTTTGGAGCGACCCGGCCTTGGGGCAACCCTCGTTGCTGTGCGTCGTCTCTAGGCATCCTGGGTGGTTTCGGCCACCCTCTTTCACTGTAAATAAAGATAAACGCTTAGAGTAGAAGCTTCTTCTGAAATGTTTAGTATGGGATGATAAGATAGGCTCTCGGTGCTATTTTGTTGGTTTGCACACCGCGAGAATGGTTAACAGGGACAGTTGGGAGTATTCGTATCAGCCAGCTAGCGGTGAAATGCTTGGATTTGGTTGAGACGAACAACTGCGAAGGCATTTACTAAGGATGTTTTCA	0	2	0	5	0	0	0	0	0	0	0	0	9	35	0	1192	49	7	3	193	44	0	0	0	0	0	0	0	0	0	0	0	0	0	0	0	0	0	1539	N	100	JN547303.1.1573_U	Eukaryota	Stramenopiles	Sagenista	Labyrinthulomycetes	Thraustochytrida
89	160f04bc528fea70aa06894c37483f84	AGCTCCAGTAGCGTATATTAAATTTGTTGCGGTTAAAAAGCTCGTAGTTGGATTGATGCATGATTATAATTGCTATATGCATGAGTAAGATTGCTTTTACGGATAACTCCGTTACTTTACTTTGAAGAAATTAGAGCGTTCCTAGCAGGTGTATGCCTCGAATATAATAGCATGGTATGAAATAACGGTAACTTCGTTTGGTTTAAATGAAGAGTACATGTTTAATAGGGACAGTTGGGGGCATTCGTATTTATTTGTTAGAGGTGAAATTCTTGGATTTTTTAAGGACGAACTGATGCGAAAGCATTTGCCAAGGATGTTTTCA	0	6	0	5	0	0	0	0	0	0	0	0	0	0	0	1175	208	51	1	53	0	0	0	0	0	0	0	0	0	1	0	1	0	0	0	0	0	0	1501	N	70.8	KU170970.1.1635_U	Eukaryota	Alveolata	Ciliophora	Litostomatea	Trichostomatia
90	45b15c562a6fab16a92f73b2a65a2ee3	AGCTCCAATAGCGTATATTTAAGTTGTTGCAGTTAAAAAGCTCGTAGTTGGATTTCGGGTGGGTTCTAGCGGTCCGCCTATGGTGAGTACTGCTATGGCCTTCCTTTCTGTCGGGGACGGGCTTCTGGGCTTCACTGTCCGGGACTCGGAGTCGGCGCTGTTACTTTGAGTAAATTAGAGTGTTCAAAGCAGGCCTACGCTCTGAATACATTAGCATGGAATAACACGATAGGACTCTGGCCTATCCTGTTGGTCTGTAGGACCGGAGTAATGATTAAGAGGGACAGTCGGGGGCATTCGTATTTCATTGTCAGAGGTGAAATTCTTGGATTTATGAAAGACGAACTACTGCGAAAGCATTTGCCAAGGATGTTTTCA	0	0	0	0	0	0	0	0	0	0	0	0	1	0	0	1	0	2	0	0	0	14	5	2	1	7	66	31	18	57	42	140	39	34	118	340	199	365	1482	N	98.1	GQ375093.1.1767_U,FJ946894.1.1789_U,AF288363.1.1760_U,AF388377.1.1778_U,FJ946895.1.1761_U,FN298924.1.2265_UC,FJ946896.1.1759_U,GQ375099.1.2088_G,GQ375099.1.2088_R,JX286515.1.2569_U,FN298925.1.2265_U,AB037089.1.1788_U,FJ946893.1.1788_U,AB037095.1.1754_U,AY170311.1.1728_U,FJ946899.1.2546_U,FN298925.1.2265_UC,FJ946898.1.1762_U,AM419228.1.1711_U,AF388376.1.1761_U,AF388381.1.3338_R,FN298924.1.2265_U,A…	Eukaryota	Archaeplastida	Chlorophyta	Chlorophyceae	Sphaeropleales
91	51938476310a0c2616cc179c3a67c4ae	AGCTCCAATAGCGTATATTTAAGTTGCTGCAGTTAAAAAGCTCGTAGTTGGATTTCGGGTGGGGCCTGCCGGTCCGCCGTTTCGGTGTGCACTGGCAGGGCCCACCTTGTTGCCGGGGACGGGCTCCTGGGCTTCACTGTCCGGGACTCGGAGTCGGCGCTGTTACTTTGAGTAAATTAGAGTGTTCAAAGCAGGCCTACGCTCTGAATACATTAGCATGGAATAACACGATAGGACTCTGGCCTATCCTGTTGGTCTGTAGGACCGGAGTAATGATTAAGAGGGACAGTCGGGGGCATTCGTATTTCATTGTCAGAGGTGAAATTCTTGGATTTACTGAAGACTAACTAGTGCGAAAGCATTTGCCAAGGATGTTTTCA	0	0	0	0	0	0	0	0	0	0	0	0	0	0	1	0	0	0	0	0	0	135	106	130	0	82	96	27	30	37	5	213	56	58	120	115	71	195	1477	N	99.2	DQ377321.1.1791_U	Eukaryota	Archaeplastida	Chlorophyta	Trebouxiophyceae	Chlorellales
92	171c59617615062085ddbc39844bbc55	AGCTCCAATAGCGTATATTAAAGTTGTTGCAGTTAAAAAGCTCGTAGTTGGACTTTAGGCAAGGCGGCCTGGTCACCCTCTGGGTGTACTGGGATCGCTGCGCCTCACCTTCGGGGAGCCAGTCGTGCGCAAGTGCGCTGGGGAACCGAGCCTTACCTTGAGGAAATTAGAGTGTTTAAAGCAGGCTTATGCTTGAATACGTTAGCATGGAATAACATGATAGGACTTTGGTTCTATTTTGTTGGTTTGAGGACCAAAGTAATGATTAATAGGGACAGTTGGGGGCATTAGTATTCAATAGTCAGAGGTGAAATTCTTGGATTTATTGAAGACTAACTAATGCGAAAGCATTTGCCAAGGATGTTTTCA	0	1	51	13	1	0	0	609	285	165	15	270	0	0	4	0	0	0	0	46	0	0	0	1	0	3	0	0	0	1	0	0	0	0	0	0	0	0	1465	N	98.4	FJ490225.1.976_U	Eukaryota	Obazoa	Fungi	Cryptomycota	Cryptomycotina
93	c1010434601d8909ed04a024723c461c	AGCTCCAATAGCGTATATTTAAGTTGCTGCAGTTAAAAAGCTCGTAGTTGGATTTCGGGTGGGGCCTGCCGGTCCGCCGTTTCGGTGTGCACTGGCAGGGCCCACCTTGTTGCCGGGGACGGGCTCCTGGGCTTCACTGTCCGGGACTCGGAGTCGACGTGGTTACTTTGAGTAAATTAGAGTGTTCAAAGCAGGCTTACGCCAGAATACTTTAGCATGGAATAACACGATAGGACTCTGGCCTATCTTGTTGGTCTGTAGGACCGGAGTAATGATTAAGAGGGACAGTCGGGGGCATTCGTATTTCATTGTCAGAGGTGAAATTCTTGGATTTATGAAAGACGAACTACTGCGAAAGCATTTGCCAAGGATGTTTTCA	0	0	0	0	0	0	0	0	0	0	0	0	0	0	0	0	0	0	0	0	0	13	14	1	2	18	62	20	8	51	39	148	38	21	126	354	178	331	1424	N	97.9	FM205834.1.1779_U,JN051664.1.1055_U,JX097061.1.1770_U,HQ702283.1.1630_U,KC416208.1.1367_U,FM205862.1.2098_U,FM205860.1.1779_U,X72854.1.1797_U,JX889641.1.1751_U,DD279065.1.1783_U,JX889639.1.1751_U,FM205862.1.2098_UC,X62441.1.1797_U,GQ122369.1.1672_U,FM205852.1.2103_UC,HQ702288.1.1630_U,FJ946888.1.1670_U,KC416209.1.1514_U,AY197628.1.1759_U,FM205883.1.2379_UC,AB162915.1.3271_G,AB162915.1.3271_R,JX09…	Eukaryota	Archaeplastida	Chlorophyta	Trebouxiophyceae	Chlorellales
94	e868d4f1452d7975a5fadd711c7419ed	AGCTCCAATAGCGTATATTAAAGTTGCTGCAGTTAAAAAGCTCGTAGTTGGATTTCTGGTTTGGTGCGCCTAGCCCGCCACGGTTTCGTGTGTGAGTGTTGGGACGTTCCTGCCATCCTTCTAGTTCCTTGTCTTGCCCCTCACGGGGTGGAGGCAGTGGGCTAGATCTTTTACTTTGAAAAAATTAGAGTGTTTCAAGCAGGCATTTGTCGCTATGAATACATTAGCATGGAATAATCATGTAGGACTTCGGTCTTATTTTGTTGGTGTTTCTAAGGCTGAAGTAATGATTGATAGGGATAGTTGGGGGTGCTAGTATTCAGTGGCCAGAGGTGAAATTCTCGGATTCACTGAAGACTAACTTATGCGAAAGCATTCACCAAGGATGTCTTCT	0	0	0	0	0	0	0	0	18	38	0	0	608	328	0	45	343	0	0	0	1	0	0	0	0	0	1	0	0	0	0	0	0	0	0	0	0	0	1382	N	99.5	AF411276.1.1857_U	Eukaryota	Rhizaria	Cercozoa	Filosa-Sarcomonadea	Glissomonadida
95	96e2adbb33f63e93c559e05d6af88e64	AGCTCCAATAGCGTATATTAAAGTTGTTGCAGTTAAAACGCTCGTAGTCTGATGTAATGGGGACTGGAGTGGGGAGCAGCGATGCTCTTTGCTTTGGTTCTCATCAGGGGGACAGCAATGTCCCAGTTTACTTTGAGGAAATTAGAGTGTTCAAAGCAGGCGATTGCTTGAATACTGCAGCATGGAATAATGGAATAGGACTCGCGTCTTATTTTGTTGGTTTGGAGATGTGAGTAATGATGAATAGGGACAGTTGGGGGCATTGGTATTCAGTAGTCAGAGGTGAAATTCTTGGATTTATGAAAGACGAACTACTGCGAAAGCATTTGCCAAGGATGTTTTCA	0	0	0	0	0	0	0	0	0	0	0	0	0	0	1	0	0	0	0	0	0	9	5	7	0	3	0	0	8	4	0	487	78	59	146	241	65	221	1334	N	98	KC315815.1.1600_U,JN054670.1.1469_U	Eukaryota	Obazoa	Fungi	*	*
96	a01845a3ae54a161213b7f262d85dead	AGCTCCAGTAGCGTATACTAATGTTGCTGCAGTTAAAAAGCTCGTAGTTGGATTTCTGGTAGATAGCTATGGTCCGGCCCTTCGGGGTTGAGTATCAGTTGTTATCTGTCATCCTATCTGGGTTGTTTCGGTTTCGGCCGGGCAGTTCAGGTTCTTTTACTTTGAAAAAATTAGAGTGTTTAAAGCAAGCTTACGCGATGAATACATTAGCATGGAATAATAATATAGGACTACGGGTTCTATTTTGTTGGTTTCTAGACCTGAAGTAATGATTGATAGGGATAGTTGGGGGTGCTAGTATTGAGAGGCCAGAGGTGAAATTCTTGGATTCTCTCAAGACTAACTTATGCGAAAGCATTCACCAAGGATGTCTTCT	0	0	0	0	0	0	0	0	0	0	0	0	366	318	0	0	411	10	7	182	23	0	0	0	0	0	0	0	0	0	0	0	0	0	1	2	0	0	1320	N	99.7	KJ925154.1.1503_U,KJ925237.1.1500_U	Eukaryota	Rhizaria	Cercozoa	Filosa-Imbricatea	Filosa-Imbricatea_X
97	9225adabaea062586dac709b1c15c05b	AGCTCCAATAGCGTATATTAAAGTTGTTGCAGTTAAAAAGCTCGTAGTTGGATTTCTGACAGGGTGACCTCGCCCGCTTATTGCGTGCGCGAAGCCGCTCTGTCATCCTTCTTTTAACCCTTTAGACCTTAATCAGTTTGCTGGGGGCTAAGATATTTTACCTTGAGAAAATTAGAGTGTTTCAGGCAGGCTAGCGCCGGAATACATTAGCATGGAATAATAGAATAGGACTTTTACCTCTTCTGTTGGTCTGAGGGGTTCAAGTAATGATTAATAGGGATAGTTGGGGGCATTAGTACTTAACTGTCAGAGGTGAAATTCTCGGATTTGTTAAAGACTAACTTATGCGAAAGCATTTGCCAAGGATGTTTTCA	0	0	1	0	0	0	0	0	0	0	0	0	0	0	1	1	1293	1	1	1	4	0	0	0	0	0	1	1	0	1	3	3	0	0	0	0	0	1	1313	N	100	GU067819.1.1764_U,AB622292.1.1639_U,AB771905.1.1627_U,AB771862.1.1652_U	Eukaryota	Alveolata	Ciliophora	Spirotrichea	Choreotrichida
98	228fac1015cc8eb60ec9285f44f9a3d7	AGCTCTAATAGCGTATATTAAAGTTGTTGCAGTTAAAAAGCTCGTAGTCGGATGTCGGGGTCGGGCAGGCTGTTGGCCTCTGGTCGAATGGCAGGCTCGGCTCTTTTTGCCTGGGGACCCCGTCACACTTAACTGTGGGGCGGGTGTACGCAGGCCGTTTACTTTGAAAAAATTAGAGTGTTCAAAGCAGGCCTACGCTTGAATACATTAGCATGGAATAATGGAATAGGACTTTGGTGCTATTTTGTTGGTTTATGGGACCGAAGTAATGATTAATAGGGACAGTTGGGGCCGTTTATATTTCGTTGTCAGAGGTGAAATTCTTGGATTTACGAAAGATAAACTTGTGCGAAAGCATTCGGCAAGGATGTTTTCA	0	7	0	4	453	12	818	0	0	1	0	0	0	0	0	0	0	0	0	0	0	0	0	0	0	0	0	0	0	0	0	0	0	0	0	0	0	0	1295	N	100	AM901358.1.1585_U	Eukaryota	Cryptista	Cryptophyta	Cryptophyceae	Cryptomonadales
99	0a05dcd736438bfd433726d1e0596418	AGCTCCAATAGCGTATATTAAAGTTGTTGCAGTTAAAACGCTCGTAGTCTGATGTAATGGGGACTGGAGTGGGGAGCAGCGATGCTCTTTGCTTTGGTCCTCATCAGGGGGGCAGCAATGTCCCGGTTTACTTTGAGGAAATTAGAGTGTTCAAAGCAGGCGATTGCTTGAATACTGCAGCATGGAATAATGGAATAGGACTCGCGTCTTATTTTGTTGGTTTGGAGATGTGAGTAATGATGAATAGGGACAGTTGGGGGCATTGGTATTCAGTAGTCAGAGGTGAAATTCTTGGATTTACTGAAGACTAACTAGTGCGAAAGCATTTGCCAAGGATGTTTTCA	0	0	0	0	0	0	0	0	0	0	0	0	0	0	0	0	0	0	0	0	0	5	37	3	0	0	0	0	19	2	0	608	76	40	213	121	45	116	1285	N	99.1	JN054670.1.1469_U	Eukaryota	Obazoa	Fungi	Chytridiomycota	Chytridiomycotina
100	8910765bea4f7dad07035b91b4a1a9e1	AGCTCCAATAGCGTATATTAAAGTTGTTGCAGTTAAAACGCTCGTAGTCTGATGTAATGGGGACTGGAGTGGGGAGCAGCGATGCTCTTCGCTTTGGTCCTCATCAGGGGGACAGCAATGTCCCAGTTTACTTTGAGGAAATTAGAGTGTTCAAAGCAGGCAATTGCTTGAATACTGCAGCATGGAATAATGGAATAGGACTCGCGTCTTATTTTGTTGGTTTGGAGATGTGAGTAATGATGAATAGGGACAGTTGGGGGCATTGGTATTCAGTAGTCAGAGGTGAAATTCTTGGATTTACTGAAGACTAACTAGTGCGAAAGCATTTGCCAAGGATGTTTTCA	0	0	0	0	0	0	0	0	0	0	0	0	0	0	0	0	0	0	0	0	0	1	33	4	0	0	0	6	0	0	1	702	71	38	185	66	23	148	1278	N	99.1	JN054670.1.1469_U	Eukaryota	Obazoa	Fungi	Chytridiomycota	Chytridiomycotina
101	e1d9ef2249986683bdd9a39ab1fa09f7	AGCTCCAATAGCGTATATTAAAGTTGTTGCAGTTAAAACGCTCGTATTCTGATGTAATGGGGACTGGGGTGGGGAGCAGCGATGCTCTTTGCTTTGGTTCTCATCAGGGGGACAGTAATGTCCCGGTTTACTTTGAGGAAATTAGAGTGTTCAAAGCAGGCGATTGCTTGAATACTGCAGCATGGAATAATGGAATAGGACTCGCGTCTTATTTTGTTGGTTTGGAGATGTGAGTAATGATGAATAGGGACAGTTGGGGGCATTGGTATTCAGTAGTCAGAGGTGAAATTCTTGGATTTACTGAAGACTAACTAGTGCGAAAGCATTTGCCAAGGATGTTTTCA	0	0	0	0	0	0	0	0	0	0	0	0	0	0	0	0	0	0	0	0	0	5	8	2	0	0	0	0	4	1	0	679	84	66	222	77	24	95	1267	N	98.8	JN054670.1.1469_U	Eukaryota	Obazoa	Fungi	Chytridiomycota	Chytridiomycotina
102	edc44e102ec15698f60d01032ca4d1a8	AGCTCCAATAGCGTATATTAAAGTTGTTGCGGTTAAAAAGCTCGTAGTTGGATTTCTGCCGAGGATGACCGGTCCGCCCTCTGGGTGAGTATCTGGCTCAGCCTTGGCATCTTCCTGAAGAACGTATCTGCACTTGACTGTGTGGTGCGGTATTTAGGACATTTACTTTGAGGAAATTAGAGTGTTTCAAGCAAGCGCACGCCTTGAATACATTAGCATGGAATAATAAGATAGGACCTCGGTTCTATTTTGTTGGTTTCTAGAGCTGAGGTAATGATTGATAGGGATAGTTGGGGGCATTCGTATTTAACTGTCAGAGGTGAAATTCTTGGATTTGTTAAAGACGGACTACTGCGAAAGCATTTGCCAAGGATGTTTTCA	0	0	0	0	0	0	0	0	0	0	0	0	8	0	0	1203	0	34	4	0	14	0	0	0	0	0	0	0	0	1	0	0	0	0	0	0	0	0	1264	N	99.7	U41086.1.1797_U,HQ438122.1.1608_U,EF492490.1.1787_U,EF492491.1.1787_U,DQ388466.1.1701_U,EF492493.1.1788_U,FJ914417.1.1525_U,KC488413.1.1697_U,KF422623.1.1648_U,KJ763182.1.1795_U,HG792067.1.1703_U	Eukaryota	Alveolata	Dinoflagellata	Dinophyceae	*
103	07fd1deb21844597bbaa512cc435874b	AGCTCCAATAGCGTATATTAAAATTGTTGCGGTTAAAAAGCTCGTAGTTGGATTTCAGCATCTCGGTCGAATTTGCCACTGTGCTCGCACTTTGGTTTTTCTGCTAAGTTGCATTCTTTTATTTCATTTTCTTGTACTTAATTGTATGGGTTTTGATACAAAAGAATTACTTTGAGGAAATTAGGGTGTTTCAGGCAGAGAGTTGTCTCGAATATATTAGCATGGAATAATACGATAGGACTTTAGTTCTATTTAGTTGGTTTTTAGAATTAAAGTAATGATTAATAGAAACTGTCGGGGGCATTCGAACTTAACTGTCAGAGGTGAAATTCTTGGATTTGTTAAAGACGATCAACTGCGAAAGCATTTGCCAAGGAAGTTTTCA	0	0	0	0	0	0	0	0	0	0	0	0	0	0	0	0	0	0	3	436	808	0	0	1	0	0	0	0	0	0	0	0	0	0	0	1	0	2	1251	N	78.3	FJ592408.1.1091_U	Eukaryota	Alveolata	Perkinsea	Perkinsida	Perkinsida_X
104	32be6c23f6eb69069616ed6def703b61	AGCTCCAATAGCGTATATTTAAGTTGTTGCAGTTAAAAAGCTCGTAGTTGGATTTCGGGTGGGTTCAAGCGGTCCGGCTCTGCTGTGTACTGCTTAGGCCTACCTTTCTGCCGGGGACGGGCTCCTGGGCTTAACTGTCCGGGACTCGGAATCGGCGAGGTTACTTTGAGTAAATCAAGGCGTTCAAAGCAGGCATACGCTCTGAATGCATTAGCATGGAATAACACGATAGGACTCTGGCCTATCTTGTTGGTCTGTAGGACCGGAGTAATGATTAAGAGGGACAGTCGGGGGCATTCGTATTTCATTGTCAGAGGTGAAATTCTTGGATTTATGAAAGACGAACTTCTGCGAAAGCATTTGCCAAGGATGTTTTCA	0	0	0	0	0	0	0	0	0	0	0	0	0	0	0	0	0	0	0	0	0	0	9	0	0	0	0	0	0	34	414	413	6	11	206	151	6	0	1250	N	99.2	AB542919.1.1744_U	Eukaryota	Archaeplastida	Chlorophyta	Chlorophyceae	Chlamydomonadales
105	674f12debb2e46a9f6860cdb46de67c1	AGCTCCAATAGCGTATATTAAAGTTGTTGCGGTTAAAAAGCTCGTAGTTGGATTTCTGCTGAGGACGACCGGTCCGCCCTCTGGGTGAGTATCTGGCTCAGCCTTGGCATCTTCTTGGAGAACGTAGCTGCACTTGATTGTGTGGTGCGGTATTCAGGACTTTTACTTTGAGGAAATTAGAGTGTTTCAAGCAGGCACGCGCCTTGAATACATTAGCATGGAATAATAAGATAGGACCTCGGTTCTATTTTGTTGGTTTCTAGAGCTGAGGTAACGATTAATAGGGATAGTTGGGGGCATTCGTATTTAACTGTCAGAGGTGAAATTCTTGGATTTGTTAAAGACGGACCACTGCGAAAGCATTTGCCAAGGATGTTTTCA	0	0	0	1	149	524	536	0	0	0	0	0	25	0	0	0	0	1	0	11	2	0	0	0	0	0	0	0	0	0	0	0	0	0	0	0	0	0	1249	N	98.2	JX262492.1.1712_U,KJ761122.1.1799_U,KJ761640.1.1798_U	Eukaryota	Alveolata	Dinoflagellata	Dinophyceae	*
106	2eb88de6805a7bf80a4704298efa02f5	AGCTCCAATAGCGAACACTAAAGTTGTTGCAGTTAAAAAGCTCGTAGTTGAATTTCAGGCGCGCGCAGCTGACCGCCCTCGGGTGGGCGGCTGCGCGCGCCTTCCTCACGGCGCGGCGCCGGTGTAACAGCCGGCGTTTAGCCGTGTCCTTTACTGTGAACAAATCTGAGTGTTTCAAGCAAGCGTTGGCCTGAAAAGTTCAGCATGGAATAATGAGATATGTCTCTGCACATTCTCGTTGGTGTTGTGTGGTAGAAATGATGAATAGGGACGACCGGGGAAGTCTGTATTGAGCTGTCAGAGGTGAAATTCTTGGATTTGCTCAAGACACACTGCTGCGAAAGCGTTCTTCAAGAGCGTTTTCA	0	0	0	0	0	0	0	0	0	0	0	0	0	3	2	91	1124	0	0	6	0	0	0	0	0	0	0	0	0	0	0	0	0	0	0	0	0	0	1226	N	73.1	AB721079.1.1655_U	Eukaryota	Stramenopiles	Opalozoa	Bicoecea	Pseudodendromonadales
107	f8a2d1702ba22e65b04f0212cef58294	AGCTCCAGTAGTGTATATTAAATTTGCTGCGGTTAAAAAGCTCGTAGTTGGATATCAATGGTATAATCGATTACTATTGTGTCGCACGACACTTTTACTTTGAAGAAATTAAAGCGTTTTAAGCAGGTTAAAGCCTTTGTATATAATAGCATGGTATATTTTTACTTAAATTATTGGTTCAGTTTTTTAGATGGGATTCAGGGACAGATGGGGACATTTGTATTTAGTTGCTAGAGGTGAAATTCTTGGATTTATTAAGGACAAACTACTGCGAAGGCATTTGTCAAAAATGTTTTCT	0	0	0	0	0	0	77	521	69	0	4	417	0	0	81	0	0	0	0	0	0	0	0	0	0	3	1	2	1	0	0	0	0	0	0	1	0	0	1177	N	62.3	AB846664.4398.6147_U	Eukaryota	Alveolata	Dinoflagellata	Dinophyceae	Dinophyceae_X
108	da97333586ade89b6cf51985e4252a08	AGCTCCAATAGCGTATATTAAAGTTGTTGCAGTTAAAACGCTCGTAGTCTGAAGTGATGGGGCGGTGCTGTGTGGTCTGTAAAGACTGTGTGGTGCTGCTCTGTTTTTGAGCATTTTATAATGCTCGGATTACTTTGAGGAAATTAGAGTGTTCAAAGCAGGCGTGTGCTTGGATACTGCAGCATGGAATAATGGAATAGGACTCGCGTCTTATTTTGTTGGTTTGGAGATGTGAGTAATGATGAATAGGGACAGTTGGGGGCATTGGTATTCAGTAGTCAGAGGTGAAATTCTTGGATTTACTGAAGACTAACTAGTGCGAAAGCATTTGCCAAGGATGTTTTCA	0	0	0	0	0	0	0	0	0	0	0	0	0	0	0	0	0	0	0	0	0	501	456	145	2	3	0	0	0	0	0	0	2	3	32	8	1	23	1176	N	92.8	AB749092.1.1625_U	Eukaryota	Obazoa	Fungi	Cryptomycota	Cryptomycotina
109	03d1b5dcaad79156e35f375e4dde802a	AGCTCCAATAGCGTATATTAAAGTTGTTGCAGTTAAAACGCTCGTAGTTGAATGTTGTCTTGTTTGAGTCAGGTTTACCTGGTTTGAACTAGGCGTTGGGAGTGGGGGAGACCCCGCCTCCCGTGTTACTGTGAAGAAATTAGAGTGTTTAAAGCAGGCATTTGCTTGAATAGGTGAGCATGGAATAACGATTACTGATCGTTGGTCGCAATCAACCGATTGATAGGGACAGGCGGGGGCATTGGTATTTGGCAGTCAGAGGTGAAATTCTTGGATTTGGCAAAGACCAACTAGTGCAAAGGCATTTGCCAAGGATGTTTTCA	0	24	251	52	0	2	7	0	0	0	59	430	0	0	343	0	0	0	1	0	0	0	0	0	0	0	0	0	0	0	0	0	0	0	0	0	0	0	1169	N	72.4	LN869997.1.1027_U	Eukaryota	Alveolata	Ciliophora	Litostomatea	Rhynchostomatia
110	e1ba2432411e97b5fe675ea0548a8244	AGCTCCAATAGCGTATATTAAAGTTGTTGCAGTTAAAAAGCTCGTAGTTGGATTTCTGGCAGGATGTCGATGCCCTCATGAGAGTGCGCAACGGTGTCCTGCCATCCTTCTGTTAACCCTGTAGGCCTTAAAAAGTTTACTGGGGGCTCAGATATTTTACCTTGAGAAAATTAGAGTGTTTCAGGCAGGCTAGCGCCGGAATACATTAGCATGGAATAATAGAATAGGACTTAAGCCTCTTCTGTTGGTCTGAGGGGTGTAAGTAATGATTAATAGGGATAGTTGGGGGCATTAGTACTTAACTGTCAGAGGTGAAATTCTCGGATTTGTTAAAGACTAACTTATGCGAAAGCATTTGCCAAGGATGTTTTCA	0	0	0	0	0	0	0	0	0	0	0	0	0	0	0	7	1118	0	13	3	0	0	0	0	0	0	0	0	0	0	0	0	0	0	0	0	0	0	1141	N	96	FN689912.1.1662_U	Eukaryota	Alveolata	Ciliophora	Spirotrichea	Choreotrichida
111	ba2f8a673a0756e06406f12e7d180bc6	AGCTCCAATAGCGTATATTAAAGTTGTTGCAGTTAAAACGCTCGTAGTCTGATGTAATGGGGACTGGAGTGGGGAGCAGCGATGCTCTTTGCTTTGGTTCTCATCAGGGGGACAGCAATGTCCCAGTTTACTTTGAGGAAATTAGAGTGTTCAAAGCAGGCAATTGCTTGAATACTGCAGCATGGAATAATGGAATAGGACTCGCGTCTTATTTTGTTGGTTTGGAGATGTGAGTAATGATAAATAGGGACAGTTGGGGGCATTGGTATTCAGTAGTCAGAGGTGAAATTCTTGGATTTACTGAAGACTAACTAGTGCGAAAGCATTTGCCAAGGATGTTTTCA	0	0	0	0	0	0	0	0	0	0	0	0	0	0	0	0	0	0	0	0	0	11	99	14	0	0	4	0	0	2	2	505	73	39	235	40	18	68	1110	N	98.8	KC315815.1.1600_U,JN054670.1.1469_U	Eukaryota	Obazoa	Fungi	*	*
112	61e5e97a79704872015885e4d97db8f7	AGCTCTAATAGCGTATATTAAAGTTGTTGCAGTTAAAAAGCTCGTAGTCGGATGTCGGGCTCGGGCAAGCTGTCGGCCTTTGGTCGGACGGCAGGCTCGGGTCTTTCTGCCTGAGGAACCCGCTTGCTTTAACCGGCTGGCGGTGGACGCAGGTCGTTTACTTTGAAAAAATTAGAGTGTTCAAAGCAGGCTAGCGCTTGAATACATTAGCATGGAATAATGGAATAGGACTTTGGTGCTATTTTGTTGGTTTATGGGACCGAAGTAATGATTAACAGGGACAGTTGGGGCCGTTTATATTTCGTTGTCAGAGGTGAAATTCTTGGATTTACGAAAGATAAACTTCTGCGAAAGCATTCGGCAAGGATGTTTTCA	0	0	0	0	0	0	0	0	0	0	0	0	0	1	0	1103	2	2	0	2	0	0	0	0	0	0	0	0	0	0	0	0	0	0	0	0	0	0	1110	N	100	JN547316.1.948_U,HM135084.1.1702_U,HM135083.1.1702_U,HM135081.1.1702_U,HM135082.1.1702_U,HM135086.1.1702_U,HF952602.1.1445_U,AB971063.1.1236_U,AB971064.1.1242_U	Eukaryota	Cryptista	Cryptophyta	Cryptophyceae	*
113	f5061030b6bee7fa71d77b49503b4afb	AGCTCCAATAGCGTATATTTAAGTTGTTGCAGTTAAAAAGCTCGTAGTTGGATTTCGGGTGGGTTCTAGCGGTCCGCCTCTGGTGTGCACTGCTATGGTCCACCTTTCTGTCGGGGACTAGCTCTTGGGCTTAACTGTCCGGGACTAGGAATCGGCGAGGTCACCGTGAGTAACTCGTAGTGTTCAAAGCAAGCATTCGCTCTGAGCGCATTAGCATGGAATGACAATATAGGACTCTGGCCTATCTTGTTGGTCTGTAGGACTGGAGTAATGATTAAGAGGGACAGTCGGGGGCATTCGTATTTCATTGTCAGAGGTGAAATTCTTGGATTTATGAAAGACGAACTACTGCGAAAGCATTTGCCAAGGATGTTTTCA	0	0	0	0	0	0	0	0	0	0	0	0	0	0	0	0	0	0	0	0	1	539	50	501	3	0	0	0	0	0	0	0	0	1	2	0	0	0	1097	N	99.2	AF252547.1.1790_U	Eukaryota	Archaeplastida	Chlorophyta	Chlorophyceae	Chlamydomonadales
114	b1034dd7049e74399cba6b5325e65c45	AGCTCCAATAGCGTATACTAAAGTTGTTGCAGTTAAAAAGCTCGTAGTTGAATTTCTGGTTTCGGAACGCGGTCGGCTCCAAGGAGTTTGTACCAGCGGATCGGAGCCATCCTCGGGGAGAACATATCTGCCATTAAGTTGGTGGGTATGGGACCCTCGTCATTTACTGTGAGCAAAATAGAGTGTTCAAAGCAGGCTTACGCCGTTGAATACATTAGCATGGAATAATAAGATAGGACCTTGGTCTATTTTGTTGGTTTGTACTCCAAGGTAATGATTAATAGGGATAGTTGGGGGTATTCGTATTCAATTGTCAGAGGTGAAATTCTTGGATTTATGGAAGACGAACTACTGCGAAAGCATTTACCAAGGATGTTTTCA	0	0	0	0	0	0	0	0	0	0	0	0	0	1	0	110	102	0	0	0	0	0	0	0	0	0	0	0	0	0	0	0	0	0	0	862	0	0	1075	N	95.8	EF165132.1.1763_U,AB721074.1.1669_U	Eukaryota	Stramenopiles	Ochrophyta	Chrysophyceae	Chrysophyceae_X
115	a7235df070a31deccebd45cd0dbcd76d	AGCTCCAATAGCGTATATTAAAGTTGTTGCAGTTAAAACGCTCGTAGTTGAATTTTGCGTAGTGGTCGACGGGTTTACCTGGGGGCCACTTTGCCTTGGGAGCGGGGGAGACCCCGCCTCCCGTGTTACTGTGAAGAAATTAGAGTGTTTAAAGCAGGCATTTGCTTGAATAGGTCAGCATGGAATAACGATTACTGATCGTTGGTCGCAATCAACCGATTGATAGGGACAGGCGGGGGCATTGGTATTTGGCAGTCAGAGGTGAAATTCTTGGATTTGGCAAAGACCAACTAGTGCAAAGGCATTTGCCAAGGATGTTTTCA	0	54	210	100	0	0	6	14	0	0	32	348	0	0	298	0	6	0	1	0	0	0	0	0	0	0	0	1	3	0	1	0	0	0	0	0	0	0	1074	N	72.1	FN690009.1.1538_U,FN690001.1.1539_U,FN690000.1.1527_U,FN690006.1.1539_U,FN689998.1.1523_U,FN690002.1.1538_U,FN690005.1.1545_U,FN690004.1.839_U,FN689999.1.1547_U,FN690003.1.838_U,FN690008.1.839_U	Eukaryota	Alveolata	Ciliophora	Litostomatea	Haptoria_6
116	b9f4074cfd6b4a3fc1de7e0ea7e63246	AGCTCCAATAGCGTATATTAAAGTTGTTGCAGTTAAAAAGCTCGTAGTTGGATTTCTGGCAGGGTGACTCTGCCCTCTTGATGAGTGCGCAGTGTTGCCCTACCATCCTTCTGTTAACCCTTTAGGCCTTAAAAAGTCTTTTGGGGGCTCAGATATTTTACCTTGAGAAAATTAGAGTGTTTCAGGCAGGCTAGCGCCGGAATACATTAGCATGGAATAATAGAATAGGACTTTTACCTCTTCTGTTGGTCTGAGGGGTTCAAGTAATGATTAATAGGGATAGTTGGGGGCATTAGTACTTTACTGTCAGAGGTGAAATTCTCGGATTTGTAAAAGACTAACTTATGCGAAAGCATTTGCCAAGGATGTTTTCA	0	0	0	0	0	0	0	0	0	0	0	0	0	0	0	0	38	11	2	0	997	0	0	1	0	0	0	0	0	0	0	0	0	0	0	0	0	0	1049	N	100	KJ925239.1.1669_U,KJ925359.1.1675_U	Eukaryota	Alveolata	Ciliophora	Spirotrichea	Choreotrichida
117	8c1962eeb310fc34f1f1c2b67cd82028	AGCTCTGCGAGTTTGCTCCCATATTGTTGCAGTTAAAACGCCCGTAGTCTGAATTATTTCGATAAGAAATATATGTTTATAACGTTCACTGTGAACAAATCAGGACGCTTAGAGTATGGTTCATGAATGACTCAGCGCAGTATGAAGTTTTTGTTTTTTTTTTAAAACAAGCTCAACGAGAGCCATCGGGGGTAGATCTATTTCATGGCGAGTGGTGGAATACGGTGACCCATGAGAGAGACACTAAGGCGAAGGCATCTACCTAGCGGGTTTCTG	0	0	0	0	0	0	0	0	0	0	0	0	0	0	0	0	0	0	0	0	0	0	0	0	0	0	87	330	282	338	0	0	0	0	0	0	0	0	1037	N	0	No_hit	No_hit
118	38702c9306c806f190db001530a1120e	AGCTCCAATAGCGTATATTAAAGTTGTTGCAGTTAAAAAGCTCGTAGTTGAACTTTAGGCAAGGCGGCCTGGTCACCCACTGGGTGTACTGGGCTCGCCGCGCCTCACCTTCGGGGAACTAGCTGTGCTTCGGTGCACTAGGGAACCGAGCCTTACTTTGAAGAAATTAGAGTGTTTAAAGCAGGCTTACGCTTGAATACGCCAGCATGGAATAACAAGATAGGACTTTGGTTCTATTTTGTTGGTTTGAGGACCAAAGTAATGATTAATAGGGCCAGTCGGGGGCATTAGTATTCTATAGTCAGAGGTGAAATTCTTGGATTTATAGAAGACTAACTAATGCGAAAGCATTTGCCAAGGATGTTTTCA	0	0	0	0	0	0	0	20	6	123	13	222	0	0	13	0	0	0	2	22	0	17	569	26	0	0	0	0	0	0	0	0	0	0	0	0	1	0	1034	N	99.5	KC505539.1.1089_U	Eukaryota	Obazoa	Fungi	Chytridiomycota	Chytridiomycotina
119	5839ea311c9ff44daf9678fcc669b03f	AGCTCCAATAGCGTATATTTAAGTTGCTGCAGTTAAAAAGCTCGTAGTTGGATTTCGGGTGGGGCCTGCCGGTCCGCCGTTTCGGTGTGCACTGGCCGGGCCCACCTTGGTGCCGGGGACGGGCTCCTGGGCTTCACTGTCCGGGACCCGGAGTCGGCGAGGTTACTTTGAGTAAATTAGAGTGTTCAAAGCAGGCCTACGCTCTGAATACATTAGCATGGAATAACACGATAGGACTCTGGCCTATCCTGTTGGTCTGTAGGACCGGAGTAATGATTAAGAGGGACAGTCGGGGGCATTCGTATTTCATTGTCAGAGGTGAAATTCTTGGATTTATGAAAGACGAACTACTGCGAAAGCATTTGCCAAGGATGTTTTCA	0	0	26	12	4	0	0	13	4	1	10	88	23	63	4	245	21	18	10	138	238	0	0	0	0	2	11	0	1	5	11	9	0	0	2	1	21	50	1031	N	100	FJ946890.1.1730_U,AY422074.1.1693_U,AY195968.1.1794_U,GU592792.1.2772_R,GU592792.1.2772_G,KM020184.1.1749_U	Eukaryota	Archaeplastida	Chlorophyta	Trebouxiophyceae	*
120	90dfd760ce0c6cbf4d2dd5575c8633b8	AGCTCCAATAGCGTATATTAAAGTTGTTGCAGTTAAAAAGCTCGTAGTTGAAGTTCTGGCTGTTCGATCCTCGAGCTCTGTAGCCGAGGACTCGACAGTCATCCGCTTGCAAATATCGTTCGCCTTTAAACGGGTGGCTATATGAGTAAGCAATTTACCTTGAGAAAAACAGAGTGTTCCAGGCAGGTTTGTCCGGAATGCATTAGCATGGAATAATAGAATATGACTGAAGTCGATTTATTGGTTTGAGGCTTTAGTAATGATTAATAGGAACAGTCGGGGGCATTGGTACTTGTCAGTCAGAGGTGAAATTCTAGGATTTGACAAAGACTAACAAATGCGAAAGCATTTGCCAAGGATGTTTTCA	0	0	0	0	0	0	0	0	0	0	0	1	0	0	0	0	0	0	0	0	0	0	0	0	29	243	0	0	0	0	0	0	0	0	1	34	718	0	1026	N	100	AY082994.1.1730_U	Eukaryota	Alveolata	Ciliophora	Oligohymenophorea	Peritrichia_2
121	ea130aa427398d6ebe454380302cae9d	AGCTCCAATAGCGTATATTAAAGTTGTTGCAGTTAAAAAGCTCGTAGTCTGAATCTTGGTTGGTGTTGAGCGTCCGTGGCTTCGGTCACGTGCACGTGACACACTGGCCATATCCTTCGGAGGAACATGGGTGCTTTTCATTAAGTGCTCATGGGATTCCGATAGTTTACTTTGAGAAAAATAGAGTGTTCAAAGCAGGCGTTTTTGCCTTGAATACATTAGCATGGGATAATAGAATAGGACATTGGTTCTATTTTGATGGTTTACGGACCGATGTAATGATTAATAGGAACAGTTGGGGACATTCATATTCCATGGCTAGAGGTGAAATTCTTGGATTCATGGAAGATGAACTACTGCGAAAGCATTTGTCAAAGATGTTTTCA	0	0	0	0	0	0	0	112	122	0	1	0	0	0	0	1	1	0	0	0	0	26	677	48	32	1	0	0	0	0	0	0	0	0	0	0	0	0	1021	N	97.4	JQ245081.1.1587_U	Eukaryota	Haptista	Centroheliozoa	Centroheliozoa_X	Centroheliozoa_XX
122	e48a7c21f96941c00b95637dfed55a0e	AGCTCCAATAGCGTATATTAATGTTGTTGCAGTTAAAAAGCTCGTAGTTGAATTTCTGGGCCGGGGGAAGCGTCCGCTAACGCGAGACGCGACCTCCGGACCATCCTTGCGGAGAAGGCGCGCCCTTCACTGGGTTGCGCCCCATCCGCATCCTTTACTGTGAAAAAATTAGAGTGTTTAAAGCAGGCTTGTGGCTTGAATACATTAGCATGGAATAATGAGATAGGACTTAGGTGCTATTTTGTTGGTTGCGTACCTAGGTAATGATTAATAGGGACAGTTGGGGGTATTCATATTTAACTGTCAGAGGTGAAATTCTTGGATTTGTTAAAGATGAACAACTGCGAAAGCATTTACCAAGGATGTTTTCA	0	0	0	0	0	0	0	0	0	0	0	0	2	4	1	6	810	0	0	7	176	0	0	0	0	0	0	0	0	0	0	0	0	0	0	0	0	0	1006	N	91.4	FJ971856.1.1714_U	Eukaryota	Stramenopiles	Opalozoa	Bicoecea	Borokales
123	8dee90b6605d379a733670b3ac0cfc1b	AGCTCCAGTAGCGTATATTAAATTTGTTGCGGTTAAAAAGCTCGTAGTTGGATTGATGCATGATAATGATTGCAACTTGCATGATTTTAATTGCTTTTACGGTTAATTCCGTTATTTTACTTTGAAGAAATTAGAGCGTTCCTAGCAGGTGTATGCCTCGAATATAATAGCATGGTATGAAACAACGGTAACTTCTTTTGGTTTAAATGAAGATTACATGTTTAATAGGGACAGTTGGGGGCATTCGTATTTATTTGTTAGAGGTGAAATTCTTGGATTTTTTAAGGACGAACTGATGCGAAAGCATTTGCCAAGGATGTTTTCA	0	0	0	0	0	0	0	0	0	0	0	0	18	8	0	831	0	2	0	112	0	0	0	0	0	0	1	0	0	0	0	0	0	0	0	0	0	0	972	N	69.8	EU162753.1.1745_U,EU162751.1.1745_U	Eukaryota	Alveolata	Apicomplexa	Gregarinomorphea	Cryptogregarinorida
124	8a4b7bf75f73c2a354030aca50ad7af1	AGCTCTAATAGCATATATTAAAGTTGTTGCAGTTAAAACGCTCGTAGTCTGATGTAATGGGGACTGGAGTGGGGAGCAGCGATGCTCTTTGCTTTGGTCTCCATCAGGGGGACAGCAATGTCCCAGTTTACTTTGAGGAAATTAGAGTGTTCAAAGCAGGCGATTGCTTGAATACTGCAGCATGGAATAATGGAATAGGACTCGCGTCTTATTTTGTTGGTTTGGAGATGTGAGTAATGATGAATAGGGACAGTTGGGGGCATTGGTATTCAGTAGTCAGAGGTGAAATTCTTGGATTTACTGAAGACTAACTAGTGCGAAAGCATTTGCCAAGGATGTTTTCA	0	258	515	166	1	0	9	0	0	0	0	0	0	0	17	0	1	0	0	0	0	0	0	0	0	0	0	0	0	0	0	0	0	0	0	0	0	0	967	N	98.5	JN054670.1.1469_U	Eukaryota	Obazoa	Fungi	Chytridiomycota	Chytridiomycotina
125	368123d6cfe4d72de14fa9f1daa3a2b5	AGCTCCAATAGCGTATATTAAAGTTGTTGCGGTTAAAAAGCTCGTAGTTGGATTTCTGCCGAGGACGACCGGTCCGCCCTCTGGGTGAGTATCTGGCTCGGCCTGGGCATCTTCTTGGGGAACGTATCTGCACTTCATTGTGCGGTGCGGTACTCAAGACTTTTACTTTGAGGAAATTAGAGTGTTTCAAGCAGGCATACGCCTTGAATACATTAGCATGGAATAATAAGATAGGACCTCGGTTCTATTTTGTTGGTTTCTAGAGCTGAGGTAATGATTAATAGGGATAGTTGGGGGCATTCGTATTTAACTGTCAGAGGTGAAATTCTTGGATTTGTTAAAGACGGACTACTGCGAAAGCATTTGCCAAGGATGTTTTCA	0	2	0	1	0	0	17	0	0	1	0	0	59	84	0	90	7	259	429	8	1	0	1	0	0	1	0	0	0	0	0	1	0	0	5	0	0	1	967	N	100	JQ639767.1.1584_U	Eukaryota	Alveolata	Dinoflagellata	Dinophyceae	Peridiniales
126	4b16b0ed1d5d4f6c9123d1dd41b1bd45	AGCTCCAATAGCGTATATTTAAGTTGCTGCAGTTAAAAAGCTCGTAGTCGGTTTTCGGGCGGGCTGCGCCGGTCTGCCTTTGGTACGCACTGGTGCGCCCCGCTTTTCTGTCGGGGACGGGCTCCTGGGCTTTACTGTCCGGGACCCGGAGTCGACGCTGTTACCTTGAGTAAATTGGAGTGTTCAAAGCAGGCAACCGCTCTGAACATATTAGCATGGAATAACGTCATAGGACTCTGGCCTATTTCGTTGGTCTGTGGGACCGGAGTAACGACCAATGGGGGCAGTCGGGGGCATTCGTATTTCGTTGTCAGAGGTGAAATTCTTGGATTTACGAAAGACGAACCGCTGCGAAAGCGTTTGCCAAGGATGCTTTCG	0	7	3	15	6	2	0	2	0	0	1	2	105	359	0	369	26	7	21	36	1	0	0	0	0	0	0	0	0	0	0	0	0	0	0	0	0	0	962	N	98.7	JQ315525.1.1216_U	Eukaryota	Archaeplastida	Chlorophyta	Trebouxiophyceae	Chlorellales
127	52501465b66d354bd2388409202647e9	AGCTCCAATAGCGTATATTAAAGTTGCTGCAGTTAAAAAGCTCGTAGTTGGATTTCTGGCTTGATATATTTTGCCGGCCACGGTTTCGTGTGTTAGTGCTTGATATTCTGGCCATCCTTCCAATGGCTATTCATCCTTCTTCATTGAGGTGGTGAGTGGTATTGGATCTTTTACTTTGAAAAAATTAGAGTGTTTCAAGCAGGCTTTATGCTATGAATACATTAGCATGGAATAATAATTTAGGACTTCGGTTCTATTTTGTTGGTTTCTAGGACTGAAGTAATGATTGATAGGGATAGTTGGGGGTGCTAGTATTCAGCGGCCAGAGGTGAAATTCTCGGATTCGCTGAAGACTAACTTATGCGAAAGCATTCACCAAGGATGTCTTCT	0	0	0	0	0	0	0	1	6	155	0	0	0	0	0	0	0	0	0	0	0	0	0	2	0	0	0	0	1	0	0	0	8	0	243	138	391	0	945	N	99.5	EU709217.1.1190_U	Eukaryota	Rhizaria	Cercozoa	Filosa-Sarcomonadea	Glissomonadida
128	51bbecaab59586ff12f2286f8f27fcc7	AGCTCCAATAGCGTATATTAAAGTTGTTGCAGTTAAAAAGCTCGTAGTTGGATTTCTGGCAGGAGCGACCGGTCGCGCACTCTGTGCGTGAACTTGGCTGTCTCTGGCCATCCTTGGGGAGATCCTGTTTGGCATTAAGTTGTCGGGCAGGGGATACCCATCGTTTACTGTGAAAAAATTAGAGTGTTTAAAGCAGGCTTATGCCGTTGAATATATTAGCATGGAATAATAAGATAGGACTTCGGAACTATTTTGTTGGTTTGCGTTACGAAGTAATGATTAATAGGGACAGTTGGGGGTATTCGTATTCCGTTGTCAGAGGTGAAATTCTTGGATTTCCGGAAGACGAACTACTGCGAAAGCATTTACCAAGGATGTTTTCA	0	0	3	3	1	0	5	5	0	0	1	17	26	112	1	268	11	2	2	48	438	0	0	0	0	0	0	0	0	0	0	0	0	0	1	0	0	1	945	N	100	DQ457009.1.1744_U,DQ514913.1.1757_U,HM135059.1.1739_U,GQ844874.1.1798_U,DQ514908.1.1748_U,DQ514906.1.1764_U,DQ093370.1.1805_U,DQ514910.1.1752_U,DQ514915.1.1746_U,DQ514912.1.1697_U,JX141779.1.1340_U,DQ514897.1.1771_U,DQ514916.1.1758_U,DQ514909.1.1745_U,HQ912575.1.1747_U,DQ514907.1.1772_U,DQ514899.1.1725_U,DQ514911.1.1712_U,AB430594.1.1791_U,DQ514895.1.1750_U,KC284714.1.1781_U	Eukaryota	Stramenopiles	Ochrophyta	Bacillariophyta	Bacillariophyta_X
129	87e5c962707ed9da7aca1efb0b405327	AGCTCCAATAGCGTATATTAAAGTTGTTGCAGTTAAAACGCTCGTAGTCTGATGTAATGGGGACTGGAGTGGGGAGCAGCGATGCTCTTTGCTTTGGTTCTCATCAGGGGGACAGCAATGTCCCAGTTTACTTTGAGGAAATTAGAGTGTTCAAAGCAGGCCTACGCTCTGAATACATTAGCATGGAATAACACGATAGGACTCTGGCCTATCCTGTTGGTCTGTAGGACCGGAGTAATGATTAAGAGGGACAGTCGGGGGCATTCGTATTTCATTGTCAGAGGTGAAATTCTTGGATTTATGAAAGACGAACTACTGCGAAAGCATTTGCCAAGGATGTTTTCA	0	0	1	0	0	0	0	0	0	0	0	0	0	0	1	0	0	0	0	0	0	6	15	5	0	13	0	1	0	0	0	288	30	51	93	160	51	229	944	N	88.7	KC315815.1.1600_U,JN054670.1.1469_U	Eukaryota	Obazoa	Fungi	*	*
130	8b44e267c35d6a34babe754bb00f7f20	AGCTCCAATAGCGTATATTAAAGTTGTTGCAGTTAAAACGCTCGTAGTCTGATGTAATGGGGACTGGAGTGGGGAGCAGCGATGCTCTTTGCTTTGGTCTCCATCAGGGGGACAGCAATGTCCCAGTTTACTTTGAGGAAATTAGAGTGTTCAAAGCAGGCGATTGCTTGAATACTGCAGCATGGAATAATGGAATAGGACTCGCGTCTTATTTTGTTGGTTTGGAGATGTGAGTAATGATGAATAGGGACAGTTGGGGGCATTGGTATTCAGTAGTCAGAGGTGAAATTCTTGGATTTACGAACGATGAACTTGTGCGAAAGCATTCGGCAAGGATGTTTTCA	0	238	559	113	0	1	5	0	0	0	1	5	0	0	20	0	0	0	0	0	0	0	0	0	0	0	0	0	0	0	0	0	0	0	0	0	0	0	942	N	96.8	JN054670.1.1469_U	Eukaryota	Obazoa	Fungi	Chytridiomycota	Chytridiomycotina
131	a3917e2f118f2a1bc9eeb22e0b7dc8cd	AGCTCCAATAGCGTATATTAAAGTTGTTGCAGTTAAAAAGCTCGTAGTTGGATTTCTGGTTTGAGCGTCCGGTCGACTTTATGTCAGTACTATGGATGTTTGGGCCATATTTTGTGAGGATGCCTTTCTGCCATTAGGTTGGTGGTTGGGTGGACTTGCATCGTTTACTGTGAAAAAATTAGAGTGTTTAAAGCAGGCGTTTGCTCATTTGAATACATTAGCATGGAATAATAAGATACGACCTTGGTGGTCTATTTTGTTGGTTTGCACGCCAGGGTAATGATTAATAGGGACAGTTGGGGGTATTCATATTTCAACGTCAGAGGTGAAATTCTTGGATCGTTGAAAGATGAGCTTAGGCGAAAGCATTTACCAAGGATGTTTTCA	0	0	0	0	0	0	0	171	7	748	0	0	0	0	0	6	9	0	0	0	0	0	0	0	0	0	0	0	0	0	0	0	0	0	0	0	0	0	941	N	99.5	FJ794897.1.2403_U,FJ794895.1.1653_U,FJ794896.1.2407_U,FJ794894.1.1653_U	Eukaryota	Stramenopiles	Pseudofungi	Oomycota	Oomycota_X
132	23171e17e46d824fc3b298152e94383e	AGCTCCAATAGCGTATATTAAAGTTGTTGCAGTTAAAACGCTCGTAGTCGAACCTTAGACAAGGCCGACCGGTCTGCCGTCAGGCAGGACTGGACGTGCCGCGTCTCTTTATCGGGGAACTAGGGCGAAAGCCTCAGGGAACCGAGGATTACTGTGAAGAAATTAGAGTGTTTAAAGCAGGCGTTTGCTTGAATACGTTAGCATGGAATAATAAGATAGGACCATGGTTCTATTTTATTGGTTTGAGGACCAAGGTAATGATTAATAGGGACAGTTGGGGGCATTAGTATTCAGTAGTCAGAGGTGAAATTCTTGGATTTACTGAAGACTAACTAATGCGAAAGCATTTGCCAAGGATGTTTTCA	0	0	0	0	0	0	0	0	0	0	0	0	0	0	0	25	885	0	1	11	0	0	0	0	0	0	0	0	0	0	0	0	0	0	0	0	0	0	922	N	100	HM487051.1.1341_U	Eukaryota	Obazoa	Fungi	Chytridiomycota	Chytridiomycotina
133	0ac9842b14dc5eaa8c000ab808a89440	AGCTCCAATAGCGTATATTAAAGTTGTTGCAGTTAAAACGCTCGTAGTCTGATGTAATGGGGACTGGAGTGGGGAGCAGCGATGCTCTTTGCTTTGGTCTCCATCAGGGGGATAGCAATGTCCCAGTTTACTTTGAGGAAATTAGAGTGTTCAAAGCAGGCGATTGCTTGAATACTGCAGCATGGAATAATGGAATAGGACTCGCGTCTTATTTTGTTGGTTTGGAGATGTGAGTAATGATGAATAGGGACAGTTGGGGGCATTGGCATTCAGTAGTCAGAGGTGAAATTCTTGGATTTACTGAAGACTAACTAGTGCGAAAGCATTTGCCAAGGATGTTTTCA	1	34	424	113	0	0	24	4	14	0	0	0	0	0	297	3	7	0	0	0	0	0	0	0	0	0	0	0	0	0	0	0	0	0	0	0	0	0	921	N	98.5	JN054670.1.1469_U	Eukaryota	Obazoa	Fungi	Chytridiomycota	Chytridiomycotina
134	e92ce253185fe584755a94f09b758635	AGCTCCAATAGTGAATATTAAAGTTGTTGCAGTTAAAAAGCTCGTAGTTGAATTTCTGGGGCGGCGCAGGCTGCGCGGCTTGCCGCACGGCTTCGCCGCCCTTTGCTCGCGTCGACGGCGCGGCCCTCACCGGCCTCGTCTGAAGCGCGTCCTTTACTGTGAACAAATTAAAGTGTTTCAAGCAGGCGTTTTGCTCGGATACTTCAGCATGGAATAATGAGATAAGCTTTGTACTTGCTCGTTGGTTGCACCTCAAAGAATGATTAACAGGGACAGTTGGGGTTCTTTGTATTGTGATGTCAGAGGTGAAATTCTTGGATTCTCACAAGACAAACTACTGCGAAAGCATTGAACAAGGATGTTTTCA	0	0	0	0	0	0	0	0	0	0	0	0	0	150	0	28	700	0	0	20	7	0	0	0	0	0	0	0	0	0	0	0	0	0	0	0	0	0	905	N	77.2	AF243501.1.1796_U	Eukaryota	Stramenopiles	Opalozoa	Bicoecea	Pseudodendromonadales
135	7c016aaff3f1d02b8d23a62a4f3b4638	AGCTCCAATAGCGTATATTTAAGTTGTTGCAGTTAAAAAGCTCGTAGTTGGATTTCGGGCGGGGCCTGCCGGTCCGCCTTTTGGTGTGCACTGGCAGGGTCCGCCTTGCTGCCGGGGACGGGCTCCTGGGCTTCACTGTCTGGGACTCGGAGTCGGCGTGGTTACTTTGAGTAAATTAGAGTGTTCAAAGCAGGCTTACGCTCTGAATACATTAGCATGGAATAACGCGATAGGACTCTGGCCTATCTTGTTGGTCTGTGGGACCGGAGTAATGATTAAGAGGGACAGTCGGGGGCATTCGTATTTCATTGTCAGAGGTGAAATTCTTGGATTTATGAAAGACGAACTACTGCGAAAGCATTTGCCAAGGATGTTTTCA	1	18	29	11	10	0	21	5	11	4	7	74	11	119	2	401	4	26	12	84	7	0	0	0	0	0	6	0	1	2	7	0	0	0	1	0	1	16	891	N	100	AY195972.1.1797_U	Eukaryota	Archaeplastida	Chlorophyta	Trebouxiophyceae	Trebouxiophyceae_X
136	13618772e92e2b3a947cb356cf3dee7d	AGCTCCAATAGCGTATATTTAAGTTGCTGCAGTTAAAAAGCTCGTAGTTGGATTTCGGGTGGGGCCTGCCGGTCCGCCGTTTCGGTGTGCACTGGCAGGGCCCACCTTGTTGCCGGGGACGGGCTCCTGGGCTTCACTGTCCGGGACTCGGAGTCGGCGCTGTTACTTTGAGTAAATTAGAGTGTTCAAAGCAGGCGATTGCTTGAATACTGCAGCATGGAATAATGGAATAGGACTCGCGTCTTATTTTGTTGGTTTGGAGATGTGAGTAATGATGAATAGGGACAGTTGGGGGCATTGGTATTCAGTAGTCAGAGGTGAAATTCTTGGATTTACTGAAGACTAACTAGTGCGAAAGCATTTGCCAAGGATGTTTTCA	0	0	0	0	0	0	0	0	0	0	0	0	0	0	0	0	0	0	0	0	0	14	13	10	0	3	65	9	7	10	5	141	39	46	92	113	40	282	889	N	90.8	DQ377321.1.1791_U,AY197630.1.1795_U	Eukaryota	Archaeplastida	Chlorophyta	Trebouxiophyceae	Chlorellales
137	8f1068cce047c5184432e295a1bc05b5	AGCTCCAATAGCGTATATTAAAGTTGTTGCAGTTAAAAAGCTCGTAGTTGGATTTCTGGCTCGGGGCGCCTGGCCCGCCTCGAAAGAGTGTGTGTTGTCGGCGTGCCCCGGTCATCCTTCTGGAGAGCACTCCTGCCCTTCACTGGGTTGGGAGTGGGATCCAGATCGTTTACTTTGAAAAAATTAGAGTGTTCAAAGCAGGCTTTACGCTGTGAATACATTAGCATGGAATAATAAGATAGGGCTTTGGTACTATTTTGTTGGTTTCTAGGACCAAAGTAATGATTGATAGGGACAGTTGGGGGTGCTAGTATTCAATGGCCAGAGGTGAAATTCTTGGATTCATTGAAGACTAACTTATGCGAAAGCATTCACCAAGGATGTCTTCT	0	0	0	3	0	0	0	252	13	200	20	395	1	0	2	0	0	0	0	0	0	0	0	0	0	0	0	0	0	0	0	0	0	0	1	0	0	0	887	N	96.1	EU567287.1.1111_U	Eukaryota	Rhizaria	Cercozoa	Novel-clade-10-12	Tremulida
138	d163d4aa520e712d32a38a87cc24a00d	AGCTCCAATAGCGTATACTAAAGTTGTTGCAGTTAAAAAGCTCGTAGTTGAATTTCTGGTCGTGTCAGCTGGTCCGCCTCGCAAGGGGTGTGTACCTGGTTGATGCGTCCATCCTCGGGGAGAGCATGCCTGTCATTAATTTGTTGGGTATGGGACCCCCGTCATTTACTGTGAGCAAAATAGAGTGTTCAAAGCAGGCTTAGGCCGTTGAATACATTAGCATGGAATAATAAAATAAGACCTCGGTTTATTTTGTTGGTTTGTATTCCAAGGTAATGATTAATAGGGACAGTTGGGGGTATTCGTATTCAATTGTCAGAGGTGAAATTCTTGGATTTATGGAAGACGAACTACTGCGAAAGCATTTACCAAGGATGTTTTCA	0	0	0	0	0	0	0	0	0	0	0	0	0	0	0	195	686	3	0	1	0	0	0	0	0	0	0	0	0	0	0	0	0	0	0	0	0	0	885	N	97.7	AB721018.1.1669_U,AB771855.1.1667_U,AB622322.1.1681_U,AY642735.1.1193_U	Eukaryota	Stramenopiles	Ochrophyta	Chrysophyceae	Chrysophyceae_X
139	9adc5e4734425de3eb30f2c9c5cf7abe	AGCTCCAATAGCGTATACTAAAGTTGTTGCAGTTAAAAAGCTCGTAGTTGAATTTCTGACTTTGAGGCGCGACCGACCCCGTGTGGGTCTGTGTCTGTGAATCGAGGTCATCCTCGGGGAATGCGTATCTGTCATTAAGTTGATGGGTACGAGTACCCCGTCATTTACTGTGAGCAAAATAGAGTGTTCAAAGCAGGCTTACGCCATTGAATACATTAGCATGGAATAATAAGATAGGACCTTGATCTATTTTGTTGGTTTATTTATCAAGGTAATGATTAATAGGGATAGTTGGGGGTATTCGTATTCAATTGTCAGAGGTGAAATTCTTGGATTTATGGAAGACGAACTACTGCGAAAGCATTTACCAAGGATGTTTTCA	0	0	0	0	0	0	0	2	0	0	588	290	0	0	0	0	0	0	0	0	0	0	1	1	0	0	0	0	0	0	0	0	0	0	0	0	0	0	882	N	97.4	GU290079.1.1786_U	Eukaryota	Stramenopiles	Ochrophyta	Chrysophyceae	Chrysophyceae_X
140	ed35fe545c1f66e507d6825acde0cf1c	AGCTCCAAAAGCGTATATTAAAGTTGTTGCAGTTAAAAAGCTCGTAGTTGGATTTCTGGTAGTACGCACCTGACCCGCCCCTCTGGGGTGTGCGTTGGAGCGCGTCTATCATCTTGTCAGCGAACATTCATGCTCTTCACTGGGTGTGTATGCAAACTGGCTCATTTACTTTGAAAAAATTAGAGTGTTTAAAGCAGGCGATTGCATTGAATACATTAGCATGGAATAATAACTTAGGACTTCGGTTCTATTTTGTTGGTTTCTAGAACGAAGTAATGATTGATAGGGATAGTTGGGGGTGCTAGTATTGACCGGCCAGAGGTGAAATTCTTGGATTCGGTCAAGACTAACTTATGCGAAAGCATTCACCAAGGATGTCTTCT	0	0	0	0	0	0	0	0	0	0	2	0	0	0	0	16	0	2	36	803	17	0	0	0	0	0	0	0	0	0	0	0	0	0	0	0	0	0	876	N	88.3	AY620314.1.1254_U	Eukaryota	Rhizaria	Cercozoa	Filosa-Thecofilosea	Filosa-Thecofilosea_X
141	e067e3c9da7c0a5186f06da0ea747fb7	AGCTCCAATAGCGTATATTAAAGTTGTTGCAGTTAAAAAGCTCGTAGTTGGATTTCTGTTTTGAGCGTCCGGTCCGCTCGTAAGAGTGTGTTACTAGGATGTTTGAGACATTTTTTGTGAGGATGTTCTTCTGCCATTCAGTTGGTGGTTGAATAGACTTGCATCGTTTACTGTGAAAAAATTAGAGTGTTTAAAGCAGGCGTTTGCTCATTGAATACATTAGCATGGAATAATAAGATACGACCTTGGTGGTCTATTTTGTTGGTTTGCACACCAGGGTAATGATTAATAGGGACAGTTGGGGGTATTCATATTTCAGCGTCAGAGGTGAAATTCTTGGATCGCTGAAAGATGAGCTTAGGCGAAAGCATTTACCAAGGATGTTTTCA	0	0	0	0	0	0	0	0	0	871	0	0	0	0	0	0	0	0	0	0	0	0	0	0	0	0	0	0	0	0	0	0	0	0	0	0	0	0	871	N	100	FJ794926.1.2531_U,FJ794933.1.1772_U,FJ794927.1.2531_U,FJ794932.1.1772_U,FJ794934.1.1772_U,FJ794925.1.2531_U,FJ794935.1.1772_U,FJ794928.1.2531_U,AY598691.1.1794_U,FJ794929.1.2531_U,HM030912.1.1661_U,FJ794931.1.1772_U,HQ643739.1.1789_U	Eukaryota	Stramenopiles	Pseudofungi	Oomycota	Oomycota_X
142	0e2bcca41164544daedec71d8feb3ca0	AGCTCCAATAGCGTATATTAAAGTTGTTGCGGTTAAAAAGCTCGTAGTTGGATTTCTGCCGAGGACGACCGGTCCGCCCACTGGGTGTGCATCTGGCTCGGCCTGGGCATCTTCTTGGAGAACGTATCTGCACTTCATTGTGTGGTGCGGTATCCAGGACTTTTACTTTGAGGAAATTAGAGTGTTTCAAGCAGGCACACGCCTTGAATACATTAGCATGGAATAATAAGATAGGACCTTGGTTTTATTTTGTTGGTTTCTAGAACTGAGGTAATGATTAATAGGGATAGTTGGGGGCATTCGTATTTAACTGTCAGAGGTGAAATTCTTGGATTTGTTAAAGACGAACTACTGCGAAAGCATTTGCCAAGGATGTTTTCA	0	0	0	0	0	0	0	0	0	0	0	0	8	6	0	112	0	6	57	345	331	0	0	0	0	0	0	0	0	0	0	0	0	0	1	0	0	2	868	N	99.7	JN705538.1.1296_U	Eukaryota	Alveolata	Dinoflagellata	Dinophyceae	Peridiniales
143	0a176374beb322934c6bb571be9f16e2	AGCTCCAATAGCGTATATTAAAGTTGTTGCAGTTAAAAAGCTCGTAGTTGAAGCTCTGGCGCCGGCCGCGCGGCCGCCTTCGGGCGCGCACGCGCGACGGCGCCATCCTCGTGGGCGCCCGCCGACGCTTCACTGCGCCGGCGGGGCCGTCCCACGTCCTTTACTGTGAAAAAATTAGAGTGTTTAAAGCAGGCGTGCCGCTTGAATACATTAGCATGGAATAATGAGATAGGACTTCGGTGCTATTTTGTTGGTTGCGTACCGAGGTAATGATTAATAGGGACAGTTGGGGGTATTCATATTTAACTGTCAGAGGTGAAATTCTTGGATTTGTTAAAGATGAACTACTGCGAAAGCATTTACCAAGGATGTTTTCA	0	0	0	0	0	0	0	0	0	0	0	0	0	0	0	0	0	0	0	0	0	18	163	267	1	393	0	0	0	0	0	0	0	0	0	0	0	0	842	N	89.4	GQ330587.1.1444_U	Eukaryota	Stramenopiles	Opalozoa	Bicoecea	Pseudodendromonadales
144	75a23617edb8dd9f56eeff8ec22b7a77	AGCTCCAATAGCGTATATTAAAGTTGTTGCAGTTAAAACGCTCGTAGTCTGAAGTGATGGGGCGGTGCTGTGTGGTCTGTAAAGACTATGTGGTACTGACCTGTTTTTGAGCATTGTATAATGCTCGGATTACTTTGAGGAAATTAGAGTGTTCAAAGCAGGCGTGTGCTTGGATACTGCAGCATGGAATAATGGAATAGGACTCGCGTCTTATTTTGTTGGTTTGGAGATGTGAGTAATGATGAATAGGGACAGTTGGGGGCATTGGTATTCAGTAGTCAGAGGTGAAATTCTTGGATTTACTGAAGACTAACTAGTGCGAAAGCATTTGCCAAGGATGTTTTCA	0	0	0	0	0	0	0	0	0	0	0	0	0	0	0	0	0	0	0	0	0	385	366	65	0	1	0	0	0	0	0	0	0	2	18	2	0	2	841	N	91.9	AB749092.1.1625_U	Eukaryota	Obazoa	Fungi	Cryptomycota	Cryptomycotina
145	320afd9254a105eea77eac6b212d8c7b	AGCTCCAATAGCGTATATTAAAGTTGTTGCAGTTAAAAAGCTCGTAGTTGAATTTCTGGTGGAGTCGGTCTGTCCTTCACTTGGTGTTGGTACGTGACTGTATCTCTGCCCTCCTTGGTTGGATCCAGTGCTGGCATTTGGTTGTCGGTCTGGGGACGGCCATCGTTTACTGTGAAGAAATTAGAGTGTTCAAAGCAGGCTTAGGCCTTGAATACATTAGCATGGAATAATGAAATAGGGTTTTGGCACTATTTCGTTGGTTTGCGCGCCGAAACAATGATTAATAGGGACAGTTTGGGGATATTCGTATTCAATTGTCAGAGGTGAAATTCTTGGATTTCTGGAAGACGAACGACTGCGAAAGCATTTATCAAGGATGTTTTCA	0	0	0	0	0	0	0	4	0	0	0	0	32	31	0	84	8	8	15	639	12	0	0	0	0	0	0	0	0	0	0	0	0	0	0	1	0	0	834	N	100	AY569580.1.1616_U,AY569582.1.1616_U,HQ912606.1.1751_U,AY569581.1.1556_U,AY569583.1.1616_U,AY569579.1.1615_U	Eukaryota	Stramenopiles	Ochrophyta	Bacillariophyta	Bacillariophyta_X
146	ee919b3071dbc912743c1e2f96cd1123	AGCTCCAATAGCGTATATTAAAGTTGTTGCAGTTAAAAAGCTCGTAGTTGAATTTCTAGTGCAGGCCGCTGCGTCCGCCTCACGGTGTGACACGGCGACTGCGCTCTCCTCGCCAGGAAGGCGTCGTCCTTCATTGGGCGGCGCCGGACTGGCGTCCTTTACTGTGAAAAAATTAGAGTGTTTAAAGCAGGCTTCTCGCTTGAATACATTAGCATGGAATAATGAGATAGGACTTCGGTGCTATTTTGTTGGTTGCGTACCGAGGTAATGATTAATAGGGACAGTTGGGGGTATTCATATTTAACTGTCAGAGGTGAAATTCTTGGATTTGTTAAAGATGAACAACTGCGAAAGCATTTACCAAGGATGTTTTCA	0	0	0	0	0	0	0	0	0	0	0	0	0	0	0	0	818	0	0	8	7	0	0	0	0	0	0	0	0	0	0	0	0	0	0	0	0	0	833	N	97.3	AY642710.1.1346_U	Eukaryota	Stramenopiles	Opalozoa	Bicoecea	Pseudodendromonadales
147	b21f3d742123074cfaeb3c121aa1b955	AGCTCCAATAGCGTATATTAAAGTTGTTGCAGTTAAAACGCTCGTAGTCTGATGTAATGGGGACTGGAGTGGGGAGCAGCGATGCTCTTTGCTTTGGTCTCCATCAGGGGGACAGCAATGTCCCAGTTTACTTTGAGGAAATTAGAGTGTTCAAAGCAGGCGATTGCTTGAATACTGCAGCATGGAATAATGGAATAGGACTCGCGTCTTATTTTGTTGGTTTGGAGATGTGAGTAATGATGAATAGGGACAGTTGGGGGCATTGGTATTCAGTAGTCAGAGGTGAAATTCTTGGATTTATGAAAGACGAACTACTGCGAAAGCATTTGCCAAGGATGTTTTCA	0	54	554	45	1	0	2	3	0	0	4	7	0	0	132	0	0	0	1	0	0	2	2	1	0	7	1	0	1	0	0	5	1	1	1	2	2	1	830	N	97.7	JN054670.1.1469_U	Eukaryota	Obazoa	Fungi	Chytridiomycota	Chytridiomycotina
148	5e2ba7eff7595f615b0cde7c110a1201	AGCTCCAATAGCGTATACTAAAGTTGTTGCAGTTAAAAAGCTCGTAGTTGAATTTCTGGTCTCGGACATCGGTCTGCCTCGAACGAGGTACGTACCAGTTGTCTGAATCCATCCTCGGGGAAAACATGTCTGGCATTCAGTTGTTGGGCATGGGATCCTCGTCATTTACTGTGAGCAAAATAGAGTGTTCAAAGCAGGCTTATGCCGTTGAATACATTAGCATGGAATAATAAGATAGGACCTTGGTCTATTTTGTTGGTTTGTACTCCAAGGTAATGATTAATAGGGATAGTTGGGGGTATTCGTATTCAATTGTCAGAGGTGAAATTCTTGGATTTATGAAAGACGAACTACTGCGAAAGCATTTGCCAAGGATGTTTTCA	0	0	0	0	0	0	0	0	0	0	0	0	0	0	0	0	0	0	0	1	0	0	54	114	15	4	0	1	0	0	0	0	53	1	7	371	203	0	824	N	99.5	AJ236859.1.1710_U,AY651083.1.1700_U,AY651082.1.1701_U,JQ315654.1.1667_U,AY994316.1.1647_U,DQ388558.1.1646_U	Eukaryota	Stramenopiles	Ochrophyta	Chrysophyceae	Chrysophyceae_X
149	408976e79b704f7af7f3b36a43875581	AGCTCCAATAGCGTATATTAAAATTGTTGCAGTTAAAAAGCTCGTAGTTGGATTTCTGGTTTGATGCGCGCGTCCGGCGGCGGGTAAAACCGTCGTTTGTGGCGTTGTGCGTCTACCATCCTTCTGGATTGCACGTGTGCGTCGCAAGGCGTGGCACGTGTCTTCTGGATCTTTTACTTTGAAAAAATTAGAGTGTTCAAAGCAGGCGTATGCTGTGAATACATTAGCATGGAATAATAATTTAGGACTTCTGTTCTATTTTGTTGGTTTCTAGGATAGGAGTAATGATTGATAGGGATAGTTGGGGGTGCTAGTATTCAGCGGCCAGAGGTGAAATTCTTGGATTCGCTGAAGACTAACCTATGCGAAAGCATTCACCAAGGATGTCTTCT	0	0	0	0	0	0	0	0	0	9	108	609	0	0	0	0	5	0	0	0	0	0	40	33	0	0	0	0	0	0	0	0	0	0	0	0	0	0	804	N	88.3	AY884327.1.1071_U	Eukaryota	Rhizaria	Cercozoa	Filosa-Sarcomonadea	Cercomonadida
150	2768391e205cada04f2cf872c44a7cf4	AGCTCTAATAGCGTATATTAAAGTTGTTGCAGTTAAAAAGCTCGTAGTTGGATTTTGAGGTCGATCGGGCGGGCGGCTTCTGTCGCACTGTTTGGTCGGCTTCTTTCTTCCGTGTGACCAGCGGCATTCACTTGTCGTTGTAATTGCGCGGATCGTTTACTGTGAAAAAATTAGAGTGTTCAAGGCAGGCGTTTGCTTGAATACATTAGCATGGAATAATGGAATAGGACTTCGGACCTATTTTGTTGGTTTCTAGGACCGTCGTAATGATTAATAGGGACAGTTGGGGCCGTTCATATTCCGTAGTCAGAGGTGAAATTCTTGGATTTACGGAAGATGAACTACTGCGAAAGCATTCGGCAAGGATGTTTTCG	0	0	0	0	0	0	0	0	0	0	0	0	1	9	0	144	616	0	1	20	7	0	0	0	0	0	0	0	0	0	1	0	0	0	0	0	0	0	799	N	100	HQ219447.1.1746_U,JN547295.1.955_U,AB771908.1.1630_U,AB771840.1.1670_U	Eukaryota	Cryptista	Cryptophyta	Cryptophyceae	Cryptophyceae_X
151	bee540e4ef6463dc42463ce770deaf53	AGCTCCAATAGCGTATATTAAAGTTGTTGCGGTTAAAAAGCTCGTAGTTGGATTTCAGTGATAGCAGGCTGATTGCTGGCATTTAATGTCGGCAGTCTGAATGATGTCACCTTCTCTCCCTTCATCTGACTTCGGTCAATGTTAGGAGAGTATTACTTTGAGGAAATTAGGGTGTTTCAGGCAGATTATTGTCTCGAATACAGTAGCATGGAATAATATTATAAGACCGTGGTTTTATTTTGTTGGTTTTAGAACTATGGTAATGATTAATAGGGACAGTCGGGGGCATTCGTACTTAACTGTCAGAGGTGAAATTCTTGGATTTGTTAAAGACGATCTACTGCGAAGGCATTTGTCAAGGATGTTTTCA	0	0	0	0	0	0	0	0	0	0	1	0	129	88	0	15	0	324	58	174	1	0	0	0	0	0	0	0	0	0	0	0	0	0	0	0	0	1	791	N	78.1	AB721061.1.1653_U	Eukaryota	Alveolata	Perkinsea	Perkinsida	Perkinsida_X
152	571f9bca4a142ce15c819f82975cc18b	AGCTCCAATAGCGTATATTAAAGTTGTTGCAGTTAAAAAGCTCGTAGTCTGAGTCTTGGGGGGGTGATTTTGGTGTTCGGGTTCGTTGCGGGGGCGATGCTTTGTTGCAGAGCTTTTTGCAGGGCCCGTTTTCACTGTCCACTCCCCCATTTTGTACTTTGGAGGAACGCGCGAGATTGTTTACTCAGTGCGCGCGGGATTCCGATAGTTTACTTTGAGAAAAATAGAGTGTTCAAAGCAGGCGATCTTTGCCTTGAATACATTAGCATGGGATAATGAAATAGGACATTCGGTTCTACTTTCACAAATGGTTTACGGACCGATGTAATGATTAATAGGGACAGTTGGGGACATTCATATTCCATGGCTAGAGGTGAAATTCTTGGATTCATGGAAGAT…	0	0	0	0	0	0	0	0	0	0	0	0	0	0	0	0	0	0	0	1	0	9	0	763	3	1	0	0	0	0	0	0	0	0	4	10	0	0	791	N	81.1	AY749530.1.1586_U	Eukaryota	Haptista	Centroheliozoa	Centroheliozoa_X	Centroheliozoa_XX
153	43c6e5e7b230cb3d61fbfeaa0048ee48	AGCTCCAATAGCGTATATTTAAGTTGTTGCAGTTAAAAAGCTCGTAGTTGGATTTCGGGTGGGTTCTAGCGGTCCGCCTATGGTGAGTACTGCTATGGCCTTCCTTTCTGTCGGGGACGTGCTTCTGGGCTTCACTGTCCGGGACATGGGCTCGGCGTGGTTACTTTGAGTAAATTAGAGTGTTCAAAGCAGGCTTACGCCTTGAATACTTTAGCATGGAATAACACGATAGGACTCTGGCCTATCTTGTTGGTCTGTAGGACCGGAGTAATGATTAAGAGGGACAGTCGGGGGCATTCGTATTTCATTGTCAGAGGTGAAATTCTTGGATTTATGAAAGACGAACTACTGCGAAAGCATTTGCCAAGGATGTTTTCA	0	13	19	6	24	54	101	8	3	1	1	7	2	21	0	472	25	19	9	2	0	0	0	0	0	0	0	0	0	0	0	0	0	0	0	0	0	0	787	N	100	AB212094.1.1762_U	Eukaryota	Archaeplastida	Chlorophyta	Chlorophyceae	Sphaeropleales
154	ef861d742640155e10fa20193a8f6108	AGCTCCAATAGCGTATATTAAAGTTGTTGCAGTTAAAAAGCTCGTAGTTGGATTTCAGGGCCTGGAGTGCGGTCCGCCTCAAAGCGAGCACCGCATACTCTGGGACCACCTTCCTGAGGACCCGTGTGCCCTTAACTGGGTGTGCGTGGGATTCAGGGACTTTACTTTGAAAAAATTAGAGTGTTCAAAGCAGGCGTTTGCTTGAATACATTAGCATGGAATAATGGAATAGGACTTTGGTTCTATTTTGTTGGTTTCTAGGACCGAGGTAATGATTAATAGGGACAGTTGGGGGCATTAGTATTTAATTGTCAGAGGTGAAATTCTTGGATTTATGAAAGACTAACTTCTGCGAAAGCATTTGCCAAGGATGTTTTCA	0	46	201	71	51	199	98	0	0	0	0	0	14	0	0	0	0	0	0	0	0	0	0	0	71	0	0	0	0	0	0	0	0	0	0	0	0	0	751	N	99.7	HQ219345.1.1762_U	Eukaryota	Obazoa	Choanoflagellida	Choanoflagellatea	Craspedida
155	120f43524cf01f0ba8539234fb51218a	AGCTCCAATAGCGTATACTAAAGTTGTTGCAGTTAAAAAGCTCGTAGTTGGATTTCTGGTCGCTGACTTCGGTCCGTCCTTCGCGGGATGTGCACCTGGGGTCGGCGGCCATCTTCGGGGAGAGCATATCTGATATTAAGTTATCGGGTATGGGACCCTCGTCATTTACTGTGAGCAAAATAGAGTGTTCAAAGCAGGCTTAGGCCGATGAATACATTAGCATGGAATAATAAGATAAGACCTTGGTCTATTTTGTTGGTTTGCACTCCAAGGTAATGATTAATAGGGATAGTTGGGGGTATTCGTATTCAATTGTCAGAGGTGAAATTCTTGGATTTATGGAAGACGAACTACTGCGAAAGCATTTACCAAGGATGTTTTCA	0	0	0	0	0	0	0	0	0	0	0	0	3	14	0	81	643	8	0	0	0	0	0	0	0	0	0	0	0	0	0	0	0	0	0	0	0	0	749	N	94.8	AB749105.1.1665_U	Eukaryota	Stramenopiles	Ochrophyta	Chrysophyceae	Chrysophyceae_X
156	3f8b55c372925d89c14e385f1358b2cb	AGCTCCAATAGCGTATATTAAAGTTGTTGCAGTTAAAAAGCTCGTAGTTGAAGTTCTGGCTGTTCGATCCTCGCGCTCTGTAGCCGAGGAATCGACAGTCATCCGCTTGCAAATATAGGTTCGCCCTTTACCGGGTGGCTATATGAGTAAGCATTTTACCTTGAGAAAAACAGAGTGTTCCAGGCAGGTTTGTCCGGAATGCGTTAGCATGGAATAATAGAATATGACTGAAGTCGATTTATTGGTTTGAGGCTTTAGTAATGATTAATAGGAACAGTCGGGGGCATTGGTACTTGTCAGTCAGAGGTGAAATTCTAGGATTTGACAAAGACTAACAAATGCGAAAGCATTTGCCAAGGATGTTTTCA	0	0	0	0	0	0	0	0	0	0	0	0	0	0	0	0	0	0	0	0	0	154	0	30	548	3	0	0	0	0	0	0	0	0	0	0	0	0	735	N	97.8	KM222119.1.1614_U	Eukaryota	Alveolata	Ciliophora	Oligohymenophorea	Peritrichia_2
157	84f41172896707e0c259adf3e7ce2faa	AGCTCCAATAGCGTATATTAAAGTTGTTGCAGTTAAAACGCTCGTAGTCTGATGTAATGGGGATTGGGGTGGGGAGCAGCGATGCTCTTTGCTTCGGTCTTCATCAGGGGGACAGCAATGTCCCAGTTTACTTTGAGGAAATTAGAGTGTTCAAAGCAGGCGATTGCTTGAATACTGCAGCATGGAATAATGGAATAGGACTCGCGTCTTATTTTGTTGGTTTGGAGATGTGAGTAATGATGAATAGGGACAGTTGGGGGCATTGGTATTCAGTAGTCAGAGGTGAAATTCTTGGATTTACTGAAGACTAACTAGTGCGAAAGCATTTGCCAAGGATGTTTTCA	0	1	0	0	0	0	0	0	0	0	0	0	0	0	0	0	0	0	0	0	0	284	355	41	0	3	0	0	0	0	0	0	3	4	15	14	5	0	725	N	98.5	JN054670.1.1469_U	Eukaryota	Obazoa	Fungi	Chytridiomycota	Chytridiomycotina
158	c4939c0cf227ba6d0e9b6711ed0ab4a3	AGCTCCAATAGGATATATCAAAGTTGTTGCAGTTGAAAAGCTCGTAGTCGTATTTCTGGTGGGTTGATGTCTTGCCGGTTTTGGACGAAAGTTCTTGCTGGTTTGGACCGCCTGCCATTTTGTGGGTTCAAGTGGTCTTGTCGGGGTTTACTCACCGATTTGATCGCTCCACTCCGTCACTGAGAGCAAATTGGAGTGCTCAAAGCAGGCTTTACAGCTTTGAACATTTTAGCTTGGAATGACAAAGAATGACTTTTTGTTCACTTTGTTGGTTATGAATGGGAAGTAATGATAAATAGGAACAGTCACGGGGGTATCCGTATTGGGAAGTCAGAGGTGAAATTCTTAGATTTTTCCACGACGAACGACTGCGAAAGCATTTACCAAGGATGTTTTCA	0	0	5	0	0	0	0	0	220	409	0	0	8	3	0	12	58	2	0	0	1	0	0	0	0	0	0	0	0	0	0	0	0	0	0	0	0	0	718	N	95.7	AB721051.1.1697_U	Eukaryota	Stramenopiles	Sagenista	Labyrinthulomycetes	Amphifilida
159	b92845b98065ea145be9524f471671f4	AGCTCCAATAGCGTATACTAAAGTTGTTGCAGTTAAAAAGCTCGTAGTTGAATTTCTGGTCTCGAACATCGGTCTGCCTCAAACGAGGTATGTACCAGTTGTTTGAATCCATCCTCGGGGAAAACGTATCTGTCATTTAATTGATGGACGCGGGGTCCCCGTCATTTACTGTGAGCAAAATAGAGTGTTCAAAGCAGGCTTATGCCGTTGAATACATTAGCATGGAATAATAAGATAGGACCTTGGTCTATTTTGTTGGTTTGACTCCAAGGTAATGATTAATAGGGATAGTTGGGGGTATTCGTATTCAATTGTCAGAGGTGAAATTCTTGGATTTATGGAAGACGAACTACTGCGAAAGCATTTACCAAGGATGTTTTCA	0	0	0	0	0	0	0	0	0	0	0	0	0	0	0	0	0	0	0	0	714	0	0	0	0	0	0	0	0	0	0	0	0	0	1	0	0	1	716	N	99.7	AY919777.1.1720_U,EF165131.1.1723_U	Eukaryota	Stramenopiles	Ochrophyta	Chrysophyceae	Chrysophyceae_X
160	772facd15b613680411545851e530185	AGCTCCAATAGCGTATATTAAAGTTGTTGCAGTTAAAAAGCTCGTAGTTGAATTTCAAGGGTTTGAAATTTTTCTTTTGCTTAGGAATTGATTGGAGCAATCTGATCTTTTTCTGAGTAATTAGAATGGAAAACCTTTTTCAATTGTCGAAAGGATCAAGATGCTCTTCATTGAGTGTTTTGAATTCATCTTTTCGATCGTTTACTTTGAAGAAATTAGAGTGTTCAAAGCAGACATTTTTTGTCTTGAATACATTAGCATGGAATAATGAAATAGGACTCTATACTTATTTTGGACGTTTCGGTTTGAAGTGTAGGGTAATGATTAATAGGGATAGTTGGGGGCATTTATATTTCATTGTCAGAGGTGAAATTCTTGGATTTATGAAAGATAAACTAA…	0	3	9	3	20	149	116	36	16	50	3	60	0	0	17	0	0	0	0	0	0	5	100	25	0	3	0	0	0	0	81	1	0	0	0	2	0	0	699	N	99.5	AF420478.1.1737_U	Eukaryota	Obazoa	Apusomonadidae	Apusomonadidae_Group-4	Apusomonadidae_Group-4_X
161	368909cd2f4d78875bb25246151c4732	AGCTCCAATAGCGTATACTAAAGTTGTTGCAGTTAAAAAGCTCGTAGTTGGATTTCTGGTCGTGGCAACCGGTCCGCCCTTAACGGGGTGTGTACCAGGTTTCTGCGTCCATCCTCGGGGAGAACGTGCCTGGCATTAAGTTGTCGGGTACGGTATCCTCGTCATTTACTGTGAGCAAAATAGAGTGTTCAAAGCAGGCTTAGGCCGTTGAATATATTAGCATGGAATAATAAAATAGGACCTTGGTCTATTTTGTTGGTTTGTATTCCAAGGTAATGATTAATAGGGATAGTTGGGGGTATTCGTATTCAATTGTCAGAGGTGAAATTCTTGGATTTATGGAAGACGAACTACTGCGAAAGCATTTACCAAGGATGTTTTCA	0	0	0	0	0	0	0	0	0	0	0	0	0	0	0	0	0	0	0	0	696	0	0	0	0	0	0	0	0	0	0	0	0	0	0	1	0	0	697	N	99	JX946333.1.1699_U	Eukaryota	Stramenopiles	Ochrophyta	Synurophyceae	Synurales
162	c0ccce518b4576c23069580cb025cab9	AGCTCTAATAGCGTATATTAAAGTTGTTGCAGTTAAAAAGCTCGTAGTTGGATTTTGGGGGCGATCGTGCGGGCAGCGTTTGTTGTACTGTTTGGTCGCCCTCTTTCTTCCGTGTGACCATGGGCATTCACTTGTCTGTGTAATTGCGCGGATCGTTTACTGTGAAAAAATTAGAGTGTTCAAGGCAGGCGTTTGCTTGAATACATTAGCATGGAATAATGGAATAGGACTTCGGACCTATTTTGTTGGTTTCTAGGACCGTCGTAATGATTAATAGGGACAGTTGGGGCCGTTCATATTCCGTAGTCAGAGGTGAAATTCTTGGATTTACGGAAGATGAACTACTGCGAAAGCATTCGGCAAGGATGTTTTCG	0	0	0	0	0	0	0	0	0	0	0	0	1	4	0	160	526	0	0	2	0	0	0	0	0	0	0	0	0	0	0	0	0	0	0	0	0	0	693	N	99.7	AB771906.1.1650_U,AY642733.1.1330_U,AY642699.1.1770_U,AB622319.1.1678_U,AY919820.1.1717_U,AB622332.1.1680_U	Eukaryota	Cryptista	Cryptophyta	Cryptophyceae	Cryptophyceae_X
163	7d34c41e76a067ea9a16056f05e22345	AGCTCCAATAGTGTATATTAAAGTTGCTGCGGTTAAAAAGCTCGTAGTTGGATTTCGGAATGTCGCCGGTCAAAGCTCGTCCTTGTGGCGTGGCTGGACTGGTGCTTCCTAGCTTCGGATTGGCCAGCAATGGTCTCCGATCATTTACTTTGAAAAAATTAGAGTGTTCAAAGCAGGCGTAACCTTGCCATTGAATATTACAGCATGGGATAATAGAATATGACGTTGGTCTTATTTTGTTGGTTTCTAAGGCTGATGTAATGATTAATAGGGATAGTTGGGGTCGCTCGTATTGAGTTGTCAGAGGTGAAATTCTAGGATTTACTCAAGACGAACTAGTGCGAAAGCATTCGACAAGGATGTTTTCA	0	0	0	0	0	0	0	247	283	108	0	25	3	0	0	1	0	0	0	0	0	0	0	0	0	0	0	0	0	0	0	0	0	0	0	0	0	0	667	N	92.2	HM628631.1.1596_U	Eukaryota	Amoebozoa	Lobosa	Tubulinea	Nolandida
164	7d85f843be4a8dbb5ac9f8624e085f31	AGCTCCAATAGCGTATACTAAAGTTGTTGCAGTTAAAAAGCTCGTAGTTGGATTTCTGGTTGCGGGCCCCGGTCCGCCCCTCACGGGGTGTGTGCCAGGGGTCTGCGTCCATCCTCGGGGAGAGCGCGTCTGGCATTAACTTGTCGGGCGCGGGACCCTCGTCATTTACTGTGAGCAAAATAGAGTGTTCAAAGCAGGCTTAGGCCGTTGAATACATTAGCATGGAATAATAAGATAGGACCTTGGTCTATTTTGTTGGTTTGCACTCCAAGGTAATGATTAATAGGGATAGTTGGGGGTATTCGTATTCAATTGTCAGAGGTGAAATTCTTGGATTTATGGAAGACGAACTACTGCGAAAGCATTTACCAAGGATGTTTTCA	0	0	0	0	0	0	0	0	0	0	0	0	15	45	0	380	176	7	1	3	40	0	0	0	0	0	0	0	0	0	0	0	0	0	0	0	0	0	667	N	99	KJ925525.1.1490_U	Eukaryota	Stramenopiles	Ochrophyta	Chrysophyceae	Chrysophyceae_X
165	f360d3cb3cf7bcbaf5b6ebd982b77ffa	AGCTCCAATAGCGTATACTAAAGTTGTTGCAGTTAAAAAGCTCGTAGTTGAATTTCTGATTATGAAAATAAGTCCATTCTTTATTGAATGTGTACTATTATTTTATATAATCATCCTTGAAAAGATTATTATGGATATTAATTTATCTATTATAAGATTTTCATCATTTACTGTGAGCAAAATAGAGTGTTCAAAGCAGGCTTAGGCCGTTGAATACATTAGCATGGAATAATAAGATAGGACCTTGGTCTATTTTGTTGGTTAGTACTCCAAGGTAATGATTAATAGGGACAGTTGGGGGTATTCGTATTCAATTGTCAGAGGTGAAATTCTTGGATTTATGGAAGACGAACTACTGCGAAAGCATTTACCAAGGATGTTTTCA	0	0	0	0	0	0	0	51	9	2	312	285	0	0	0	0	0	0	0	0	0	0	0	0	0	0	0	0	0	0	0	0	0	0	0	0	0	0	659	N	97.9	AB168053.1.1758_U,AB749138.1.1674_U,JQ967311.1.1665_U,JQ967314.1.1663_U	Eukaryota	Stramenopiles	Ochrophyta	Chrysophyceae	Chrysophyceae_X
166	77502ffbb203fb65a2279e14fe0e0a46	AGCTCCAATAGCGTATATTAAAGTTGTTGCGGTTAAAAAGCTCGTAGTTGAATTTCTGCCTCGGACGACCTACCCACCTACGGGTGCGTGTTAGTGTTGACCTGGGCATCCTCCTAGTTGCGGCCACCCTTCACTGGGTGATTCGCTCTAGGACTTTTACTTTGAGGAAATTAGAGTGTTTCAAGCAGGCTTTCGCCTTGAATATATTAGCATGGAATAATAATCTAGGACTTCGGTTCTATTTTGTTGGTTCTGGACCGAAGTAATGATTAACAGGGACAGTCGGGGGCATTCGTACTCAACAGTCAGAGGTGAAATTCTTGGATTTGTTGGAGACGAACTACTGCGAAAGCATTTGCCAAGGATGTTTTCA	0	0	0	0	0	0	0	0	0	1	89	549	0	0	0	0	0	0	0	0	0	0	0	0	1	0	0	0	0	0	2	0	0	0	0	0	0	1	643	N	92.8	JN547327.1.1564_U	Eukaryota	Alveolata	Perkinsea	Perkinsida	Perkinsida_X
167	c725177c069f26e542b065de83633bbb	AGCTCCAATAGCGTATATTAAAGTTGTTGCAGTTAAAAAGCTCGTAGTCTGAGTCTTGGCCGGCATTGAGCGTCCGTGGCCTTCACGGTCATGTGCATGCGATATGGCGGCCATTTGTACTTCGGAGGAACACGGGTTTACTTTTCATTAAGTGGCCCGTGGGATTCCGATAGTTTACTTTGAGAAAAATAGAGTGTTCAAAGCAGGCGATTTTGCCTTGAATACATTAGCATGGGATAATGGAATAGGACATTGGTTCTATTTTGATGGTTTACGGACCGATGTAATGATTAATAGGGACAGTTGGGGACATTCATATTCCATGGCTAGAGGTGAAATTCTTGGATTCATGGAAGATGAACTACTGCGAAAGCATTTACCAAGGATGTTTTCA	0	0	0	0	0	0	0	202	239	14	2	26	0	0	0	0	0	0	0	0	0	132	0	0	10	0	0	0	0	0	0	0	0	0	0	1	1	0	627	N	94.4	AY749539.1.1586_U,AY749496.1.1582_U	Eukaryota	Haptista	Centroheliozoa	Centroheliozoa_X	Centroheliozoa_XX
168	97e0de490af3f90fbc8c2862f016033d	AGCTCCAATAGCGTATATTAATGCTGTTGCAGTTGAAACGCTCGTAGTTGGACTTCTGGGTGAGTCGCTTGGTCGGCTTCGGCTGAACCTTGAGGCTTGCCCTTTTGTCCAAGGAAGACTCAGCAATGGGTCTGACTTGGGCCAGTTACTTTGAGAAAATTAGGGTGTTCAAAGCAGGCCAGTGCCTTGAATACGTTAGCATGGAATAACGGAATAGGACTTTGGTTCTATTTTGTTGGTGTCTAGGACCGAAGTAATGATTAATAGGGACAGTTGGGGGCATTCATATTTAATTGTCAGAGGTGAAATTCTTGGATTTATTAAAGATGAACTACTGCGAAAGCATTTGCCAAGGATGTTTTCA	0	0	0	0	0	0	0	0	0	0	0	0	0	0	0	0	0	0	0	0	0	0	0	0	0	0	10	22	259	14	0	0	0	0	0	0	0	309	614	N	94.3	AM114802.1.1774_U	Eukaryota	Obazoa	Breviatea	Breviatea_X	Breviatea_XX
169	b37ab7ad713f49b5930d27100a166156	AGCTCCAATAGCGTATACTAAAGTTGTTGCAGTTAAAAAGCTCGTAGTTGGATTTCTGGCCGCGAACCTCGGTCCGCCCCTCACGGGGTGTTGTACCAGGGGTTTGCAGCCATCCTCGGGGAGAGCGCATCTGGCATTTAGTTGTCGGGTGTGGGATCCTCGTCATTTACTGTGAGCAAAATAGAGTGTTCAAAGCAGGCTTAGGCCGTTGAATACATTAGCATGGAATAATAAGATAGGACCTTGGTCTATTTTGTTGGTTTGCACTCCAAGGTAATGATTAATAGGGATAGTTGGGGGTATTCGTATTCAATTGTCAGAGGTGAAATTCTTGGATTTATGGAAGACGAACTACTGCGAAAGCATTTACCAAGGATGTTTTCA	0	0	0	0	0	0	0	0	0	0	0	0	0	1	0	0	0	0	0	0	0	0	0	0	0	0	0	1	0	1	0	0	0	0	0	0	610	0	613	N	97.7	AB749133.1.1675_U	Eukaryota	Stramenopiles	Ochrophyta	Chrysophyceae	Chrysophyceae_X
170	39f4c4059437fb21774976e605acc451	AGCTCCAATAGCGTATATTAAAGTTGTTGCAGTTAAAAAGCTCGTAGTTGGATTTCTGGCAGGAGCGTCTGGTCTCACACTCTGTGCGGGAACTTGGATGTCTCTGGCCATCTTTGGGGATATCCTGTTTGGCATTAAGTTGTCGGGCAGGGGATACCCATCGTTTACTGTGAAAAAATTAGAGTGTTTAAAGCAGGCTTATGCCGTTGAATATATTAGCATGGAATAATAAGATAGGACCCTGGTACTATTTTGTTGGTTTGCGCACCTGGGTAATGATTAATAGAGACAGGCGGGGCTATTCGTATTGCATTGTCAGAGGTGAAATTCTTGGATTTCTGCAAGACGAACTACTGCGAAAGCATTTAGCAAGGATGTTTTCA	0	0	11	5	1	0	0	0	2	0	0	0	60	61	0	250	71	7	32	108	2	0	0	1	0	0	0	0	0	1	0	1	0	0	0	0	0	0	613	N	100	AM236073.1.1638_U,AY496210.1.1777_U,AY496206.1.1777_U,AY496211.1.1777_U,AJ535172.1.1790_U,AB430591.1.1788_U,KC736617.1.1707_U,AY496207.1.1777_U,KF959665.1.1700_U	Eukaryota	Stramenopiles	Ochrophyta	Bacillariophyta	Bacillariophyta_X
171	f754416e6058a888f0966e691a48918e	AGCTCCAATAGCGTATATTAAAGTTGTTGCAGTTAAAAAGCTCGTAGTTGAACCTTAGGCAAGGCGGCCTGGTCGCCCACTGGGTGTACTGGGCTCGCCGCGCCTCACCTGCGGGGAACTAGTCGTGCTTCGGTGCGCTAGGGAACCGCGCCTTACTTTGAAGAAATTAGAGTGTTTAAAGCAGGCTTTTGCTTGAATACGCCAGCATGGAATAACAGGATAGGACTTTGGTTCTATTTTGTTGGTTTGAGGACCAAAGTAATGATTAATAGGGCCAGTCGGGGGCATTAGTATTCTATAGTCAGAGGTGAAATTCTTGGATTTATAGAAGACTAACTAATGCGAAAGCATTTGCCAAGGATGTTTTCA	0	0	0	0	0	0	0	0	0	0	1	2	0	0	0	1	37	0	7	30	0	99	181	187	2	65	0	0	0	0	0	0	0	0	0	0	0	0	612	N	99.7	JX111047.1.850_U,JX074672.1.850_U,JX111006.1.850_U,JX074698.1.850_U,JX074695.1.850_U,JX074699.1.850_U	Eukaryota	Obazoa	Fungi	Cryptomycota	Cryptomycotina
172	6e4faf7b1922adcce3099fbf189c3798	AGCTCCAATAGCGTATATTTAAGTTGTTGCAGTTAAAAAGCTCGTAGTTGGATTTCGGGTGGGTTTCAGCGGTCCGCCTATGGTGAGTACTGCTGTGGCCTATCTTACTGTCGGGGACCTGCTTCTGGGCTTCATTGTCCGGGACAGGGATTCGGCATGGTTACTTTGAGTAAATTAGAGTGTTCAAAGCAGGCTTACGCCGTGAATACTTTAGCATGGAATAACATGATAGGACTCTGCCCTATTCTGTTGGCCTGTAGGAGTGGAGTAATGATTAAGAGGAACAGTCGGGGGCATTCGTATTTCATTGTCAGAGGTGAAATTCTTGGATTTATGAAAGACGAACTACTGCGAAAGCATTTGCCAAGGATGTTTTCA	0	0	26	8	0	0	0	0	0	0	0	3	32	149	0	182	41	33	42	87	8	0	0	0	0	0	0	0	0	0	0	0	0	0	0	0	0	0	611	N	100	JN825661.1.1736_U,AJ249514.1.1617_U	Eukaryota	Archaeplastida	Chlorophyta	Chlorophyceae	Sphaeropleales
173	b82b4182385f031694ed12d48a59ad20	AGCTCTAATAGCGTATATTAAAGTTGTTGCAGTTAAAAAGCTCGTAGTTGGATTTTGAGGTCGATCGGGCGGGCGGCGCAAGTCGCACTGTTTGGTCGGCTTCTTTCTTCCGTGTGACCAGCGGCATTCACTTGTCGTTGTAATTGCGCGGATCGTTTACTGTGAAAAAATTAGAGTGTTCAAGGCAGGCGTTTGCTTGAATACATTAGCATGGAATAATGGAATAGGACTTCGGACCTATTTTGTTGGTTTCTAGGACCGTCGTAATGATTAATAGGGACAGTTGGGGCCGTTCATATTCCGTAGTCAGAGGTGAAATTCTTGGATTTACGGAAGATGAACTACTGCGAAAGCATTCGGCAAGGATGTTTTCG	0	0	0	0	0	0	0	0	0	0	0	0	18	0	0	16	546	1	0	17	7	0	0	0	0	0	0	0	0	0	0	0	0	0	0	0	0	0	605	N	100	AB622327.1.1678_U,AB771871.1.1623_U,EF196794.1.963_U,AB771816.1.1665_U,AB622315.1.1670_U,AB771797.1.1677_U	Eukaryota	Cryptista	Cryptophyta	Cryptophyceae	Cryptophyceae_X
174	098ee65c036cd9ff2c48e25e5f7c08c1	AGCTCTAATAGCGTATATTAAAGTTGTTGCAGTTAAAAAGCTCGTAGTCGGATGTCGGGCTCGGGCAGGCTGTCGGCTTCGGTCGGACGGCAGGCTCGGGTCTTTCTGCATGAGGATCCCGTTGCACTTTATTGTGGGGCGTGGGGACACATGCCGTTTACTTTGAAAAAATTAGAGTGTTCAAAGCAGGCCTACGCTTGAATACATTAGCATGGAATAATGGAATAGGACTTTGGTCTTATTTGTTGGTTATGGGACCGAAGTAATGATTAACAGGGACAGTTGGGGCCGTTTATATTTCGTTGTCAGAGGTGAAATTCTTGGATTTACGAAAGATAAACTTGTGCGAAAGCATTCGGCAAGGATGTTTTCA	0	0	0	0	0	0	0	0	0	0	0	0	0	1	0	594	0	6	0	0	0	0	0	0	0	0	0	0	0	0	0	0	0	0	0	0	2	0	603	N	100	HQ219469.1.1729_U,JN547293.1.945_U,GU067889.1.1764_U,HQ191419.1.1729_U,HM135078.1.1702_U,AY919695.1.1697_U,AB771856.1.1650_U,AB971065.1.1239_U	Eukaryota	Cryptista	Cryptophyta	Cryptophyceae	Cryptomonadales
175	a8ac9556d7ab09d0bdac98450710d6d0	AGCTCCAATAGCGTATATTAAAGTTGTTGCAGTTAAAAAGCTCGTAGTTGGACTTTAGGCGGTGATGTGTGGAGTCGATTCGTCGACCTCTGCATTGTCCTGCCTCACCCGCGGGGACCGGTCGGGTTCGCTCGGCCGTGATCCGCAACTTACTTTGAGGAAATTAGAGTGTTCAAAGCAGGCTAACGCTTGAATACTTCAGCATGGAATAACAAGATAGGACTTTGGTTCTATTTTGTTGGTTTGAGGACCAAAGTAATGATTAATAGGGACAGTTGGGGGCATTAGTATTCAGTAGTCAGAGGTGAAATTCTTGGATTTACTGAAGACTAACTAATGCGAAAGCATTTGCCAAGGATGTTTTCA	0	0	0	2	0	0	0	0	0	0	0	0	0	0	0	18	577	0	0	5	0	0	0	0	0	0	0	0	0	0	0	0	0	0	0	0	0	0	602	N	97.5	FJ976649.1.1422_U	Eukaryota	Obazoa	Fungi	Cryptomycota	Cryptomycotina
176	598f7599827f635fd5a066bda7f387d4	AGCTCCAATAGCGTATATTTAAGTTGTTGCAGTTAAAAAGCTCGTAGTTGGATTTCGGGTGGGGTGGTGCGGTCCGCCTCTGGTGTGCACTGCTCTGCTCCACCTTCCTGCCGGGGACGGGCTCCTGGGCTTCACTGTCTGGGACTCGGAGTCGGCGAGGTTACTTTGAGTAAATTAGAGTGTTCAAAGCAGGCCTACGCTCTGAATACATTAGCATGGAATAACACGATAGGACTCTGGCCTATCTGTTGGTCTGTGGGACCGGAGTAATGATTAAGAGGGGTAGTCGGGGGCATTCGTATTCCGTTGTCAGAGGTGAAATTCTTGGATTTACGGAAGACGAACATCTGCGAAAGCATTTGCCAAGGATACTTTCA	0	1	2	8	2	0	17	0	0	0	0	0	4	0	0	487	68	0	0	3	0	0	0	0	0	0	0	0	0	0	0	0	0	0	0	0	0	0	592	N	100	JN863299.1.1762_U,AB753040.1.1632_U,FR865576.2.1763_U,JN903975.1.1717_U,EU925397.1.1403_U,FR865593.2.1763_U,AB701553.1.1651_U,AB701554.1.1613_U,AY665726.1.1693_U,JQ315505.1.1791_U,AY665727.1.1687_U,AB511836.1.1687_U,AB701551.1.1636_U,FR865608.2.1763_U,AB511835.1.1687_U,AB701542.1.1680_U,AB701543.1.1641_U,EU025022.1.1504_U,AB511837.1.1687_U,JX888471.1.1762_U,M32703.1.1791_U,AB701550.1.1656_U,AB511…	Eukaryota	Archaeplastida	Chlorophyta	Chlorophyceae	Chlamydomonadales
177	33e0859a4bfc544f6cd0feb3e8e068e3	AGCTCCAAGAGTGTATATTAAAGTTGTTGCGGTTAAAAAGCTCGTAGTTGGACTTGGGGTTTGTGTACAACGGTTCCTGGGGGTTCGCTCCTGGGGTTAAGGCCGCGTGCACTCATCTATCATGGGGCGTTAAGGGGGGGGGTCGGCTTCGGTCGGTTCTCTTCTGTTTCAGTGGGTTTACTTTGAAAAAATTAGGGTGTTCAAAGCAGGCGAAATCGTCTTGAATACATTAGCATGGGATAATAAAATACGACCTTTGGTCTATTCTTTATTGGTTTCTGGGGCCAGGGTAATGATTGACAGGGATAGTTGGGGTCGCTTGTATCCAGTGGTTAGAGGTGAAATTCTATGACCCATTGGGGACAAACAAATGCGAAGGCATTCGACAAGGATGTTTTCA	0	0	0	0	0	0	0	45	381	74	0	1	0	0	0	0	0	0	0	0	0	1	80	4	0	0	0	0	0	0	0	0	0	0	0	0	0	0	586	N	88.2	HQ687486.1.1894_U	Eukaryota	Amoebozoa	Lobosa	Tubulinea	Euamoebida
178	aa5138436b6c4b2a83bd7b449f1a90c6	AGCTCCAATAGGATATATCAAAGTTGTTGCAGTTGAAAAGCTCGTAGTCGTATTTCTGGCGGGTCGATGCTCCTTGCTCTTCCGGGCGCAAGCCTGGGGCGCTCGGGGCCGCCTGCCATTTTGTGGGCCCATGTGGCCCTGGCGCGCGGTTCACTCCGCGGCCGGGTCGCACCACTCCGTCACTGAGAGCAAATTGGAGTGCTCAAAGCAGGCTTTACAGCTTTGAACATCTTAGCTTGGAATGACAAAGTATGACTTTTTGTTCACTTTGTTGGTTATGAATAGGAAGTAATGGTAAATAGGAACAGTTGCGGGGGTACTCGTACTGGAAAGTCAGAGGTGAAATTCTTGGATTTTTCCACGACGAACGACTGCGAAAGCATTTATCAAGGATGTTTT…	0	0	0	0	0	0	0	0	0	568	0	0	0	0	0	0	0	0	0	0	0	0	0	0	0	0	0	0	0	0	0	0	0	0	0	0	0	0	568	N	89.5	AY821979.1.1632_U	Eukaryota	Stramenopiles	Sagenista	Labyrinthulomycetes	Amphifilida
179	5b4585394194d39ccbb9bc6a9bcc1f1d	AGCTCCAATAGCGTATATTTAAGTTGTTGCAGTTAAAAAGCTCGTAGTTGGATTTCGGGTGGGGTGGTGCGGTCCGCCTCTGGTGTGCACTGCACTGCTCCACCTTCCTGCCGGGGACGGGCTCCTGGGGCTTCACTGTCTTGGGACTCGGAGTCGGCGAGGTTACTTTGAGTAAATTAGAGTGTTCAAAGCAGGCCTACGCTCTGAATACATTAGCATGGAATAACACGATAGGACTCTGGCCTATCTGTTGGTCTGTGGGACCGGAGTAATGATTAAGAGGGGTAGTCGGGGGCATTCGTATTCCGTTGTCAGAGGTGAAATTCTTGGATTTACGGAAGACGAACATCTGCGAAAGCATTTGCCAAGGATACTTTCA	0	0	0	0	4	191	56	87	27	40	10	144	0	0	0	1	0	0	0	0	0	0	0	0	0	0	0	0	0	0	0	0	0	0	0	0	0	0	560	N	99.2	JN863299.1.1762_U,AB753040.1.1632_U,FR865576.2.1763_U,JN903975.1.1717_U,EU925397.1.1403_U,FR865593.2.1763_U,AB701553.1.1651_U,AB701554.1.1613_U,AY665726.1.1693_U,JQ315505.1.1791_U,AY665727.1.1687_U,AB511836.1.1687_U,AB701551.1.1636_U,FR865608.2.1763_U,AB511835.1.1687_U,AB701542.1.1680_U,AB701543.1.1641_U,EU025022.1.1504_U,AB511837.1.1687_U,JX888471.1.1762_U,M32703.1.1791_U,AB701550.1.1656_U,AB511…	Eukaryota	Archaeplastida	Chlorophyta	Chlorophyceae	Chlamydomonadales
180	b50a254bd92c2ead567aad81fe58986a	AGCTCCAGTAGCGTATATTAAAGTTGTTGCGGTTAAAAAGCTCGTAGTTGGATTTTGTTGTCACACACTCATTGATTACATTAGTGAGTGTTGATAATTTACGCTTTTAGCGTAACTTTACTTTGAAGAAAATAGAGCGTTCCAAGCAGGTTTTCGCCTCGAATATATTAGCATGGTATGATGATATAAGTTAGATTCTTAGGTTTCAGAGTCACACTTGTTTAACAGAATCAGTCGGGGGCATTCGTATTTATTTGTTAGAGGTGAAATTCTTGGATTTTTTAAGGACGAACCGATGCGAAAGCATTTGCCAAGGATGTTTTCA	0	0	0	0	0	0	0	0	0	0	0	0	2	1	0	119	1	254	5	143	25	0	0	0	0	0	0	0	0	0	1	0	0	0	0	0	0	0	551	N	69	AY919736.1.1699_U	Eukaryota	Alveolata	Perkinsea	Perkinsida	Perkinsida_X
181	73df48c216216828c0014d5f75711700	AGCTCCAATAGCGTATATTAAAGTTGTTGCGGTTAAAAAGCTCGTAGTTGAATCTCTGTCGGGGATGACCTACCCACCTACGGGTGCGCGTTAGTGTTGACCCTGGCATCCTCCTAGATGCGATCGCATTTAACCGTGTGATTCGTTCTAGGACTTTTACTTTGAGGAAATTAGAGTGTTTCAAGCAGGCATACGCCTTGAATATATTAGCATGGAATAATAATTTAGGACTTCGGTTCTATTTCATTGGTTCTGGACCGAAGTAATGATTAATAGGGACAGTCGGGGGCATTCGTACTCAACAGTCAGAGGTGAAATTCTTGGATTTGTTGGAGACGAACTACTGCGAAAGCATTTGCCAAGGATGTTTTCA	0	0	0	0	0	0	0	0	0	0	0	0	20	470	0	40	0	0	0	16	1	0	0	0	0	0	0	0	0	0	0	0	0	0	0	0	0	0	547	N	93.6	EF196788.1.841_U	Eukaryota	Alveolata	Perkinsea	Perkinsida	Perkinsida_X
182	2cd05ea5c59f1afe97a77a69a8dc3265	AGCTCTAATAGCATATATTAAAGTTGTTGCAGTTAAAAAGCTCGTAGTTGGATTTCGGGCGGGGCCTGCCGGTCCGCCTTTGGTGTGCACTGGCAGGGTCCGCCTTGCTGTCGGGGACGGGTTCCTGGGCTTTACTGTCTGGGACTCGGAGTCGACGTGGTTACTTTGAGTAAATTAGAGTGTTCAAAGCAGGCTTACGCTCTGAATACATTAGCATGGAATAACGCGATAGGACTCTGGCCTATCTTGTTGGTCTGTGGGACCGGAGTAATGATTAAGAGGGACAGTCGGGGGCATTCGTATTTCATTGTCAGAGGTGAAATTCTTGGATTTATGAAAGACGAACTACTGCGAAAGCATTTGCCAAGGATGTTTTCA	0	130	238	109	11	20	19	0	0	0	0	4	0	0	2	4	0	1	0	0	0	0	0	0	0	0	0	0	0	0	0	0	0	0	0	0	0	0	538	N	99.2	AB109544.1.2656_G,AB109544.1.2656_R,AB488585.1.1644_U,AF357147.1.2223_R,AF357147.1.2223_G,AY220082.1.2234_G,AB488584.1.1663_U,AY195975.1.1796_U,AY543052.1.1796_U,X89012.1.2653_R,X89012.1.2653_G,FN298930.1.1779_U,AY220082.1.2234_R,AF357148.1.1034_U,FN298929.1.1779_U,AY543051.1.1796_U,AH012393.1.1034_U,AH012392.1.2223_U	Eukaryota	Archaeplastida	Chlorophyta	Trebouxiophyceae	Trebouxiophyceae_X
183	43b5d9d77ba5d2e92c71c0f63f96dd5e	AGCTCCAATAGCGTATACTAAAGTTGTTGCAGTTAAAAAGCTCGTAGTTGAATTTCTGGTCGCGGCAGTCGGTCCGCTCCTCGCGGAGTGTGTACCAGGCTGAGGCAGCCATCCTCGCGGAGAGCGCATCTGGCATTCACTTGTCGGGTGCGGGATCCGCGTCTTTTACTGTGAGCAAAATAGAGTGTTCAAAGCAGGCTTAGGCCGTTGAATACATTAGCATGGAATAATAAGATAGGACCTTGGTCTATTTTGTTGGTTTGTACTCCAAGGTAATGATTAATAGGGATAGTTGGGGGTATTCGTATTCAATTGTCAGAGGTGAAATTCTTGGATTTATGGAAGACGAACTACTGCGAAAGCATTTACCAAGGATGTTTTCA	0	0	0	0	0	0	0	1	0	0	0	0	0	0	0	0	0	0	0	0	0	38	12	188	250	43	0	0	0	0	0	0	0	0	0	0	1	0	533	N	97.4	AY821968.1.1619_U	Eukaryota	Stramenopiles	Ochrophyta	Chrysophyceae	Chrysophyceae_X
184	dc0324382db2eea7a25a3f20d5238d21	AGCTCCAATAGCGTATATTAAAGTTGTTGCAGTTAAAAAGCTCGTAGTCGAATTTCTGGGCGGTGGTATTGTGGCTTCGGTCATGATACGCCTGTCCATCCGTCAGGGAAGTTCGTTCGTCCTTTACTGGATGGCGGAGGGAACTGACATTTTACTTTGAAAAAATTAGAGTGTTTCAGGCAGGCAATCGCTGGAATACATTAGCATGGAATAATGGAATAGGACTTTAGTCCATTTTATTGGTTATTGGTCTGAAGTAATGATTAATAGGGACAGTTGGGGGCATTAGTATTTAATTGTCAGAGGTGAAATTCTTGGATTTATTAAAGACTAACTAATGCGAAAGCATTTGCCAAGGATGTTTTCA	0	0	0	0	0	0	0	0	0	0	0	0	0	0	0	0	0	4	0	529	0	0	0	0	0	0	0	0	0	0	0	0	0	0	0	0	0	0	533	N	100	X65149.1.1765_U	Eukaryota	Alveolata	Ciliophora	Nassophorea	Nassophorea_X
185	fa212f1fb4423ea1b270c1a89e7a831d	AGCTCCAATAGCGTATATTAAAGTTGTTGCAGTTAAAAAGCTCGTAGTTGGATTTCTGGTGGGGGTCGCTGGTCGGGCCCGAAAGGGTCTGTGCCGCTGTGTACTCCTGCCATCCTTGGGGAGAGCCATTCTGGCATTAAGTTGTCGGGGTGGGGATCCTCATCTTTTACTGTGAAAAAATTAGAGTGTTCAAAGCAGGCTCAGGCCGTTGAATACATTAGCATGGAATAATAAGATAGGGCCTTGGTGGTCTATTTTGTTGGTTTGCACGCCAGGGTAATGATTAATAGGGATAGTTGGGGGTATTCGTATTCAATTGTCAGAGGTGAAATTCTTGGATTTATGGAAGACGAACTACTGCGAAAGCATTTACCAAGGATGTTTTCA	0	6	1	18	0	0	0	83	0	0	0	12	4	14	0	293	25	13	10	43	0	7	0	0	0	0	0	0	0	0	0	0	0	0	0	0	0	0	529	N	98.7	KF757233.1.1719_U,KF757236.1.1801_U,KF757242.1.1590_U,KF757246.1.1719_U,KF757247.1.1669_U	Eukaryota	Stramenopiles	Ochrophyta	Eustigmatophyceae	Eustigmatophyceae_X
186	41976a0fd20622e4a1052ea8a12a4b7e	AGCTCCAATAGCGTATATTAAAGTTGTTGCAGTTAAAACGCTCGTAGTCTGATGTAATGGGGACTGGAGTGGGGAGCAGCGATGCTCTTTGCTTTGGTCTCCATCAGGGGGACAGCAATGTCCCAGTTTACTTTGAGGAAATTAGAGTGTTCAAAGCAGGCGATTGCTTGAATACTGCAGCATGGAATAATGGAATAGGACCTTGGTGCTATTTCGTTGGTTATGGGACTGGGGTAATGATTAATAGGGACAGTTGGGGCCGTTCATATTTCGTTGTCAGAGGTGAAATTCTTGGATTTACGAACGATGAACTTGTGCGAAAGCATTCGGCAAGGATGTTTTCA	0	144	265	60	1	0	1	0	0	0	9	5	1	0	36	0	0	0	0	0	0	0	0	0	0	0	0	0	0	0	0	0	0	0	0	0	0	0	522	N	90.4	JN054670.1.1469_U	Eukaryota	Obazoa	Fungi	Chytridiomycota	Chytridiomycotina
187	6765abae1f9b3f95541abda3ca35d775	AGCTCCAATAGGGTATATTAAAGTTGTTGCGGTTAAAAAGCTCGTAGTTGATTATGATTGTGAATAATTTTACTCACAGTGAAAACAGGTCCCTTGAGGAAAAAAGAGTGTTTAAAGCAACTATATAATATTTATCAGCACGGTAGCCCATATTTCTTTATGAAAATGACTTAATCATTTAAGATGAGTGAAATGAACAGATAGGGGCATTCAAATTTGTATGTTAGAGGTGAAATTCTTGGATTTTATGAGGATGTACTAAAGCTAAAGCATTAGTCAGACATGTTTTAA	0	102	325	89	0	0	2	0	0	0	0	0	0	0	0	0	0	0	0	0	0	0	0	0	0	0	0	0	0	0	0	0	0	0	0	0	0	0	518	N	54.9	AF238257.1.1792_U	Eukaryota	Alveolata	Dinoflagellata	Dinophyceae	Suessiales
188	d8a2b81f6753de468f77e86be88fb766	AGCTCCAATAGCGTATATTAAAGTTGTTGCAGTTAAAAAGCTCGTAGTTGAATTTCTGGCGCGGGCCGCTGCGTCCGCCTCACGGTGTGACGCGGCGACCGCGCCCTCCTCGCTCGGAAGGCGTCGGCATTCACTTGTCGGCGTCCGGACGGGCGTCCTTTACTGTGAAAAAATTAGAGTGTTTAAAGCAGGCTTCTCGCTTGAATACATTAGCATGGAATAATGAGATAGGACTTCGGTGCTATTTTGTTGGTTGCGTACCGAGGTAATGATTAATAGGGACAGTTGGGGGTATTCATATTTAACTGTCAGAGGTGAAATTCTTGGATTTGTTAAAGATGAACAACTGCGAAAGCATTTACCAAGGATGTTTTCA	0	0	0	0	0	0	0	0	0	0	0	0	0	4	0	4	506	0	0	3	0	0	0	0	0	0	0	0	0	0	0	0	0	0	0	0	0	0	517	N	96.5	AY642710.1.1346_U	Eukaryota	Stramenopiles	Opalozoa	Bicoecea	Pseudodendromonadales
189	434bc02701aad45caf70d44ba8899ac9	AGCTCCAATAGCGTATACTAAAGTTGTTGCAGTTAAAAAGCTCGTAGTTGAATTTCTGGTCTCGGACATCGGTCTGCCTCGAACGAGGTACGTACCAGTTGTCTGAATCCATCCTCGGGGAAAACATGTCTGGCATTCAGTTGTTGGGCATGGGATCCTCGTCATTTACTGTGAGCAAAATAGAGTGTTCAAAGCAGGCTTATGCCGTTGAATACATTAGCATGGAATAACACGATAGGACTCTGGCCTATCCTGTTGGTCTGTAGGACCGGAGTAATGATTAAGAGGGACAGTCGGGGGCATTCGTATTTCATTGTCAGAGGTGAAATTCTTGGATTTATGAAAGACGAACTACTGCGAAAGCATTTGCCAAGGATGTTTTCA	0	0	0	0	0	0	0	0	0	0	0	0	0	0	0	0	0	0	0	0	0	0	30	51	7	0	0	0	0	0	0	0	25	0	2	319	79	0	513	N	94.3	AJ236859.1.1710_U,AY651083.1.1700_U,AY651082.1.1701_U,JQ315654.1.1667_U,AY994316.1.1647_U,DQ388558.1.1646_U	Eukaryota	Stramenopiles	Ochrophyta	Chrysophyceae	Chrysophyceae_X
190	cb8c53e5e2f5a4dd3c79371d680739ee	AGCTCCAATAGCGTATATTAATGTTGTTGCAGTTAAAAAGCTCGTAGTTGAATTTCTGGTTAAAATGCTAGCTGGCTTCGGTCGTTAGTATTTTAATCATCCGTTAGAGAACTGTAGCCGTCCTTAACTGGTCACTGCAGAGATCTAACATTTTACTTTGAAAAAATTAGAGTGTTCAAGGCAGGCAATCGTCATGAATACTATAGCATGGAATAATGGAATAGGACTTTGGTTCATTTTATTGGTTATTGAACCTTAGTAATGATTAACAGGGACAGTTGGGGGCATTAGTATTTAATTGTCAGAGGTGAAATTCTTGGATTTATTAAAGACTAACTTATGCGAAAGCATCTGCCAAGGATGTTTTCA	0	1	0	1	0	0	0	163	0	1	2	341	0	0	0	0	0	0	0	0	0	0	1	0	0	0	0	0	0	0	0	0	0	0	0	0	0	0	510	N	97.8	FN690356.1.1658_U,FN690357.1.1663_U	Eukaryota	Alveolata	Ciliophora	CONThreeP	CONThreeP_X
191	7099cc53279026160ee9eafcdae372a3	AGCTCTAATAGCATATATTAAAGTTGTTGCAGTTAAAAAGCTCGTAGTCGGATTTTGGGCGCGTGTGAACTGTCAGCCTCTGGTTGGACGGTGCGCGCGTGCCTTTCTGCTTGGGAGCCCCATGGTGGTTAATTCTGTCGTGGTGGGTCACAGGCCGTTTACTTTGAAAAAATTAGAGTGTTCAAAGCAGGCTGTTGCTTGAATAGATTAGCATGGAATAATGGAATAGGACTCGCGTCTTATTTTGTTGGTTTGGAGATGTGAGTAATGATGAATAGGGACAGTTGGGGGCATTGGTATTCAGTAGTCAGAGGTGAAATTCTTGGATTTACTGAAGACTAACTAGTGCGAAAGCATTTGCCAAGGATGTTTTCA	0	125	283	52	0	0	3	0	0	0	1	5	0	0	24	2	0	1	0	0	0	0	0	0	0	0	0	0	0	0	0	0	0	0	0	0	0	0	496	N	92	JN547317.1.953_U,HM135077.1.1701_U,AJ007280.1.1751_U,JN547315.1.938_U,JQ230002.1.1682_U,HM135076.1.1702_U,JN547308.1.938_U,JX490049.1.1471_U,AY919686.1.1697_U,JN547287.1.938_U,JX490050.1.1462_U,AM051189.1.1684_U,AY919727.1.1698_U,KC928309.1.1706_U,HM135074.1.1702_U,JQ230004.1.1475_U,JX490048.1.1471_U,EF196801.1.897_U,HQ219448.1.1730_U,JN547288.1.989_U,AB771884.1.1629_U,GU067870.1.1764_U,JN090891.…	Eukaryota	Cryptista	Cryptophyta	Cryptophyceae	Cryptomonadales
192	3a3ccd7adacbfd23440785d278881b6a	AGCTCCAATAGCGTATATTAAAGTTGTTGCAGTTAAAACGCTCGTAGTCTGATGTAATGGGGATTGGAGTGGGGAGCAGCGATGCTTTTTGCTTTGATCCTCATCAACGGGACAGCTATGTCCCATTTTACTTTGAGGAAATTAGAGTGTTCAAAGCAGGCGATTGCTTGAATACTGCAGCATGGAATAATGGAATAGGACTCGCGTCTTATTTTGTTGGTTTGGAGATGTGAGTAATGATGAATAGGGACAGTTGGGGGCATTGGTATTCAGTAGTCAGAGGTGAAATTCTTGGATTTACTGAAGACTAACTAGTGCGAAAGCATTTGCCAAGGATGTTTTCA	0	0	0	0	0	0	0	0	0	0	0	0	0	0	0	0	0	0	0	0	0	0	0	0	0	1	6	32	0	33	0	0	0	0	1	0	0	421	494	N	98	JN054692.1.1469_U,AY642711.1.1264_U	Eukaryota	Obazoa	Fungi	*	*
193	668d50ee1f6765554ea79519916ad109	AGCTCCAATAGCGTATATTTAAGTTGTTGCAGTTAAAAAGCTCGTAGTTGGATTTCGGGTGGGTTCTAGCGGTCCGCCTATGGTGAGTACTGCTATGGCCCTCCTTTCTGCCGGGGACGGGCTCCTGGGCTTCACTGTCCGGGACTCGGAGTCGGCGTTGTTACTTTGAGTAAATTAGAGTGTTCAAAGCAGGCATACGCCCTGAATACTTTAGCATGGAATAACACGATAGGACTCTGGCCTATCTTGTTGGTCTGTAGGACCGGAGTAATGATTAAGAGGGACAGTCGGGGGCATTCGTATTTCATTGTCAGAGGTGAAATTCTTGGATTTATGAAAGACGAACTACTGCGAAAGCATTTGCCAAGGATGTTTTCA	0	1	13	3	1	0	0	0	0	0	0	0	96	124	0	140	61	23	8	17	0	0	0	0	0	0	0	0	0	0	0	1	0	0	0	0	0	0	488	N	100	AY195984.1.1793_U,JQ315557.1.2358_U,AY780661.1.1679_U,JF972652.1.1188_U,DQ409113.1.999_U,JQ315560.1.1669_U,AY663035.1.1691_U,HM021304.1.1732_U,HM021305.1.1717_U,HM021306.1.1731_U,HM021307.1.1720_U,HM021308.1.1728_U,HM021310.1.1729_U,HM021311.1.1730_U,HM021312.1.1731_U	Eukaryota	Archaeplastida	Chlorophyta	Chlorophyceae	Sphaeropleales
194	ef38d7b580fce786c056277baca3bd3c	AGCTCTAATAGCATATATTAAAGTTGTTGCAGTTAAAAAGCTCGTAGTCGGATTTTGGGCGCGTGTGAACTGTCAGCCTCTGGTTGGACGGTGCGCGCGTGCCTTTCTGCTTGGGAGCCCCATGGTGGTTAATTCTGTCGTGGTGGGTCACAGGCCGTTTACTTTGAAAAAATTAGAGTGTTCAAAGCAGGCTGTTGCTTGAATAGATTAGCATGGAATAATGGAATAGGACCTTGGTGCTATTTCGTTGGTTATGGGACTGGGGTAATGATTAATAGGGACAGTTGGGGCCGTTCATATTTCGTTGTCAGAGGTGAAATTCTTGGATTTACTGAAGACTAACTAGTGCGAAAGCATTTGCCAAGGATGTTTTCA	0	87	302	65	0	2	3	0	0	0	0	6	1	0	14	2	4	1	0	0	0	0	0	0	0	0	0	0	0	0	0	0	0	0	0	0	0	0	487	N	97.9	JN547317.1.953_U,HM135077.1.1701_U,AJ007280.1.1751_U,JN547315.1.938_U,JQ230002.1.1682_U,HM135076.1.1702_U,JN547308.1.938_U,JX490049.1.1471_U,AY919686.1.1697_U,JN547287.1.938_U,JX490050.1.1462_U,AM051189.1.1684_U,AY919727.1.1698_U,KC928309.1.1706_U,HM135074.1.1702_U,JQ230004.1.1475_U,JX490048.1.1471_U,EF196801.1.897_U,HQ219448.1.1730_U,JN547288.1.989_U,AB771884.1.1629_U,GU067870.1.1764_U,JN090891.…	Eukaryota	Cryptista	Cryptophyta	Cryptophyceae	Cryptomonadales
195	9ddba529f03ef18ba6775997bb0f8d4b	AGCTCCAATAGCGTATATTTAAGTTGTTGCAGTTAAAAAGCTCGTAGTTGGATTTCGGGCGCGTCGCGTTGGTCCGGCAACGCTGTGTACTGGCGTCGGCGCGCCTTCCTGCCGGGGACGGGCTCCTGGGCTTAACTGTCTGGGACTCGGAGTCGGCGACGTTACTTTGAGAAAATTAGAGTGTTCAAAGCAGGCCTACGCTCGAATACTTTAGCATGGAATAACACGATAGGACTCTGGCCTATCCTGTTGGTCTGTAGGACCGGAGTAATGATTAAGAGGGACAGTCGGGGGCATTCGTATTTCATTGTCAGAGGTGAAATTCTTGGATTTATGAAAGACGAACCACTGCGAAAGCATTTGCCAAGGATGTTTTCA	1	6	59	27	15	110	30	60	10	29	2	56	0	0	1	0	0	0	0	0	0	8	2	7	0	4	6	4	0	2	1	1	1	1	3	1	25	11	483	N	99.7	AB488564.1.1628_U,AF357152.1.901_U,AB771820.1.1675_U,AB622318.1.1673_U,AB488565.1.1638_U,AF357150.1.1775_U,AF357151.1.1771_U,AB721015.1.1673_U,AB622311.1.1691_U,AB771887.1.1630_U,AH012394.1.901_U	Eukaryota	Archaeplastida	Chlorophyta	Chlorophyceae	Sphaeropleales
196	4e09544d5c34cf4a08686496ae78eb04	AGCTCCAATAGCGTATATTAAAGTTGTTGCAGTTAAAACGCTCGTAGTCTGATGTAATGGGGACTGGTGTGGGGAGCAGCGATGCTCTGTGCAGCGGTCCTCATCAGGGGGCCAGCAATGGCCCAGTTTACTTTGAGGAAATTAGAGTGTTCAAAGCAGGCGATTGCTTGAATACTGCAGCATGGAATAATGGAATAGGACTCGCGTCTTATTTTGTTGGTTTGGAGATGTGAGTAATGATGAATAGGGACAGTTGGGGGCATTGGTATTCAGTAGTCAGAGGTGAAATTCTTGGATTTATGAAAGACGAACTACTGCGAAAGCATTTGCCAAGGATGTTTTCA	0	0	0	0	0	0	0	0	0	0	0	0	0	0	0	0	0	0	0	0	0	0	0	0	0	3	219	57	48	98	17	0	1	0	1	2	6	31	483	N	98	DQ244016.1.1736_U	Eukaryota	Obazoa	Fungi	Cryptomycota	Cryptomycotina
197	94202d7775d72703eb62a46dbb2ce9e2	AGCTCCAATAGCGTATATTTAAGTTGCTGCAGTTAAAAAGCTCGTAGTTGGATTTCGGGCGGGGCCTGCCGGTCCGCCGTTTCGGTGTGCACTGGCCGGGCCCGCCTTGTTGCCGGGGACGGGCTCCTGGGCTTCACTGTCCGGGACTCGGAGTCGGCGCTGTTACTTTGAGTAAATTAGAGTGTTCAAAGCAGGCTTACGCCAGAATACTTTAGCATGGAATAACACGATAGGACTCTGGCCTATCTTGTTGGTCTGTAGGACCGGAGTAATGATTAAGAGGGACAGTCGGGGGCATTCGTATTTCATTGTCAGAGGTGAAATTCTTGGATTTATGAAAGACGAACTACTGCGAAAGCATTTGCCAAGGATGTTTTCA	0	0	0	0	0	0	0	0	0	0	0	0	0	0	0	0	0	0	0	0	0	0	0	0	0	0	53	32	15	105	59	133	2	2	1	28	10	38	478	N	98.7	HQ702299.1.1630_U,HQ702301.1.1630_U,HQ702306.1.1630_U,HQ702313.1.1630_U,GQ487248.1.1779_U,GQ122343.1.1672_U,AB176664.1.1763_U,FJ536749.1.1032_U,AB176663.1.1765_U,HQ702318.1.1630_U,GQ122352.1.1727_U,GQ122340.1.1672_U,HQ702312.1.1630_U,HQ702315.1.1630_U,HQ702311.1.1630_U,HQ702303.1.1630_U,AB058308.1.1752_U,AY197632.1.1798_U,GQ122345.1.1672_U,HQ702305.1.1630_U,HQ702309.1.1630_U,GQ122336.1.1672_U,HQ7…	Eukaryota	Archaeplastida	Chlorophyta	*	*
198	65636a85ccd7a104b36442a885b2cf45	AGCTCCAATAGCGTATATTAAAGTTGTTGCAGTTAAAAAGCTCGTAGTTGGATTTCTGTTTTGAGCGTCCGGTCGGCTCCTTTGGAGTGTGTTACTAGGATGTTTGAGACATTTTTTGTGAGGATGTCCTTCTGTCATTCAGTTGGTGGTTGGATGGACTTGCATCGTTTACTGTGAAAAAATTAGAGTGTTTAAAGCAGGCGTTTGCTCATTGAATACATTAGCATGGAATAATAAGATACGACCTTGGTGGTCTATTTTGTTGGTTTGCACACCAGGGTAATGATTAATAGGGACAGTTGGGGGTATTCATATTTCAGCGTCAGAGGTGAAATTCTTGGATCGCTGAAAGATGAGCTTAGGCGAAAGCATTTATCAAGGATGTTTTCA	0	0	0	0	0	0	0	0	0	0	0	0	9	3	0	421	13	3	0	11	16	0	0	0	0	0	0	0	0	0	0	0	0	0	0	0	0	0	476	N	98.7	HQ343197.1.1003_U,AY598671.1.1791_U	Eukaryota	Stramenopiles	Pseudofungi	Oomycota	Oomycota_X
199	54f03e64c500d85993422f5f3c5285db	AGCTCCTTCAGCCTGAGATAGAATTGTTGCAGTTAAAACGCTCGTAGTTGGATTTTGTGGTGTGGTTTTGTAATATTTTGTATGCATATTCGTATGTATATGAGATATGACAACACACTATAATGGTGTTTTCTACGTTTCGACAAGGAAAACATATTACTGTGAGAAAAAGAGTGCGCTTAAGGGCGGCTTATATGCTAAGATCATTTAGCATGGAATAAACATAACGGACATTGGTTTGTTATGTGTTGGTTTTCAAACCAAGTCATGATTGATAAGGATGGTTTGGGGATGTTCGTATTTATACTCGAGGGGTGAAATCTGATAACAGTATAAGGACGATCTTTAGCGAAAGCATTCATCAATTCCAGTCCTA	0	0	0	0	0	0	0	3	0	5	0	0	0	0	0	0	0	0	0	0	0	0	0	0	0	0	0	0	0	466	0	0	0	0	0	0	0	0	474	N	62.2	HQ866052.1.884_U	Eukaryota	Stramenopiles	Sagenista	Labyrinthulomycetes	Labyrinthulomycetes_X
200	39d01d26916c1362a592de9204db6c60	AGCTCCAATAGCGTATATTAAAGTTGTTGCAGTTAAAAAGCTCGTAGTCTGAGTCTTGGTTGGTGTTGAGCGTCCGTGGCTTCTGGTCACGTGCATGCGAAACATCGGCCATGTACTTCGGAGGAACATGGGTGCTTTTCATTAAGTGCTCATGGGATTCCGATAGTTTACTTTGAGAAAAATAGAGTGTTCAAAGCAGGCGTTTGCCTTGAATACATTAGCATGGGATAATGGAATAGGACATTGGTTCTATTTTGATGGTTTACGGACCGATGTAATGATTAATAGGGACAGTTGGGGACATTCATATTCCATGGCTAGAGGTGAAATTCTTGGATTCATGGAAGATGAACTACTGCGAAAGCATTTGTCAAAGATGTTTTCA	0	0	1	0	33	97	82	0	0	0	23	0	16	0	15	4	24	1	8	156	10	0	0	0	0	0	0	0	0	0	0	0	0	0	0	0	0	0	470	N	99.7	AY749487.1.1576_U,AY749606.1.1577_U,AY749497.1.1576_U,AY268043.1.1758_U	Eukaryota	Haptista	Centroheliozoa	Centroheliozoa_X	Pterocystida
201	b50cfcc587547524eafd56b0107e25fb	AGCTCCAATAGCGTATATTAAAGTTGTTGCAGTTAAAAAGCTCGTAGTTGAATGTCTGATCAGCGTGTATTTCGGCTCTCGTCGTGTACACGTTGGTCATCCGCATATGAATCCAGTGAGGCATTCATTTGTTTGACTGGGGGAGTGTGCAATTTACTTTGAAAAAATTAGAGTGTTTCAGGCAGGCAATGGCTTGAATACATTAGCATGGAATAATGGAATAGGACTAGAGTCAATTTTATTGGTTATTTGACTTTAGTAATGATTAATAGGGACAGTTGGGGGCATTAGTATTTAATTGTCAGAGGTGAAATTCTTGGATTTATTAAAGACTAACTTATGCGAAAGCATTTGCCAAGGATGTTTTCA	0	0	0	0	0	0	0	0	0	0	0	0	9	45	0	48	159	0	0	66	140	0	0	0	0	0	0	0	0	0	0	0	0	0	0	0	0	0	467	N	99.7	HQ219368.1.1722_U	Eukaryota	Alveolata	Ciliophora	Oligohymenophorea	OLIGO4
202	6d6b797fce780f6a41fbd3d693cdda68	AGCTCCAATAGCGTATATTAAAGTTGTTGCAGTTAAAAAGCTCGTAGTTGAAGTTCGGATGAGGACCCGCGGTATGGCCTTCGGGCGATCACTGCGCGGACCGAGTCCTATTCCTGGGGAAGCGGGGTGTCTTTAGCGAGGTGTCCCGCGACGAAACCAGGACCATTACCTTGAGAAAAATAGAGTGTTCAAAGCAGGCTACAATTGCTTGAATACGTTAGCATGGAATAATAGAGCAAGACTTGGGCTTGTTTTGTTGGTTTTCCTTCTTGACCATGGTCATGATAAATAGGGACAGTTGGGGGCATTAGTATTTTGGAGCTAGAGGTGAAATTCTTGGATTTCCAGAAGACTAACTACTGCGAAAGCATTTGCCAAGGATGTTTTCA	0	0	9	16	1	20	7	5	3	394	0	7	0	0	0	0	0	0	0	0	0	0	0	0	0	0	0	0	0	0	0	0	0	0	0	0	0	0	462	N	81.8	EU910606.1.1392_U,HM487011.1.1352_U,HM487007.1.1352_U,HM487010.1.1354_U	Eukaryota	Obazoa	Fungi	*	*
203	acfe13188960e932af13c4550c7efd09	AGCTCCAATAGCGTATATTAAAGTTGTTGCAGTTAAAACGCTCGTAGTCTGATGTAATGGGGACTGGAGTGGGGAGCAGCGATGCTCTTTGCTTTGGTCTCCATCAGGGGGACAGCAATGTCCCAGTTTACTTTGAGTAAATTAGAGTGTTCAAAGCAGGCTTACGCTCTGAATACATTAGCATGGAATAACGCGATAGGACTCTGGCCTATCTTGTTGGTCTGTGGGACCGGAGTAATGATTAAGAGGGACAGTCGGGGGCATTCGTATTTCATTGTCAGAGGTGAAATTCTTGGATTTATGAAAGACGAACTACTGCGAAAGCATTTGCCAAGGATGTTTTCA	0	38	263	19	0	0	0	0	0	0	3	3	0	0	136	0	0	0	0	0	0	0	0	0	0	0	0	0	0	0	0	0	0	0	0	0	0	0	462	N	88.7	JN054670.1.1469_U	Eukaryota	Obazoa	Fungi	Chytridiomycota	Chytridiomycotina
204	dfd2dc7aba127f312989f05a87daf1d9	AGCTCCAATAGCGTATATTTAAGTTGTTGCAGTTAAAAAGCTCGTAGTTGGATTTCGGGTGGGTTCTAGCGGTCCGCCTATGGTGAGTACTGCTATGGCCTTCCTTTCTGTCGGGGACGGGCTTCTGGGCTTCACTGTCCGGGACTCGGAGTCGACGTGGTTACTTTGAGTAAATTAGAGTGTTCAAAGCAGGCTTACGCCAGAATACTTTAGCATGGAATAACACGATAGGACTCTGGCCTATCTTGTTGGTCTGTAGGACCGGAGTAATGATTAAGAGGGACAGTCGGGGGCATTCGTATTTCATTGTCAGAGGTGAAATTCTTGGATTTACTGAAGACTAACTAGTGCGAAAGCATTTGCCAAGGATGTTTTCA	0	0	0	1	0	0	0	0	0	0	0	0	0	0	0	0	1	0	0	0	0	1	4	0	0	0	29	16	21	14	9	149	36	8	51	44	18	57	459	N	98.7	JN090881.1.1793_U,HQ246321.1.1738_U,AB037083.1.1789_U,FR865736.2.1768_U,FR865738.2.1768_U,AY510459.1.1641_U,AB037091.1.1789_U,HQ246319.1.1714_U,JQ315567.1.1670_U,JQ315565.1.1670_U,HQ246322.1.1750_U,AY510458.1.1720_U,AY510462.1.1737_U,AF513372.1.1730_U,JQ315598.1.1792_U,X81966.1.1794_U,HQ246320.1.1719_U,KC794701.1.804_U,KC526215.1.1244_U,KC439160.1.971_U,FR865737.2.1768_U,JQ315571.1.1670_U,AY51046…	Eukaryota	Archaeplastida	Chlorophyta	Chlorophyceae	Sphaeropleales
205	c0c205e96c85a1bad3ccfccc9f6f8ae3	AGCTCCAATAGCGTATATTAAAGTTGTTGCAGTTAAAAAGCTCGTAGTTGGACTTCAAGAAGCGCATCTGGGCAACCAGTTTGCCTTCTACCAGCCCTAGGCTGTTACTGTGAGAAAATTAGAGTGTTTCAAGCAGGCTTTTGCAGGAATACATTAGCATGGAATAACGAATGTGTCTACAATTTGGTTGATTGTAGGTTACAATTAATAGGGACAGTTGGGGGCATTAGTATTTAATAGTCAGAGGTGAAATTCTTGGATTTGTTAAAGACTAACGTATGCGAAAGCATTTGCCAAGGATGTTTTCA	0	0	0	0	0	0	0	0	44	398	0	0	0	0	0	0	0	0	0	0	0	0	0	15	0	0	0	0	0	0	0	0	0	0	0	0	0	0	457	N	99.7	AJ130862.1.1485_U	Eukaryota	Alveolata	Ciliophora	Litostomatea	Haptoria_5
206	7e67a7c3b51b8b779299432544d30eb3	AGCTCCAATAGCGTATATTTAAGTTGTTGCAGTTAAAAAGCTCGTAGTTGGATTTCGGGCGGGGCCTGCCGGTCCGCCTTTGGTGTGCACTGGCAGGGTCCGCCTTGCTGTCGGGGACGGGTTCCTGGGCTTTACTGTCTGGGACTCGGAGTCGACGTGGTTACTTTGAGTAAATTAGAGTGTTCAAAGCAGGCTTACGCTCTGAATACATTAGCATGGAATAACGCGATAGGACTCTGGCCTATCTTGTTGGTCTGTGGGACCGGAGTAATGATTAAGAGGGACAGTCGGGGGCATTCGTATTTCATTGTCAGAGGTGAAATTCTTGGATTTACTGAAGACTAACTAGTGCGAAAGCATTTGCCAAGGATGTTTTCA	0	24	309	47	0	1	0	2	0	0	0	5	0	0	64	0	0	2	1	0	0	0	0	0	0	0	0	0	0	0	0	0	1	0	0	0	0	0	456	N	98.7	AB109544.1.2656_G,AB109544.1.2656_R,AB488585.1.1644_U,AF357147.1.2223_R,AF357147.1.2223_G,AY220082.1.2234_G,AB488584.1.1663_U,AY195975.1.1796_U,AY543052.1.1796_U,X89012.1.2653_R,X89012.1.2653_G,FN298930.1.1779_U,AY220082.1.2234_R,AF357148.1.1034_U,FN298929.1.1779_U,AY543051.1.1796_U,AH012393.1.1034_U,AH012392.1.2223_U	Eukaryota	Archaeplastida	Chlorophyta	Trebouxiophyceae	Trebouxiophyceae_X
207	35a3709edc9bca5d06c217c67859ec79	AGCTCCAATAGCGTATATTAAAGTTGTTGCAGTTAAAAAGCTCGTAGTCGAAGTTATTTGGCCTTTTCTTCACGATTTGCCCGCATGCTGAGGCTTGAGGTTGGGCTTTCGCCTAGCCTTTTGTCTTTTGTGCGGGGGGCCAAATTGTACTTCGGAGGAACGTGCGTGCTTTTCACTAAGTGCGCATCGGGATTCCGATAGTTTACTTTGAGAAAAATAGAGTGTTCAAAGCAGGCGATTTTGCCCTTGAATACGTTAGCATGGGATAATGAAATAGGACATTGGTTCTCTATTTCTGATGGTTTGAAGGACCGATGTAATGATTAATAGGGACAGTTGGGGACATTCATATTCCATGGCTAGAGGTGAAATTCTTGGATTCATGGAAGATGAACTACT…	0	0	0	0	71	158	193	0	0	0	4	26	0	0	0	0	0	0	0	0	0	0	0	0	0	0	0	0	0	0	0	0	0	0	0	0	0	0	452	N	86.2	AY821944.1.1649_U	Eukaryota	Haptista	Centroheliozoa	Centroheliozoa_X	Centroheliozoa_XX
208	06adea1974d48c0169e9a34fd78aee5b	AGCTCCAATAGCGTATATTTAAGTTGTTGCAGTTAAAAAGCTCGTAGTTGGATTTCGGGCGGGTGACGGTGGTCCGCCTCTGGTGTGCACTGCTGTTCATCCGCCTTTCTGTCGGGGACGGGCTCCTGGGCTTCACTGTCCGGGACTCGGGTTCGACGATGTTACTTTGAGTAAATTAGAGTGTTCAAAGCAGGCGATCGCCCTGAATACATTAGCATGGAATAGCACGATAGGACTCTGGCCTATTCTGCTGGTCTGTAGGACCGGAGTAATGATTAAGAGGGACAGTCGGGGGCATTCATATTTCATTGTCAGAGGTGAAATTCTTGGATTTATGAAAGATGAACTTCTGCGAAAGCATTTGCCAAGGATGTTTTCA	0	0	18	0	0	60	60	0	0	0	0	26	0	1	0	182	102	1	0	0	0	0	0	0	0	0	0	0	0	0	0	0	0	0	0	0	0	0	450	N	100	JQ315511.1.1670_U,KC800695.1.907_U	Eukaryota	Archaeplastida	Chlorophyta	Chlorophyceae	Chlamydomonadales
209	35980748be0711f86690067c503c98b2	AGCTCCAATAGCGTATACTAAAGTTGTTGCAGTTAAAAAGCTCGTAGTTGAATTTCTGACTTTGAGGCGCGACCGACCCCGTGTGGGTCTGTGTCTGTGAATCGAGGTCATCCTCGGGGAATGCGTATCTGTCATTAAGTTGATGGGTACGAGTACCCCGTCATTTACTGTGAGCAAAATAGAGTGTTCAAAGCAGGCTTAGGCCGTTGAATACATTAGCATGGAATAATAAGATAGGACCTTGATCTATTTTGTTGGTTTATTTATCAAGGTAATGATTAATAGGGATAGTTGGGGGTATTCGTATTCAATTGTCAGAGGTGAAATTCTTGGATTTATGGAAGACGAACTACTGCGAAAGCATTTACCAAGGATGTTTTCA	0	0	0	0	0	0	0	0	0	0	314	135	0	0	0	0	0	0	0	0	0	0	0	0	0	0	0	0	0	0	0	0	0	0	0	0	0	0	449	N	96.9	GU290079.1.1786_U	Eukaryota	Stramenopiles	Ochrophyta	Chrysophyceae	Chrysophyceae_X
210	32f34ca0f1b3857b08558e44c0ce446d	AGCTCCAATAGCGTATATTTAAGTTGTTGCAGTTAAAAAGCTCGTAGTTGGATTTCGGGTGGGTTCCAGCGGTCCGCCTATGGTGAGTACTGCTGTGGCCCTCCTTTCTGTCGGGGACGGGCTCCTGGGCTTCACTGTCCGGGACTCGGATTCGACGATGATACTTTGAGTAAATTAGAGTGTTCAAAGCAAGCCTACGCTCTGAATACTTTAGCATGGAATATCGCGATAGGACTCTGGCCTATCTCGTTGGTCTGTAGGACCGGAGTAATGATTAAGAGGGACAGTCGGGGGCATTCGTATTTCATTGTCAGAGGTGAAATTCTTGGATTTATGAAAGACGAACTACTGCGAAAGCATTTGCCAAGGATGTTTTCA	0	3	52	26	0	7	2	8	0	0	2	31	16	53	2	71	6	28	11	84	2	0	16	1	0	1	0	0	5	0	0	0	0	1	15	1	1	4	449	N	100	HQ191424.1.1755_U,JQ315499.1.1886_U,HM483518.1.2877_G,AY846382.1.1778_U,Y16939.1.1791_U,HM483518.1.2877_R,AY846376.1.1745_U,HQ191425.1.1755_U,HM628672.1.1555_U,HM483515.1.1744_U,JQ315547.1.2240_U,KF144208.1.1740_U,KX395735.1.1744_U	Eukaryota	Archaeplastida	Chlorophyta	Chlorophyceae	Sphaeropleales
211	9bdc9f10b0e49cdff2a0f0a6033f4699	AGCTCTAATAGCGTATATTAAAGTTGTTGCAGTTAAAAAGCTCGTAGTTGGATTTTGAGGTCGATCGGGCGGGCAGCGTAAGTTGTACTGCTTGGTCGGCTTCTTTCTTCCGTGTGACCAGCGGCATTCACTTGTCGTTGTACTTGCGCGGATCGTTTACTGTGAAAAAATTAGAGTGTTCAAGGCAGGCGTTTGCTTGAATACATTAGCATGGAATAATGGAATAGGACTTCGGACCTATTTTGTTGGTTTCTAGGACCGTCGTAATGATTAATAGGGACAGTTGGGGCCGTTCATATTCCGTAGTCAGAGGTGAAATTCTTGGATTTACGGAAGATGAACTACTGCGAAAGCATTCGGCAAGGATGTTTTCG	0	0	0	0	0	0	0	0	0	0	0	0	0	22	1	29	382	2	0	0	1	0	0	0	0	0	0	0	0	0	0	0	0	0	0	0	0	0	437	N	100	AB771907.1.1658_U,AB771896.1.1639_U,AB771892.1.1622_U	Eukaryota	Cryptista	Cryptophyta	Cryptophyceae	Cryptophyceae_X
212	8aa46704dbd310cbc5adabc47daf6a1c	AGCTCTAATAGCGTATATTAATGTTGTTGCAGTTAAAAAGCTCGTAGTTGGATTTTGGTGCCGTCACGCTTGCCGCCTTACGGTAGTGCGATCGGGACGACACTTCTTTTCTGAACGACTATGCTGATCTTCACGGATGGGCATAGGAGTCAGATCGTTTACTTTGAAAAAATTAGAGTGTTCAAAGCAGGCCAACGCATTGAATACATTAGCATGGAATAATGGAATAGGACTTTGGTCATATTTTGTTGGTTCGAAGACCGAGGTAATGATTAATAGGGATAGTTGGGGGCGTTTATATTCCGTTGTCAGAGGTGAAATTCTTGGATTTACGGAAGATAAACTACTGCGAAAGCATTCGCCAAGGATGTTTTCA	0	0	0	0	0	0	0	0	0	0	0	0	16	0	1	235	165	2	1	2	9	1	0	0	0	0	0	0	0	0	0	0	0	0	0	0	0	0	432	N	100	HQ191418.1.1739_U	Eukaryota	Cryptista	Katablepharidophyta	Katablepharidaceae	Katablepharidales
213	ddc299a3bbb91164ffe8527432626066	AGCTCCAATAGCGTATACTAAAGTTGTTGCAGTTAAAAAGCTCGTAGTTGGATTTCTGGCTGCGTACCCAGGTCCGCCCCTCACGGGGTGTGTACAAGGTGTTCGTGGCCATCATCGGGGAGATCATATCTGGTATTCACTTGTTGGGTATGGAATCCCCGTCATTTACTGTGAGCAAACTAGAGTGTTCAAAGCAGGCTTATGCCGTTGAATACATTAGCATGGAATAATAAGATATGACCTTGGTCTATTTTGTTGGTTTGTATTCCAAGGTAATGATTAATAGGGACAGTTGGGGGTATTCGTATTCAATTGTCAGAGGTGAAATTCTTGGATTTATGGAAGACGAACTACTGCGAAAGCATTTACCAAGGATGTTTTCA	0	0	0	0	0	0	0	0	0	0	0	0	0	0	0	0	0	0	0	3	427	0	0	0	0	0	0	0	0	0	0	0	0	0	0	0	0	0	430	N	98.7	HF549059.1.1668_U,HG315742.1.1694_U	Eukaryota	Stramenopiles	Ochrophyta	Chrysophyceae	Chrysophyceae_X
214	c6011c6b53428e400efcac20e5db6df4	AGCTCCAATAGCGTATATTAAAGTTGCTGCAGTTAAAAAGCTCGTAGTTGGATTTCTGGCTCGACAGACCTGGCCCGCCTCTTCAATGGGGTGTGTGTCGGTGCCTGTCTGCCATCCTTCCGTTGGAACTGCGTCTGCTCTTCATTGGGTGGGCGTAGGACCCGGATCTATTACTTTGAAAAAATTAGAGTGTTTAAAGCAGGCATTTTGCCTTGAATACATTAGCATGGAATAATAATCTAGGACTTCGGTTCTATTTTGTTGGTTTCTAGGACTGAAGTAATGATTGATAGGGACAGTTGGGGGTGCTAGTATTCAGCGGCCAGAGGTGAAATTCTTGGATTCGCTGAAGACTAACTTATGCGAAAGCATTCACCAAGGATGTCTTCT	0	0	0	0	0	0	0	1	0	0	86	310	26	6	0	0	0	0	0	0	0	0	0	0	0	0	0	0	0	0	0	0	0	0	0	0	0	0	429	N	88.8	EF024287.1.1808_U	Eukaryota	Rhizaria	Cercozoa	Filosa	Filosa_X
215	ea273f9156d51219a71b800f346f7db7	AGCTCCAGAAGCGTATATTAAAGTTGTTGCAGTTAAAAAGCTCGTAGTTGGATTTCTGGCTGGCCGCGCTGGCCCGCCTCCTTTCGGGGGTGAGTGCCGGCGCGTGCCTTCCATCCTTCCAGATTGTCGCGTGTACCGTTTACTCGGCCGCGCGCGTACGGTCTGGATCATTTACTGTGAAAAAATTAGAGTGTTTAAAGCAGGCTTATGCCTTGAATACATTAGCATGGAATAATAAAATAGGACTTTGGTTCTATTTTGTTGGTTTCTAGAACTGAAGTAATGATTGATAGGGACAGTTGGGGGTGCTAGTATTCAGCGGCCAGAGGTGAAATTCTTGGATTCGCTGAAGACTAACTACTGCGAAAGCATTCACCAAGGATGTCTTCT	0	0	0	0	0	0	4	15	16	8	1	66	9	9	0	10	35	1	10	234	7	0	0	0	0	0	0	0	0	0	0	0	0	0	0	0	0	0	425	N	100	KJ925320.1.1502_U,KJ925330.1.1502_U	Eukaryota	Rhizaria	Cercozoa	Cercozoa_X	Cercozoa_XX
216	9ba25b5a8bf34187e62d8917378b7981	AGCTCCAATAGCGTATATTTAAGTTGTTGCAGTTAAAAAGCTCGTAGTTGGATTTCGGGTGGGTTCTAGCGGTCCGCCTATGGTGAGTACTGCTATGGCCTTCCTTTCTGTCGGGGACGGGCTTCTGGGCTTCACTGTCCGGGACTCGGAGTCGACGTGGTTACTTTGAGTAAATTAGAGTGTTCAAAGCAGGCGATTGCTTGAATACTGCAGCATGGAATAATGGAATAGGACTCGCGTCTTATTTTGTTGGTTTGGAGATGTGAGTAATGATGAATAGGGACAGTTGGGGGCATTGGTATTCAGTAGTCAGAGGTGAAATTCTTGGATTTACTGAAGACTAACTAGTGCGAAAGCATTTGCCAAGGATGTTTTCA	0	0	0	0	0	0	1	0	0	0	0	0	0	0	0	1	0	1	2	0	0	1	1	0	0	0	30	4	7	8	5	120	21	5	21	57	23	114	422	N	90.5	GQ375093.1.1767_U,EF024001.1.1782_U,AB742452.1.2184_U,EF023840.1.1782_U,EF023633.1.1782_U,EF023612.1.1782_U,EF023851.1.1782_U,EF023619.1.1782_U,FJ946894.1.1789_U,AF388377.1.1778_U,EF023420.1.1782_U,EF023988.1.1782_U,EF023993.1.1782_U,FJ946895.1.1761_U,EF023828.30.1842_U,AB773883.1.1775_U,FN298924.1.2265_UC,FJ946896.1.1759_U,EF023987.1.1782_U,KC492076.1.1766_U,GQ375099.1.2088_G,GQ375099.1.2088_R,J…	Eukaryota	Archaeplastida	Chlorophyta	*	*
217	a6fff7e4bbaff4340191e875ead18d2b	AGCTCCAATAGCGTATATTAAAGTTGTTGCAGTTAAAAAGCTCGTAGTTGGATTTCAAGAAACGCATCTGGGCAACCAGTTTGCTTTCTACCAGTCTTTGACTGTTACTGTGAGAAAATTAGAGTGTTTCAAGCAGGCAATTGCAGGAATACATTAGCATGGAATAACGAATGTATCTACAATTTGGTTGATTGTAGAATACGATTAATAGGGACAGTTGGGGGCATTAGTATTTAATTGTCAGAGGTGAAATTCTTGGATTTGTTAAAGACTAACGTATGCGAAAGCATTTGCCAAGGATGTTTTCA	0	0	0	0	0	0	0	0	0	24	0	0	0	0	0	14	9	1	1	340	23	0	1	0	1	0	0	0	0	0	0	0	0	0	0	0	0	0	414	N	100	LN870157.1.951_U	Eukaryota	Alveolata	Ciliophora	Litostomatea	Haptoria_5
218	60734acb67e13ea46805057e72639cdd	AGCTCCAATAGCGTATATTAAAGTTGTTGCAGTTAAAAAGCTCGTAGTTGAATTTCTGCACGTGCCAGGGCGGTGACTTCGGTACTCGGACTGGCACGGGCATCCTTGGAGGGTGGCGCTCACGCGCTGCTTCTCCATCGTTTACTGTGAAAAAATTAGAGTGTTTAAAGCAAGCTTGGCTTGAATACATTAGCATGGAATAATAAGATAGGACTTTGGTACTATTTTGTTGGTTGCGCACCGAGGTAATGATTAATAGGGACAGTTGGGGGTATTCATATTCCATTGTCAGAGGTGAAATTCTTGGATTTGTGGAAGATGAACAACTGCGAAAGCATTTACCAAGGATGTTTTCA	0	0	0	0	0	0	0	0	0	0	0	0	1	1	0	2	406	1	0	0	1	0	0	0	0	0	0	0	0	0	0	1	0	0	0	0	0	0	413	N	91.9	AY919726.1.1680_U	Eukaryota	Stramenopiles	Opalozoa	Bicoecea	Pseudodendromonadales
219	523bb3a153aa7d97c070f32a070df3e5	AGCTCCAATAGCGTATATTTAAGTTGTTGCAGTTAAAAAGCTCGTAGTTGGATTTCGGGCGGGGCCTGCCGGTCCGCCTTTGGTGTGCACTGGCAGGGTCCGCCTTGCTGTCGGGGACGGGTTCCTGGGCTTTACTGTCTGGGACTCGGAGTCGACGTGGTTACTTTGAGTAAATTAGAGTGTTCAAAGCAGGCTTACGCTCTGAATACATTAGCATGGAATAACGCGATAGGACTCTGGCCTATCTTGTTGGTCTGTGGGACCGGAGTAATGATTAAGAGGGACAGTCGGGGGCATTCGTATTTCATTGTCAGAGGTGAAATTCTTGGATTTACGAACGATGAACTTGTGCGAAAGCATTCGGCAAGGATGTTTTCA	0	101	194	80	12	12	7	0	0	0	0	2	0	0	1	1	0	1	0	0	0	0	0	0	0	0	0	0	0	0	0	0	0	0	0	0	0	0	411	N	98.1	AB109544.1.2656_G,AB109544.1.2656_R,AB488585.1.1644_U,AF357147.1.2223_R,AF357147.1.2223_G,AY220082.1.2234_G,AB488584.1.1663_U,AY195975.1.1796_U,AY543052.1.1796_U,X89012.1.2653_R,X89012.1.2653_G,FN298930.1.1779_U,AY220082.1.2234_R,AF357148.1.1034_U,FN298929.1.1779_U,AY543051.1.1796_U,AH012393.1.1034_U,AH012392.1.2223_U	Eukaryota	Archaeplastida	Chlorophyta	Trebouxiophyceae	Trebouxiophyceae_X
220	2b9557b2d6cb1de9aeb20f268a4b82c2	AGCTCCAATAGCGTATATTAAAGTTGTTGCAGTTAAAAAGCTCGTAGTTGAATTTCTGGAACGGGCCGTTCTCCCCACCCTTGTGGCGCGGGAGGACGACCGTTCCATCCTCGCGGGGAAGCCTCATCGCAAGGTGGGGTGGACCCGCGTCCTTTACTGTGAAAAAATTAGAGTGTTTAAAGCAGGCTTTCCGCTTGAATACATTAGCATGGAATAATGAGATAGGACTTCGGTGCTATTTCGTTGGTTGCGTACCGAGGTAATGATTAATAGGGACAGTTGGGGGTATTCATATTTAACTGTCAGAGGTGAAATTCTTGGATTTGTTAAAGATGAACTACTGCGAAAGCATTTACCAAGGATGTTTTCA	0	0	0	0	19	363	28	0	0	0	0	0	0	0	0	0	0	0	0	0	0	0	0	0	0	0	0	0	0	0	0	0	0	0	0	0	0	0	410	N	89.4	FJ971856.1.1714_U	Eukaryota	Stramenopiles	Opalozoa	Bicoecea	Borokales
221	82391e58e7a3668cc64f21eba3237161	AGCTCCAATAGCGTATATTAAAGTTGTTGCAGTTAAAAAGCTCGTAGTTGGATTTCTGGTGGGGGTCGCTGGTCGGGCTCGCAAGGGCCTGTACCGCTGTGTACTCCCGCCATCCTTGGGGAGAGCCATTCTGGCATTAAGTTGTCGGGGTGGGGATCCTCATCTTTTACTGTGAAAAAATTAGAGTGTTCAAAGCAGGCTTAGGCCGTTGAATACATTAGCATGGAATAATAAGATAGGGCCTTGGTGGTCTATTTTGTTGGTTTGCACGCCAGGGTAATGATTAATAGGGATAGTTGGGGGTATTCGTATTCAATTGTCAGAGGTGAAATTCTTGGATTTATGGAAGACGAACTACTGCGAAAGCATTTACCAAGGATGTTTTCA	0	0	22	4	6	0	0	0	0	6	0	0	5	34	0	215	38	17	28	25	0	0	0	0	0	0	0	0	0	0	0	0	0	0	0	0	0	0	400	N	99.7	KF757247.1.1669_U	Eukaryota	Stramenopiles	Ochrophyta	Eustigmatophyceae	Eustigmatophyceae_X
222	93f8c838e3fa39e57851f862b2965202	AGCTCCAATAGCGTATATTAAAGTTGTTGCAGTTAAAACGCTCGTAGTCTGATGTAATGGGGACTGGAGTGGGGAGCAGCGATGCTCTTTGCTTTGGTTCTCATCAGGGGGACAGCAATGTCCCAGTTTACTTTGAGGAAATTAGAGTGTTCAAAGCAGGCTTACGCCAGAATACTTTAGCATGGAATAACACGATAGGACTCTGGCCTATCTTGTTGGTCTGTAGGACCGGAGTAATGATTAAGAGGGACAGTCGGGGGCATTCGTATTTCATTGTCAGAGGTGAAATTCTTGGATTTATGAAAGACGAACTACTGCGAAAGCATTTGCCAAGGATGTTTTCA	0	0	0	0	0	0	0	0	0	0	0	0	1	0	0	0	0	0	0	0	0	0	0	0	0	0	0	0	0	1	0	191	25	10	24	54	23	68	397	N	89	KC315815.1.1600_U,JN054670.1.1469_U	Eukaryota	Obazoa	Fungi	*	*
223	466d93efc6f23fcbddce67e8afa0cb61	AGCTCCAATAGCGTATATTAATGTTGCTGCAGTTAAAAAGCTCGTAGTTGGATTTCTGACTTGGCGCACCTGGCCCGCCACGGTTACGTGTGTGAGTGCCGGGATGCGCCTGTCACTTTTCTAGTAAACTATTGTGCTCTTCATTGAGTGTGATAGGTAGCTAGATATTTTACTTTGAAAAAATTAGAGTGTTTAAAGCAGGCGTTTGCTATGAATACATTAGCATGGAATAATAAGTTAGGACTTCGGTTCTATTTTGTTGGTTTCTAGGACTGAAGTAATGATTGATAGGGATAGTTGGGGGTGCTAGTATTCAGCGGCCAGAGGTGAAATTCTCGGATTCGCTGAAGACTAACTTATGCGAAAGCATTCACCAAGGATGTCTTCT	0	0	0	0	0	0	0	122	37	232	0	0	1	1	0	0	2	0	0	0	2	0	0	0	0	0	0	0	0	0	0	0	0	0	0	0	0	0	397	N	99.5	AB695526.1.1759_U	Eukaryota	Rhizaria	Cercozoa	Filosa-Sarcomonadea	Glissomonadida
224	34f2576c1cb2f8971fe80ebfac4911af	AGCTCCAATAGCGTATATTAAAGTTGTTGCGGTTAAAAAGCTCGTAGTTGGATTTCAGTGATAGCAGTCTGATTGCTGGCAATTTATTGTTGGCAGTTTGAATGATGTCACCTTCTTTCCCTTCATTTGGCTTCGGTCAATGTTAGGAGAGTATTACTTTGAGGAAATTAGGGTGTTTCAGGCAGATTATTGTCTCGAATACAGTAGCATGGAATAATATTATAAGACCGTGGTTTTATTTTGTTGGTTTTAGAACTATGGTAATGATTAATAGGGACAGTCGGGGGCATTCGTACTTAACTGTCAGAGGTGAAATTCTTGGATTTGTTAAAGACGATCTACTGCGAAGGCATTTGTCAAGGATGTTTTCA	0	0	0	0	0	0	0	0	0	0	0	0	254	92	0	0	0	8	5	24	9	0	0	1	0	0	0	0	0	0	0	0	0	0	0	0	0	0	393	N	77.9	AB721061.1.1653_U	Eukaryota	Alveolata	Perkinsea	Perkinsida	Perkinsida_X
225	eed15b4f2fabf2a4b1d63f89d2735606	AGCTCCACTAGCGTATATTAAAGTTGTTGCAGTTAAAAAGCTCGTAGTTGAACTTCTGATTGTTGTTAGCGTCGGTATTTATATCGCGTTAGTGGCAGTCATCCGTCTGCAAACTTTTACATCCTTAACTGGTTTGTCTAAGGGAGCAGGCATTTTACTTTGAAAAAATTAGAGTGTTTAAGGCAGGCGCAAGCCTGAATACATTAGCATGGAATAATGGAATAGGACGCTTGTCCATTTGATTGGTTATTGGACTCGCGTAATGATTAATAGGGACAGTTGGGGGCATTAGTATTTAATTGTCAGAGGTGAAATTCTTGGATTTATGAAAGACGAACTTCTGCGAAAGCATTTGCCAAGGATGTTTTCA	0	3	8	3	0	0	0	5	5	1	2	12	7	0	0	0	0	2	0	0	1	7	4	1	98	227	0	0	0	0	0	0	0	0	0	0	0	0	386	N	99.2	DQ442846.1.897_U,DQ442854.1.904_U,DQ442862.1.904_U,DQ442863.1.846_U,DQ442838.1.877_U,DQ442852.1.907_U,DQ442849.1.883_U,DQ442847.1.896_U	Eukaryota	Alveolata	Ciliophora	Oligohymenophorea	Scuticociliatia_2
226	b00ad63b9ef49c925ed335ebd01c02d0	AGCTCCAATAGCGTATACTAAAGTTGTTGCAGTTAAAAAGCTCGTAGTTGGATGTGTGGGGCGCGGGGCCGGTCGGCGCTTCGGCGCCGGACGAGGCTGTACCGCGGTCCATCCTCGCGAGGAGGGCGCGTGGCATTCGTTTGTCGTGCGTCGGACTCGCGTCGTTTACTGTGAGAAAATTAGAGTGTTTAAAGCAGGCCGGAGGGCCGTGAATACCTAAGCATGGGATAATGAGATAGGACTGTGGTGCTATTTCGTTGGTTTGCGTGCCACGGTAATGGTCAACAGGGACAGTTGGGGGTATTCATATTCGGTTGTCAGAGGTGAAATTCTTGGATTTACGGAAGATGAACGGATGCGAAAGCATTTACCAAGGATGTTTTCA	0	0	0	0	0	0	0	4	29	5	19	223	0	0	0	0	0	0	0	0	0	2	0	0	16	6	0	0	0	0	5	4	0	0	31	37	0	0	381	N	82	JQ782091.1.1763_U	Eukaryota	Stramenopiles	Sagenista	MAST-8	MAST-8B
227	64d9ba1453590f323e027a54b26ea525	AGCTCTAATAGCATATATTAAAGTTGTTGCAGTTAAAAAGCTCGTAGTCGGATTTTGGGCGCGTGTGAACTGTCAGCCTCTGGTTGGACGGTGCGCGCGTGCCTTTCTGCTTGGGAGCCCCATGGTGGTTAATTCTGTCGTGGTGGGTCACAGGCCGTTTACTTTGAAAAAATTAGAGTGTTCAAAGCAGGCTGTTGCTTGAATAGATTAGCATGGAATAATGGAATAGGACCTTGGTGCTATTTCGTTGGTTATGGGACTGGGGTAATGATTAATAGGGACAGTTGGGGCCGTTCATATTTCGTTGTCAGAGGTGAAATTCTTGGATTTATGAAAGACGAACTACTGCGAAAGCATTTGCCAAGGATGTTTTCA	0	68	170	50	7	23	12	0	0	0	0	3	3	7	0	25	0	6	0	0	4	0	0	0	0	0	0	0	0	0	0	0	0	0	0	0	1	0	379	N	98.1	JN547317.1.953_U,HM135077.1.1701_U,AJ007280.1.1751_U,JN547315.1.938_U,JQ230002.1.1682_U,HM135076.1.1702_U,JN547308.1.938_U,JX490049.1.1471_U,AY919686.1.1697_U,JN547287.1.938_U,JX490050.1.1462_U,AM051189.1.1684_U,AY919727.1.1698_U,KC928309.1.1706_U,HM135074.1.1702_U,JQ230004.1.1475_U,JX490048.1.1471_U,EF196801.1.897_U,HQ219448.1.1730_U,JN547288.1.989_U,AB771884.1.1629_U,GU067870.1.1764_U,JN090891.…	Eukaryota	Cryptista	Cryptophyta	Cryptophyceae	Cryptomonadales
228	a54e661ab77d13a578ebd64c3834c0f9	AGCTCCAATAGCGTATACTAAAGTTGTTGCAGTTAAAAAGCTCGTAGTTGAATTTCTGGTCTCGGACGGCGGTCTGCCACAATTGTGGTATGTGCCATCTGTCTGAGTCCATCCTCGGGGAAAACGTATCTGTGATTCAGTTCATGGGTATGGGTTCCTCGTCATTTACTGTGAGCAAAATAGAGTGTTCAAAGCAGGCTTATGCCGTTGAATACATTAGCATGGAATAATAAGATAGGACCTTGGTCTATTTTGTTGGTTTGTACTCCAAGGTAATGATTAATAGGGATAGTTGGGGGTATTCGTATTCAATTGTCAGAGGTGAAATTCTTGGATTTATGGAAGACGAACTACTGCGAAAGCATTTACCAAGGATGTTTTCA	0	0	0	0	0	0	0	0	0	0	0	0	21	23	0	280	49	1	0	2	0	0	0	0	0	0	0	0	0	0	0	1	0	0	0	0	0	0	377	N	97.1	HQ866180.1.885_U	Eukaryota	Stramenopiles	Ochrophyta	Chrysophyceae	Chrysophyceae_X
229	5591b7e8ad0de9f67646188c9c54bc4b	AGCTCCAATAGCGTATATTAAAGTTGTTGCAGTTAAAAAGCTCGTAGTTGTATTTCGGGGGTTTTTGCCGTCCTGTCCGCCGCAAGGCGCGCACTGGGACTGGCGGCCTCTTTTTACTTCCAATGGCCTCCGCCTGGTTACACCGGGTGGGATTCAGGAAATTGGATATTTTACTTTGAATAAATAAGAGTGTTCAAAGCAGGCGTTTCGCTTGAATTCATCAGCATGGAATAATGGAATAGGACTTTGGTCTTATTTTGTTGGTTTCTAGGACCGAATTAATGATTAATAGGGACAGTTGGGGTCGTTTATATTAAATTGTCAGAGGTGAAATTCTTGGATTTATTTAAGATAAACTACTGCGAAAGCATTCGGCAAGGATGTTTTCA	0	0	0	0	0	1	0	59	33	192	0	0	5	5	0	2	76	0	0	1	1	0	0	0	0	0	0	0	0	0	0	0	0	0	0	0	0	0	375	N	100	DQ207566.1.1746_U,EU349233.1.1720_U,DQ207564.1.1661_U,JQ340330.1.1712_U,DQ207563.1.1687_U,EU349232.1.1720_U,GU647192.1.1539_U,GU647189.1.1541_U,JQ340329.1.1761_U	Eukaryota	Eukaryota_X	Eukaryota_XX	Eukaryota_XXX	Eukaryota_XXXX
230	d1b85cc58de07b371cd707221a93e950	AGCTCCAATAGCGTATATTAAAGTTGTTGCAGTTAAAAAGCTCGTAGTTGGATTTCAAGGACAGCAAGTGTGCAAACACTATGCTTCCTACCAGTCTTTGACTGTTACTGTGAGAAAATTAGAGTGTTTCAAGCAGGCTGTTGCAGGAATACATTAGCATGGAATAACGAATGTGTCTAGAATCTTGGTTAATTCTAGATTACGATTAATAGGGACAGTTGGGGGCATTAGTATTTAATTGTCAGAGGTGAAATTCTTGGATTTGTTAAAGACTAACGTATGCGAAAGCATTTGCCAAGGATGTTTTCA	0	0	1	1	1	1	21	0	0	0	0	0	0	0	0	0	0	0	0	0	0	0	0	0	0	0	0	0	0	0	345	1	2	0	0	0	0	0	373	N	98.7	JF263443.1.1639_U	Eukaryota	Alveolata	Ciliophora	Litostomatea	Litostomatea_X
231	1626a349d4aacfa304df4c4cc23e4c10	AGCTCCAATAGCGTATATTAAAGTTGTTGCAGTTAAAAAGCTCGTAGTTGGATTTCTGAGATTAGCTTTCGGTCCGTGGCATTTTGTCATGTGTACTGTTTTTGTCTAGTCTCATCCTTGTAGTGATTGCATCTGACATTTAGTTGTTGGGTGTAGGAGCTGCATCGTTTACTGTGAAAAAATTAGAGTGTTTAAAGCAGGCTTATGCCGTGAATACATTAGCATGGAATGATATTATAGGACTTTGGTACTATTTTATTGGTTTGCATATCAAAGTAATGATTAATAGGGATAGTTGGGGGTATTCATATTTAATTGTCAGAGGTGAAATTCTTGGATTTATGAAAGATGAACATATGCGAAAGCATTTACCAAGGATGTTTTCA	0	2	3	2	16	28	47	109	38	76	2	42	0	0	4	0	0	0	0	0	0	0	2	1	0	0	0	0	0	0	0	0	0	0	0	0	0	0	372	N	96.1	GQ330588.1.1452_U	Eukaryota	Stramenopiles	Opalozoa	MAST-12	MAST-12C
232	40b42a540096f83514dd957bf4b04ee0	AGCTCCAATAGCGTATATTAAAGTTGTTGCAGTTAAAACGCTCGTAGTCTGAAGTGATGGGGCGGTGGTGTGTGGTCTGTAAAGACTATGTGGTACTGCTCTGTTTTTGAGCATTTTATAATGCTCGGATTACTTTGAGGAAATTAGAGTGTTCAAAGCAGGCGTGTGCTTGGATACTGCAGCATGGAATAATGGAATAGGACTCGCGTCTTATTTTGTTGGTTTGGAGATGTGAGTAATGATGAATAGGGACAGTTGGGGGCATTGGTATTCAGTAGTCAGAGGTGAAATTCTTGGATTTACTGAAGACTAACTAGTGCGAAAGCATTTGCCAAGGATGTTTTCA	0	0	0	0	0	0	0	0	0	0	0	0	0	0	0	0	0	0	0	0	0	167	171	25	3	0	0	0	0	0	0	0	1	0	4	1	0	0	372	N	92.2	AB749092.1.1625_U	Eukaryota	Obazoa	Fungi	Cryptomycota	Cryptomycotina
233	67fb67482cd6c9619c6600ef1f7e11b7	AGCTCCAATGGCGTATATTAAAGTTGTTGCAGTTAAAAAGCTCGTAGTTGGATTTCTGGCGGGAGCGACCGGTCGGCCCATTTGGGTGTGTACTAGTGTTGCGTCCGGCCATATTTGCGGAGAGCGTGTGCGGCATTAAGTTGTCGTGCTCGGGACCCGCATCGTTTACTGTGAGAAAATTAGAGTGTTCAAAGCAGGCTTATGCCTTGGATATGTTAGCATGGAATAATAAGATAAGACTTTGGCGGTCTATTTTGTTGGTTTGCACGCCATTGTAATGATTGATAGGGACAGTTGGGGGTATTCATATTTAATTGTCAGAGGTGAAATTCTTGGATTTATGAAAGATGAACTACTGCGAAAGCATTTACCAAGGATGTTTTCA	0	0	0	0	0	0	0	0	0	0	0	0	9	0	0	105	175	3	2	35	42	0	0	0	0	0	0	0	0	0	0	0	0	0	0	0	0	0	371	N	100	AB771842.1.1677_U,AB771870.1.1676_U,AB771861.1.1677_U,JN090886.1.1796_U,JN547283.1.1585_U,KJ925228.1.1501_U,KJ925249.1.1500_U	Eukaryota	Eukaryota_X	Eukaryota_XX	Eukaryota_XXX	Eukaryota_XXXX
234	3bb9a3ac693a11ff076f1227fda6ce9e	AGCTCCAATAGCGTATATTAAAGTTGCTGCAGTTAAAAAGCTCGTAGTTGGATTTCTGGCTTGACAGACCTGGCCCGCTCCTTAACGGTGTGAGTGCTGGTGCCTGTTTGCCATCCTTCCGTTGGAACTGCGTCTGCCCTTCACTGGGTGGGCGTAGGACCCGGATCTATTACTTTGAAAAAATTAGAGTGTTTAAAGCAGGCATTTTGCTCTGAATACATTAGCATGGAATAATAATCTAGGACTTCGGTTCTATTTTGTTGGTTTCTAGGACTGAAGTAATGATTGATAGGGACAGTTGGGGGTGCTAGTATTCAGAGGCCAGAGGTGAAATTCTTGGATTCTCTGAAGACTAACTTATGCGAAAGCATTCACCAAGGATGTCTTCT	0	0	23	4	0	0	0	168	110	53	0	7	5	0	0	0	0	0	0	0	0	0	0	0	0	0	0	0	0	0	0	0	0	0	0	0	0	0	370	N	89.5	EF024287.1.1808_U	Eukaryota	Rhizaria	Cercozoa	Filosa	Filosa_X
235	f58c415fb22047b7b1a2ef9a3a310807	AGCTCCAATAGCGTATATTTAAGTTGTTGCAGTTAAAAAGCTCGTAGTTGGATTTCGGGCGGGTCGCGGCGGTCCGCCACTGGTGTGCACTGCCGGGGTCCGCCTTTCTGTCGAGGACGAGTTGGGCTTTATTGACTGACTCGGGCTCGACGAGGTTACTTTGAGTAAATTAGAGTGTTCAAAGCAGGCGATCGCCCTGAATACATTAGCATGGAATAGCACGATAGGACTCTGGCCTATTTTGCTGGTCTGTAGGACCGGAGTAATGATTAAGAGGGACAGTCGGGGGCATTCGTATTTCATTGTCAGAGGTGAAATTCTTGGATTTATGAAAGACGAACTTCTGCGAAAGCATTTGCCAAGGATGTTTTCA	0	0	0	2	0	0	0	0	0	0	0	0	0	1	0	354	0	0	0	4	4	0	0	0	0	0	0	0	0	0	0	0	0	0	0	0	0	0	365	N	99.2	HQ219337.1.1748_U,HQ219440.1.1748_U,HQ219441.1.1748_U,EF196748.1.946_U,HQ219461.1.1748_U,HQ219339.1.1748_U,HQ219373.1.1748_U,HQ219357.1.1748_U,EF196718.1.930_U,EF196758.1.938_U,HQ219394.1.1748_U	Eukaryota	Archaeplastida	Chlorophyta	Chlorophyceae	Chlamydomonadales
236	bae7b224439a1299211cc76056a62144	AGCTCCAATAGCGTATATTAAAGTTGCTGCAGTTAAAAAGCTCGTAGTTGGATTTCTGGTTTGGCGCGCCTAGCCCGCCACGGTTTCGTGTGTGAGTGCTGGGTCGCGCCTGCCATCCTTCTAGAGAACGTCTCTACTCTTCATTGAGCCGGAGGCGCCATCTAGATCTTTTACTTTGAAAAAATTAGAGTGTTTAAAGCAGGCATTTGCTATGAATACATTAGCATGGAATAATAATGTAGGACTTCGGTTCTATTTTGTTGGTTTCTAGGACTGAAGTAATGATTGATAGGGATAGTTGGGGGTGCTAGTATTCAGTGGCCAGAGGTGAAATTCTCGGATTCACTGAAGACTAACTTATGCGAAAGCATTCACCAAGGATGTCTTCT	9	0	0	0	0	0	0	0	0	0	5	0	1	0	6	0	0	0	0	0	0	0	0	0	13	328	0	0	0	0	0	0	0	0	0	0	0	0	362	N	98.7	EU647174.1.1581_U	Eukaryota	Rhizaria	Cercozoa	Filosa-Sarcomonadea	Glissomonadida
237	ec8b415ef10b948f4ee253a2ca1468ae	AGCTCCAATAGCGTATATTAAAGTTGTTGCAGTTAAAACGCTCGTAGTCTGAAGTGATGGGGCGGTGCTGTGTGGTCTGTAAAGACTATGTGGTGCTGTTCTGTTTTTGAGCTGGTCAAACAGCTCGGATTACTTTGAGGAAATTAGAGTGTTCAAAGCAGGCGTGTGCTTGGATACTGCAGCATGGAATAATGGAATAGGACTCGCGTCTTATTTTGTTGGTTTGGAGATGTGAGTAATGATGAATAGGGACAGTTGGGGGCATTGGTATTCAGTAGTCAGAGGTGAAATTCTTGGATTTACTGAAGACTAACTAGTGCGAAAGCATTTGCCAAGGATGTTTTCA	0	0	0	0	0	0	0	0	0	0	0	0	0	0	0	0	0	0	0	0	0	187	111	39	0	13	0	0	0	0	0	0	0	2	1	4	0	3	360	N	92.5	AB749092.1.1625_U	Eukaryota	Obazoa	Fungi	Cryptomycota	Cryptomycotina
238	eabeb7fe9485d469349590cf69ea157e	AGCTCCAATAGCGTATATTAAAGTTGTTGCAGTTAAAACGCTCGTAGTCTGATGTAATGGGGACTGGAGTGGGGAGCAGCGATGCTCTTTGCTTTGGTCTCCATCAGGGGGACAGCAATGTCCCAGTTTACTTTGAGGAAATTAGAGTGTTCAAAGCAGGCTGTTGCTTGAATAGATTAGCATGGAATAATGGAATAGGACCTTGGTGCTATTTCGTTGGTTATGGGACTGGGGTAATGATTAATAGGGACAGTTGGGGCCGTTCATATTTCGTTGTCAGAGGTGAAATTCTTGGATTTACGAACGATGAACTTGTGCGAAAGCATTCGGCAAGGATGTTTTCA	0	96	187	34	0	0	2	0	0	0	2	0	0	0	36	0	0	0	0	0	0	0	0	0	0	0	0	0	0	0	0	0	0	0	0	0	0	0	357	N	88.7	JN054670.1.1469_U	Eukaryota	Obazoa	Fungi	Chytridiomycota	Chytridiomycotina
239	830448cc791fbe256ebb4fdaafc3c123	AGCTCCAATAGCGTATATTAAAGTTGTTGCAGTTAAAACGCTCGTAGTCTGAAGTGATGGGGCGGTGCTGTGTGGTCTGTAAAGACTATGTGGTACTGTTCTGTTTTTGAGCTGTTAACGCAGCTCGGATTACTTTGAGGAAATTAGAGTGTTCAAAGCAGGCGTGTGCTTGGATACTGCAGCATGGAATAATGGAATAGGACTCGCGTCTTATTTTGTTGGTTTGGAGATGTGAGTAATGATGAATAGGGACAGTTGGGGGCATTGGTATTCAGTAGTCAGAGGTGAAATTCTTGGATTTACTGAAGACTAACTAGTGCGAAAGCATTTGCCAAGGATGTTTTCA	0	0	0	0	0	0	0	0	0	0	0	0	0	0	0	0	0	0	0	0	0	174	127	43	0	0	0	0	0	0	0	0	0	0	2	8	0	0	354	N	92.5	AB749092.1.1625_U	Eukaryota	Obazoa	Fungi	Cryptomycota	Cryptomycotina
240	fdd5b56a4d0241bc06771c2e64490d7e	AGCTCCAATAGCGTATATTAAAGTTGTTGCAGTTAAAACGCTCGTAGTCTGATGTAATGGGGACTGGAGTGGGGAGCAGCGATGCTCTTTGCTTTGGTCTCCATCAGGGGGACAGCAATGTCCCAGTTTACTTTGAGGAAATTAGAGTGTTCAAAGCAGGCGATTGCTTGAATACTGCAGCATGGAATAATGGAATAGGACTCGCGTCTTATTTTGTTGGTTTGGAGATGTGAGTAATGATGAATAGGGACAGTCGGGGGCATTCGTATTTCATTGTCAGAGGTGAAATTCTTGGATTTATGAAAGACGAACTACTGCGAAAGCATTTGCCAAGGATGTTTTCA	0	13	96	8	0	0	0	0	0	0	0	0	0	0	28	0	0	0	0	0	0	2	0	3	0	8	0	2	0	0	0	58	19	13	37	29	7	30	353	N	95.9	JN054670.1.1469_U	Eukaryota	Obazoa	Fungi	Chytridiomycota	Chytridiomycotina
241	2a6250aaba024432694c47dd87b2ea4e	ATCACTGATAGCTTTCTCTTATGTTGTTGCAGTTAAAAAGCTCGTAGCCGTTAGTAGCATTGCGTGTCACTTTGAGAAAATCGGAGTGTTCAAATCAGGGCCACTGCTGTACGCCACAGCAAAGAATGACATCTCTTCCCGGCGACGGGGAGAATGCAGTATATGGCAGCGCGGGACTGGTGGTACTTGTTGGGGACAGGTGAAATAGGATGATCCGGCAAGGACTCTCGGCAGCGAAGGCGGTCGGTAAGCTCTGCCCAG	0	0	0	0	0	0	0	0	0	0	0	0	0	0	0	0	0	0	0	0	0	0	0	0	0	0	0	0	0	0	0	0	0	0	0	0	0	352	352	N	0	No_hit	No_hit
242	376fd66f11cb156007bc24c65d8c1e53	AGCTCCAATAGCGTATATTAAAGTTGTTGCAGTTAAAAAGCTCGTAGTTGAAGTTTGATAGAGGGATCTGTGTGAGTCGCAAGACTTGACACTGATTCTTCTTCATCTAGGGGAGACTGTACCGTAAGGTGCAGGTCCTCCCCAAGTTACTGTGAAGAAATTAGAGTGTTTAAAGCAGGCAATAGCTTGAATACATCAGCATGGAATAACAATAAGGCCTTACGTCTTTTTGTTGGTTTGGGGACGAAAGAAATGATTAATAGGAACAGTTGGGGGCATTAGTATTCAGTAGTCAGAGGTGAAATTCTTGGATTTACTGAAGACTAACTAGTGCGAAAGCATTTGCCAAGGATGTTTTCA	0	0	0	0	0	0	0	0	0	0	0	0	0	0	0	0	0	0	0	0	0	0	80	226	0	0	0	0	0	0	0	0	0	0	33	9	1	0	349	N	82.5	JN825686.1.1032_U,FJ577832.1.1640_U	Eukaryota	Obazoa	Fungi	Cryptomycota	Cryptomycotina
243	400f564821cd51c730643abbfa1e12fd	AGCTCCAATAGCGTATATTTAAGTTGCTGCAGTTAAAAAGCTCGTAGTTGAATTTCTGGTCTCGGACATCGGTCTGCCTCGAACGAGGTACGTACCAGTTGTCTGAATCCATCCTCGGGGAAAACATGTCTGGCATTCAGTTGTTGGGCATGGGATCCTCGTCATTTACTGTGAGCAAAATAGAGTGTTCAAAGCAGGCTTATGCCGTTGAATACATTAGCATGGAATAATAAGATAGGACCTTGGTCTATTTTGTTGGTTTGTACTCCAAGGTAATGATTAATAGGGATAGTTGGGGGTATTCGTATTCAATTGTCAGAGGTGAAATTCTTGGATTTATGGAAGACGAACTACTGCGAAAGCATTTACCAAGGATGTTTTCA	0	0	0	0	0	0	0	0	0	0	0	0	0	0	0	0	0	0	0	0	0	0	42	96	2	0	0	0	0	0	0	0	28	2	3	114	58	0	345	N	99.2	AJ236859.1.1710_U,AY651083.1.1700_U,AY651082.1.1701_U,JQ315654.1.1667_U,AY994316.1.1647_U,DQ388558.1.1646_U	Eukaryota	Stramenopiles	Ochrophyta	Chrysophyceae	Chrysophyceae_X
244	c16419f03f1959464acc690481bbe521	AGCTCCAATAGCGTATACTAAAGTTGTTGCAGTTAAAAAGCTCGTAGTTGAATTTCTGGTCGTGGCAATCGGTCCGCCCTTCACTGGGTGAGTACCAGGTTTCTGCGGCCATCCTCGGGGAGAGCACATCGGGCATTAAGTTGTCTGGTGTGGGATCCTCGTCCTTTACTGTGAGCAAAATAGAGTGTTCAAAGCAGGCTTAGGCCGTTGAATACATTAGCATGGAATAATAAGATAGGACCTTGGTCTATTTTGTTGGTTTGTTTTCCAAGGTAATGATTAATAGGGATAGTTGGGGGTATTCGTATTCAATTGTCAGAGGTGAAATTCTTGGATTTATGGAAGACGAACTACTGCGAAAGCATTTACCAAGGATGTTTTCA	0	0	11	0	0	0	0	0	0	0	0	0	208	38	0	15	9	0	0	0	61	0	0	0	0	0	0	0	0	0	0	0	0	0	0	0	0	0	342	N	100	AY642717.1.1718_U,JQ967319.1.1416_U,JQ967318.1.930_U	Eukaryota	Stramenopiles	Ochrophyta	Chrysophyceae	Chrysophyceae_X
245	b5d62da3c5730004029d487564737e32	AGCTCCAATAGCGTATACTAAAGTTGTTGCAGTTAAAAAGCTCGTAGTTGGATTTCTGGCAGTGGACGCTGGGTCCGCCCCGCGAGGGGTGTTGTTTACCCGGTTTCGTCTGCAGCCTTTTTCGAGGAGAGCGCGTCTGGCATTAAGTTGTCGGGCTGCGGGATCCTCGTCATTTACTGTGAGCAAAATAGAGTGTTCAAAGCAGGCTTTTATACGCCGTTGAATACATTAGCATGGAATAATAAGATAAGACCTTGGTCTATTTTGTTGGTTTGCACTCCAAGGTAATGATTAATAGGGATAGTTGGGGGTATTCGTATTCAATTGTCAGAGGTGAAATTCTTGGATTTATGGAAGACGAACTACTGCGAAAGCATTTACCAAGGATGTTTTCA	0	0	1	1	0	2	0	0	0	0	0	0	311	10	0	0	2	0	0	0	14	0	0	0	0	0	0	0	0	0	0	0	0	0	0	0	0	0	341	N	100	AB520721.1.1709_U,AB520716.1.1709_U,AB749062.1.1709_U,AB749063.1.1716_U	Eukaryota	Stramenopiles	Ochrophyta	Chrysophyceae	Chrysophyceae_X
246	fcf450907c872523df2f9dad9cf81260	AGCTCCAATAGCGTATATTAAAGTTGTTGCAGTTAAAACGCTCGTAGTCTGAAGTGATGGGGCGGTGCTGTGTGGTCTGTAAAGACTATGTGGTGCTGCTCTGTTTTTGAGCTGTGCAAACAGCTCGGATTACTTTGAGGAAATTAGAGTGTTCAAAGCAGGCGTGTGCTTGGATACTGCAGCATGGAATAATGGAATAGGACTCGCGTCTTATTTTGTTGGTTTGGAGATGTGAGTAATGATGAATAGGGACAGTTGGGGGCATTGGTATTCAGTAGTCAGAGGTGAAATTCTTGGATTTACTGAAGACTAACTAGTGCGAAAGCATTTGCCAAGGATGTTTTCA	0	0	0	0	0	0	0	0	0	0	0	0	0	0	0	0	0	0	0	0	0	167	123	36	0	1	0	0	0	0	0	0	0	0	10	1	2	1	341	N	92.2	AB749095.1.1627_U	Eukaryota	Obazoa	Fungi	Cryptomycota	Cryptomycotina
247	29f00db30d849bcba6f3d878781359e0	AGCTCCAATAGCGTATATTAATGTTGTTGCAGTTAAAAAGCTCGTAGTTGAATTTCTGGCTAGTCTTATAGCTGGCCTCGGTCGTTATAAGGCTAGTCATCCGTTAGAGAACCATGGCCGTCCTTAACTGGTCACCATGGAGATCTAACATTTTACTTTGAAAAAATTAGAGTGTTCAAGGCAGGCAATCGTCATGAATACTATAGCATAGAATAATGGAATAGGACTTTGGTTCATTTTATTGGTTATTGAACCTTAGTAATGATTAACAGGGACAGTTGGGGGCATTAGTATTTAATTGTCAGAGGTGAAATTCTTGGATTTATTAAAGACTAACTTATGCGAAAGCATTTGCCAAGGATGTTTTCA	0	30	127	7	7	117	42	1	3	6	0	0	0	0	0	0	0	0	0	0	0	0	0	0	0	0	0	0	0	0	0	0	0	0	0	0	0	0	340	N	100	AY829526.1.1731_U	Eukaryota	Alveolata	Ciliophora	CONThreeP	CONThreeP_X
248	7f2b53c861aab90e7a371ac378dd8d51	AGCTCCAGTAGCGTATATTAAAGTTGTTGCGGTTAAAAAGCTCGTAGTTTGAATATCCCTCACTAGAGGATGACCATTTGGTAGCCACTTTGAGAAAATAGGAGTGCTTCAAGCGAATTTATGTTGCGTACTTTTTAGCATAGTACGGCGTAGATGAAGAAGGATCGTATCCATCATCATCACTTTTAGAGAAGCAGTGGGGGACATTCGTATTTTTATGTCAGAGGTGAAATTCTTGGATTTTACGAGGAAGAGCAGAGGCAAAAGCATTTGTCCAAAATGTTTTAC	0	24	129	8	0	1	15	0	2	1	1	60	0	0	98	0	0	0	0	0	0	0	0	0	0	0	0	0	0	0	0	0	0	0	0	0	0	0	339	N	53.8	KC487844.1.1648_U,KC486070.1.1650_U,KC487961.1.1650_U,KC488117.1.1650_U,KC487648.1.1651_U	Eukaryota	Alveolata	Chrompodellids	Colpodellidea	Colpodellida
249	6fc8fa59368a7f492ee38012e9972498	AGCTCCAATAGCGTATATTAAAGTTGTTGCAGTTAAAACGCTCGTAGTCTGAAGTGATGGGGCGGTGCAGTGTGGTCTGTAAAGACTATGTGGTACAGTCCTGTTTTTGAGCTGTGCAAGCAGCTCGGATTACTTTGAGGAAATTAGAGTGTTCAAAGCAGGCGTGTGCTTGGATACTGCAGCATGGAATAATGGAATAGGACTCGCGTCTTATTTTGTTGGTTTGGAGATGTGAGTAATGATGAATAGGGACAGTTGGGGGCATTGGTATTCAGTAGTCAGAGGTGAAATTCTTGGATTTACTGAAGACTAACTAGTGCGAAAGCATTTGCCAAGGATGTTTTCA	0	0	0	0	0	0	0	0	0	0	0	0	0	0	0	0	0	0	0	0	0	118	186	18	0	0	0	0	0	0	0	0	0	3	7	7	0	0	339	N	91.4	AB749095.1.1627_U	Eukaryota	Obazoa	Fungi	Cryptomycota	Cryptomycotina
250	15f7ec3ed4302e5746e2f9dbcfac845c	AGCTCCAGTAGCGTATGCTAAAGTTGCTGCAGTTAAAAAGCTCGTAGTTGAACCTTTGGCTTTGGGATTTGGGTTGACCGCAAGGTCTTACTCTCTTCTCTAGCCTCTTTCGGAGGATTGGGCTTAACAGCTCAACGCCTCTATGTTACTGTGAAGAAATTAGAGTGTTTAAAGCAGGCAATCGCTTGAATACATCAGCATGGAATAACAAGATAGGACTAGCGTTCTACTTGTTGGTTTGAGGGCGCAAGTAATGATTAATAGGAACAGTTGGGGGCATTTGTATTTAGCAGTCAGAGGTGAAATTCTTGGATTTGCTAAAGACAAACTAGTGCGAAAGCATTTGCCAAGGATGTTTTCA	0	0	1	0	0	0	0	0	0	0	0	7	0	0	5	0	0	0	0	0	0	1	110	213	0	1	0	0	0	0	0	0	0	0	0	0	0	0	338	N	98.9	FJ810615.1.1232_U	Eukaryota	Obazoa	Fungi	Cryptomycota	Cryptomycotina
251	4440b9b3b0e9d395dfa707f046578c4d	AGCTCTAATAGCATATATTAAAGTTGTTGCAGTTAAAAAGCTCGTAGTCGGATTTTGGGCGCGTGTGGGCTGTCGGCCTCTGGTCGGACGGCATGCGCGTGCCTTTTTGCTTGGGGAACCCATGGCGGTTCACGCCGTCGTGGTGGGCCACAGGCCGTTTACTTTGAAAAAATTAGAGTGTTCAAAGCAGGCTGTTGCTTGAATAGATTAGCATGGAATAATGGAATAGGACCTTGGTGCTATTTCGTTGGTTATGGGACTGGGGTAATGATTAATAGGGACAGTTGGGGCCGTTCATATTTCGTTGTCAGAGGTGAAATTCTTGGATTTACGAACGATGAACTTGTGCGAAAGCATTCGGCAAGGATGTTTTCA	0	0	6	0	2	0	0	0	0	0	0	0	12	0	0	217	4	12	0	3	81	0	0	0	0	0	0	0	0	1	0	0	0	0	0	0	0	0	338	N	100	AB240954.1.1601_U,DQ409133.1.955_U,AF508270.1.1726_U	Eukaryota	Cryptista	Cryptophyta	Cryptophyceae	Cryptomonadales
252	4051e9b786c25d40f5f4b0bbea41c702	AGCTCCAATAGCGTATATTAAAGTTGCTGCAGTTAAAAAGCTCGTAGTTGGATTTCTGGGGTCCGGCGGCGGTCTGCCTCACGGCATGCACTGTGCGCGGGGCTCCTTTTGCTCGAAGGCGGCCGGTGCCCTTCACTGGGTGGCGGTTTCGAATTCGGGACCTTTACTTTGAAAAAATTAGAGTGTTCAAAGCAGGCATTTTGGCTTGGATACATTAGCATGGAATAATGGAATAGGACTTTGGTTCTATTTTGTTGGTTTCTAGGACTGAAGTAATGATTAATAGGGACAGTTGGGGGCATTAGTATTTAATTGTCAGAGGTGAAATTCTTGGATTTATGGAAGACGAACTACTGCGAAAGCATTTACCAAGGATGTTTTCA	0	0	0	0	0	0	0	7	18	2	122	167	0	0	0	0	0	0	0	0	0	1	0	13	0	6	0	0	0	0	0	0	0	0	0	0	0	0	336	N	90.1	JN825671.1.1015_U	Eukaryota	Obazoa	Choanoflagellida	Choanoflagellatea	Craspedida
253	92e79e6ec933a2f966a374d7e4624bf1	AACTCCAAGAGTGTATCTTAATGTTGCTGCAGTTAAAAAGCTCGTAGTTGAATTTCTGAAGATGGGAGAAGCTCACGCGGATCCCGTCTTCATCCGCTCGGAGAGGCTAGGGAACTTTAATCGGGACTCTAGATGACCCAGCATTTTACTTTGAAGAAATTAGAGTGTTCATGGCAGGCCTTGCTTGCATAAATTAGCATGGAATAATGGAATAAGACTAGTCTGTTTTATTGGTTGACAGAATAGTAATGATTAACAGGGACAGTCGGGGGCATTCGTACTCAGTGGCCAGAGGTGAAATTCTTAGACTCGCTGAAGACGCACTAATGCGAAAGCATTTGCCAAGGATGTTTTCA	0	0	0	0	0	0	0	0	0	0	0	0	0	0	0	0	328	0	0	5	0	0	0	0	0	0	0	0	0	0	0	1	0	0	0	0	0	0	334	N	100	JN111978.1.1047_U,AF300282.1.1663_U,AF300283.1.1662_U	Eukaryota	Alveolata	Ciliophora	Phyllopharyngea	Cyrtophoria_4
254	34406ae86f896baee3e8e04fa4da1bd6	AGCTCCAATAGCGTATATTCAAGTTGTTGCAGTTAAAAAGCTCGTAGTTGAATTTTGGGCCTGGCTAGGCGGTTTAACCGCAAGGTTAGCACTGCTTTGGTCGGGCCTTTCCTTCTAGGGAACTAGCGTGCGCTTTATTGAGTGCGCTAGGGATCTAGGACTGTTACTTTGAAAAAATTAGAGTGTTTAAAACAGGCTTATGCTTGAATACATTAGCATGGAATAACGGAATAGGACTTTGTTTCTATTTTGTTGGTTTTCAGAAACGAAGTAATGATTAATAGGGATAGTTGGGGGCATTAGTATTCCATTGTCAGAGGTGAAATTCTTGGATTTATGAAAGACTAACTTCTGCGAAAGCATTTGCCAAGGATGTTTTCA	0	0	0	0	0	0	0	0	0	0	0	0	0	0	0	0	0	0	0	278	55	0	0	0	0	0	0	0	0	0	0	0	0	0	0	0	0	0	333	N	97.4	KF219356.1.1063_U	Eukaryota	Obazoa	Fungi	Chytridiomycota	Chytridiomycotina
255	4f2e103bb3fdad2efca84176bcc236f9	AGCTCCAATAGCGTATATTAAAGTTGCTGCAGTTAAAAAGCTCGTAGTTGGATTTCTGGCTCTCGGTTGACCGGGCCCGGCCCTAGTGGTTTGTGTGCTTGTGTCAGCTGGCCATCCTGCCGGTTTTTGGACGAGCGTCTTGCCCTTCGGGGTGGAGGCGTCTCGGACCCGGCACTATTACTTTGAAAAAATTAGAGTGTTTCAAGCAAGCGTTTCGCTTTGAATACATTAGCATGGAATAATAAAGTAGGACTTTGGTTCTATTTTGTTGGTTTCAGGACTGAAGTAATGATTGATAGGGACAGTTGGGGGTGCTAGTATTCAGCGGCCAGAGGTGAAATTCTTTGATTCGCTGAAGACTAACTTATGCGAAAGCATTCACCAAGGATGTCTTCT	0	0	0	0	0	0	0	0	0	0	0	0	0	0	0	0	0	0	0	0	0	0	0	0	0	0	0	0	0	0	257	33	3	0	14	24	0	0	331	N	83.7	EU567244.1.1122_U	Eukaryota	Rhizaria	Cercozoa	Filosa-Granofilosea	Limnofilida
256	74151651bc26a4ec4adefe09116dd9b2	AGCTCCAATAGCGTATATTTAAGTTGCTGCAGTTAAAAAGCTCGTAGTTGGATTTCGGGTGGGGCCTGCCGGTCCGCCGTTTCGGTGTGCACTGGCAGGGCCCACCTTGTTGCCGGGGACGGGCTCCTGGGCTTCACTGTCCGGGACTCGGAGTCGGCGCTGTTACTTTGAGTAAATTAGAGTGTTCAAAGCAGGCAATCAAAAACGCTTGAATACATTAGCATGGAATAATGGAATAGGACTTTGGTCTTATTTTGTTGGTTTCTAGGACTGAAGTAATGATTAATAGGGACAGTTGGGGGCATTCGTATTTAATTGTCAGAGGTGAAATTCTTGGATTTATGAAAGACGAACTTCTGCGAAAGCATTTGCCAAGGATGTTTTCA	0	0	0	0	0	0	0	0	0	0	0	0	0	0	0	0	0	0	0	0	0	0	1	1	0	326	0	0	0	0	0	0	0	0	0	0	0	0	328	N	93.5	FM205852.1.2103_UC,AY195980.1.1796_U,AB506071.1.2123_R,AF237662.1.1760_U,AB506070.1.2123_R,FM205865.1.1779_U,FM205851.1.2103_UC,AB437244.1.2123_R,AB260894.1.2123_G	Eukaryota	Archaeplastida	Chlorophyta	Trebouxiophyceae	Chlorellales
257	d8eaddc5ccd60d34d3f8fc5128805994	AGCTCCAATAGCGTATATTAAAGTTGTTGCAGTTAAAAAGCTCGTAGTTGAAATTCCGGCTATTTTTAGCCTGTCTGCAAAGGTGTTGGATACCGTAAAAAGTTTCTGACTCACGAACAGACTTTTACTGTGAAAAAATTAGAGTGCTCAAAGCAGGCTTTTGCTTGAATATTTCAGCATGGAATAATAAAAGACGACTTCAGTCATTTTATTGGTTATTGACAGAAGTAATGATTAACAGAAACAGTTGGGGGCATTCGTATTTGATAGTCAGAGGTGAAATTCTTGGATTTATGAAAGACGAACTTCTGCGAAAGCATTTGCCAAGGATGTTTTCA	0	0	0	0	0	0	0	0	0	0	0	0	0	0	0	0	0	0	0	0	0	0	0	0	0	328	0	0	0	0	0	0	0	0	0	0	0	0	328	N	90.8	AB330056.1.1488_U	Eukaryota	Alveolata	Ciliophora	Phyllopharyngea	Suctoria
258	4bc67b5e9be22bc7f0cc6654d9ddbaf4	AGCTCCAATAGCGTATATTAAAGTTGTTGCAGTTAAAACGCTCGTAGTCTGATGTAATGGGGACGGTTGTGTGGTTCAGCAATGATCTGTGCAACTGTTTCCATAAATCCGGGACAGCAATGTCCCAATTTACTTTGAGGAAATTAGAGTGTTCAAAGCAGGCGATTGCTTGAATACTGCAGCATGGAATAATGGAATAGGACTCGCGTCTTATTTTGTTGGTTTGGAGATGTGAGTAATGATGAATAGGGACAGTTGGGGGCATTGGTATTCAGTAGTCAGAGGTGAAATTCTTGGATTTACTGAAGACTAACTAGTGCGAAAGCATTTGCCAAGGATGTTTTCA	0	0	0	0	0	0	0	0	0	0	0	0	0	0	0	310	0	0	0	0	0	0	0	0	0	0	0	0	13	0	0	0	0	0	0	1	1	0	325	N	95.7	EU091850.1.1400_U	Eukaryota	Obazoa	Fungi	Cryptomycota	Cryptomycotina
259	e426d0114f56167881f11bf9848092a3	AGCTCCAATAGCGTATATTAAAGTTGTTGCAGTTAAAACGCTCGTAGTCTGATGTAATGGGGACTGGAGTGGGGAGCAGCGATGCTCTTTGCTTTGGTCCTCATCAGGGGGACAGTAATGTCCCAGTTTACTTTGAGGAAATTAGAGTGTTCAAAGCAGGCGATTGCTTGAATACTGCAGCATGGAATAATGGAATAGGACTCGCGTCTTATTTTGTTGGTTTGGAGATGTGAGTAATGATGAATAGGGACAGTTGGGGGCATTGGTATTCAGTAGTCAGAGGTGAAATTCTTGGATTTATGAAAGACGAACTACTGCGAAAGCATTTGCCAAGGATGTTTTCA	0	0	0	0	0	0	0	0	0	0	0	0	0	0	0	0	0	0	0	0	0	1	4	1	0	0	0	0	0	0	0	115	21	16	33	33	8	88	320	N	98.5	JN054670.1.1469_U	Eukaryota	Obazoa	Fungi	Chytridiomycota	Chytridiomycotina
260	245e847d55703773b353000ae87061cf	AGCTCCAATAGCGTATATTAAAGTTGTTGCAGTTAAAAAGCTCGTAGTTGGATTTCTGGGTTCAGCTTTCGGTCCGTGGACTTGTTTCATGTGTACTGTTTAATGTCTGAACTCATCCTTGTAGTAATTATATCTGGCATTCAGTTGTCGGGTATAGGAGCTGCATCGTTTACTGTGAAAAAATTAGAGTGTTTAAAGCAGGCTTATGCCGTGAATACATTAGCATGGAATGATATTATAGGACTTTGGTACTATTTTATTGGTTTGCATATCAAAGTAATGATTAATAGGGATAGTTGGGGGTATTCATATTTAATTGTCAGAGGTGAAATTCTTGGATTTATGAAAGATGAACATATGCGAAAGCATTTACCAAGGATGTTTTCA	0	5	5	0	13	153	29	67	6	33	1	4	0	0	0	0	0	0	0	0	0	0	0	0	0	0	0	0	0	0	0	0	0	0	0	0	0	0	316	N	94.3	GQ330588.1.1452_U,EF196772.1.946_U	Eukaryota	Stramenopiles	Opalozoa	MAST-12	MAST-12C
261	ea5e9c941f563e395a8a87377a3bff1a	AGCTCCAATAGCGTATATTAATGTTGTTGCAGTTAAAAAGCTCGTAGTTGGATTTCTGGTCGGAGCGCTAGGCCGGCTCCGCAAGGGGTCGCGCTGTGTTTCTTCGTCCATCCTCAGGGGAACCGGCGCTGGTATTCATTTATCGGCGTCGGGACGCCTGTCGTTTACTGTGAACAAATTAGAGTGTTCAAAGCAAGGTGTACTTGAATACATTAGCATGGAATAATAAGATAGGACTTTGGTGGTTCTTTTTTGATATTTTGTTGGTTTGCACGCCAAAGTAATGATTAATAGGAGCAGTTGGGGGTATTCGTATTCAATTGTCAGAGGTGAAATTCTTGGATTTATAGAAGACGAACTACTGCGAAAGCATTTACCAAGGATGTTTTCA	0	0	0	0	0	0	0	0	0	0	0	0	0	2	0	62	230	0	0	7	13	0	0	0	0	0	0	0	0	0	0	0	0	0	0	0	0	0	314	N	100	JF730839.1.1716_U	Eukaryota	Stramenopiles	Ochrophyta	Dictyochophyceae	Dictyochophyceae_X
262	8826f93f8eb3b1e9e620f72d16a49ae1	AGCTCTAATAGCGTATATTAAAGTTGTTGCAGTTAAAAAGCTCGTAGTTGGATTTTGAGGTCGATCGGGCGGGCGGCGCAAGTTGCACTGCTTGGTCGGCTTCTTTCTTCCGTGTGACCAGCGGCATTCACTTGTCGTTGTAATTGCGCGGATCGTTTACTGTGAAAAAATTAGAGTGTTCAAGGCAGGCGTTTGCTTGAATACATTAGCATGGAATAATGGAATAGGACTTCGGACCTATTTTGTTGGTTTCTAGGACCGTCGTAATGATTAATAGGGACAGTTGGGGCCGTTCATATTCCGTAGTCAGAGGTGAAATTCTTGGATTTACGGAAGATGAACTACTGCGAAAGCATTCGGCAAGGATGTTTTCG	0	0	0	0	0	0	0	0	0	0	0	0	0	0	0	101	204	2	0	1	0	0	0	0	0	0	0	0	0	0	0	0	0	0	0	0	0	0	308	N	100	DQ244012.1.1770_U,JN547273.1.992_U	Eukaryota	Cryptista	Cryptophyta	Cryptophyceae	Cryptophyceae_X
263	9bb01b7db9363a32f9eda43c2ada93fe	AGCTCCAATAGCGTATATTAAAGTTGTTGCAGTTAAAAAGCTCGTAGTTGGACTTTAGGCAAGGCGGCCTGGTCACCCTCTGGGTGTACTGGGATCGCTGCGCCTCACCTTCGGGGAGCTAGTCGTGCGCAAGTGCGCTAGGGAACCGAGCCTTACCTTGAGGAAATTAGAGTGTTTAAAGCAGGCTTATGCTTGAATACGTTAGCATGGAATAACATGATAGGACTTTGGTTCTATTTTGTTGGTTTGAGGACCAAAGTAATGATTAATAGGGACAGTTGGGGGCATTAGTATTCAATAGTCAGAGGTGAAATTCTTGGATTTATTGAAGACTAACTAATGCGAAAGCATTTGCCAAGGATGTTTTCA	5	1	0	0	0	0	0	81	7	12	9	146	0	0	20	0	0	0	0	0	0	0	0	22	0	2	0	0	0	0	0	0	0	0	0	0	0	0	305	N	98.9	FJ490225.1.976_U	Eukaryota	Obazoa	Fungi	Cryptomycota	Cryptomycotina
264	e3d200b4efb7456b5918d03642326d68	AGCTCCAATAGCGTATATTAAAGTTGTTGCAGTTAAAAAGCTCGTAGTTGAAGTTCTGGCTGTTCGATCCTCGAGCTCTGTAGCCGAGGAATCGACAGTCATCCGCTTGCAAATATATGTTCGCCTTTAACCGGGCGGCTATATGAGTAAGCATTTTACCTTGAGAAAAACAGAGTGTTCCAGGCAGGTTTGTCCGGAATGCATTAGCATGGAATAATAGAATATGACTGAAGTCGATTTATTGGTTTGAGGCTTTAGTAATGATTAATAGGAACAGTCGGGGGCATTGGTACTTGTCAGTCAGAGGTGAAATTCTAGGATTTGACAAAGACTAACAAATGCGAAAGCATTTGCCAAGGATGTTTTCA	0	0	0	0	0	0	0	0	0	0	0	0	0	0	0	0	0	0	0	0	0	0	0	0	230	8	0	0	0	0	0	0	0	0	0	65	2	0	305	N	99.2	EF586172.1.673_U	Eukaryota	Alveolata	Ciliophora	Oligohymenophorea	Peritrichia_2
265	ada41e0da6744bd6cfd1ecb34853b568	AGCTCCAATAGCGTATATTAAAGTTGTTGCAGTTAAAAAGCTCGTAGTTGGATTTCTGGTTTGGGCGTCCGGTCCGCCTCCTTTGGAGGTGCGTACTAAGGATGTTTGAGCCATTTTTTGTGAGGATGTTCTTCTGCCATTAAGTTGGTGGTTGAATAGACTTGCATCTTTTACTGTGAAAAAATTAGAGTGTTTAAAGCAGGCGTTTGCTCATTGAATACATTAGCATGGAATAATAAGATACGACCTTGGTGGTCTATTTTGTTGGTTTGCACACCAGGGTAATGATTAATAGGGACAGTTGGGGGTATTCATATTTCAGCGTCAGAGGTGAAATTCTTGGATCGCTGAAAGATGAGCTTAGGCGAAAGCATTTACCAAGGATGTTTTCA	0	0	0	0	0	0	0	0	0	0	0	0	0	0	0	216	89	0	0	0	0	0	0	0	0	0	0	0	0	0	0	0	0	0	0	0	0	0	305	N	99.2	GU067950.1.1819_U	Eukaryota	Stramenopiles	Pseudofungi	Oomycota	Oomycota_X
266	b7f88b8608f833b6769bd8db77fe8b09	AGCTCCAATAGCGTATATTTAAGTTGCTGCAGTTAAAAAGCTCGTAGTTGGATTTCGGGTGGGGCCTGCCGGTCCGCCGTTTCGGTGTGCACTGGCAGGGCCCACCTTGTTGCCGGGGACGGGCTCCTGGGCTTCACTGTCCGGGACTCGGAGTCGGCGCTGTTACTTTGAGTAAATTAGAGTGTTCAAAGCAGGCCTACGCTCTGAATACATTAGCATGGAATAATAAGATAGGACCTTGGTCTATTTTGTTGGTTTGTACTCCAAGGTAATGATTAATAGGGATAGTTGGGGGTATTCGTATTCAATTGTCAGAGGTGAAATTCTTGGATTTATGGAAGACGAACTACTGCGAAAGCATTTACCAAGGATGTTTTCA	0	0	0	0	0	0	0	0	0	0	0	0	1	1	0	0	0	0	0	0	1	0	19	59	12	1	0	0	1	0	0	0	11	0	3	143	51	0	303	N	94.2	FM205834.1.1779_U,JN051664.1.1055_U,JX097061.1.1770_U,HQ702283.1.1630_U,KC416208.1.1367_U,FM205862.1.2098_U,FM205860.1.1779_U,X72854.1.1797_U,DD279065.1.1783_U,JX889639.1.1751_U,FM205862.1.2098_UC,X62441.1.1797_U,GQ122369.1.1672_U,HQ702288.1.1630_U,FJ946888.1.1670_U,KC416209.1.1514_U,AM231738.1.1777_U,AY197628.1.1759_U,FM205883.1.2379_UC,AB162915.1.3271_G,AB162915.1.3271_R,JX097057.1.1770_U,FM205…	Eukaryota	Archaeplastida	Chlorophyta	Trebouxiophyceae	Chlorellales
267	762cc74991b12c1567babcb57a48f03f	AGCTCCAATAGCGTATACTAAAGTTGTTGCAGTTAAAAAGCTCGTAGTTGGATTTCTGGCAGTGGGCCCCGGTCCGCCCCGCGAGGGGTGTTGTTTACCTGGTTTGGCCTGCAGCCTTTTTCGAGGAGAGCGCGTCTGGCATTCAGTTGTCGGGCTGCGGGATCCTCGTCATTTACTGTGAGCAAAATAGAGTGTTCAAAGCAGGCTTTTACGCCGTTGAATACATTAGCATGGAATAATAAGATAAGACCTTGGTCTATTTTGTTGGTTTGCACTCCAAGGTAATGATTAATAGGGATAGTTGGGGGTATTCGTATTCAATTGTCAGAGGTGAAATTCTTGGATTTATGGAAGACGAACTACTGCGAAAGCATTTACCAAGGATGTTTTCA	0	0	0	0	0	0	0	0	0	0	0	0	250	38	0	0	1	0	0	10	4	0	0	0	0	0	0	0	0	0	0	0	0	0	0	0	0	0	303	N	97.5	AB520721.1.1709_U,AB520716.1.1709_U,AB749062.1.1709_U,AB749063.1.1716_U	Eukaryota	Stramenopiles	Ochrophyta	Chrysophyceae	Chrysophyceae_X
268	026230788f83338e4a04ed363613ce20	AGCTCCAATAGCGTATATTAAAGTTGTTGCAGTTAAAACGCTCGTAGTTGAATTTTGCGTAGTGGTCGACGGGTTTACCTGGCGGCGACTTTGCGTTGGGAGCGGGGGAGACCCCGCCTCCCGTGTTACTGTGAAGAAATTAGAGTGTTTAAAGCAGGCATTTGCTTGAATAGGTCAGCATGGAATAACGATTACTGATCGTTGGTCGCAATCAACCGATTGATAGGGACAGGCGGGGGCATTGGTATTTGGCAGTCAGAGGTGAAATTCTTGGATTTGGCAAAGACCAACTAGTGCAAAGGCATTTGCCAAGGATGTTTTCA	0	13	17	81	0	0	0	0	0	0	6	70	0	0	114	0	0	0	0	0	0	0	0	0	0	0	0	0	0	0	0	0	0	0	0	0	0	0	301	N	72.4	FN690009.1.1538_U,FN690001.1.1539_U,FN690000.1.1527_U,FN690006.1.1539_U,FN689998.1.1523_U,FN690002.1.1538_U,FN690005.1.1545_U,FN690004.1.839_U,FN689999.1.1547_U,FN690003.1.838_U,FN690008.1.839_U	Eukaryota	Alveolata	Ciliophora	Litostomatea	Haptoria_6
269	e93f149e4f84eb2a475106d59d1c731e	AGCTCCAATAGGATATATCAAAGTTGTTGCAGTTGAAAAGCTCGTAGTCGTATTTCTGGTGGGTCGATGTGTCCGGCGGACTGCGCAAGCAGTCTTGCTCGGGGGCCGCCTGCCATTTTGTGGGCTCAAGTGGCCACGAGGTGGTTTACTCTATGTCGTGGTCGCTCCACTCCGTCACTGAGAGCAAATTGGAGTGCTCAAAGCAGGCTTTACAGCTTTGAACATCTTAGCTTGGAATGACAAAGTATGACTTTTGGTTCACTTTGTTGGTTATGAATTAGAAGTAATGATAAATAGGAACAGTTGCGGGGGTACTCGTACTGGGAAGTCAGAGGTGAAATTCTTAGATTTTCCCACGACGAACGACTGCGAAAGCATTTACCAAGGATGTTTTCA	0	0	0	0	0	0	0	281	18	0	0	0	0	0	0	0	0	0	0	0	0	0	0	0	0	0	0	0	0	0	0	0	0	0	0	0	0	0	299	N	90.2	AB721051.1.1697_U	Eukaryota	Stramenopiles	Sagenista	Labyrinthulomycetes	Amphifilida
270	348c7451e6cf70edec567de3cafa2595	AGCTCCAATAGCGTATATTAAAGTTGTTGCAGTTAAAACGCTCGTAGTCTGATGTAATGGGGACTGGAGTGGGGAGCAGCGATGCTCTTTGCTTTGGTCTCCATCAGGGGGACAGCAATGTCCCAGTTTACTTTGAGGAAATTAGAGTGTTCAAAGCAGGCGATTGCTTGAATACTGCAGCATGGAATAATGGAATAGGACTCGCGTCTTATTTTGTTGGTTTGGAGATGTGAGTAATGATGAATAGGGACAGTTGGGGCCGTTCATATTTCGTTGTCAGAGGTGAAATTCTTGGATTTACGAACGATGAACTTGTGCGAAAGCATTCGGCAAGGATGTTTTCA	0	62	169	44	0	0	3	0	0	0	1	0	0	0	19	0	0	0	0	0	0	0	0	0	0	0	0	0	0	0	0	0	0	0	0	0	0	0	298	N	94.8	JN054670.1.1469_U	Eukaryota	Obazoa	Fungi	Chytridiomycota	Chytridiomycotina
271	4af3c10715241ab0d0e56daa99cab00c	AGCTCCAATAGCGTATATTTAAGTTGTTGCAGTTAAAAAGCTCGTAGTTGGATTTCGGGCGGGTCGCGGCGGTCCGCCTCTGGTGTGCACTGCCGTGGTCCGCCTTTCTGTCGAGGACGGGCTCCTGGGCTTTACTGTCTGGGACTCGGGCTCGACGAGGTTACTTTGAGTAAATTAGAGTGTTCAAAGCAGGCGATCGCCCTGAATACATTAGCATGGAATAGCACGATAGGACTCTGGCCTATCTTGCTGGTCTGTAGGACCGGAGTAATGATTAAGAGGGACAGTCGGGGGCATTCGTATTTCATTGTCAGAGGTGAAATTCTTGGATTTATGAAAGACGAACTTCTGCGAAAGCATTTGCCAAGGATGTTTTCA	0	0	0	1	0	0	0	0	0	0	1	1	1	1	0	288	1	2	0	0	2	0	0	0	0	0	0	0	0	0	0	0	0	0	0	0	0	0	298	N	100	HQ191368.1.1754_U,HQ191378.1.1754_U,HQ191394.1.1754_U	Eukaryota	Archaeplastida	Chlorophyta	Chlorophyceae	Chlamydomonadales
272	327e0eb5ef81912930889c25c86b85d8	AGCTCCAATAGCGTATATTTAAGTTGCTGCAGTTAAAAAGCTCGTAGTTGGATTTCGGGTGGGGCCTGCCGGTCCGCCGTTTCGGTGTGCACTGGCAGGGCCCACCTTGTTGCCGGGGACGGGCTCCTGGGCTTCACTGTCCGGGACTCGGAGTCGGCGCTGTTACTTTGAGTAAATTAGAGTGTTCAAAGCAGGCCTACGCTCTGAATACATTAGCATGGAATAACACGATAGGACTCTGGCCTATCCTGTTGGTCTGTAGGACCGGAGTAATGATTAATAGGGATAGTTGGGGGTATTCGTATTCAATTGTCAGAGGTGAAATTCTTGGATTTATGGAAGACGAACTACTGCGAAAGCATTTACCAAGGATGTTTTCA	0	0	0	0	0	0	0	0	0	0	0	0	0	0	0	0	0	0	0	0	0	31	7	47	8	1	0	0	0	0	12	1	12	2	3	119	52	1	296	N	97.9	FM205834.1.1779_U,JN051664.1.1055_U,JX097061.1.1770_U,HQ702283.1.1630_U,KC416208.1.1367_U,FM205862.1.2098_U,FM205860.1.1779_U,X72854.1.1797_U,DD279065.1.1783_U,JX889639.1.1751_U,FM205862.1.2098_UC,X62441.1.1797_U,GQ122369.1.1672_U,HQ702288.1.1630_U,FJ946888.1.1670_U,KC416209.1.1514_U,AY197628.1.1759_U,FM205883.1.2379_UC,AB162915.1.3271_G,AB162915.1.3271_R,JX097057.1.1770_U,FM205861.1.1779_U,X7270…	Eukaryota	Archaeplastida	Chlorophyta	Trebouxiophyceae	Chlorellales
273	b9bcd558fbdde700e2f11ea18309b685	AGCTCCAATAGCGTATATTAATGTTGTTGCAGTTAAAAAGCTCGTAGTTGAATTTCTGGCCCGGAGCGAACAGTCCGCGCAAGTGTGACTTGTCGCCCGGGCCTTCCTTGCGGGGAAGCGTCCTCTTCACTGAGTGGCGTCTACCCGCATCCTTTACTGTGAAAAAATTAGAGTGTTTAAAGCAGGCTTGTGGCTTGAATATATTAGCATGGAATAATGAGATAGGACTTCGGTGCTATTTTGTTGGTTGCGTATCGAGGTAATGATTAATAGGGACAGTTGGGGGTATTCATATTTAACTGTCAGAGGTGAAATTCTTGGATTTGTTAAAGATGAACAACTGCGAAAGCATTTACCAAGGATGTTTTCA	0	0	0	0	0	0	0	0	0	0	0	0	0	0	0	3	290	1	0	0	1	0	0	0	0	0	0	0	0	0	0	1	0	0	0	0	0	0	296	N	90.6	FJ971856.1.1714_U	Eukaryota	Stramenopiles	Opalozoa	Bicoecea	Borokales
274	f33b5cf0bb1c89044ba1a4b7cf684463	AGCTCCAATAGCGTATATTAAAGTTGTTGCAGTTAAAACGCTCGTAGTCTGATGTAATGGGGATTGGAGTGGGGAGCAGCGATGCTTTTTGCTTTGGTCCTCATCAACGGGACAGTAATGTCCCATTTTACTTTGAGGAAATTAGAGTGTTCAAAGCAGGCGATTGCTTGAATACTGCAGCATGGAATAATGGAATAGGACTCGCGTCTTATTTTGTTGGTTTGGAGATGTGAGTAATGATGAATAGGGACAGTTGGGGGCATTGGTATTCAGTAGTCAGAGGTGAAATTCTTGGATTTACTGAAGACTAACTAGTGCGAAAGCATTTGCCAAGGATGTTTTCA	0	0	0	0	0	0	0	0	0	0	12	0	0	0	0	0	0	0	0	0	0	0	8	0	0	0	0	0	0	0	0	0	0	0	0	0	0	275	295	N	98.5	JN054670.1.1469_U	Eukaryota	Obazoa	Fungi	Chytridiomycota	Chytridiomycotina
275	858ae60e8c050fb75ff92dc59d3d92c9	AGCTCCAATAGCGTATACTAAAGTTGTTGCAGTTAAAAAGCTCGTAGTTGAATTTCTGATTATGAAAATAAGTCCATTCTTTATTGAATGTGTACTATTATTTTATATAATCATCCTTGAAAAGATTATTATGGATATTAATTTATCTATTATAAGATTTTCATCATTTACTGTGAGCAAAATAGAGTGTTCAAAGCAGGCTTAGGCCGTTGAATACATTAGCATGGAATAATAAGATAGGACCTTGGTCTATTTTGTTGGTTTGTACTCCAAGGTAATGATTAATAGGGATAGTTGGGGGTATTCGTATTCAATTGTCAGAGGTGAAATTCTTGGATTTATGGAAGACGAACTACTGCGAAAGCATTTACCAAGGATGTTTTCA	0	0	0	0	0	0	0	77	179	6	22	8	0	0	0	0	0	0	0	0	0	0	0	0	0	0	0	0	0	0	0	0	0	0	0	0	0	0	292	N	98.4	AB168053.1.1758_U,AB749138.1.1674_U,JQ967311.1.1665_U,JQ967314.1.1663_U	Eukaryota	Stramenopiles	Ochrophyta	Chrysophyceae	Chrysophyceae_X
276	ab05c14810e8f48ac559f239e604a117	AGCTCCAATAGCGTATATTAAAGTTGTTGCAGTTAAAACGCTCGTAGTCTGATGTAATGGGGATTGGAGTGGGGAGCAGCGATGCTCTGTGCTTCGGTCCTCATCAGCGGGCCAGCAATGGCCCAGTTTACTTTGAGGAAATTAGAGTGTTCAAAGCAGGCAATTGCTTGAATACTGCAGCATGGAATAATGGAATAGGACTCGCGTCTTATTTTGTTGGTTTGGAGATGTGAGTAATGATGAATAGGGACAGTTGGGGGCATTGGTATTCAGTAGTCAGAGGTGAAATTCTTGGATTTACTGAAGACTAACTAGTGCGAAAGCATTTGCCAAGGATGTTTTCA	6	3	42	3	3	2	1	0	0	0	15	178	0	0	0	0	0	0	0	0	0	0	0	0	0	0	1	0	0	0	33	0	0	0	0	0	0	0	287	N	97.7	JN054670.1.1469_U,DQ244016.1.1736_U	Eukaryota	Obazoa	Fungi	*	*
277	748b8e86251b75bcac67626a0d347b69	AGCTCCAATAGCGTATATTAAAGTTGTTGCAGTTAAAACGCTCGTAGTCTGAAGTGATGGGGCGGTGGTGTGTGGTCTGCAAAGACTATGTGGTGCTGCTCTGTTTTTGAGCATTTTATAATGCTCGGATTACTTTGAGGAAATTAGAGTGTTCAAAGCAGGCGTGTGCTTGGATACTGCAGCATGGAATAATGGAATAGGACTCGCGTCTTATTTTGTTGGTTTGGAGATGTGAGTAATGATGAATAGGGACAGTTGGGGGCATTGGTATTCAGTAGTCAGAGGTGAAATTCTTGGATTTACTGAAGACTAACTAGTGCGAAAGCATTTGCCAAGGATGTTTTCA	0	0	0	0	0	0	0	0	0	0	0	0	0	0	0	0	0	0	0	0	0	134	102	40	0	0	0	0	0	0	0	0	0	0	3	8	0	0	287	N	92.8	AB749092.1.1625_U	Eukaryota	Obazoa	Fungi	Cryptomycota	Cryptomycotina
278	888a48dc2ac73e5fd072c73d8994913d	AGCTCCAATAGCGTATATTAAAGTTGTTGCAGTTAAAAAGCTCGTAGTTGGACTTTAGGCAAGGCGACCTGGTCACCCTTTGGGTGTACTGGGATCGTTGCGCCTCACCTTCGGGGAGCTAGTCGTGCTTCGGTGCGCTAGGGAACCGAGCCTTACCTTGAGGAAATTAGAGTGTTTAAAGCAGGCTTATGCTTGAATACGTTTGCATGGAATAACATGATAGGACTTTGGTTCTATTTTGTTGGTTTGAGGACCAAAGTAATGATTAATAGGGACAGTTGGGGGCATTAGTATTCAATAGTCAGAGGTGAAATTCTTGGATTTATTGAAGACTAACTAATGCGAAAGCATTTGCCAAGGATGTTTTCA	0	0	0	0	0	0	0	2	0	0	6	118	0	0	1	0	0	0	0	0	0	0	5	44	0	110	0	0	0	0	0	0	0	0	0	0	0	0	286	N	99.5	HM486992.1.1344_U,HM486990.1.1343_U	Eukaryota	Obazoa	Fungi	*	*
279	a4fe312bab2d5c5fbfb2f32038c5b812	AGCTCCAATAGCGTATATTTAAGTTGCTGCAGTTAAAAAGCTCGTAGTTGGATTTCGGGTGGGGCCTGCCGGTCCGCCGTTTCGGTGTGCACTGGCAGGGCCCACCTTGTTGCCGGGGACGGGCTCCTGGGCTTCACTGTCCGGGACTCGGAGTCGGCGCTGTTACTTTGAGTAAATTAGAGTGTTCAAAGCAGGCCTACGCTCTGAATACATTAGCATGGAATAACACGATAGGACTCTGGCCTATCCTGTTGGTCTGTAGGACCGGAGTAATGATTAAGAGGGACAGTCGGGGGCATTCGTATTTCATTGTCAGAGGTGAAATTCTTGGATTTATAGAAGACTAACTAATGCGAAAGCATTTGCCAAGGATGTTTTCA	0	0	0	0	0	0	0	0	0	0	0	0	0	0	0	0	0	0	0	0	0	62	97	74	1	42	1	0	1	0	1	0	1	0	0	0	0	6	286	N	99.2	DQ377321.1.1791_U	Eukaryota	Archaeplastida	Chlorophyta	Trebouxiophyceae	Chlorellales
280	11f534a6417535d0326fdac1ae0668d3	AGCTCCAATAGCGTATACTAAAGTTGTTGCAGTTAAAAAGCTCGTAGTTGAATTTCTGGTCGCGGCAGTCGGTCCGCTCCTCGCGGAGTGTGCACCTGGCTTCTGCAGCCATCCTCGCGGAGAGCGCGTCTGTCATTTATTTGTCGGGCGCGGGATCCGCGTCATTTACTGTGAGCAAAATAGAGTGTTCAAAGCAGGCTTAGGCCGTTGAATACATTAGCATGGAATAATAAGATAGGACCTTGGTCTATTTTGTTGGTTTGTACTCCAAGGTAATGATTAATAGGGATAGTTGGGGGTATTCGTATTCAATTGTCAGAGGTGAAATTCTTGGATTTATGGAAGACGAACTACTGCGAAAGCATTTACCAAGGATGTTTTCA	0	0	0	0	0	0	0	0	0	0	0	0	0	2	0	130	152	0	0	0	0	0	0	0	0	0	0	0	0	0	0	0	0	0	0	0	0	0	284	N	98.2	GQ863816.1.1700_U,FR874652.1.1788_U,FR874662.1.1788_U,AF109326.1.1707_U	Eukaryota	Stramenopiles	Ochrophyta	Chrysophyceae	Chrysophyceae_X
281	34522b73770986648fddff430240d98a	AGCTCCAATAGCGTATATTAAAGTTGTTGCAGTTAAAACGCTCGTAGTCTGATGTAATGGGGATTGGAGTGGGGAGCAGCGATGCTTTTTGCTTTGGTCCTCATCAATGGGACAGCAATGTCCCGGTTTACTTTGAGGAAATTAGAGTGTTCAAAGCAGGCGATTGCTTGAATACTGCAGCATGGAATAATGGAATAGGACTCGCGTCTTATTTTGTTGGTTTGGAGATGTGAGTAATGATGAATAGGGACAGTTGGGGGCATTGGTATTCAGTAGTCAGAGGTGAAATTCTTGGATTTACTGAAGACTATCTAGTGCGAAAGCATTTGCCAAGGATGTTTTCA	0	0	0	0	0	0	0	0	0	0	0	0	0	0	0	0	0	0	0	0	0	0	0	0	0	0	181	13	40	44	4	1	0	0	0	0	0	0	283	N	98	JN054670.1.1469_U	Eukaryota	Obazoa	Fungi	Chytridiomycota	Chytridiomycotina
282	ea4a61ced59ce0eff25452c18aed7e8f	AGCTCCAATAGCGTATACTAAAGTTGTTGCAGTTAAAAAGCTCGTAGTCGAATTTCAGTTTTAAACTGCTATCTTGTTATAATTTATAATAAAGGTTAGGTGAGTTTAGAACTTATTTTGCTAGTTTGAAAATTACCTCTTAATTGAGTATTTTAAAATTATGCATTTTTTACTGTGAACAAAATAGAGTGTTCATGGCAGGCCTTTAAGGCTTATATACCTCAGCATGGAATAATAGAGTAGGACTTCCGGTTCTATTTTATTGGTTATTGGAGCCGAAGTAATGATTAATAGGAATAGTTGGGGGCACTCGTACTCCGTAGTTAGAGGTGAAATTCTTGGATTTACGGAAGACGAACAACTGCGAAAGCATCTGCCAAGGATGTTTTCA	0	11	10	21	56	31	146	0	0	0	0	7	0	0	0	0	0	0	0	0	0	0	0	0	0	0	0	0	0	0	0	0	0	0	0	0	0	0	282	N	79.6	MF179481.1.1806_U	Eukaryota	Cryptista	Cryptophyta	Cryptophyceae	Cryptomonadales
283	ab9967ac69a8f445d50cfd7decd46a37	AGCTCCAATAGCGTATATTTAAGTTGTTGCAGTTAAAAAGCTCGTAGTTGGATTTCGGGCGTGTCGCGTTGGTCCGCCAATGGTGAGTACTGGCGTCGGCGCGCCTTCCTGCCGGGGACGGGCTCCTGGGCTTCACTGTCTGGGACTCGGAGTCGGCGACGTTACTTTGAGAAAATTAGAGTGTTCAAAGCAGGCCTACGCTCGAATACTTTAGCATGGAATAACACGATAGGACTCTGGCCTATCCTGTTGGTCTGTAGGACCGGAGTAATGATTAAGAGGGACAGTCGGGGGCATTCGTATTTCATTGTCAGAGGTGAAATTCTTGGATTTATGAAAGACGAACCACTGCGAAAGCATTTGCCAAGGATGTTTTCA	6	0	0	0	0	0	0	0	0	0	0	3	2	1	1	5	1	4	4	21	0	0	2	0	0	0	0	25	5	148	2	16	7	1	10	6	4	8	282	N	100	JQ315564.1.1668_U,AB771909.1.1671_U,GQ477038.1.1739_U,AY195978.1.1792_U,GQ477039.1.1739_U,GQ477048.1.2175_R,GQ477048.1.2175_G,GQ477050.1.1739_U,AY197637.1.1792_U,AB727554.1.1775_U,AB727553.1.1775_U,AY543065.1.1785_U,AY543062.1.1792_U,JN968587.1.1746_U,AY543063.1.1628_U,AY543066.1.1785_U,AB771901.1.1661_U,AY122335.1.1592_U,AY543064.1.1786_U,AB727552.1.1775_U,GQ477053.1.1739_U,KF144211.1.1756_U	Eukaryota	Archaeplastida	Chlorophyta	Chlorophyceae	Sphaeropleales
284	af598de94ead7172ff672ae715036666	AGCTCCAATAGCGTATATTTAAGTTGTTGCAGTTAAAAAGCTCGTAGTTGGATTTCGGGTGGGTTCCAGCGGTCCGCCTATGGTGAGTACTGCTGTGGCCCTCCTTTTTGCCGGGGACGGTCTCCTGGGCTTCACTGTCCGGGAATCGGAGTCGGCGATGATACTTTGAGTAAATTAGAGTGTTCAAAGCAAGCCTACGCTCTGAATACTTTAGCATGGAATATCGCGATAGGACTCTGGCCTATCTCGTTGGTCTGTAGGACCGGAGTAATGATTAAGAGGGACAGTCGGGGGCATTCGTATTTCATTGTCAGAGGTGAAATTCTTGGATTTATGAAAGACGAACTACTGCGAAAGCATTTGCCAAGGATGTTTTCA	0	2	61	3	0	0	0	11	0	0	0	0	21	15	0	88	1	24	13	25	0	1	1	0	0	0	0	0	0	0	0	0	0	0	7	1	2	6	282	N	100	AY846378.1.1776_U,AY846383.1.1790_U,AY846387.1.1791_U,AY846386.1.1791_U	Eukaryota	Archaeplastida	Chlorophyta	Chlorophyceae	Sphaeropleales
285	645a8d4961f544740f986b72336bdcce	AGCTCTAATAGCATATATTAAAGTTGTTGCAGTTAAAAAGCTCGTAGTCGGATTTTGGGCGCGTGTGAACTGTCAGCCTCTGGTTGGACGGTGCGCGCGTGCCTTTCTGCTTGGGAGCCCCATGGTGGTTAATTCTGTCGTGGTGGGTCACAGGCCGTTTACTTTGAAAAAATTAGAGTGTTCAAAGCAGGCTGTTGCTTGAATAGATTAGCATGGAATAATGGAATAGGACCTTGGTGCTATTTCGTTGGTTATGGGACTGGGGTAATGATTAATAGGGACAGTTGGGGCCGTTCATATTTCGTTGTCAGAGGTGAAATTCTTGGATTTACGAACGATGAACTTGTGCGAAAGCATTTGCCAAGGATGTTTTCA	0	45	107	32	9	18	27	0	1	0	1	17	1	2	0	10	4	2	0	1	3	0	0	0	0	0	0	0	0	0	0	0	0	0	0	0	1	0	281	N	99.5	JN547317.1.953_U,HM135077.1.1701_U,AJ007280.1.1751_U,JN547315.1.938_U,JQ230002.1.1682_U,HM135076.1.1702_U,JN547308.1.938_U,JX490049.1.1471_U,AY919686.1.1697_U,JN547287.1.938_U,JX490050.1.1462_U,AM051189.1.1684_U,AY919727.1.1698_U,KC928309.1.1706_U,HM135074.1.1702_U,JQ230004.1.1475_U,JX490048.1.1471_U,EF196801.1.897_U,HQ219448.1.1730_U,JN547288.1.989_U,AB771884.1.1629_U,GU067870.1.1764_U,JN090891.…	Eukaryota	Cryptista	Cryptophyta	Cryptophyceae	Cryptomonadales
286	cec1787cc52a8de141f3f11cfda0f1a9	AGCTCCAATAGCGTATACTAAAGTTGTTGCAGTTAAAAAGCTCGTAGTTGAATTTCTGGTCTCGGACATCGGTCTGCCTCGAACGAGGTACGTACCAGTTGTCTGAATCCATCCTCGGGGAAAACATGTCTGGCATTCAGTTGTTGGGCATGGGATCCTCGTCATTTACTGTGAGCAAAATAGAGTGTTCAAAGCAGGCTTATGCCGTTGAATACATTAGCATGGAATAATAAGATAAGACCTTGGTCTAAATATTTTGTTGGTTTGTTTATCAAGGTAATGATTAATAGGGATAGTTGGGGGTATTCGTATTCAATTGTCAGAGGTGAAATTCTTGGATTTATGGAAGACGAACAACTGCGAAAGCATTTACCAAGGATGTTTTCA	0	0	0	0	0	0	0	0	0	0	0	0	0	0	0	0	0	0	0	0	0	0	4	39	0	0	0	0	0	0	0	0	3	0	0	122	113	0	281	N	97.4	AJ236859.1.1710_U,AY651083.1.1700_U,AY651082.1.1701_U,JQ315654.1.1667_U,AY994316.1.1647_U,DQ388558.1.1646_U	Eukaryota	Stramenopiles	Ochrophyta	Chrysophyceae	Chrysophyceae_X
287	06c2ca47c9ac88dab413e1493c817635	AGCTCTAATAGCATATATTAAAGTTGTTGCAGTTAAAAAGCTCGTAGTCGGATTTTGGGCGCGTGTGAACTGTCAGCCTCTGGTTGGACGGTGCGCGCGTGCCTTTCTGCTTGGGAGCCCCATGGTGGTTAATTCTGCTGTGGTGGGTCACAGGCCGTTTACTTTGAAAAAATTAGAGTGTTCAAAGCAGGCTGTTGCTTGAATAGATTAGCATGGAATAATGGAATAGGACCTTGGTGCTATTTCGTTGGTTATGGGACTGGGGTAATGATTAATAGGGACAGTTGGGGCCGTTCATATTTCGTTGTCAGAGGTGAAATTCTTGGATTTACGAACGATGAACTTGTGCGAAAGCATTCGGCAAGGATGTTTTCA	0	0	0	0	0	0	0	0	0	0	0	0	0	0	0	7	16	31	0	0	225	0	0	0	0	0	0	0	0	0	0	0	0	0	0	0	0	0	279	N	99.7	HQ219458.1.1729_U,AB771888.1.1629_U,AB971050.1.1239_U,KJ925296.1.1658_U	Eukaryota	Cryptista	Cryptophyta	Cryptophyceae	Cryptomonadales
288	5e0865aa675caa5109dc35b9587d4b9e	AGCTCTGCGAGTTTGCTCCCATATTGTTGCAGTTAAAACGCCCGTAGTCTGAATTATTTCATAAAGAAATATAAGTTTTTAACGTTCACTGTGAACAAATCAGGACGCTTAGAGTATGGTTCATGAATGACTCAGCGCAGTATGAAGTTTTTGTTTTTTTTTTAAAACAAGCTCAACGAGAGCCATCGGGGGTAGATCTATTTCATGGCGAGTGGTGGAATACGGTGACCCATGAGAGAGACACTAAGGCGAAGGCATCTACCTAGCGGGTTTCTG	0	0	0	0	0	0	0	0	0	0	0	0	0	0	0	0	0	0	0	0	0	0	0	0	0	0	20	168	22	68	0	0	0	0	0	0	0	0	278	N	0	No_hit	No_hit
289	cce49dce1eb46651e607fc3e3462f394	AGCTCCAATAGCGTATACTAAAGTTGTTGCAGTTAAAAAGCTCGTAGTTGAATTTCTGATTATGAAAATAAGTCCATTCTTTATTGAATGTGTACTATTATTTTATATAATCATCCTTGAAAAGATTATTATGGATATTAATTTATCTATTATAAGATTTTCATCATTTACTGTGAGCAAAATAGAGTGTTCAAAGCAGGCTTAGGCCGTTGAATACATTAGCATGGAATAATAAGATAGGACCTTGATCTATTTTGTTGGTTTATTTATCAAGGTAATGATTAATAGGGATAGTTGGGGGTATTCGTATTCAATTGTCAGAGGTGAAATTCTTGGATTTATGAAAGACTAACTTCTGCGAAAGCATCTGCCAAGGATGTTTTCA	0	0	0	0	0	0	0	71	56	2	51	96	0	0	0	0	0	0	0	0	0	0	0	0	0	0	0	0	0	0	0	0	0	0	0	0	0	0	276	N	98.7	AB168053.1.1758_U,AB749138.1.1674_U,JQ967311.1.1665_U,JQ967314.1.1663_U	Eukaryota	Stramenopiles	Ochrophyta	Chrysophyceae	Chrysophyceae_X
290	30b88a03066fd0b77261bf99c0690d48	AGCTCCAATAGCGTATATTAAAGTTGTTGCAGTTAAAAAGCTCGTAGTTGAATTTTGGGCCTGGTCGAGTGGTCTGTTCGCAAGAACAGTACTGCATCTGGCCGGGTCTTTCCTTCTGGGGAACCAGCGTGCTATTAACTTAGTGCGTTGGGGATCCAGGACTTTTACTTTGAAAAAATTAGAGTGTTTAAAGCAGGCATACGCTTGAATACATTAGCATGGAATAATAGAATAGGACTTTGGTTCTATTTTGTTGGTTTCTAGGACCGAAGTAATGATTAATAGGGACAGTTGGGGGCATTAGTATTTAATTGTCAGAGGTGAAATTCTTGGATTTATGGAAGACGAACTACTGCGAAAGCATTTACCAAGGATGTTTTCA	0	0	0	0	0	0	0	156	105	15	0	0	0	0	0	0	0	0	0	0	0	0	0	0	0	0	0	0	0	0	0	0	0	0	0	0	0	0	276	N	94.5	AY635829.1.1724_U,AF164251.1.1046_U,AF164249.1.1086_U,AH009027.1.1086_U,AH009028.1.1046_U	Eukaryota	Obazoa	Fungi	Chytridiomycota	Chytridiomycotina
291	916687e45f1ed1b05f9640b84ec3dc5e	AGCTCCAATAGCGTATATTTAAGTTGTTGCAGTTAAAAAGCTCGTAGTTGGATTTCGGGTGGGTTCTAGCGGTCCGCCTATGGTGAGTACTGCTATGGCCTTCCTTTCTGTCGGGGACGGGCTTCTGGGCTTCACTGTCCGGGACTCGGAGTCGACGTGGTTACTTTGAGTAAATTAGAGTGTTCAAAGCAGGCTTACGCCCTGAATACTTTAGCATGGAATAACACGATAGGACTCTGGCCTATCTTGTTGGTCTGTAGGACCGGAGTAATGATTAAGAGGGACAGTCGGGGGCATTCGTATTTCATTGTCAGAGGTGAAATTCTTGGATTTATGAAAGACGAACTACTGCGAAAGCATTTGCCAAGGATGTTTTCA	0	1	8	4	0	0	3	0	0	0	0	4	15	27	3	68	81	12	8	7	2	0	24	0	0	0	0	4	0	0	0	0	0	1	0	0	0	0	272	N	100	GQ375093.1.1767_U,FJ946894.1.1789_U,AF388377.1.1778_U,FJ946895.1.1761_U,FN298924.1.2265_UC,FJ946896.1.1759_U,GQ375099.1.2088_G,GQ375099.1.2088_R,JX286515.1.2569_U,FN298925.1.2265_U,AB037089.1.1788_U,FJ946893.1.1788_U,AB037095.1.1754_U,AY170311.1.1728_U,FJ946899.1.2546_U,FN298925.1.2265_UC,FJ946898.1.1762_U,AM419228.1.1711_U,AF388376.1.1761_U,AF388381.1.3338_R,FN298924.1.2265_U,AY170312.1.2072_R,F…	Eukaryota	Archaeplastida	Chlorophyta	Chlorophyceae	Sphaeropleales
292	d20e1671df04aab346f5a1a3cc8ca223	AGCTCCAATAGCGTATATTAAAGTTGCTGCAGTTAAAAAGCTCGTAGTTGGATTTCTGGCTTGGTGCGCCTGGCCCGCCACGGTTACGTGTGTGAGTGCTGGGTCGCGCCTGCCATCCTTCTAGAGAACGTTTCTACTCTTCATTGAGCCGGAGGCGCAATCTAGATCTTTTACTTTGAAAAAATTAGAGTGTTTAAAGCAGGCTTTTGCTATGAATACATTAGCATGGAATAATAATTTAGGACTTCGGTTCTATTTTGTTGGTTTCTAGGACTGAAGTAATGATTGATAGGGATAGTTGGGGGTGCTAGTATTCAGCGGCCAGAGGTGAAATTCTCGGATTCGCTGAAGACTAACTTATGCGAAAGCATTCACCAAGGATGTCTTCT	0	0	0	0	0	0	0	83	160	21	3	0	0	3	0	0	0	0	0	1	0	0	0	0	0	0	0	0	0	0	0	0	0	0	0	0	0	0	271	N	98.5	AB695472.1.1770_U	Eukaryota	Rhizaria	Cercozoa	Filosa-Sarcomonadea	Glissomonadida
293	0b2c03385fd17d435938984236adf17b	AGCTCCAATAGCGTATATTAAAGTTGTTGCAGTTAAAAAGCTCGTAGTTGGACTTTAGGCAAGGCGGCCTGGTCACCCACTGGGTGTACTGGGATCGCTGCGCCTCACCTTCGGGGAGCTAGTCGTGCTTCGGTGCGCTAGGGAACCGAGCCTTACCTTGAGGAAATTAGAGTGTTTAAAGCAGGCTTATGCTTGAATACGTTAGCATGGAATAACATGATAGGACTTTGGTTCTATTTTGTTGGTTTGAGGACCAAAGTAATGATTAATAGGGACAGTTGGGGGCATTAGTATTCAATAGTCAGAGGTGAAATTCTTGGATTTATTGAAGACTAACTAATGCGAAAGCATTTGCCAAGGATGTTTTCA	0	0	4	0	0	0	0	51	56	1	3	103	0	0	43	0	0	0	0	0	0	1	0	8	0	0	0	0	0	0	0	0	0	0	0	0	0	0	270	N	100	AB695466.1.1733_U	Eukaryota	Obazoa	Fungi	Cryptomycota	Cryptomycotina
294	64ec46cc3fb62fdbf1441b1d437e836d	AGCTCCAATAGCGTATATTAAAGTTGTTGCAGTTAAAAAGCTCGTAGTTGAATTTCTGGTGGAGTGGGTCTGTCCTGCACTTGGTGTAGGTTCGTGACTTGTCTCTGCCCTCCTTGGCCGGAGCCAGTGTTGGCATTAAGTTGTCGGGCTGGGGACGGTCATCGTTTACTGTGAAGAAATTAGAGTGTTCAAAGCAGGCTTAGGCCTTGAATACATTAGCATGGAATAATGAAATAGGGTTTTGGCACTATTTTGTTGGTTTGCGCGCCGAAACAATGATTAATAGGGACAGTTTGGGGATATTCGTATTCAATTGTCAGAGGTGAAATTCTTGGATTTATGGAAGACGAACTACTGCGAAAGCATTTACCAAGGATGTTTTCA	0	0	0	0	0	0	0	4	0	0	0	0	0	0	0	1	2	3	1	223	36	0	0	0	0	0	0	0	0	0	0	0	0	0	0	0	0	0	270	N	99.2	AY569576.1.1615_U,AY569575.1.1615_U,AY569574.1.1427_U,AY569577.1.1615_U	Eukaryota	Stramenopiles	Ochrophyta	Bacillariophyta	Bacillariophyta_X
295	fa877c5513d7a8712c8d253caf892128	AGCTCCAATAGCGTATACTAAAGTTGTTGCAGTTAAAAAGCTCGTAGTTGAATTTCTGGTCGTGGCAGCCGGTCCGCCCCTCACGGGGTGTGCACCTGGTTTCTGCAGCCATCCTCGCGGAGAGCGCGTCTGTCGTTAATTCGTCGGGCGCGGGATCCGCGTCATTTACTGTGAGCAAAATAGAGTGTTCAAAGCAGGCTTAGGCCGTTGAATACATTAGCATGGAATAATAAGATAGGACCTTGGTCTATTTTGTTGGTTTGTACTCCAAGGTAATGATTAATAGGGATAGTTGGGGGTATTCGTATTCAATTGTCAGAGGTGAAATTCTTGGATTTATGGAAGACGAACTACTGCGAAAGCATTTACCAAGGATGTTTTCA	0	0	0	0	0	0	0	0	1	0	1	0	0	1	0	0	48	0	0	0	0	0	218	0	0	0	0	0	0	0	0	0	0	0	0	0	0	0	269	N	100	JQ967291.1.1656_U	Eukaryota	Stramenopiles	Ochrophyta	Chrysophyceae	Chrysophyceae_X
296	b30320cdfbd2e105136f3859f207c881	AGCTCCAATAGCGTATATTAAAGTTGCTGCAGTTAAAAAGCTCGTAGTTGGATTTCAAGCATAGTATACCTGGCCCGCTGTCGTAAGACATGTGTGTGCTGGGCTATATTTGCTTTCCTTCTAGTGGACTATAGCTGCCCTTTACTGGGTTGGTTGTAGTTTTCTGCTAGATCTTTTACTTTGAACAAATTAGAGTGTTTCAAGCAGGCGTTTGCTATGAATACATTAGCATGGAATAATAATTTAGGACTTTGGTTCTATTTTGTTGGTTTCTAGGACTGAAGTAATGATTGATAGGGACAGTTGGGGGTGCTAGTATTCAGCGGCCAGAGGTGAAATTCTCGGATTCGCTGAAGACTAACTTATGCGAAAGCATTCACCAAGGATGTCTTCT	0	0	0	0	0	0	0	46	74	149	0	0	0	0	0	0	0	0	0	0	0	0	0	0	0	0	0	0	0	0	0	0	0	0	0	0	0	0	269	N	88.4	AB534329.1.1636_U	Eukaryota	Rhizaria	Cercozoa	Filosa-Sarcomonadea	Glissomonadida
297	90aa0d19abf8553aef154244c9d63685	AGCTCTAATAGCATATATTAAAGTTGTTGCAGTTAAAAAGCTCGTAGTCGGAATTTGGGCGCGTGTGGGCTGTCGGCCTCTGGTCGGACGGCACGCGCGTGCCTTTTTGCTTGGGAGCCCCACGGCGGTTCACGCCGTCGTGGTGGGTCACAGGCCGTTTACTTTGAAAAAATTAGAGTGTTCAAAGCAGGCTGTTGCTTGAATAGATTAGCATGGAATAATGGAATAGGACCTTGGTGCTATTTCGTTGGTTATGGGACTGGGGTAATGATTAATAGGGACAGTTGGGGCCGTTCATATTTCGTTGTCAGAGGTGAAATTCTTGGATTTACGAACGATGAACTTGTGCGAAAGCATTCGGCAAGGATGTTTTCA	0	0	0	0	0	0	0	0	0	0	0	0	55	1	0	2	0	27	0	5	178	0	0	0	0	0	0	0	0	0	0	0	0	0	0	0	0	0	268	N	98.7	AF508267.1.1726_U,KC928306.1.1463_U,AJ421150.1.1706_U,JX453451.1.1548_U,EU163586.1.1738_U,AJ421147.1.1707_U,JX490054.1.1663_U,KC928307.1.1473_U,AM051197.1.1611_U,JX490053.1.1667_U,AB971059.1.1242_U	Eukaryota	Cryptista	Cryptophyta	Cryptophyceae	Cryptomonadales
298	3bf3fe737464413968ab60e212951bdf	AGCTCCAATAGCGTATATTAAAGTTGTTGCAGTTAAAACGCTCGTAGTCTGATGTAATGGGGACTGGAGTGGGGAGCAGCGATGCTCTTTGCTTCGGTCCTCATCAAGGGGACAGCAATGTCCCATTTTACTTTGAGGAAATTAGAGTGTTCAAAGCAGGCGATTGCTTGAATACTGCAGCATGGAATAATGGAATAGGACTCGCGTCTTATTTTGTTGGTTTGGAGATGTGAGTAATGATGAATAGGGACAGTTGGGGGCATTGGTATTCAGTAGTCAGAGGTGAAATTCTTGGATTTATGAAAGACGAACTACTGCGAAAGCATTTGCCAAGGATGTTTTCA	0	0	0	0	0	0	0	0	0	0	1	0	1	0	0	0	0	0	0	0	0	0	0	0	0	0	90	16	13	40	11	0	0	1	3	5	11	75	267	N	97.7	JN054692.1.1469_U	Eukaryota	Obazoa	Fungi	Chytridiomycota	Chytridiomycotina
299	6cf7189deb88024f2a1efd66867ea73c	AGCTCCAATAGCGTATACTAAAGTTGTTGCAGTTAAAAAGCTCGTAGTTGAATTTCTGGTCTCGGGCGGCGGTCTGCCACGAATGTGGTATGTGCCATCTGTCTGAGTCCATCCTCGGGGAAAACGTGTCTGTGATTCAGTTCATGGGCATGGGTTCCTCGTCATTTACTGTGAGCAAAATAGAGTGTTCAAAGCAGGCTTATGCCGTTGAATACATTAGCATGGAATAATAAGATAGGACCTTGGTCTATTTTGTTGGTTTGTACTCCAAGGTAATGATTAATAGGGATAGTTGGGGGTATTCGTATTCAATTGTCAGAGGTGAAATTCTTGGATTTATGGAAGACGAACTACTGCGAAAGCATTTACCAAGGATGTTTTCA	0	0	0	0	0	0	0	0	0	0	0	0	0	0	0	255	4	0	0	8	0	0	0	0	0	0	0	0	0	0	0	0	0	0	0	0	0	0	267	N	96.4	HQ866180.1.885_U	Eukaryota	Stramenopiles	Ochrophyta	Chrysophyceae	Chrysophyceae_X
300	ca2b8efd8dad817d2f14ccaf09594797	AGCTCCAATAGCGTATATTAAAGTTGTTGCAGTTAAAACGCTCGTAGTCTGATGTAATGGGGACTGGAGTGGGGAGCAGCGATGCTCTGTGCTTTGGTCCTCATCAGCGGGCCAGCAATGGCCCAGTTTACTTTGAGGAAATTAGAGTGTTCAAAGCAGGCAATTGCTTGAATACTGCAGCATGGAATAATGGAATAGGACTCGCGTCTTATTTTGTTGGTTTGGAGATGTGAGTAATGATGAATAGGGACAGTTGGGGGCATTGGTATTCAGTAGTCAGAGGTGAAATTCTTGGATTTACTGAAGACTAACTAGTGCGAAAGCATTTGCCAAGGATGTTTTCA	1	26	137	4	1	3	0	20	0	0	0	42	0	0	1	0	0	0	0	0	0	0	0	0	1	0	0	0	1	1	28	0	0	0	0	0	0	0	266	N	98.3	JN054670.1.1469_U	Eukaryota	Obazoa	Fungi	Chytridiomycota	Chytridiomycotina
301	845f1e967e341c365bf7d067effb3192	TGCTCCAATAGCGTATATTAAAGTTGTTGCAGTTAAAAAGCTCGTAGTTGAATTTCTGCTCGCCTATGACTACTTCGGTGGTCTATAGACGGGCATACGTCTGCAAACTAAGACCGGCCTTTACTGGTGCGACTTAGGGAGTAGACATTTTACTGTGAAAAAATTAGAGTGTTCAAAGCAGGTTTTGCTCGAATACATTAGCATGGAATAATGGAATAGGACTGAGTCCATTTTATTGGTTATTGGATTTAGTAATGATTAATAGGGACAGTTGGGGGCATTAGTATTTAATAGTCAGAGGTGAAATTCTTGGATTTATTAAGGACTAACTAATGCGAAAGCATTTGCCAAAGATGTTTTCA	0	0	0	0	0	0	0	0	0	256	0	0	1	0	0	0	8	0	0	0	0	0	0	0	0	0	0	0	0	0	0	0	0	0	0	0	0	0	265	N	99.7	KJ028516.1.1499_U	Eukaryota	Alveolata	Ciliophora	Oligohymenophorea	Hymenostomatia
302	4d5ef88b392c22f783aea853bfbe5c34	AGCTCCAATAGCGTATATTAAAGTTGTTGCAGTTAAAAAGCTCGTAGTTGGACTTTAGGCGAGGTGGCCTGGTCTGCCGTCAGGCAGTACTGGGTTCGCCAAGCCTCACCTTCGGGGAACTAGTGCCTCGTGCGCTAGGGAACCGAGCCTTACTTTGAGAAAATTAGAGTGTTTAAAGCAGGCTTACGCTTGAATACTTCAGCATGGAATAACAACATAGGACTTTGGTTCTATTTTGTTGGTTTGAGGACCAAAGTAATGATTAATAGGGACAGTTGGGGGCATTAGTATTCAGTAGTCAGAGGTGAAATTCTTGGATTTACTGAGGACTAACTAATGCGAAAGCATTTGCCAAGGATGTTTTCA	0	10	16	2	0	0	0	0	0	0	0	0	0	0	0	103	132	0	1	1	0	0	0	0	0	0	0	0	0	0	0	0	0	0	0	0	0	0	265	N	100	JN054676.1.1485_U	Eukaryota	Obazoa	Fungi	Cryptomycota	Cryptomycotina
303	15b103de1b9bfceafe168d6f6a918449	AGCTCCAATAGCGTATATTAAAGTTGTTGCAGTTAAAAAGCTCGTAGTTGGATTTCTGCTCAAGACGACCGATCCGCCCTACGGGTGTGACTCTGGTTTACTTGGGCATTTTTCTGGGGAACGTATCTGTACTTGAGTGTATGGTGCGGTATCCAGGACTTTTACTTTGAGAAAATTAGAGTGTTTCAAGCAGGCATCTGCCTTGAATACTACAGCATGGAATAATAAGATAGGACTTTGGTTCTATTTTGTTGGTTTCTAGAACTGAAGTAATGATTAATAGGGATAGTTGGGGGCATTCGTATTCGACTGTCAGAGGTGAAATTCTTGGATTGGTTGAAGACGAACTACTGCGAAAGCATTTGCCAAGGATGTTTTCA	0	0	0	0	0	0	0	0	0	0	0	0	1	0	0	145	116	1	1	0	1	0	0	0	0	0	0	0	0	0	0	0	0	0	0	0	0	0	265	N	99.7	AY919682.1.1726_U	Eukaryota	Alveolata	Chrompodellids	Colpodellidea	Colpodellida
304	ef80df18648d9f975b1efaef9c693165	AGCTCCAATAGCGTATACTAAAGTTGTTGCAGTTAAAAAGCTCGTAGTTGAATTTCTGATTATGAAAATAAGTCCATTCTTTATTGAATGTGTACTATTATTTTATATAATCATCCTTGAAAAGATTATTATGGATATTAATTTATCTATTATAAGATTTTCATCATTTACTGTGAGCAAAATAGAGTGTTCAAAGCAGGCTTACGCCATTGAATACATTAGCATGGAATAATAAGATAGGACCTTGGTCTATTTTGTTGGTTAGTACTCCAAGGTAATGATTAATAGGGACAGTTGGGGGTATTCGTATTCAATTGTCAGAGGTGAAATTCTTGGATTTATGGAAGACGAACTACTGCGAAAGCATTTACCAAGGATGTTTTCA	0	0	0	0	0	0	0	0	0	0	152	111	0	0	0	0	0	0	0	0	0	0	0	0	0	0	0	0	0	0	0	0	0	0	0	0	0	0	263	N	97.4	AB168053.1.1758_U,AB749138.1.1674_U,JQ967311.1.1665_U,JQ967314.1.1663_U	Eukaryota	Stramenopiles	Ochrophyta	Chrysophyceae	Chrysophyceae_X
305	f1e5578ac86f81c78accb9d63529f658	AGCTCCAATAGCGTATATTAAAGTTGTTGCAGTTAAAAAGCTCGTAGTTGAATTTCTGGGGGCGTCCGCTGGGTCCGCTTTTGTGGTCACCCGGCGGCGTGTCCATCCTTCCCGGTGTGCGGGGGCAACCCCGCCCGCTCAGGGATCCTTTACTGTGAAAAAATTAGAGTGTTTAAAGCAAGCCTGGCTTGAATACATTAGCATGGAATAATAAGATAGGACTCTTGTACTATTTTGTTGGTTGCGTACTTGGGTAATGATTAATAGGGACAGTTGGGGGTATTCATATTCAATTGTCAGAGGTGAAATTCTTGGATTTATTGAAGATGAACAACTGCGAAAGCATTTACCAAGGATGTTTTCA	0	0	0	0	0	0	0	0	0	0	0	0	0	2	0	0	260	0	0	0	0	0	0	0	0	0	0	0	0	0	0	0	0	0	0	0	0	0	262	N	99.2	AY919774.1.1686_U,AY919683.1.1685_U	Eukaryota	Stramenopiles	Opalozoa	Bicoecea	Pseudodendromonadales
306	3c8b8072c5374e1afd61133b98df8001	AGCTCCAATAGCGTATATTAAAGTTGTTGCAGTTAAAAAGCTCGTAGTTGAAGGTGGGGTGGAGGTTTTTTTGGTGTGGTTGGGTTTTCTTGTGTAAAAGCTTGGAAACGCACTATGCCAATCCTCCCCCATGGTGCTGCTGTAAAAGGCAGACGACTTGGGTGCGCATACTGTGTGGATGTGGCTTTAAAACCATGTTTGTGCAGGCATCCTGATTACTGTGAAAAAATTAGAGTGTTCCAGGCGGTTTTTAGAGATTGAATAGATTAGCATGGAATAATGGAAGAGGACGATGTTTCCGCTTTTTGTTGGTTTGATGGTGGATGACGTTGTAATGATTAATAGGGACAGTTGGGGGCATTAGTATTTAATAGCTAGAGGTGAAATTCCAGGATTTAT…	0	0	0	0	0	0	0	36	34	75	7	109	0	0	0	0	0	0	0	0	0	0	0	0	0	0	0	0	0	0	0	0	0	0	0	0	0	0	261	N	78.2	JF706236.1.1671_U	Eukaryota	Obazoa	Choanoflagellida	Choanoflagellatea	Craspedida
307	42d0aa2fe62fb77735e5920cc664d095	AGCTCCAATAGCGTATATTAAAGTTGTTGCAGTTAAAAAGCTCGTAGTTGAAGTTCTGGCTGTTCGATCCTCGAGCTCTGTAGCCGAGGAATCGACAGTCATCCGCTTGCAAATATATGTTCGCCTTTAACCGGGCGGCTATATGAGTAAGCATTTTACCTTGAGAAAAACAGAGTGTTCCAGGCAGGTTTGTCCGGAATGCATTAGCATGGAATAATAGAATATGACCGAAGTCGATTTATTGGTTTAAGGCTTCAGTAATGATTAATAGGAACAGTCGGGGGCATTGGTACTTGTCAGTCAGAGGTGAAATTCTTGGATTTATGAAAGACGAACTACTGCGAAAGCATTTGCCAAGGATGTTTTCA	0	0	0	1	0	0	0	0	0	0	0	0	0	0	0	0	0	0	0	0	0	0	0	0	13	15	0	0	0	0	0	0	0	0	55	175	2	0	261	N	97	EF586172.1.673_U	Eukaryota	Alveolata	Ciliophora	Oligohymenophorea	Peritrichia_2
308	0357d17578464716e32b990e5b30dde0	AGCTCCAATAGCGTATATTTAAGTTGTTGCAGTTAAAAAGCTCGTAGTTGGATTTCGGGTGGGTTGGCGCGGTCCGCCTCTGGTGTGCACTGCGTCGGTCCACCTTCCTGCCGGGGACGGGCTCCTGGGCTTAACTGTTCGGGACTCGGAGTCGGCGTTGTTACTTTGAGTAAAATAGAGTGTTCAAAGCAGGCCTACGCTCTGAATACGTTAGCATGGAATAACGCGATAGGACTCTGGCCTATCCGTTGGTCTGTGGGACCGGAGTAATGATTAAGAGGGACAGTCGGGGGCATTCGTATTCCGTTGTCAGAGGTGAAATTCTTGGATTTACGGAAGACGAACTTCTGCGAAAGCATTTGCCAAGGATGTTTTCA	0	3	5	0	26	62	162	0	0	0	0	0	0	0	1	0	0	0	0	0	0	0	0	0	0	0	0	0	0	0	0	0	0	0	0	0	0	0	259	N	99.2	GU067985.1.1791_U	Eukaryota	Archaeplastida	Chlorophyta	Chlorophyceae	Chlamydomonadales
309	3f0d2d191258dbeea0e7781c1fc9956c	AGCTCCAATAGGATATATCAAAGTTGTTGCAGTTGAAAAGCTCGTAGTCGTATTTCTGGTGGGTTGATGTCTTGCCGGTGTGGGACGCAAGTTCTTGCTGGTTTGGACCGCCTGCCATTTTGTGGGCTCAAGTGGTCTTGTCGAGGTTTACTCTTCGATTTGATCGCTCCACTCCGTCACTGAGAGCAAATTGGAGTGCTCAAAGCAGGCTTTACAGCTTTGAACATTTTAGCTTGGAATGACAAAGAATGACTTTTTGTTCACTTTGTTGGTTATGAATGGGAAGTACTGATACCTAGGACCAGTTGCGGGGGTACTCGTATTGGGAAGTCAGAGGTGAAATTCTTAGATTTTTCCACGACGAACGACTGCGAAAGCATTTACCAAGGATGTTTTCA	0	0	0	0	0	0	0	0	39	216	0	0	1	0	0	0	0	0	0	0	0	0	0	0	0	0	0	0	0	0	0	0	0	0	0	0	0	0	256	N	95.7	AB721051.1.1697_U	Eukaryota	Stramenopiles	Sagenista	Labyrinthulomycetes	Amphifilida
310	ea59901e7f39bfd066e3d0f0731b9dcc	AGCTCCAATAGCGTATATTAAAGTTGTTGCAGTTAAAAAGCTCGTAGTTGGACCTTAGGCAAGGCGGCCTGGTCACCCTCTGGGTGTACTGGGATCGCTGCGCCTCACCTTCGGGGAGCTAGTCGTGCTTCGGTGCGCTAGGGAACCGAGCCTTACCTTGAGGAAATTAGAGTGTTTAAAGCAGGCTTATGCTTGAATACGTTTGCATGGAATAACATGATAGGACTTTGGTTCTATTTTGTTGGTTTGAGGACCAAAGTAATGATTAATAGGGACAGTTGGGGGCATTAGTATTCAATAGTCAGAGGTGAAATTCTTGGATTTATGAAAGACGAACTACTGCGAAAGCATTTGCCAAGGATGTTTTCA	0	0	1	0	0	0	0	6	9	0	2	3	0	0	0	1	0	0	11	1	3	74	21	15	0	65	4	7	1	0	16	4	1	0	0	0	0	10	255	N	98.9	HM486994.1.1344_U,HM486989.1.1344_U,HM487049.1.1345_U	Eukaryota	Obazoa	Fungi	Cryptomycota	Cryptomycotina
311	42a1770d52838e919cc7da5539bbf8ee	AGCTCCAATAGCGTATACTAAAGTTGTTGCAGTTAAAAAGCTCGTAGTTGAATTTCTGGTCTCGGACATCGGTCTGCCTCGAACGAGGTACGTACCAGTTGTCTGAATCCATCCTCGGGGAAAACATGTCTGGCATTCAGTTGTTGGGCATGGGATCCTCGTCATTTACTGTGAGCAAAATAGAGTGTTCAAAGCAGGCTTATGCCGTTGAATACATTAGCATGGAATAATAAGATAGGACCTTGGTCTATTTTGTTGGTTAGTACTCCAAGGTAATGATTAATAGGGACAGTTGGGGGTATTCGTATTCAATTGTCAGAGGTGAAATTCTTGGATTTATGGAAGACGAACTACTGCGAAAGCATTTACCAAGGATGTTTTCA	0	0	0	0	0	0	0	0	0	0	0	0	0	0	0	0	0	0	0	0	0	1	18	62	158	0	0	0	0	0	0	0	0	0	2	13	0	1	255	N	99.5	AJ236859.1.1710_U,AY651083.1.1700_U,AY651082.1.1701_U,JQ315654.1.1667_U,AY994316.1.1647_U,DQ388558.1.1646_U	Eukaryota	Stramenopiles	Ochrophyta	Chrysophyceae	Chrysophyceae_X
312	291beb8e6236c1a5be74f9075165c14b	AGCTCTAATAGCATATATTAAAGTTGTTGCAGTTAAAAAGCTCGTAGTCGGATTTTGGGCGCGTGTGAACTGTCAGCCTCTGGTTGGACGGTGCGCGCGTGCCTTTCTGCTTGGGAGCCCCATGGTGGTTAATTCTGTCGTGGTGGGTCACAGGCCGTTTACTTTGAAAAAATTAGAGTGTTCAAAGCAGGCGATTGCTTGAATACTGCAGCATGGAATAATGGAATAGGACTCGCGTCTTATTTTGTTGGTTTGGAGATGTGAGTAATGATGAATAGGGACAGTTGGGGGCATTGGTATTCAGTAGTCAGAGGTGAAATTCTTGGATTTACTGAAGACTAACTAGTGCGAAAGCATTTGCCAAGGATGTTTTCA	0	80	133	24	0	0	1	0	0	0	2	0	0	0	10	0	0	0	0	0	0	0	0	0	0	0	0	0	0	0	0	0	0	0	0	0	0	0	250	N	90.4	JN547317.1.953_U,HM135077.1.1701_U,AJ007280.1.1751_U,JN547315.1.938_U,JQ230002.1.1682_U,HM135076.1.1702_U,JN547308.1.938_U,JX490049.1.1471_U,AY919686.1.1697_U,JN547287.1.938_U,JX490050.1.1462_U,AM051189.1.1684_U,AY919727.1.1698_U,KC928309.1.1706_U,HM135074.1.1702_U,JQ230004.1.1475_U,JX490048.1.1471_U,EF196801.1.897_U,HQ219448.1.1730_U,JN547288.1.989_U,AB771884.1.1629_U,GU067870.1.1764_U,JN090891.…	Eukaryota	Cryptista	Cryptophyta	Cryptophyceae	Cryptomonadales
313	d17986e833e604b3e403ad136b419f10	AGCTCCAATAGCGTATATTAAAGTTGTTGCAGTTAAAAAGCTCGTAGTTGAATTTCTGGCCGGCGCTGTTCTCGGCTCTCGTAGTCGGTTCAGGGCTTGGTCATCCGTATGGGAAGCTAGCTCGGCCTTCACTGGTCGGTTAGTGGATCATACACTTTACTTTGAAAAAATTAGAGTGTTTCAGGCAGGCAATTGCTTGGATACTGCAGCATGGAATAATGGAATAGGACTTTGACCTATTTGTTGGTTTCTTCGAGGTCAAAGTAATGATTAATAGGGACAGTTGGGGGCATTCGTATTTAATTGTCAGAGGTGAAATTCTTGGATTTATTAAAGACGAACTTATGCGAAAGCATTTGCCAAGGATGTTTTCA	0	0	0	0	0	248	0	0	0	0	0	0	0	0	0	0	0	0	0	0	0	0	0	0	0	0	0	0	0	0	0	0	0	0	0	0	0	0	248	N	99.2	KJ873047.1.1640_U	Eukaryota	Alveolata	Ciliophora	Colpodea	Colpodea_X
314	df69424d18e57ad4027c72effbf87d42	AGCTCCAATAGCGTATACTAAAGTTGTTGCAGTTAAAAAGCTCGTAGTTGAATTTCTGGTCTCGGACATCGGTCTGCCTCGAACGAGGTACGTACCAGTTGTCTGAATCCATCCTCGGGGAAAACATGTCTGGCATTCAGTTGTTGGGCATGGGATCCTCGTCATTTACTGTGAGCAAAATAGAGTGTTCAAAGCAGGCTTATGCCGTTGAATACATTAGCATGGAATAATAAGATAGGACCTTGGTCTATTTTGTTGGTTTGTACTCCAAGGTAATGATTAATAGGGATAGTTGGGGGTATTCGTATTCAATTGTCAGAGGTGAAATTCTTGGATTTACTGAAGACTAACTAGTGCGAAAGCATTTGCCAAGGATGTTTTCA	0	0	0	0	0	0	0	0	0	0	0	0	0	0	0	0	0	0	0	0	0	0	45	42	1	0	0	0	0	0	0	0	41	1	0	91	26	0	247	N	98.7	AJ236859.1.1710_U,AY651083.1.1700_U,AY651082.1.1701_U,JQ315654.1.1667_U,AY994316.1.1647_U,DQ388558.1.1646_U	Eukaryota	Stramenopiles	Ochrophyta	Chrysophyceae	Chrysophyceae_X
315	e784eecc3f833742a2e6e6dac1715189	AGCTCCAATAGGATATATCAAAGTTGTTGCAGTTGAAAAGCTCGTAGTCGTATTTCTGGTGGGTTGATGTCTTTGCCAGTATGGAACGCAAGTTCTTTCTGGTAGGGGCCGCCTGCCATTTTGTGGAATCAAGTGGTCATGTCGGGGTTTACTCTCTAATATGATCGCTCCACTCCGTCACTGAGAGCAAATTGGAGTGCTCAAAGCAGGCTTTACAGCTTTGAACATTTTAGCTTGGAATGACAAAGAATGACTTTTTGTTCACTTTGTTGGTTATGAATGGGAAGTACTGATACCTAGGACCAGTTGCGGGGGTACTCGTATTGGGAAGTCAGAGGTGAAATTCTTAGATTTTTCCACGACGAACGACTGCGAAAGCATTTACCAAGGATGTTTTCA	0	0	0	0	0	0	0	0	214	32	0	0	0	0	0	0	0	0	0	0	0	0	0	0	0	0	0	0	0	0	0	0	0	0	0	0	0	0	246	N	96.2	AB721051.1.1697_U	Eukaryota	Stramenopiles	Sagenista	Labyrinthulomycetes	Amphifilida
316	e6cfbe587c22c0a8b6b99077a9f83e44	AGCTCCAATAGCGTATATTAAAGTTGTTGCAGTTAAAAAGCTCGTAGTCTGAGTCTTGGTCGGGCATTGAGCGTCCATGGGGCTCCCTTCGGGGGGTTTCGTGAGCATGCGACAATATGCTGGCCATGTACTTCGGAGGAACGCGCGTCTACTTTTCATTAAGTGGCGCGCGGGATTCCGATAGTTTACTTTGAGAAAAATAGAGTGTTCAAAGCAGGCGATTTTGCCTTGAATACATTAGCATGGGATAATGGAATAGGACATTGGTTCTATTTTGATGGTTTACGGACCGATGTAATGATTAATAGGGACAGTTGGGGACATTCATATTCCATGGCTAGAGGTGAAATTCTTGGATTCATGGAAGATGAACTACTGCGAAAGCATTTGTCAAAGATG…	0	0	0	0	0	0	0	111	103	5	1	24	0	0	0	0	0	0	0	0	0	0	0	0	0	0	0	0	0	0	0	0	0	0	0	0	0	0	244	N	91.6	AY749537.1.1584_U	Eukaryota	Haptista	Centroheliozoa	Centroheliozoa_X	Centroheliozoa_XX
317	796fab42b1bd9c7d83b63753330759fc	AGCTCCAATAGCGTATATTAAAGTTGCTGCAGTTAAAAAGCTCGTAGTTGGATTTCTGGCTTGAAACATTTTGCCGGCCACGGTTTCGTGTGTTAGTGCTTGATGTTCTGGCCATCCTTCCAATCGCTGTTGGCTATTCTTCATTGAATGGTCAGCAGTATTGGATCTTTTACTTTGAAAAAATTAGAGTGTTTCAAGCAGGCTTTATGCTATGAATACATTAGCATGGAATAATAATTTAGGACTTCGGTTCTATTTTGTTGGTTTCTAGGACTGAAGTAATGATTGATAGGGATAGTTGGGGGTGCTAGTATTCAGCGGCCAGAGGTGAAATTCTCGGATTCGCTGAAGACTAACTTATGCGAAAGCATTCACCAAGGATGTCTTCT	0	0	0	0	0	0	0	3	14	66	2	66	18	0	0	0	0	0	0	64	9	0	0	0	0	0	0	0	0	0	0	0	0	0	0	0	0	0	242	N	99	HM536172.1.2170_U	Eukaryota	Rhizaria	Cercozoa	Filosa-Sarcomonadea	Glissomonadida
318	f86b625aae9ef1a94cf05964eea1d760	AGCTCCAATAGCGTATACTAAAGTTGTTGCAGTTAAAAAGCTCGTAGTTGAATTTCTGACTTTGAGGCGCGACCGACCCCGTGTGGGTCTGTGTCTGCGAATCGAGGTCATCCTCGAGGAATGCGTATCTGTCATTAAGTTGATGGGTACGAGTACCTCGTCATTTACTGTGAGCAAAATAGAGTGTTCAAAGCAGGCTTACGCCGTTGAATACATTAGCATGGAATAATAAGATAGGACCTTGGTCTATTTTGTTGGTTTGTACTCCAAGGTAATGATTAATAGGGATAGTTGGGGGTATTCGTATTCAATTGTCAGAGGTGAAATTCTTGGATTTATGGAAGACGAACTACTGCGAAAGCATTTACCAAGGATGTTTTCA	0	0	0	0	0	0	0	23	3	22	0	0	0	0	0	0	0	0	0	0	0	0	12	20	156	0	0	0	0	0	0	0	0	0	0	6	0	0	242	N	98.7	AB520726.1.1662_U,AB749132.1.1662_U,AB749129.1.1662_U,AY651075.1.1697_U,AB520736.1.1662_U,AB749066.1.1662_U,AB520725.1.1662_U,AB520730.1.1662_U,DQ388538.1.1642_U,AB749123.1.1662_U,AY651073.1.1697_U,AY919824.1.1718_U,JN705528.1.1384_U,AY651074.1.1697_U,AB749067.1.1662_U,AB520734.1.1662_U,AB455149.1.1664_U,AY651076.1.1697_U,AB520717.1.1662_U,AB749125.1.1662_U,AB749058.1.1662_U,AB749124.1.1662_U,AB7…	Eukaryota	Stramenopiles	Ochrophyta	Chrysophyceae	Chrysophyceae_X
319	32597e0c3d5dcffc913a7efdeccbbbf6	AGCTCCAATAGCGTATACTAAAGTTGTTGCAGTTAAAAAGCTCGTAGTTGAATTTCTGGTCGCGGACACCGGTCGGCTCTTCACAGAGTCTGTACTATGTGTCTGCAGCCATCCTCGGGGAGAGCATATCTGGCATTAAGTTGTCGGGTATGGGATCCTCGTCATTTACTGTGAGCAAAATAGAGTGTTCAAAGCAGGCTTAGGCCGTTGAATATATTAGCATGGAATAATAAGATAGGACCTTGGTCTATTTTGTTGGTTTGCACTCCAAGGTAATGATTAATAGGGATAGTTGGGGGTATTCGTATTCAATTGTCAGAGGTGAAATTCTTGGATTTCTGGAAGACGAACGACTGCGAAAGCATTTATCAAGGATGTTTTCA	0	0	0	0	0	0	0	0	0	0	0	0	0	0	0	0	0	0	0	239	0	0	0	1	0	0	0	0	0	0	0	0	0	0	0	0	0	0	240	N	99.2	KJ925279.1.1491_U,KJ925343.1.1677_U	Eukaryota	Stramenopiles	Ochrophyta	Chrysophyceae	Chrysophyceae_X
320	2a9a6411b7a987de6685aaf316115716	AGCTCTAATAGCATATATTAAAGTTGTTGCAGTTAAAAAGCTCGTAGTCGGATTTTGGGTGCATGAGGGCTGTCGGCCTCTGGTCGGACGGCAGTTGTGTGCCTTTCTGCTTGGGAGCCCCAGGGGATTTAACCGTCCTCTGGTGGGTCACAGGCCGTTTACTTTGAAAAAATTAGAGTGTTCAAAGCAGGCTATCGCTTGAATACATTAGCATGGAATAATGGAATAGGACCTTGGTGCTATTTCGTTGGTTATGGGACTGGGGTAATGATTAATAGGGACAGTTGGGGCCGTTCATATTTCGTTGTCAGAGGTGAAATTCTTGGATTTACGAACGATGAACTTGTGCGAAAGCATTCGGCAAGGATGTTTTCA	0	0	0	0	0	0	0	0	0	0	0	0	38	6	0	159	10	17	0	0	3	7	0	0	0	0	0	0	0	0	0	0	0	0	0	0	0	0	240	N	100	AJ007281.1.1746_U,AM051200.1.1719_U	Eukaryota	Cryptista	Cryptophyta	Cryptophyceae	Cryptomonadales
321	b31b926e68d25dfb35b8a1e5696485eb	AGCTCCAATAGCGTATATTTAAGTTGTTGCAGTTAAAAAGCTCGTAGTTGGATTTCGGGCGGGGCCTGCCGGTCCGCCTTTGGTGTGCACTGGCAGGGTCCGCCTTGCTGTCGGGGACGGGTTCCTGGGCTTTACTGTCTGGGACTCGGAGTCGACGTGGTTACTTTGAGTAAATTAGAGTGTTCAAAGCAGGCGATTGCTTGAATACTGCAGCATGGAATAATGGAATAGGACTCGCGTCTTATTTTGTTGGTTTGGAGATGTGAGTAATGATGAATAGGGACAGTTGGGGGCATTGGTATTCAGTAGTCAGAGGTGAAATTCTTGGATTTACTGAAGACTAACTAGTGCGAAAGCATTTGCCAAGGATGTTTTCA	0	14	158	11	0	0	0	0	0	0	2	0	0	0	52	0	0	0	0	1	0	0	0	0	0	0	1	0	0	0	0	0	0	0	0	0	0	0	239	N	90.8	AB109544.1.2656_G,AB109544.1.2656_R,AB488585.1.1644_U,AF357147.1.2223_R,AF357147.1.2223_G,AY220082.1.2234_G,AB488584.1.1663_U,AY195975.1.1796_U,AY543052.1.1796_U,X89012.1.2653_R,X89012.1.2653_G,FN298930.1.1779_U,AY220082.1.2234_R,AF357148.1.1034_U,FN298929.1.1779_U,AB080305.1.1791_U,AY543051.1.1796_U,AH012393.1.1034_U,AH012392.1.2223_U	Eukaryota	Archaeplastida	Chlorophyta	Trebouxiophyceae	*
322	3ed167ab259341c8202635815148497c	AGCTCCAATAGCGTATACTAAAGTTGTTGCAGTTAAAAAGCTCGTAGTTGGATTTCTGGTCGTGGGCCCCGGTCCGCCTCGCGAGAGGTGCGCACCAGGGGCTTGCAGCCTTTTTCGAGGAGAGCGCATCTGGCATTCATTTGTCGGGTGTGGGATCCTCGTCATTTACTGTGAGCAAAATAGAGTGTTCAAAGCAGGCTTACGCCGTTGAATACATTAGCATGGAATAATAAGATAAGACCTTGGTCTATTTTGTTGGTTTGCACTCCAAGGTAATGATTAATAGGGATAGTTGGGGGTATTCGTATTCAATTGTCAGAGGTGAAATTCTTGGATTTATGGAAGACGAACTACTGCGAAAGCATTTACCAAGGATGTTTTCA	0	0	0	0	0	0	0	0	0	0	0	0	117	4	0	94	2	16	0	0	6	0	0	0	0	0	0	0	0	0	0	0	0	0	0	0	0	0	239	N	100	AB622338.1.1684_U,AB721020.1.1669_U	Eukaryota	Stramenopiles	Ochrophyta	Chrysophyceae	Chrysophyceae_X
323	7f7415c7c0451367da8efcd55f6bcb28	AGCTCCAATAGCGTATATTAATGTTGTTGCAGTTAAAAAGCTCGTAGTTGAATTTCTGGGCCGGCGGAAGCGTCCGCTCACGCGAGACGCGACCGCCGGACCATCCTTGCGGAGACGGTGGGCCCTTCACTGGGTTCTGCCCCATCCGCATCCTTTACTGTGAAAAAATTAGAGTGTTTAAAGCAGGCTTGTGGCTTGAATACATTAGCATGGAATAATGAGATAGGACTTAGGTGCTATTTTGTTGGTTGCGTACCTAGGTAATGATTAATAGGGACAGTTGGGGGTATTCATATTTAACTGTCAGAGGTGAAATTCTTGGATTTGTTAAAGATGAACAACTGCGAAAGCATTTACCAAGGATGTTTTCA	0	0	0	0	0	0	0	0	0	0	0	0	0	0	0	10	213	1	1	6	7	0	0	0	0	0	0	0	0	0	0	1	0	0	0	0	0	0	239	N	90.9	FJ971856.1.1714_U	Eukaryota	Stramenopiles	Opalozoa	Bicoecea	Borokales
324	55ea652fa6d5a77460ca15d067feab18	AGCTCCAATAGCGTATATTAAAGTTGTTGCAGTTAAAAAGCTCGTAGTTGGATTTCTGGTGGGGGTCGCTGGTCGGGCCCGAAAGGGTCTGTGCCGCTGTGTACTCCTGCCATCCTTGAGGAGTGGCATTCTGGCATTAAGTTGTCGGGGTGTTCATCCTCATCTTTTACTGTGAAAAAATTAGAGTGTTCAAAGCAGGCTTAGGCCGTTGAATACATTAGCATGGAATAATAAGATAGGGCCTTGGTGGTCTATTTTGTTGGTTTGCACGCCAGGGTAATGATTAATAGGGATAGTTGGGGGTATTCGTATTCAATTGTCAGAGGTGAAATTCTTGGATTTATGGAAGACGAACTACTGCGAAAGCATTTACCAAGGATGTTTTCA	0	0	0	6	0	0	7	1	0	0	0	7	3	25	0	106	15	5	11	52	0	0	0	0	0	0	0	0	0	0	0	0	0	0	0	0	0	0	238	N	97.4	KF757235.1.1801_U,KF757247.1.1669_U,KF757252.1.1718_U	Eukaryota	Stramenopiles	Ochrophyta	Eustigmatophyceae	Eustigmatophyceae_X
325	87a4d479b6a6e9e6defcde06a9117b7f	AGCTCCAATAGCGTATATTTAAGTTGCTGCAGTTAAAAAGCTCGTAGTTGGATTTCGGGTGGGGCCGTCCGGTCCGCCGTTTCGGTGTGCACTGGCCGGGCCCACCTTGTTGTCGGGGACGGGCTCCTGGGCTTCGCTGTCCGGGACCCGGAGTCGGCGTGGTTACTTTGAGTAAATTAGAGTGTTCAAAGCAGGCCTACGCTCTGAATACATTAGCATGGAATAACACGATAGGACTCTGGCCTATCCTGTTGGTCTGTAGGACCGGAGTAATGATTAAGAGGGACAGTCGGGGGCATTCGTATTTCATTGTCAGAGGTGAAATTCTTGGATTTATGAAAGACGAACTACTGCGAAAGCATTTGCCAAGGATGTTTTCA	0	0	0	0	0	0	0	0	0	0	5	43	5	11	0	27	6	9	5	104	22	0	0	0	0	0	0	0	0	0	0	0	0	0	1	0	0	0	238	N	98.9	GQ122342.1.1669_U,GQ122337.1.1669_U,FJ536747.1.1025_U,AY422075.1.1692_U,JQ315645.1.1669_U,JQ315639.1.1668_U,JQ315640.1.1668_U,JQ315648.1.1668_U,GQ122350.1.1669_U,EF695107.1.821_U,JQ315641.1.1668_U,HQ218939.1.1205_U,GQ122353.1.1669_U,JN825659.1.1010_U,X06425.1.1796_U,JQ315643.1.1668_U	Eukaryota	Archaeplastida	Chlorophyta	Trebouxiophyceae	Chlorellales
326	89d7a7d564b1042b7f862a25f39cf017	AGCTCCTTCAGCCTGAGATAGAATTGTTGCAGTTAAAACGCTCGTAGTTGGATTTTGTGGTGTGGTTTTGTGATATTTTGTATGCATATTCGTATGTATATGAGATACCACAACACACTATAATGGTGTTTTCTACGTTTCGACAAGGAAAACATATTACTGTGAGAAAAAGAGTGCGCTTAAGGGCGGCTTATATGCTAAGATCATTTAGCATGGAATAAACATAACGGACATTGGTTTGTTATGTGTTGGTTTTCAAACCAAGTCATGATTGATAAGGATGGTTTGGGGATGTTCGTATTTATACTCGAGGGGTGAAATCTGATAACAGTATAAGGACGATCTTTAGCGAAAGCATTCATCAATTCCAGTCCTA	0	0	0	0	0	0	0	0	0	0	0	0	0	0	0	0	0	0	0	0	0	0	0	0	0	3	1	2	3	4	223	2	0	0	0	0	0	0	238	N	63.9	GQ995434.1.1766_U,GQ995435.1.1765_U	Eukaryota	Obazoa	Fungi	Chytridiomycota	Chytridiomycotina
327	719bc21ee134ad9596bf7413714aa1fc	AGCTCCAATAGCGTATATTAAAGTTGTTGCAGTTAAAACGCTCGTAGTCTGAAGTGATGGGGCGGTGCAGTGTGGTCTGTAAAGACTATGTGGTGCTGTCCTGTTTTTGAGCATTGTATAATGCTCGGATTACTTTGAGGAAATTAGAGTGTTCAAAGCAGGCGTGTGCTTGGATACTGCAGCATGGAATAATGGAATAGGACTCGCGTCTTATTTTGTTGGTTTGGAGATGTGAGTAATGATGAATAGGGACAGTTGGGGGCATTGGTATTCAGTAGTCAGAGGTGAAATTCTTGGATTTACTGAAGACTAACTAGTGCGAAAGCATTTGCCAAGGATGTTTTCA	0	0	0	0	0	0	0	0	0	0	0	0	0	0	0	0	0	0	0	0	0	99	100	30	0	0	0	0	0	0	0	0	0	0	8	1	0	0	238	N	92.2	AB749092.1.1625_U,AB749093.1.1624_U,AB749096.1.1625_U	Eukaryota	Obazoa	Fungi	Cryptomycota	Cryptomycotina
328	2cb7bfda7465fd3075076cd9b98b22c9	AGCTCCAATAGCGTATATTAAAGTTGTTGCAGTTAAAAAGCTCGTAGTTGGATTTCTGGGGAGGTGCCAATGTCACCTTAGTGTTGCGCAGCGGCGCCTCTCCATCCTTCTGTTAACGTCGTTGGACCTTAATCAGTCTGCGGCGGGCTCAGATATTTTACCTTGAGAAAATTAGAGTGTTTCAGGCAGGCCAGGCCGGAATACATTAGCATGGAATAATGGAATAGGACTTTAGTCTCTTTGTTGGTTTGGGGGACTGCAGTAATGATTAATAGGGATAGTTGGGGGCATTAATACTTAACTGTCAGAGGTGGAATTCTCAGATTTGTTAAAGATTAACTTATGCGAAAGCATTTGCCAAGGATGTTTTCA	0	0	0	0	0	0	0	0	0	0	0	0	0	0	0	117	39	3	5	4	66	0	0	1	0	0	0	0	0	0	1	0	0	0	0	0	0	0	236	N	100	JN547269.1.981_U,AB721072.1.1656_U,AB622305.1.1662_U,LN870057.1.1537_U,KU525754.1.1696_U	Eukaryota	Alveolata	Ciliophora	Spirotrichea	Strombidiida
329	f50e2da202179463fe705e4d57f47e90	AGCTCCAATAGCGTATATTAAAGTTGTTGCAGTTAAAACGCTCGTAGTCTGAAGTGATGGGGCGGTGCGAGGTGACTCGCAAGAGTTGCTGGGTGCTGCTCTGTTTTTGAGCTGGTCAAACAGCTCGGATTACTTTGAGGAAATTAGAGTGTTCAAAGCAGGCGTGTGCTTGGATACTGCAGCATGGAATAATGGAATAGGACTCGCGTCTTATTTTGTTGGTTTGGAGATGTGAGTAATGATGAATAGGGACAGTTGGGGGCATTGGTATTCAGTAGTCAGAGGTGAAATTCTTGGATTTACTGAAGACTAACTAGTGCGAAAGCATTTGCCAAGGATGTTTTCA	0	0	0	0	0	0	0	0	0	0	0	0	0	0	0	0	0	0	0	0	0	89	114	18	0	0	0	0	0	0	0	0	0	1	6	0	8	0	236	N	91.9	AB749093.1.1624_U,AB749096.1.1625_U	Eukaryota	Obazoa	Fungi	Cryptomycota	Cryptomycotina
330	98798cd58e2ee3dc28a85e5f23524c7d	AGCTCCAATAGCGTATATTAAAGTTGTTGCAGTTAAAACGCTCGTAGTCTGAAGTGATGGGGCGGTGCTGTGTGGTCTGTAAAGACTATGTGGTACTGTCCTGTTTTTGAGCTGTGCAAACAGCTCGGATTACTTTGAGGAAATTAGAGTGTTCAAAGCAGGCGTGTGCTTGGATACTGCAGCATGGAATAATGGAATAGGACTCGCGTCTTATTTTGTTGGTTTGGAGATGTGAGTAATGATGAATAGGGACAGTTGGGGGCATTGGTATTCAGTAGTCAGAGGTGAAATTCTTGGATTTACTGAAGACTAACTAGTGCGAAAGCATTTGCCAAGGATGTTTTCA	0	0	0	0	0	0	0	0	0	0	0	0	0	0	0	0	0	0	0	0	0	86	86	49	0	5	0	0	0	0	0	0	1	0	4	3	0	0	234	N	91.9	AB749095.1.1627_U	Eukaryota	Obazoa	Fungi	Cryptomycota	Cryptomycotina
331	1adebf93c9e3698181a97e3b7ac9ad08	AGCTCCAATAGCGTATATTAATGTTGTTGCAGTTAAAAAGCTCGTAGTTGGATTTCTGGTCGGAGCGTCTTTGCGGCTCCGCAAGGGGTCGTGCTAGGCGTCCTTCGGCCATCCTCAGGTGTACCCATGCTGGCATTCATTTGTCGGTGTGGGGGTGCCTGTCGTTTACTGTGAACAAATTAGAGTGTTCAAAGCAAGGTGTACTTGAATACATTAGCATGGAATAATAAGATAGGACTTTGGTGGTTCTCTTTTGATATTTTGTTGGTTTGCACGCCAAAGTAATGATTAATAGGAGCAGTTGGGGGTATTCGTATTCAATTGTCAGAGGTGAAATTCTTGGATTTATAGAAGACGAACTACTGCGAAAGCATTTACCAAGGATGTTTTCA	0	0	0	0	0	0	0	0	0	0	0	0	0	0	0	0	0	0	0	210	23	0	0	0	0	0	0	0	0	0	0	0	0	0	0	0	0	0	233	N	94.7	JF730835.1.1698_U	Eukaryota	Stramenopiles	Ochrophyta	Dictyochophyceae	Dictyochophyceae_X
332	84054ade81a327b6089f10c1119a8a52	AGCTCCAATAGCGTATATTAAAGTTGTTGCAGTTAAAAAGCTCGTAGTTGAATTTCAAGGGTTTGAAATTTTTCTTTTGCTTAGGAATTGGATTGGAGCAATCTGGTCCTTTTTCTGAGTAATTAGAATGGAAAACCTTTTTCAATTGTCGAAAGGATCAAGATGCTCTTCATTGAGTGTTTTGAATTCATCTTTTCGATCGTTTACTTTGAAGAAATTAGAGTGTTCAAAGCAGACATTTTTTGTCTTGAATACATTAGCATGGAATAATGAAATAGGACTCTATACTTATTTTGGACGTTTCGGTTTGAAGTGTAGGGTAATGATTAATAGGGATAGTTGGGGGCATTTATATTTCATTGTCAGAGGTGAAATTCTTGGATTTATGAAAGATAAACT…	0	0	2	3	3	59	26	33	5	36	2	34	0	0	2	0	0	0	0	0	0	2	12	10	0	0	0	0	0	0	3	0	0	0	0	0	0	0	232	N	99.8	AF420478.1.1737_U	Eukaryota	Obazoa	Apusomonadidae	Apusomonadidae_Group-4	Apusomonadidae_Group-4_X
333	96591de7faa23df448483783af8fe705	AGCTCCAATAGCGTATATTTAAGTTGTTGCAGTTAAAAAGCTCGTAGTTGGATTTCGGGTGGGTTCCAGCGGTCCGCCTATGGTGAGTACTGCTGTGGCCCTCCTTTTTGTCGGGGACGGTCTCCTGGGCTTCACTGTCCGGGAATCGGAGTCGACGATGATACTTTGAGTAAATTAGAGTGTTCAAAGCAAGCCTACGCTCTGAATACTTTAGCATGGAATATCGCGATAGGACTCTGGCCTATCTCGTTGGTCTGTAGGACCGGAGTAATGATTAAGAGGGACAGTCGGGGGCATTCGTATTTCATTGTCAGAGGTGAAATTCTTGGATTTATGAAAGACGAACTACTGCGAAAGCATTTGCCAAGGATGTTTTCA	0	0	3	1	14	0	0	0	2	6	0	5	12	28	0	83	10	14	21	33	0	0	0	0	0	0	0	0	0	0	0	0	0	0	0	0	0	0	232	N	100	AY846380.1.2583_R,AY846380.1.2583_G,AY846375.1.2552_G,AY846375.1.2552_R	Eukaryota	Archaeplastida	Chlorophyta	Chlorophyceae	Sphaeropleales
334	3c13b863be71da62c94b78675dd289bb	AGCTCCAATAGCGTATATTTAAGTTGTTGCAGTTAAAAAGCTCGTAGTTGGATTTCGGGTGGGTTCTAGCGGTCCGCCTCTGGTGTGCACTGCTATAGCCTACCTTTCTGCCGGGGACGGGCTCCTGGGCTTCACTGTCCGGGACTCGGAGTCGGCGAGGTTACTTTGAGTAAATTAGAGTGTTCAAAGCAGGCCTACGCTCTGAATACATTAGCATGGAATAACACGATAGGACTCTGGCCTATCTTGTTGGTCTGTAGGACCGGAGTAATGATTAAGAGGGACAGTCGGGGGCATTCGTATTTCATTGTCAGAGGTGAAATTCTTGGATTTATGAAAGACGAACTTCTGCGAAAGCATTTGCCAAGGATGTTTTCA	0	0	0	0	48	0	0	0	0	0	0	0	0	0	0	21	75	68	18	1	0	0	0	0	0	0	0	0	1	0	0	0	0	0	0	0	0	0	232	N	100	U70596.1.1743_U,FR865758.2.1769_U,U70595.1.1745_U,AB688624.1.1749_U	Eukaryota	Archaeplastida	Chlorophyta	Chlorophyceae	Chlamydomonadales
335	aa52cc719e43f5ba431deee533a9356f	AGCTCCAATAGCGTATATTTAAGTTGTTGCAGTTAAAAAGCTCGTAGTTGGATTTCGGGTGGGTTTCAGCGGTCCGCCTATGGTGAGTACTGCTGTGGCCTTCCTTACTGTCGGGGACCTGCTTCTGGGCTTCATTGTCCGGGACAGGGATTCGGCATGGTTACTTTGAGTAAATTAGAGTGTTCAAAGCAGGCTTACGCCGTGAATACTTTAGCATGGAATAACATGATAGGACTCTGCCCTATTTTGTTGGCCTGTAGGAGTGGAGTAATGATTAAGAGGAACAGTCGGGGGCATTCGTATTTCATTGTCAGAGGTGAAATTCTTGGATTTATGAAAGACGAACTACTGCGAAAGCATTTGCCAAGGATGTTTTCA	0	0	13	19	0	0	0	0	0	0	0	0	10	25	0	70	25	28	10	27	4	0	0	0	0	0	0	0	0	0	0	0	0	0	0	0	0	0	231	N	99.7	JF835992.1.1612_U,EU910612.1.1769_U,JF835994.1.1964_U	Eukaryota	Archaeplastida	Chlorophyta	Chlorophyceae	Sphaeropleales
336	72cfe28271c1720efe572d9ff0f46450	AGCTCCAATAGCGTATATTAAAGTTGTTGCAGTTAAAAAGCTCGTAGTTGGATTTCTGGCAGGATGTCGATGCCCTCATGAGAGTGTGCACTGGTGTCCTGCCATCCTTCTGTTAACCCTGTAGGCCTTAAAAAGTTTACTGGGGGCTCAGATATTTTACCTTGAGAAAATTAGAGTGTTTCAGGCAGGCTAGCGCCGGAATACATTAGCATGGAATAATAGAATAGGACTTAAGCCTCTTCTGTTGGTCTGAGGGGTGTAAGTAATGATTAATAGGGATAGTTGGGGGCATTAGTACTTAACTGTCAGAGGTGAAATTCTCGGATTTGTTAAAGACTAACTTATGCGAAAGCATTTGCCAAGGATGTTTTCA	0	1	0	0	0	0	0	0	0	0	0	0	0	0	0	0	224	0	1	1	0	0	0	0	0	0	1	0	1	0	0	0	0	0	0	0	0	0	229	N	95.7	FN689912.1.1662_U	Eukaryota	Alveolata	Ciliophora	Spirotrichea	Choreotrichida
337	7e715d219d09e6e6a50cf48545826393	AGCTCCAATAGCGTATATTAAAGTTGTTGCAGTTAAAAAGCTCGTAGTTGAAGTTCTGGCTGTTCGATCCTCGCGCTCTGTAGCCGAGGAATCGACAGTCATCCGCTTGCAAATATAGGTTCGCCCTTTACCGGGTGGCTATATGAGTAAGCATTTTACCTTGAGAAAAACAGAGTGTTCCAGGCAGGTTTGTCCGGAATGCATTAGCATGGAATAATAGAATATGACCGAAGTCGATTTATTGGTTTAAGGCTTCAGTAATGATTAATAGGAACAGTCGGGGGCATTGGTACTTGTCAGTCAGAGGTGAAATTCTAGGATTTGACAAAGACTAACAAATGCGAAAGCATTTGCCAAGGATGTTTTCA	0	0	0	0	0	0	0	0	0	0	0	0	0	0	0	0	0	0	0	0	0	0	0	0	228	0	0	0	0	0	0	0	0	0	0	0	0	0	228	N	98.1	AY049000.1.1603_U	Eukaryota	Alveolata	Ciliophora	Oligohymenophorea	Peritrichia_2
338	ce1c5fc283933528e82c6baeb3ce39fa	AGCTCCAATAGCGTATATTTAAGTTGCTGCAGTTAAAAAGCTCGTAGTTGGATTTCGGGTGGGGCCTGCCGGTCCGCCGTTTCGGTGTGCACTGGCAGGGCCCACCTTGTTGCCGGGGACGGGCTCCTGGGCTTCACTGTCCGGGACTCGGAGTCGGCGCTGTTACTTTGAGTAAATTAGAGTGTTCAAAGCAGGCCTACGCTCTGAATACATTAGCATGGAATAACACGATAGGACTCTGGCCTATCCTGTTGGTCTGTAGGACCGGAGTAATGATTAAGAGGGACAGTCGGGGGCATTCGTATTTCATTGTCAGAGGTGAAATTCTAGGATTTGACAAAGACTAACAAATGCGAAAGCATTTGCCAAGGATGTTTTCA	0	0	0	0	0	0	0	0	0	0	0	0	0	0	0	0	0	0	0	0	0	1	0	1	11	24	6	0	0	0	1	1	0	0	42	130	10	0	227	N	98.2	FM205834.1.1779_U,JN051664.1.1055_U,JX097061.1.1770_U,HQ702283.1.1630_U,KC416208.1.1367_U,FM205862.1.2098_U,FM205860.1.1779_U,X72854.1.1797_U,DD279065.1.1783_U,JX889639.1.1751_U,FM205862.1.2098_UC,X62441.1.1797_U,GQ122369.1.1672_U,HQ702288.1.1630_U,FJ946888.1.1670_U,KC416209.1.1514_U,AY197628.1.1759_U,FM205883.1.2379_UC,AB162915.1.3271_G,AB162915.1.3271_R,JX097057.1.1770_U,FM205861.1.1779_U,X7270…	Eukaryota	Archaeplastida	Chlorophyta	Trebouxiophyceae	Chlorellales
339	8eb5875c73443fdbb8cee06eafdd5f53	AGCTCCAATAGCGTATATTAAAGTTGTTGCAGTTAAAAAGCTCGTAGTTGGATTTCTGGAGTCAGCTTTCGGCCCGTGTCTTTTTGGCATGTGTGCTGTATCTGTCTGGCTTCATCCTTGTAGTGAGTGTATCTGGCATTCATTTGTCGGGTGCAGGAGCTGCATCGTTTACTGTGAAAAAATTAGAGTGTTTAAAGCAGGCTTATGCCGTGAATACATTAGCATGGAATGATACTATAGGACTTTGGTACTATTTTATTGGTTTGCATATCAAAGTAATGATTAATAGGGATAGTTGGGGGTATTCATATTTAATTGTCAGAGGTGAAATTCTTGGATTTATGAAAGATGAACATATGCGAAAGCATTTACCAAGGATGTTTTCA	0	0	15	4	0	28	18	29	2	0	0	6	0	0	0	0	125	0	0	0	0	0	0	0	0	0	0	0	0	0	0	0	0	0	0	0	0	0	227	N	98.4	EF196772.1.946_U	Eukaryota	Stramenopiles	Opalozoa	MAST-12	MAST-12C
340	48a0a1c5f5eaaa4e31a0f06afa104242	AGCTCCAATAGCGTATATTAAAGTTGTTGCAGTTAAAAAGCTCGTAGTTGGATTTCTGAGATTAGCTTTCGGTCCGTAGCATTTTGTTATGTGTACTGTTTTTGTCTAGTCTCATCCTTGTAGTGATTGCATCTGACATTTAGTTGTTGGGTGTAGGAGCTGCATCGTTTACTGTGAAAAAATTAGAGTGTTTAAAGCAGGCTTATGCCGTGAATACATTAGCATGGAATGATATTATAGGACTTTGGTACTATTTTATTGGTTTGCATATCAAAGTAATGATTAATAGGGATAGTTGGGGGTATTCATATTTAATTGTCAGAGGTGAAATTCTTGGATTTATGAAAGATGAACATATGCGAAAGCATTTACCAAGGATGTTTTCA	0	0	0	31	4	32	19	42	47	25	1	20	0	0	3	0	0	0	0	0	0	0	0	2	0	0	0	0	0	0	0	0	0	0	0	0	0	0	226	N	95.6	GQ330588.1.1452_U	Eukaryota	Stramenopiles	Opalozoa	MAST-12	MAST-12C
341	a37f53ad691323393a16315bce73a2fe	AGCTCCAATAGCGTATATTAAAGTTGTTGCAGTTAAAAAGCTCGTAGTTGGATTTCTGGTGACGACGTTTGCCCGGGTCAATGACTCTGCGGCGTAACGTTTTTGCCATCCTTGGGGAAAACTAGTCTGGCATTAGGTTGTCGGGTTAGGGATCCTCATCGTTTACTGTGAAAAAATTAGAGTGTTCAAAGCAGGCTTACGCCGTTGAATACATTAGCATGGAATAATAAGATAGGACTTTGGTACTATTTTGTTGGTTTGCGTACCTTAGTAATGATTAATAGGGACAGTTGGGGGTATTCGTATTCAATTGTCAGAGGTGAAATTCTTGGATTTATGGAAGACGAACTACTGCGAAAGCATTTACCAAGGATGTTTTCA	0	0	0	0	0	0	0	0	0	0	0	0	2	8	0	105	95	0	0	13	3	0	0	0	0	0	0	0	0	0	0	0	0	0	0	0	0	0	226	N	98.2	AY919761.1.1729_U	Eukaryota	Stramenopiles	Ochrophyta	Bolidophyceae	Parmales
342	8e9654681e1d9340f4ef5736c03622c7	AGCTCCAATAGCGTATATTAAAGTTGTTGCAGTTAAAACGCTCGTAGTCTGATGTAATGGGGATTGGAGTGGGGAGCAGCGATGCTCTTTGCTTCGGTCCTCATCAGGGGGACAGCAATGTCCCAGTTTACTTTGAGGAAATTAGAGTGTTCAAAGCAGGCGATTGCTTGAATACTGCAGCATGGAATAATGGAATAGGACTCGCGTCTTATTTTGTTGGTTTGGAGATGTGAGTAATGATGAATAGGGACAGTTGGGGGCATTGGTATTCAGTAGTCAGAGGTGAAATTCTTGGATTTACTGAAGACTAACTAGTGCGAAAGCATTTGCCAAGGATGTTTTCA	26	1	85	0	0	0	0	0	4	14	4	35	0	0	1	0	0	0	1	19	0	3	0	0	0	0	0	0	17	0	0	0	1	1	7	5	0	0	224	N	99.1	JN054670.1.1469_U	Eukaryota	Obazoa	Fungi	Chytridiomycota	Chytridiomycotina
343	7e9fccb0e9d0d5f69fe1d749c88c8370	AGCTCCAATAGCGTATATTAAAGTTGTTGCAGTTAAAAAGCTCGTAGTTGAATTTTGGGCCTGGTCGAGTGGTCTGTTCGCAAGAACAGTACTGCATCTGGCCGGGTCTTTCCTTCTGGGGAACCAGCGTGCTATTAACTTAGTGCGTTGGGGATCCAGGACTTTTACTTTGAAAAAATTAGAGTGTTTAAAGCAGGCATACGCTTGAATACATTAGCATGGAATAATAGAATAGGACTTTGGTTCTATTTTGTTGGTTTCTAGGACCGAAGTAATGATTAATAGGGACAGTTGGGGACATTCATATTCCATGGCTAGAGGTGAAATTCTTGGATTCATGGAAGATGAACTACTGCGAAAGCATTTGTCAAAGATGTTTTCA	0	0	0	0	0	0	0	126	97	1	0	0	0	0	0	0	0	0	0	0	0	0	0	0	0	0	0	0	0	0	0	0	0	0	0	0	0	0	224	N	91.6	AY635829.1.1724_U,AF164251.1.1046_U,AF164249.1.1086_U,AH009027.1.1086_U,AH009028.1.1046_U	Eukaryota	Obazoa	Fungi	Chytridiomycota	Chytridiomycotina
344	37b39a1424882e6dd445288070efcdcd	AGCTCTAATAGCATATATTAAAGTTGTTGCAGTTAAAAAGCTCGTAGTCGAATTTCGGGCTCGTGTGGGCTGTCGGCTTAGGTCGGATGGCATGCGCGGGCCTTTCTGCTTGGGAGTCTCAGGGAGGTTAACGCCTTCTTGGTGAGTCACAGGCCGTTTACTTTGAAAAAATTAGAGTGTTCAAAGCAGGCTGTTGCTTGAATATATTAGCATGGAATAATGGAATAGGACTTTGGTGCTATTTCGTTGGTTATGGGACCGAGGTAATGATTAATAGGGACAGTTGGGGCCGTTCATATTTCGTTGTCAGAGGTGAAATTCTTGGATTTACGAACGATGAACTTATGCGAAAGCATTCGGCAAGGATGTTTTCA	0	0	0	0	0	0	0	0	0	0	0	0	1	0	0	197	12	11	0	0	3	0	0	0	0	0	0	0	0	0	0	0	0	0	0	0	0	0	224	N	99.5	KC928317.1.1662_U	Eukaryota	Cryptista	Cryptophyta	Cryptophyceae	Cryptomonadales
345	ebfd07688561e70fdcc3b7b37bdd9949	AGCTCCAATAGCGTATACTAAAGTTGTTGCAGTTAAAAAGCTCGTAGTTGGATTTCTGGTCGTGGACATCGGTCCGATCCTCGCGGATTGTGTACCAGGTGTCTGCAGCCATCCTCGGAGAGAGCATATCTGACATTAAGTTGCCGGATATGGGATCTTCGTCATTTACTGTGAGCAAAATAGAGTGTTCAAAGCAGGCTTAGGCCGTTGAATATATTAGCATGGAATAATAAGATAGGACCTTGGTCTATTTTGTTGGTTTGCACTCCAAGGTAATGATTAATAGGGATAGTTGGGGGTATTCGTATTCAATTGTCAGAGGTGAAATTCTTGGATTTATGGAAGACGAACTACTGCGAAAGCATTTACCAAGGATGTTTTCA	0	0	0	0	0	0	0	0	0	0	0	0	1	1	0	131	0	61	0	1	29	0	0	0	0	0	0	0	0	0	0	0	0	0	0	0	0	0	224	N	99.7	KJ925336.1.1475_U	Eukaryota	Stramenopiles	Ochrophyta	Chrysophyceae	Chrysophyceae_X
346	a3ae17c48845bc32038f52ed0e41da4b	AGCTCCAATAGCGTATATTAAAGTTGTTGCAGTTAAAACGCTCGTAGTCTGATGTAATGGGGATTGGAGTGGGGAGCAGCGATGTTATTTGCTTTGGTCCTCATCAACGGGACAGCAATGTCCCATTTTACTTTGAGGAAATTAGAGTGTTCAAAGCAGGCGATTGCTTGAATACTGCAGCATGGAATAATGGAATAGGACTCGCGTCTTATTTTGTTGGTTTGGAGATGTGAGTAATGATGAATAGGGACAGTTGGGGGCATTGGTATTCAGTAGTCAGAGGTGAAATTCTTGGATTTACTGAAGACTAACTAGTGCGAAAGCATTTGCCAAGGATGTTTTCA	0	0	0	0	0	0	0	0	0	0	0	0	0	0	0	0	0	0	0	0	0	0	0	0	0	0	0	1	15	3	44	0	0	0	2	0	0	158	223	N	98.3	JN054692.1.1469_U	Eukaryota	Obazoa	Fungi	Chytridiomycota	Chytridiomycotina
347	bc00d41c2976dd1050ea02958bf6c479	AGCTCCAATAGCGTATACTAAAGTTGTTGCAGTTAAAAAGCTCGTAGTTGGATTTCTGGTCGTGGACTCTGGTCCGCCCCTCAAAGGGTGTGCACCATCGTCTGCAGCCATCCTCTGGAAAAACATATCTGTCATTAAGTTGTCGGGTATGGGATTCTAGTCATTTACTGTGAGCAACATAGGGCGTTCAAAGCAGGCTTAGGCCGTTGAATACATTAGCATGGAATAATAAGATAGGACCTTGGTCTATTTTGTTGGTTTGCGTTCCAAGGTAATGATTAATAGGGATAGTTGGGGGTATTCGTATTGCATTGTCAGAGGTGAAATTCTTGGATTTAGGCAAGACGAACTACTGCGAAAGCATTTACCAAGGATGTTTTCA	0	1	12	0	0	0	0	0	0	0	0	3	67	87	0	22	11	0	0	14	5	0	0	0	0	0	0	0	0	0	0	0	0	0	0	0	0	0	222	N	94	JF730785.1.1687_U	Eukaryota	Stramenopiles	Ochrophyta	Chrysophyceae	Chrysophyceae_X
348	aaae1550a098846cecbdd78eca493074	AGCTCCAATAGCGTATATTAAAGTTGTTGCAGTTAAAAAGCTCGTAGTCTGAGTCTTGGCCGGCATTGAGCGTCCGTGGCCTTCACGGTCATGTGCATGCGATATGGCGGCCATTTGTACTTCGGAGGAACACGGGTTTACTTTTCATTAAGTGGCCCGTGGGATTCCGATAGTTTACTTTGAGAAAAATAGAGTGTTCAAAGCAGGCGATTTTGCCTTGAATACATTAGCATGGGATAATGGAATAGGACATTGGTTCTATTTTGATGGTTTACGGACCGATGTAATGATTAATAGGGACAGTTGGGGGCATTAGTATTTAATTGTCAGAGGTGAAATTCTTGGATTTATGAAAGACTAACTTCTGCGAAAGCATTTGCCAAGGATGTTTTCA	0	0	0	0	0	0	0	103	107	0	3	2	0	0	0	0	0	0	0	0	0	0	0	0	7	0	0	0	0	0	0	0	0	0	0	0	0	0	222	N	91.4	AY749539.1.1586_U,AY749496.1.1582_U	Eukaryota	Haptista	Centroheliozoa	Centroheliozoa_X	Centroheliozoa_XX
349	9286c1a061c1ef2b34df723926fcf7f6	AGCTCCAATAGCGTATATTAAAGTTGTTGCAGTTAAAACGCTCGTAGTCTGATGTAATGGGGATTGGAGTGGGGAGCAGCGATGCTTTTTGCTTTGGTTCTCATCAACGGGACAGCAATGTCCCATTTTACTTTGAGGAAATTAGAGTGTTCAAAGCAGGCGATTGCTTGAATACTGCAGCATGGAATAATGGAATAGGACTCGCGTCTTATTTTGTTGGTTTGGAGATGTGAGTAATGATGAATAGGGACAGTTGGGGGCATTGGTATTCAGTAGTCAGAGGTGAAATTCTTGGATTTACTGAAGACTAACTAGTGCGAAAGCATTTGCCAAGGATGTTTTCA	0	0	0	0	0	0	0	0	0	0	0	0	0	0	0	0	0	0	0	0	0	0	0	0	0	1	1	8	0	0	0	0	1	0	10	0	1	200	222	N	98.3	JN054692.1.1469_U	Eukaryota	Obazoa	Fungi	Chytridiomycota	Chytridiomycotina
350	000c2fcd5a10f8e6bb5107da3dbf82b2	AGCTCCAATAGCATATATTAAAATTGCTGCAGTTAAAAAGCTCGTAGTTGGACTTCTGTGGAATTCTTGCGCTCCCTCTCTGAGGGCGCACAGGCTTTTCACATCCTTCTGTTAACCTTCGCGTCCCTCATAGGACACGATGGGGCTCAGATACTTTACCTTGAGAAAATTAGAGTGTTTCAGGCAAGCTTTCGCTTGAATTCATTAGCATGGAATATTTAAGGACTCTCACAGTTCAGTGGTCTCGTGCGGAGTAATGATTAATAGGGATAGTTGGGGGCATTGGTACTTAATTGTCAGAGGTGAAATTCTTTGATTTGTTAAAGACTAACTAGTGCGAAAGCATTTGCCAAGAATGTTTTCA	0	0	0	0	0	0	0	0	0	0	0	0	0	0	0	0	219	0	0	0	0	0	0	0	0	0	0	0	0	0	0	0	0	0	0	0	0	0	219	N	93.2	AY821937.1.1544_U	Eukaryota	Alveolata	Ciliophora	Spirotrichea	Euplotia
351	89a5cbdb63dfcd7c5d156095f3967f0b	AGCTCCAATAGCGTATACTAAAGTTGTTGCAGTTAAAAAGCTCGTAGTTGAATTTCTGGATGTGAAAGGTGGTCCGTTCCTCACGGAATGTGTACTTTCCATTTATGTCCATCCTCGGAGTTAGTGTGTATTACCTTTCCTGGTCGTGCATACAACCTCCGTCATTTACTGTGAGCAAAATAGAGTGTTCAAAGCAGGCTTATGCCGTTGAATATATTAGCATGGAATAATAAGATATGACTTTGGTCTATTTTGTTGGTTTGCACTCCAAAGTAATGATTAATAGGGATAGTTGGGGGTATTCGTATTAAATTGTCAGAGGTGAAATTCTTGGATTTATGTAAGACGAACTACTGCGAAAGCATTTACCAAGGATGTTTTCA	0	0	0	0	0	0	0	0	0	0	0	0	0	8	0	0	207	0	1	3	0	0	0	0	0	0	0	0	0	0	0	0	0	0	0	0	0	0	219	N	100	AB622330.1.1661_U,AB721022.1.1670_U,EF196715.1.928_U,AB771897.1.1651_U	Eukaryota	Stramenopiles	Ochrophyta	Chrysophyceae	Chrysophyceae_X
352	116d75dd5ef390903cb762a83ea0ef8c	AGCTCCAATAGCGTATATTAAAGTTGTTGCAGTTAAAAAGCTCGTAGTTGAATTTTGGGCTTGATTGGATGGTCCCGCTGCAAAGTGGGTACTCTCCGGTCGAGTCTTTCCTTCTGGCGAACTATTGTGCTATTCATTTAGTGTGATGGGGATCCAGGACTTTTACTTTGAAAAAATTAGAGTGTTTAAAGCAGGCTTACGCTTGAATACATTAGCATGGAATAATAGAATAGGACTTTGGTTCTATTTTGTTGGTTTCTAGGACCGAAGTAATGATTAATAGGGATAGTTGGGGGCATTAGTATTTAATTGTCAGAGGTGAAATTCTTGGATTTATGAAAGACTAACTTCTGCGAAAGCATTTGCCAAGGATGTTTTCA	0	0	0	0	0	0	0	0	0	0	1	0	0	0	0	0	0	0	0	0	217	0	0	0	0	0	0	0	0	0	0	0	0	0	0	0	0	0	218	N	96.1	JF730792.1.1690_U	Eukaryota	Obazoa	Fungi	Chytridiomycota	Chytridiomycotina
353	183afae9fe47a06b4eeeaf6fbb895c46	AGCTCCAATAGCGTATACTAAAGTTGTTGCAGTTAAAAAGCTCGTAGTTGAATTTCTGGTCGTGGAGATCGGTCCGTCCCTCACGGGATGTGCACCAGGTCTCTACGTCCATCCTCGAGGAGAGCACATCTGGCATTCAGTTGTCGGGTGTGGGATCCTCGTCATTTACTGTGAGCAAAATAGAGTGTTCAAAGCAGGCTTAGGCCGTTGAATACATTAGCATGGAATAATAAGATAGGACCTTGGTCTATTTTGTTGGTTTGCATTCCAAGGTAATGATTAATAGGGATAGTTGGGGGTATTCGTATTCAATTGTCAGAGGTGAAATTCTTGGATTTATGGAAGACGAACTACTGCGAAAGCATTTACCAAGGATGTTTTCA	0	0	0	0	0	0	0	0	0	0	0	0	1	178	0	33	0	4	0	0	1	0	0	0	0	0	0	0	0	0	0	0	0	0	0	0	0	0	217	N	99.7	JQ967326.1.1671_U	Eukaryota	Stramenopiles	Ochrophyta	Chrysophyceae	Chrysophyceae_X
354	44efc2b60be26ddb5fc19a52a99a4e82	AGCTCCAATAGCGTATATTAAAGTTGTTGCAGTTAAAAAGCTCGTAGTTGAATTTCTTTGGCCGCGCGGGGGTCCACTTCTGGTGCGACCCCTGTGCGTCTAAATCCTTGGGGTGATGACGGGCAACCGTTGCCTCCCCATCTTTTACTGTGAAAAAATTAGAGTGTTTAAAGCAAGCTTTGCTTGAATACATTAGCATGGAATAATAAGATAGGACTTTGGTACTATTTTGTTGGTTGCGTACCTAGGTAATGATTAATAGGGACAGTTGGGGGTATTCATATTCCATTGTCAGAGGTGAAATTCTTGGATTTGTGGAAGATGAACAACTGCGAAAGCATTTACCAAGGATGTTTTCA	0	0	0	0	0	0	0	0	0	0	0	0	0	0	0	1	214	0	0	0	2	0	0	0	0	0	0	0	0	0	0	0	0	0	0	0	0	0	217	N	90.3	AY919726.1.1680_U	Eukaryota	Stramenopiles	Opalozoa	Bicoecea	Pseudodendromonadales
355	5fa7347d7879581056e2937533167fef	AGCTCCAATAGCGTATACTAAAGTTGTTGCAGTTAAAAAGCTCGTAGTTGAATTTCTGGTCTCGGACATCGGTCTGCCTCGAACGAGGTACGTACCAGTTGTCTGAATCCATCCTCGGGGAAAACATGTCTGGCATTCAGTTGTTGGGCATGGGATCCTCGTCATTTACTGTGAGCAAAATAGAGTGTTCAAAGCAGGCTTATGCCGTTGAATACATTAGCATGGAATAATAAGATAGGACCTTGGTCTATTTTGTTGGTTTGTACTCCAAGGTAATGATTAATAGGGATAGTTGGGGGTATTCGTATTTCATTGTCAGAGGTGAAATTCTTGGATTTATGAAAGACGAACTACTGCGAAAGCATTTGCCAAGGATGTTTTCA	0	0	0	0	0	0	0	0	0	0	0	0	0	0	0	0	0	0	0	0	0	0	19	28	2	1	0	0	0	0	0	0	14	0	2	92	58	0	216	N	99	AJ236859.1.1710_U,AY651083.1.1700_U,AY651082.1.1701_U,JQ315654.1.1667_U,AY994316.1.1647_U,DQ388558.1.1646_U	Eukaryota	Stramenopiles	Ochrophyta	Chrysophyceae	Chrysophyceae_X
356	1996390b59d9915e2b0d885a47a5ef27	AGCTCCAATAGCGTATATTAAAGTTGTTGCAGTTAAAAAGCTCGTAGTTGAATTTCTGGGGTCTGGCGGTGGTCTGCCCTCTGGGTGGTACTGCTGCGGGGCCCCTTTTGCTCGAAGGCTGCTCGTGCCCTTGACTGTGGTGCGGGTAGGATTCGGGACCTTTACTTTGAAAAAATTAGAGTGTTCAAAGCAGGCTTACGCTTGAATACATTAGCATGGAATAATGGAATAGGACTTTGGTTCTATTTTGTTGGTTTCTAGGACTGAAGTAATGATTAATAGGGATAGTTGGGGGCATTAGTATTTAATTGTCAGAGGTGAAATTCTTGGATTTATGAAAGACTAACTTCTGCGAAAGCATTTGCCAAGGATGTTTTCA	0	0	0	0	0	0	0	0	0	0	0	0	0	0	0	0	0	0	0	0	0	0	212	3	0	0	0	0	0	0	0	0	0	0	0	0	0	0	215	N	90.8	EF024885.1.1783_U	Eukaryota	Obazoa	Choanoflagellida	Choanoflagellatea	Choanoflagellatea_X
357	ba88f994ad89043fb3d0511b9143b0df	AGCTCCAGGAGCGTATACTAAAGTTGTTGTGGTTAAAAAGCTCGTAGTTGAATGTGATGTGAGGGGCCAATCCGGGTGGTGTGCGGCCGTGAGGTCGCATCATCCGCCCACCCCTTCACTTTCTGGGGGGGGTCGCCTTGGGCGCCCCCCCCCTCCATTACTGTGAACAAATCGAAGCGTTCCAAGCAGGCTCACGCCGTGAACACTCCAGCATGGAATAATGCAGTAGGACTTGCGCCTATTGGTTGGCAGGTAGCGCGAAAGTAATGATGGATAGGGACGGATCGGGGGTGCCAGTATTGCCCGGCCAGCGGTGAAATGCGGTGATTCGGGCAAGACTAACGATTGCGAAAGCATTCACCAAGGACGTCTTCT	0	0	0	0	0	0	0	15	117	72	0	11	0	0	0	0	0	0	0	0	0	0	0	0	0	0	0	0	0	0	0	0	0	0	0	0	0	0	215	N	68.9	HQ869005.1.902_U,JQ222997.1.1650_U,KC488565.1.1705_U	Eukaryota	Rhizaria	Cercozoa	Filosa-Thecofilosea	Cryomonadida
358	7acaff13e551cc8f5bd8cb19e5da4bd8	AGCTCCAATAGCGTATATTAAAGTTGTTGCAGTTAAAAAGCTCGTAGTTGAATTTCTGTACAGTCCCGGTTCTGGCTTCTGTCAAGCCGTGGGTTGTGCATCCGCTTGCAAACCTAGCCCGGTCTTTACTGATCGACTAGGGGAGTAAGCCCTTTACTTTGAAAAAATTAGAGTGTTTCAGGCAGGCAATGGCTCGAATACATTAGCATGGAATAATGGAATAGGACTTTTGTCCATTTGGTTGGTTATTGGATGAGAGTAATGATTAACAGGGACAGTTGGGGGCATTAGTATTTAATAGTCAGAGGTGAAATTCTTGGATTTATTAAAGACTAACCTATGCGAAAGCATTTGCCAAGGATGTTTTCA	0	0	0	0	0	0	0	0	0	0	0	0	18	2	0	24	129	1	0	12	27	0	0	0	0	0	0	0	0	0	0	0	0	0	0	0	0	0	213	N	96.7	AY212807.1.1759_U,AY541685.1.1759_U	Eukaryota	Alveolata	Ciliophora	Oligohymenophorea	Scuticociliatia_1
359	f7ae6e3e4490189e510b6cc163925f4c	AGCTCCAATAGCGTGTACTAATGCTGTTGCAGTTAAATAGTTCGTAGTTGAATGTCTGCTCACGAGCGACCAGGCCTTGGGGCAACCCTCGTTGCTTTGCGTCGTCTCATGGCATCCTGAGTGGTTTCGGCCACTCTCTTTCACTGTAAATAAAGATAAACGCTTAGAGTAGAAGCTTCTTCGGAAATTTTTAGTATGGGATGATAAGATAGGCTCTCGGTGCTATTTTGTTGGTTTGCACACCTAGAGAATGGTTAACAGGGACAGTTGGGAGTATTCGTATTAGGCAAGAAGCGGTGAAATGCTTGGATTTGCTTACGACGAACGACTGCGAAGGCATTTACTAAGGATGTTTTCA	0	0	0	0	0	0	0	0	0	0	0	0	0	2	0	112	96	1	0	2	0	0	0	0	0	0	0	0	0	0	0	0	0	0	0	0	0	0	213	N	93.6	JN547303.1.1573_U	Eukaryota	Stramenopiles	Sagenista	Labyrinthulomycetes	Thraustochytrida
360	857a55f035cafc34b1e49ba3484ec191	AGCTCCAATAGCGTATATTTAAGTTGTTGCAGTTAAAAAGCTCGTAGTTGGATTTCGGGTGGGTTCTAGCGGTCCGCCTTTGGTGAGTACTGCTATGGCCTTCCTTTCTGCCGGGGACGGGCTCCTGGGCTTCACTGTCCGGGACTCGGAGTCGGCGAGGATACTTTGAGTAAATTGGAGTGTTCAAAGCAGGCCTACGCTCTGAACATTTTAGCATGGAATATCATGATAGGACTCTGGCCTATCTTGTTGGTCTGTAGGACCGGAGTAATGATTAAGAGGGACAGTCGGGGGCATTCGTATTTCATTGTCAGAGGTGAAATTCTTGGATTTATGAAAGACGAACTACTGCGAAAGCATTTGCCAAGGATGTTTTCA	0	0	9	0	29	0	0	0	0	0	0	0	0	6	0	95	26	18	9	16	0	0	1	0	0	0	0	0	0	0	0	0	0	0	1	0	0	0	210	N	99.7	AY195974.1.1793_U	Eukaryota	Archaeplastida	Chlorophyta	Chlorophyceae	Sphaeropleales
361	7009abf15de42d01f0c52dd47f7e27dc	AGCTCCAATAGCGTATATTAAAGTTGCTGCAGTTAAAAAGCTCGTAGTTGGATTTCTGACGAAACTGCTAGCTGGCCCGTCACGTCAGTGATGTGTGCCGGCTTGGCGTTTGTCATCCGTTCGAATGATATGCGCGCTGCCCTTCACTGGGTTGGTGCTGCATGTTTTCGATCTTTTACTTTGAAAAAATTAGAGTGTTTCAAGCAGGCATGTTTGCTATGAATACATTAGCATGGAATAATAACCTAGGACTTTCGGTTCTATTTTGTTGGTGTTCTGGAGCTGAAGTAATGATTGATAGGGATAGTTGGGGGTGCTAGTATTCAATGGCCAGAGGTGAAATTCTCGGATTCCTTGAAGACTAACTTATGCGAAAGCATTCACCAAGGATGTCTTCT	0	0	0	0	0	0	0	5	113	67	2	4	3	0	0	0	3	0	3	9	0	0	0	0	0	0	0	0	0	0	0	0	0	0	0	0	0	0	209	N	99.7	FJ592329.1.1123_U	Eukaryota	Rhizaria	Cercozoa	Filosa-Sarcomonadea	Glissomonadida
362	c86fb07ee6f8a42cbb6e9e1bc0e5c2a6	AGCTCCAATAGCGTATATTAAAGTTGCTGCAGTTAAAAAGCTCGTAGTTGGATTTCTGGGGTCCGGCGGCGGTCTGCCTCACGGCATGCACTGTGCGCGGGGCTCCTTTTGCTCGAAGGCGGCCGGTGCCCTTCACTGGGTGGCGGTTTCGAATTCGGGACCTTTACTTTGAAAAAATTAGAGTGTTCAAAGCAGGCATTTTGGCTTGGATACATTAGCATGGAATAATGGAATAGGACTTTGGTTCTATTTTGTTGGTTTCTAGGACTGAAGTAATGATTAATAGGGATAGTTGGGGGTATTCGTATTCAATTGTCAGAGGTGAAATTCTTGGATTTATGGAAGACGAACTACTGCGAAAGCATTTACCAAGGATGTTTTCA	0	0	0	0	0	0	0	2	1	0	139	66	0	0	0	0	0	0	0	0	0	0	0	0	0	0	0	0	0	0	0	0	0	0	0	0	0	0	208	N	89.6	JN825671.1.1015_U	Eukaryota	Obazoa	Choanoflagellida	Choanoflagellatea	Craspedida
363	9dd1e40e563fb47f057ac507e4942c8e	AGCTCCAATAGCGTATATTAAAGTTGTTGCAGTTAAAAAGCTCGTAGTTGGATGTCTGACGTCGGGGGGCGGTCCGCTTCACAGCGCGCACAGCACCTTGGCGTCTTTTGCTCGAAGACGGGCGCTGTCCTTTACTGGGCGGTGGTCGGACTCGGGACCTTTACTTTGAAAAAATTAGAGTGTTCAAAGCAGGCATTTGCTTGGATACATTAGCATGGAATAATAGAATAGGACTTTGGTTCTATTTTGTTGGTTTCTAGGACTGAAGTAATGATTAATAGGGATAGTTGGGGGCATTAGTATTTAATTGTCAGAGGTGAAATTCTTGGATTTATGAAAGACTAACTTCTGCGAAAGCATTTGCCAAGGATGTTTTCA	0	0	0	0	0	0	0	0	0	0	0	0	44	161	0	3	0	0	0	0	0	0	0	0	0	0	0	0	0	0	0	0	0	0	0	0	0	0	208	N	89.4	KF129918.1.1754_U	Eukaryota	Obazoa	Obazoa_X	Obazoa_XX	Obazoa_XXX
364	22cda2e48071b7e8e2f540df33fbf90f	AGCTCCAATAGCGTATATTAAAGTTGTTGCAGTTAAAACGCTCGTAGTCTGATGTAATGGGGACTGGTGTGGGGAGCAGCGATGCTCTGTGCAGCGGTCCTCATCAGGGGGCCAGCAATGGCCCAGTTTACTTTGAGGAAATTAGAGTGTTCAAAGCAGGCCTACGCTCTGAATACATTAGCATGGAATAACACGATAGGACTCTGGCCTATCCTGTTGGTCTGTAGGACCGGAGTAATGATTAAGAGGGACAGTCGGGGGCATTCGTATTTCATTGTCAGAGGTGAAATTCTTGGATTTATGAAAGACGAACTACTGCGAAAGCATTTGCCAAGGATGTTTTCA	0	0	0	0	0	0	0	0	0	0	0	0	0	0	0	0	0	0	0	0	0	0	0	0	0	0	114	29	11	27	1	0	0	0	0	2	4	19	207	N	88.7	DQ244016.1.1736_U	Eukaryota	Obazoa	Fungi	Cryptomycota	Cryptomycotina
365	77e45d04bf0d384515ff423cdb6a0baa	AGCTCCAATAGCGTATATTAAAGTTGTTGCAGTTAAAAAGTTCGTAGTTGAATGTCTGGGCCCGGGCGCGGTCGGCCTCTGTGCCTGCACTGGCGTCCCGGCGTCCATCCCTTGCAGCGAAGGCGGGGTGGGGGCTCGTCCCCCGCCCCCGTCGGACCTGCATCAATTACTGTGAACAAATTAGAGTGTTTAAAGCGGGCAATGTACAGCTTGAATACATTAGCATGGAATAATGAGATAGGACTGTGGTGCTATTTCGTTGGTTGCGTACCAGAGTAATGATTAACAGGGACAGTTGGGGGTATTCATATTTGAATGTCAGAGGTGAAATTCTTGGATTTTTCAAAGATGAACAACTGCGAAAGCATTTACCAAGGATGCTTTCA	0	0	0	0	0	0	0	149	10	36	0	12	0	0	0	0	0	0	0	0	0	0	0	0	0	0	0	0	0	0	0	0	0	0	0	0	0	0	207	N	92.2	EF023669.1.1884_U	Eukaryota	Stramenopiles	Opalozoa	Bicoecea	Bicoecales
366	9eb6728412d30c564e5779745e887bdf	AGCTCCAATAGCGTATATTAAAGTTGTTGCAGTTAAAACGCTCGTAGTCTGATGTAATGGGGACTGGAGTGGGGAGCAGCGATGCTCTTTGCTTTGGTCCTCATCAAAGGGACAGTAATGTCCCATTTTACTTTGAGGAAATTAGAGTGTTCAAAGCAGGCGATTGCTTGAATACTGCAGCATGGAATAATGGAATAGGACTCGCGTCTTATTTTGTTGGTTTGGAGATGTGAGTAATGATGAATAGGGACAGTTGGGGGCATTGGTATTCAGTAGTCAGAGGTGAAATTCTTGGATTTACTGAAGACTAACTAGTGCGAAAGCATTTGCCAAGGATGTTTTCA	0	0	0	0	0	0	0	0	0	0	0	0	0	0	0	0	0	0	0	0	0	0	0	0	0	0	5	6	3	10	0	4	0	0	1	7	4	166	206	N	99.1	JN054670.1.1469_U	Eukaryota	Obazoa	Fungi	Chytridiomycota	Chytridiomycotina
367	29e9d159c229345a2325892dce9f5464	AGCTCTGCGAGTTTGCTCCCATATTGTTGCAGTTAAAACGCCCGTAGTCGGAATTCGCCAGCAATGGCGCTACGTTAATACGTTCACTGTGAACAAATCAGGACGCTTAGAGTATGGCTACACGAATGACTCAGCGCAGTATGAAGTCTTTGTTACCATTAGGTGACAAGCTCAATGAGAGCCATCGGGGGTAGATCTATTTCATGGCGAGTGGTGGAATACTTTGACCCATGAGAGAGAATCGAAGGCGAAGGCATCTACCTAGAGGGTTTCTG	0	0	0	0	0	0	0	0	0	0	0	0	0	0	0	0	0	0	0	0	0	0	0	0	0	0	66	3	137	0	0	0	0	0	0	0	0	0	206	N	0	No_hit	No_hit
368	2ea7ba44083a26e0926eea60b9dcb2e5	AGCTCCAATAGCGTATACTAAAGTTGTTGCAGTTAAAAAGCTCGTAGTTGAATTTCTGGTCTCGGACATCGGTCTGCCTCGAACGAGGTACGTACCAGTTGTCTGAATCCATCCTCGGGGAAAACATGTCTGGCATTCAGTTGTTGGGCATGGGATCCTCGTCATTTACTGTGAGTAAAATAGAGTGTTCAAAGCAAGCTTAAGCTGTTGAATATATTAGCATGGAATAATAAGATAAGACCTTGGTCTAAATATTTTGTTGGTTTGTTTATCAAGGTAATGATTAATAGGGATAGTTGGGGGTATTCGTATTCAATTGTCAGAGGTGAAATTCTTGGATTTATGGAAGACGAACAACTGCGAAAGCATTTACCAAGGATGTTTTCA	0	0	0	0	0	0	0	0	0	0	0	0	0	0	0	0	0	0	0	0	0	0	4	39	0	0	0	0	0	0	0	0	3	0	0	45	114	0	205	N	96.1	AJ236859.1.1710_U,AY651083.1.1700_U,AY651082.1.1701_U,JQ315654.1.1667_U,AY994316.1.1647_U,DQ388558.1.1646_U	Eukaryota	Stramenopiles	Ochrophyta	Chrysophyceae	Chrysophyceae_X
369	3c3a8d801cad01ad77dcf236f5a3bae8	AGCTCCAATAGCGTATATTTAAGTTGCTGCAGTTAAAAAGCTCGTAGTTGGATTTCGGGTGGGGCCTGCCGGTCCGCCGTTTCGGTGTGCACTGGCAGGGCCCACCTTGTTGCCGGGGACGGGCTCCTGGGCTTCACTGTCCGGGACTCGGAGTCGGCGCTGTTACTTTGAGTAAATTAGAGTGTTCAAAGCAGGCCTACGCTCTGAATACATTAGCATGGAATAATGGAATAGGACTTTGGTCTTATTTTGTTGGTTTCTAGGACTGAAGTAATGATTAATAGGGACAGTTGGGGGCATTCGTATTTAATTGTCAGAGGTGAAATTCTTGGATTTATGAAAGACGAACTTCTGCGAAAGCATTTGCCAAGGATGTTTTCA	0	0	0	0	0	0	0	0	0	0	0	0	0	0	0	0	0	0	0	0	0	0	1	1	0	203	0	0	0	0	0	0	0	0	0	0	0	0	205	N	95.5	FM205834.1.1779_U,JN051664.1.1055_U,JX097061.1.1770_U,HQ702283.1.1630_U,KC416208.1.1367_U,FM205862.1.2098_U,FM205860.1.1779_U,X72854.1.1797_U,DD279065.1.1783_U,JX889639.1.1751_U,FM205862.1.2098_UC,X62441.1.1797_U,GQ122369.1.1672_U,HQ702288.1.1630_U,FJ946888.1.1670_U,KC416209.1.1514_U,AM231738.1.1777_U,AY197628.1.1759_U,FM205883.1.2379_UC,AB162915.1.3271_G,AB162915.1.3271_R,JX097057.1.1770_U,FM205…	Eukaryota	Archaeplastida	Chlorophyta	Trebouxiophyceae	Chlorellales
370	603cfa3ecd7e80e7e8e978505afd9c46	AGCTCCAATAGCGTATATTAAAGTTGTTGCAGTTAAAAAGCTCGTAGTTGAACTTTTGGTTTGATGAGATGGTCATGCTGTATGGTATGTACTGTTATTGTCAAACCTTTCCTTCTGATGAATTATAGTGCTATTCATTTAGTGCTATAAGGAATCAGGACTTTTACTTTGAAAAAATTAGAGTGTTTAAAGCAGGCTTACGCTTGAATACATTAGCATGGAATAATAAAATAGGACTTTGGTTTTATTTTGTTGGTTTCTAAGACCGAAGTAATGATTAATAGGGTCAGTTGGGGGCATTAGTATTTGATCGCTAGAGGTGAAATTCTTGGATTGATCAAAGACTAACTACTGCGAAAGCATTTGCCAAGGATGTTTTCA	0	0	0	0	0	0	0	0	0	0	0	0	0	0	0	205	0	0	0	0	0	0	0	0	0	0	0	0	0	0	0	0	0	0	0	0	0	0	205	N	91.9	AF164272.1.1752_U,AY601710.1.1732_U,AY349048.1.969_U	Eukaryota	Obazoa	Fungi	*	*
371	9239ab743eb04947811c9ad6e02543df	AGCTCCAATAGCGTATATTAAAGTTGTTGCAGTTAAAACGCTCGTAGTCTGATGTAATGGGGACTGGAGTGGGGAGCAGCGATGCTCTTTGCTTTGGTTCTCATCAGGGGGACAGCAATGTCCCAGTTTACTTTGAGGAAATTAGAGTGTTCAAAGCAGGCGATTGCTTGAATACTGCAGCATGGAATAATGGAATAGGACTCGCGTCTTATTTTGTTGGTTTGGAGATGTGAGTAATGATTAAGAGGGACAGTCGGGGGCATTCGTATTTCATTGTCAGAGGTGAAATTCTTGGATTTATGAAAGACGAACTACTGCGAAAGCATTTGCCAAGGATGTTTTCA	0	0	0	0	0	0	0	0	0	0	0	0	0	0	0	0	0	0	0	0	0	0	3	0	0	1	0	0	0	0	0	75	13	10	28	21	7	46	204	N	95.6	KC315815.1.1600_U,JN054670.1.1469_U	Eukaryota	Obazoa	Fungi	*	*
372	878185fa9656d16097775155cd5b0e0a	AGCTCCAATAGCGTATACTAAAGTTGTTGCAGTTAAAAAGCTCGTAGTTGGATTTCTGGTCGTGGGTTCAGGTCCTACCCTCACGGGTTGAGTACCTGATTCTGCGTCCATCCTCGGGGAAAATATATCTGGCATTAAGTTGTTGGGTATAGGATCCTCGTCATTTACTGTGAGCAAAATAGAGTGTTCAAAGCAGGCTTATGCCGTTGAATATATTAGCATGGAATAATAAGATAAGACCTTGGTCTATTTTGTTGGTTTGCTGTCCAAGGTAATGATTAATAGGGATAGTTGGGGGTATTCGTATTCAATTGTCAGAGGTGAAATTCTTGGATTTATGGAAGACGAACTACTGCGAAAGCATTTACCAAGGATGTTTTCA	0	0	0	0	0	0	0	0	0	0	0	2	10	1	0	162	10	3	0	2	12	0	0	0	0	0	0	0	0	0	0	0	0	0	0	0	0	0	202	N	97.9	EF165120.1.1707_U	Eukaryota	Stramenopiles	Ochrophyta	Chrysophyceae	Chrysophyceae_X
373	a4aea53c816ed08c943f6bbebf8116bb	AGCTCCAATAGCGTATACTAAAGTTGTTGCAGTTAAAAAGCTCGTAGTTGAATTTCTGATTATGAAAATAAGTCCATTCTTTATTGAATGTGTACTATTATTTTATATAATCATCCTTGAAAAGATTATTATGGATATTAATTTATCTATTATAAGATTTTCATCATTTACTGTGAGCAAAATAGAGTGTTCAAAGCAGGCTTAGGCCGTTGAATACATTAGCATGGAATAATAAGATAGGACCTTGATCTATTTTGTTGGTTTATTTATCAAGGTAATGATTAATAGGGATAGTTGGGGGTATTCGTATTCAATTGTCAGAGGTGAAATTCTTGGATTTATGGAAGACGAACTACTGCGAAAGCATTTGTCAAAGATGTTTTCA	0	0	0	0	0	0	0	86	97	0	10	8	0	0	0	0	0	0	0	0	0	0	0	0	0	0	0	0	0	0	0	0	0	0	0	0	0	0	201	N	99.2	AB168053.1.1758_U,AB749138.1.1674_U,JQ967311.1.1665_U,JQ967314.1.1663_U	Eukaryota	Stramenopiles	Ochrophyta	Chrysophyceae	Chrysophyceae_X
374	75b61ae266cb8b842c5216a87f9f93c4	AGCTCCAATAGCGTATACTAAAGTTGTTGCAGTTAAAAAGCTCGTAGTTGAATTTCTGGTCTCGGACATCGGTCTGCCTCGAACGAGGTACGTACCAGTTGTCTGAATCCATCCTCGGGGAAAACATGTCTGGCATTCAGTTGTTGGGCATGGGATCCTCGTCATTTACTGTGAGCAAAATAGAGTGTTCAAAGCAGGCCTACGCTCTGAATACATTAGCATGGAATAACACGATAGGACTCTGGCCTATCCTGTTGGTCTGTAGGACCGGAGTAATGATTAAGAGGGACAGTCGGGGGCATTCGTATTTCATTGTCAGAGGTGAAATTCTTGGATTTATGAAAGACGAACTACTGCGAAAGCATTTGCCAAGGATGTTTTCA	0	0	0	0	0	0	0	0	0	0	0	0	0	0	0	0	0	0	0	0	0	0	17	41	3	0	0	0	0	0	0	0	6	2	2	77	53	0	201	N	93	AJ236859.1.1710_U,AY651083.1.1700_U,AY651082.1.1701_U,JQ315654.1.1667_U,AY994316.1.1647_U,DQ388558.1.1646_U	Eukaryota	Stramenopiles	Ochrophyta	Chrysophyceae	Chrysophyceae_X
375	81378fc76b6eca94321e78458b704db4	AGCTCCAATAGCGTATATTAAAGTTGTTGCAGTTAAAAAGCTCGTAGTCTGAGTCTTGGCCGGCATTGAGCGTCCGTGGCCTTCACGGTCATGTGCATGCGATATGGCGGCCATTTGTACTTCGGAGGAACACGGGTTTACTTTTCATTAAGTGGCCCGTGGGATTCCGATAGTTTACTTTGAGAAAAATAGAGTGTTCAAAGCAGGCGATTTTGCCTTGAATACATTAGCATGGGATAATGGAATAGGACATTGGTTCTATTTTGATGGTTTACGGACCGATGTAATGATTAATAGGGATAGTTGGGGGTATTCGTATTCAATTGTCAGAGGTGAAATTCTTGGATTTATGGAAGACGAACTACTGCGAAAGCATTTACCAAGGATGTTTTCA	0	0	0	0	0	0	0	55	86	3	6	7	0	0	0	0	0	0	0	0	0	27	0	1	14	0	0	0	0	0	0	0	0	0	0	0	1	0	200	N	91.9	AY749539.1.1586_U,AY749496.1.1582_U	Eukaryota	Haptista	Centroheliozoa	Centroheliozoa_X	Centroheliozoa_XX
376	17536e50771eb67a35df659c6628910e	AGCTCCAATAGCGTATATTAAAGTTGTTGCGGTTAAAAAGCTCGTAGTTGGATTTCTGCTGAGGACGACCGGTCCGCCCTCTGGGTGAGTATCTGGCTCGGCCTGGGCATCTTCTTGGAGAACGTAGCTGCACTTGACTGTGTGGCGCGGTATCCAGGACTTTTACTTTGAGGAAATTAGAGTGTTTCAAGCAGGCACACGCCTTGAATACATTAGCATGGAATAATAAGATAGGACCTTGGTTCTATTTTGTTGGTTTCTAGAGCTGAGGTAATGATTAATAGGGATAGTTGGGGGCATTCGTATTTAACTGTCAGAGGTGAAATTCTTGGATTTGTTAAAGACGGACTACTGCGAAAGCATTTGCCAAGGATGTTTTCA	0	0	0	0	0	0	0	0	0	0	0	0	0	0	0	196	0	0	0	4	0	0	0	0	0	0	0	0	0	0	0	0	0	0	0	0	0	0	200	N	100	FR720082.1.1758_U	Eukaryota	Alveolata	Dinoflagellata	Dinophyceae	Gymnodiniales
377	e4308e4c47fac780a2ef11c90700e760	AGCTCCAATAGCGTATATTAAAGTTGTTGCAGTTAAAACGCTCGTAGTCGAAGGTTAGACAAAGGGGTGTGGTATGCTTTTTGGCATGACTGTGCTTGCTGAGTCTTTAGATGGGGGATGGAGGTGGGGTTGATTTTTTGATTTTATTTCAGGACTTTGGACCACTTTTGAAACCCAGGATTACTGTGAAGAAATTAAAGTGTTCAAAGCAGGCGTTTGCTTGGATACGTTAGCATGGAATAATAGGATAGGACCGTGGTTCTATTTTGTTGGTTTAGGACCAAGGTAATGATTAATAGGGACAGTTGGGGGCATTAGTATTCAGTAGTCAGAGGTGAAATTCTTGGATTTATTGAAGACTAACTAGAGCGAAAGCATTTGCCAAGGATGTTTTCA	0	0	3	0	0	0	0	0	0	16	0	0	0	0	0	11	167	0	1	0	1	0	0	0	0	0	0	0	0	0	0	0	0	0	0	0	0	0	199	N	80.1	HM487051.1.1341_U,AB971035.1.1444_U	Eukaryota	Obazoa	Fungi	Chytridiomycota	Chytridiomycotina
378	78649f8377e142080a3c101225c52365	AGCTCCAATAGCGTATATTAAAGTTGTTGCAGTTAAAAAGCTCGTAGTTGAATTTCTGGGCGCCGGCGATGGGCCACGCAAGTGCGTCCGTCTCCGGCGCCCATTCTGCGCGTGAAGCGCGGCATTAACTTGCCGCGTCGAGCGCGCTCCTTTACTGTGAAAAAATTAGAGTGTTTAAAGCAGGCATCCCGCTTGAATACATTAGCATGGAATAATAAGATAGGACTACGGTGCTATTTTGTTGGTTGCGTACCGAAGTAATGATTAATAGGGACAGTTGGGGGTATTTATATTTAACTGTCAGAGGTGAAATTCTTGGATTTGTTAAAGATAAACTACTGCGAAAGCATTTACCAAGGATGTTTTCA	0	0	0	0	0	0	0	0	0	0	0	0	0	0	0	14	180	0	0	4	0	0	0	0	0	0	0	0	0	0	0	0	0	0	0	0	0	0	198	N	88.4	EU162645.1.1761_U	Eukaryota	Stramenopiles	Opalozoa	Bicoecea	Pseudodendromonadales
379	d88ca77c47366963d9f04e530b8a1bbc	AGCTCCAATAGCGTATACTAAAGTTGTTGCAGTTAAAAAGCTCGTAGTTGAATTTCTGGTCGTGGCAGCTGGTCCGCCTCGCAAGGGGTGAGTACCTGGTTGTTTCGTCCATCCTCGGGGAGAGCATGCCTGGCATTCAGTTGTCGGGTATGGGACCCCCGTCATTTACTGTGAGCAAAATAGAGTGTTCAAAGCAGGCTTAGGCCGTTGAATACATTAGCATGGAATAATAAAATAGGACCTCGGTTTATTTTGTTGGTTTGTATTCCAAGGTAATGATTAATAGGGACAGTTGGGGGTATTCGTATTCAATTGTCAGAGGTGAAATTCTTGGATTTATGGAAGACGAACTACTGCGAAAGCATTTACCAAGGATGTTTTCA	0	0	0	0	0	0	0	0	0	0	0	0	0	0	0	53	123	3	0	13	4	0	0	0	0	0	0	0	0	0	0	0	0	0	0	0	0	0	196	N	99.5	AB721018.1.1669_U,AB771855.1.1667_U,AB622322.1.1681_U,AY642735.1.1193_U	Eukaryota	Stramenopiles	Ochrophyta	Chrysophyceae	Chrysophyceae_X
380	87426130d670cf8fff7f676b74a29151	AGCTCCAATAGCGTATATTTAAGTTGCTGCAGTTAAAAAGCTCGTAGTTGGATTTCGGGCGGGGCCTGCCGGTCCGCCGTTTCGGTGTGCACTGGCAGGGCCCGCCTTGTTGCCGGGGACGGGCTCCTGGGCTTCACTGTCCGGGACTCGGAGTCGGCGCTGTTACTTTGAGTAAATTAGAGTGTTCAAAGCAGGCCTACGCTCTGAATACATTAGCATGGAATAACACGATAGGACTCTGGCCTATCCTGTTGGTCTGTAGGACCGGAGTAATGATTAAGAGGGACAGTCGGGGGCATTCGTATTTCGATGTCAGAGGTGAAATTCTTGGATTTTCGAAAGACGAACTACTGCGAAAGCATTTGCCAAGGATGTTTTCA	0	0	1	0	0	0	4	0	0	0	0	2	15	18	0	94	5	9	4	43	0	0	0	0	0	0	0	0	0	0	0	0	0	0	0	0	0	0	195	N	100	AB488600.1.1664_U,GQ487203.1.2146_R,AB080309.1.1791_U,GQ487218.1.2525_R,AB488598.1.1639_U,FM205845.1.1779_U,AB162911.1.1799_U,FM205846.1.1779_U,AB488595.1.1675_U,GQ487251.1.1763_U,FM205885.1.1779_U,AB488597.1.1652_U,HM126550.1.1761_U,AB488592.1.1672_U,GQ487203.1.2146_G,GQ477060.1.1779_U,FR865655.2.1771_U,GQ176861.1.1742_U,GQ477059.1.1779_U,GQ487253.1.1779_U,AB488594.1.1675_U,HM126549.1.1713_U,GQ4…	Eukaryota	Archaeplastida	Chlorophyta	Trebouxiophyceae	Chlorellales
381	794e6055d3a69a849cf26d2cf8312c1f	AGCTCCAATAGCGTATATTTAAGTTGCTGCAGTTAAAAAGCTCGTAGTCGGTTTTCGGGCGGGTTCCACCAGTCGGCCTTTGGTCTTTTCTGGTGTGTCCCGCTTTTCTGCCGGGGACGGGCTCCTGGGCTTCACTGTCTGGGACCCGGAATCGGCGCTGTTACCTTGAGTAAATTGGAGTGTTCAAAGCAGGCATACGCTCTGAACATATTAGCATGGAATAACGATATAGGACTCTGGCCTATTTCGTTGGTCTGTGGGACCGGAGTAACGACCAATGGGGGCAGTCGGGGGCATTCGTATTTCGTTGTCAGAGGTGAAATTCTTGGATTTACGAAAGACGAACTGCTGCGAAAGCGTTTGCCAAGGATGCTTTCG	0	0	0	2	2	0	0	0	0	0	0	0	36	13	0	87	23	12	5	15	0	0	0	0	0	0	0	0	0	0	0	0	0	0	0	0	0	0	195	N	96.3	KC315819.1.1638_U,GQ243428.1.1778_G,GQ243428.1.1778_R	Eukaryota	Archaeplastida	Chlorophyta	Trebouxiophyceae	Chlorellales
382	8f75fd0a78de6b89890e95458ac51c2a	AGCTCCAATAGCGTATACTAAAGTTGTTGCAGTTAAAAAGCTCGTAGTTGAATTTCTGGTCTCGGACATCGGTCTGCCTCGAACGAGGTACGTACCAGTTGTCTGAATCCATCCTCGGGGAAAACGTGTCTGTCATTCAGTTGATGGGCACGGGATCCTCGTCATTTACTGTGAGCAAAATAGAGTGTTCAAAGCAGGCTTATGCCGTTGAATACATTAGCATGGAATAATAAGATAGGACCTTGATCTATTTTGTTGGTTTATTTATCAAGGTAATGATTAATAGGGATAGTTGGGGGTATTCGTATTCAATTGTCAGAGGTGAAATTCTTGGATTTATGGAAGACGAACTACTGCGAAAGCATTTACCAAGGATGTTTTCA	0	0	0	0	0	0	0	7	130	0	39	18	0	0	0	0	0	0	0	0	0	0	0	0	0	0	0	0	0	0	0	0	0	0	0	0	0	0	194	N	98.4	AB520733.1.1665_U,AB749097.1.1665_U,AB749068.1.1665_U	Eukaryota	Stramenopiles	Ochrophyta	Chrysophyceae	Chrysophyceae_X
383	9dbd3a38ec5351da632144afef181e19	AGCTCCAATAGCGTATATTAAAGTTGTTGCAGTTAAAAAGCTCGTAGTCTGAGTCTTGGTCGGGCATTGAGCGTCCATGGGGGCTCCTTCGGGGGTTTTCGTGAGCATGCGACAATATGCTGGCCATGTACTTCGGAGGAACGTGCGTCTACTTTTCATTAAGTGGCGCGCGGGATTCCGATAGTTTACTTTGAGAAAAATAGAGTGTTCAAAGCAGGCGATTTTGCCTTGAATACATTAGCATGGGATAATGGAATAGGACATTGGTTCTATTTTGATGGTTTACGGACCGATGTAATGATTAATAGGGACAGTTGGGGACATTCATATTCCATGGCTAGAGGTGAAATTCTTGGATTCATGGAAGATGAACTACTGCGAAAGCATTTGTCAAAGATG…	0	0	0	0	0	0	0	113	58	7	0	13	0	0	0	0	0	0	0	0	0	0	0	0	0	0	0	0	0	0	0	0	0	0	0	0	0	0	191	N	91.9	AY749537.1.1584_U	Eukaryota	Haptista	Centroheliozoa	Centroheliozoa_X	Centroheliozoa_XX
384	876688ce5c63786e9c26df9586896a37	AGCTCCAATAGCGTATATTAAAGTTGTTGCAGTTAAAACGCTCGTAGTCTGATGTAATGGGGACTGGAGTGGGGAGCAGCGATGCTCTTTGCTTTGGTTCTCATCAGGGGGACAGCAATGTCCCAGTTTACTTTGAGGAAATTAGAGTGTTCAAAGCAGGCGATTGCTTGAATACTGCAGCATGGAATAATGGAATAGGACTCGCGTCTTATTTTGTTGGTTTGGAGATGTGAGTAATGATGAATAGGGACAGTTGGGGGCATTCGTATTTCATTGTCAGAGGTGAAATTCTTGGATTTATGAAAGACGAACTACTGCGAAAGCATTTGCCAAGGATGTTTTCA	0	0	0	0	0	0	0	0	0	0	0	0	0	0	0	0	0	0	0	0	0	0	2	0	0	0	0	0	1	1	0	72	11	12	24	31	7	30	191	N	96.5	KC315815.1.1600_U,JN054670.1.1469_U	Eukaryota	Obazoa	Fungi	*	*
385	01e6904c0dd23902ccf2192bc2fda406	AGCTCCAATAGCGTATATTAAAGTTGCTGCAGTTAAAAAGCTCGTAGTTGGATTTCTGACACGGCGCGGTTGGTCCGCTGCCTTCGGGTGGTGAGTGCCGGCCTGCGTCTGTCATCCTTCTCAGGTTTTGTCACTGCCTTCACGGGTTGTGGCAAGGTTTGGGATCTATTACTTTGAAAAAATTAGAGTGTTTAAAGCAGGCGTTTGCTCTGAATACATTAGCATGGAATAATAACATAGGACTCCTGTTCTATTTTGTTGGTTCTAGGGCGAGAGTAATGATTGATAGGGATCGTTGGGGGTGCTAGTATTCAGTGGCCAGAGGTGAAATTCTTGGATTCACTGAAGACTAACTTATGCGAAAGCATTCACCAAGGAGGTCTTCT	0	0	0	0	0	0	190	0	0	0	0	0	0	0	0	0	0	0	1	0	0	0	0	0	0	0	0	0	0	0	0	0	0	0	0	0	0	0	191	N	85.1	AB534506.1.1632_U	Eukaryota	Rhizaria	Cercozoa	Filosa	Filosa_X
386	ce4e1608cf2200389ba8a390edd1d98c	AGCTCCAATAGCGTATATTAAAGTTGTTGCAGTTAAAAAGCTCGTAGTTGGATTTCTGCTCAAGACGACCGGTCCGCCTTTGGTGTGATCCTGGTTCGACTTGGGCATTTTTCTGGGGAACGTAGCTGCACTTGAGTGTGTGGTGCGGTATCCAGGACTTTTACTTTGAGAAAATTAGAGTGTTTCAAGCAGGCATCTGCCTTGAATACTACAGCATGGAATAATAATATAGGACTTCGGTTCTATTTTGTTGGTTTCTGGGACTGAAGTAATGATTAATAGGGATAGTTGGGGGCATTCGTATTTAACTGTCAGAGGTGAAATTCTTGGATTTGTTAAAGACGAACTACTGCGAAAGCATTTGCCAAGGATGTTTTCA	0	50	45	10	11	24	51	0	0	0	0	0	0	0	0	0	0	0	0	0	0	0	0	0	0	0	0	0	0	0	0	0	0	0	0	0	0	0	191	N	98.2	KC315835.1.1645_U	Eukaryota	Alveolata	Chrompodellids	Colpodellidea	Colpodellida
387	6d76a643ac18f10238c72c86fc71fc39	AGCTCCAATAGCGTATATTAAAGTTGTTGCGGTTAAAAAGCTCGTAGTTGGATTTCTGCCGAGGACGACCGGTCCGCCCACTGGGTGTGTATCTGGCTCGGCCTGGGCATCTTCTTGGAGAACGTAGCTGCACTTCACTGTGTGGTGCGGTATCCAGGACTTTTACTTTGAGGAAATTAGAGTGTTTCAAGCAGGCACACGCCTTGAATACATTAGCATGGAATAATAAGATAGGACCTTGGTTCTATTTTGTTGGTTTCTAGAACTGAGGTAATGATTAATAGGGATAGTTGGGGGCATTCGTATTTAACTGTCAGAGGTGAAATTCTTGGATTTGTTAAAGACGGACTACTGCGAAAGCATTTGCCAAGGATGTTTTCA	0	0	0	0	10	1	160	0	0	0	0	0	0	0	0	0	0	0	0	20	0	0	0	0	0	0	0	0	0	0	0	0	0	0	0	0	0	0	191	N	100	AY590479.1.1803_U,FN557541.1.1792_U,AY251291.1.1744_U,HG005132.1.1741_U	Eukaryota	Alveolata	Dinoflagellata	Dinophyceae	Peridiniales
388	14d8a585613f1d662ea71ab518972700	AGCTCCAATAGCGTATATTAAAGTTGCTGCAGTTAAAAAGCTCGTAGTTGGATTTCTGGGCAATAGAATTTGGCCGGCCACGGTTTCGTGTGTTAGTGCTTTGTTCTGTGTCCATCCTTCCAATCGCTATTGGCTATTCTTCATTGAATGGTCAGTAGTATTGGATCTTTTACTTTGAAAAAATTAGAGTGTTTCAAGCAGGCTTTATGCTATGAATACATTAGCATGGAATAATAATTTAGGACTTCGGTTCTATTTTGTTGGTTTCTAGGACTGAAGTAATGATTGATAGGGATAGTTGGGGGTGCTAGTATTCAGCGGCCAGAGGTGAAATTCTCGGATTCGCTGAAGACTAACTTATGCGAAAGCATTCACCAAGGATGTCTTCT	0	0	0	0	0	0	0	0	0	0	0	0	99	66	0	0	0	0	0	2	24	0	0	0	0	0	0	0	0	0	0	0	0	0	0	0	0	0	191	N	99.5	EU709153.22.1484_U	Eukaryota	Rhizaria	Cercozoa	Filosa-Sarcomonadea	Glissomonadida
389	bfc0029cf36b112d30beade95ba4ed8d	AGCTCCAATAGCGTATATTAAAGTTGTTGCAGTTAAAAAGCTCGTAGTCTGAGTCTTGGCCGGCATTGAGCGTCCGTGGCCTTCACGGTCATGTGCATGCGATATGGCGGCCATTTGTACTTCGGAGGAACACGGGTTTACTTTTCATTAAGTGGCCCGTGGGATTCCGATAGTTTACTTTGAGAAAAATAGAGTGTTCAAAGCAGGCGATTTTGCCTTGAATACATTAGCATGGGATAATGGAATAGGACATTGGTTCTATTTTGATGGTTTACGGACCGATGTAATGATTAATAGGGACAGTTGGGGACATTCATATTCCATGGCTAGAGGTGAAATTCTTGGATTTATGGAAGACGAACTACTGCGAAAGCATTTACCAAGGATGTTTTCA	0	0	0	0	0	0	0	66	78	2	4	6	0	0	0	0	0	0	0	0	0	26	0	0	8	0	0	0	0	0	0	0	0	0	0	0	0	0	190	N	93.9	AY749539.1.1586_U,AY749496.1.1582_U	Eukaryota	Haptista	Centroheliozoa	Centroheliozoa_X	Centroheliozoa_XX
390	9c78c1a1a9dab807f1ee5aa3082ad684	AGCTCCAATAGCGTATATTAAAGTTGTTGCAGTTAAAACGCTCGTAGTCTGATGTAATGGGGACTGGAGTGGGGAGCAGCGATGCTCTTTGCTTTGGTCTCCATCAGGGGGACAGCAATGTCCCAGTTTACTTTGAAAAAATTAGAGTGTTCAAAGCAGGCTGTTGCTTGAATAGATTAGCATGGAATAATGGAATAGGACCTTGGTGCTATTTCGTTGGTTATGGGACTGGGGTAATGATTAATAGGGACAGTTGGGGCCGTTCATATTTCGTTGTCAGAGGTGAAATTCTTGGATTTACGAACGATGAACTTGTGCGAAAGCATTCGGCAAGGATGTTTTCA	0	38	117	22	0	1	1	0	0	0	2	1	0	0	8	0	0	0	0	0	0	0	0	0	0	0	0	0	0	0	0	0	0	0	0	0	0	0	190	N	88.1	JN054670.1.1469_U	Eukaryota	Obazoa	Fungi	Chytridiomycota	Chytridiomycotina
391	e29fd8b2a02a5f0743badd32f7cf49fa	AGCTCCAATAGCGTATATTTAAGTTGTTGCAGTTAAAAAGCTCGTAGTTGGATTTCGGGTGGGTTTCAGCGGTCCGCCTATGGTGAGTACTGCTGTGGCCTTCCTTACTGTTGGGGACCTGCTTCTGGGCTTCATTGTCCGGGACAGGGATTCAGCATGGTTACTTTGAGTAAATTGGAGTGTTCAAAGCAGGCTTACGCCGTGAACATTTTAGCATGGAATAACATGATAGGACTCTGCCCTATTCTGTTGGCCTGTAGGAGTGGAGTAATGATTAAGAGGAACAGTCGGGGGCATTCGTATTTCATTGTCAGAGGTGAAATTCTTGGATTTATGAAAGACGAACTACTGCGAAAGCATTTGCCAAGGATGTTTTCA	0	0	0	0	0	0	0	0	0	0	1	8	14	29	0	13	0	14	11	81	17	0	0	0	0	0	0	0	0	0	1	0	0	0	0	0	0	0	189	N	100	KC315818.1.1641_U,KF864474.1.1796_U,KF144191.1.1760_U	Eukaryota	Archaeplastida	Chlorophyta	Chlorophyceae	Sphaeropleales
392	14caece8639891c7d74e097ce56857c2	AGCTCCAATAGCGTATATTTAAGTTGCTGCAGTTAAAAAGCTCGTAGTTGGATTTCGGGTGGGGCCTGCCGGTCCGCCGTTTCGGTGTGCACTGGCAGGGCCCACCTTGTTGCCGGGGACGGGCTCCTGGGCTTCACTGTCCGGGACTCGGAGTCGGCGCTGTTACTTTGAGTAAATTAGAGTGTTCAAAGCAGGCCTACGCTCTGAATACATTAGCATGGAATAACACGATAGGACTCTGGCCTATCCTGTTGGTCTGTAGGACCGGAGTAATGATTAATAGGAACAGTCGGGGGCATTGGTACTTGTCAGTCAGAGGTGAAATTCTAGGATTTGACAAAGACTAACAAATGCGAAAGCATTTGCCAAGGATGTTTTCA	0	0	0	0	0	0	0	0	0	0	0	0	0	0	0	0	0	0	0	0	0	1	0	2	2	3	0	0	0	0	0	0	0	0	14	164	3	0	189	N	96.1	FM205834.1.1779_U,JN051664.1.1055_U,JX097061.1.1770_U,HQ702283.1.1630_U,KC416208.1.1367_U,FM205862.1.2098_U,FM205860.1.1779_U,X72854.1.1797_U,DD279065.1.1783_U,JX889639.1.1751_U,FM205862.1.2098_UC,X62441.1.1797_U,GQ122369.1.1672_U,HQ702288.1.1630_U,FJ946888.1.1670_U,KC416209.1.1514_U,AY197628.1.1759_U,FM205883.1.2379_UC,AB162915.1.3271_G,AB162915.1.3271_R,JX097057.1.1770_U,FM205861.1.1779_U,X7270…	Eukaryota	Archaeplastida	Chlorophyta	Trebouxiophyceae	Chlorellales
393	0ff0ac01fb5a5735050449326b179e35	AGCTCCAATAGCGTATATTAAAGTTGTTGCAGTTAAAACGCTCGTAGTCTGATGTAATGGGGACTGGAGTGGGGAGCAGCGATGCTTTTTGCTTTGGTTCTCATCAGGGGGACAGCAATGTCCCGGTTTACTTTGAGGAAATTAGAGTGTTCAAAGCAGGCGATTGCTTGAATACTGCAGCATGGAATAATGGAATAGGACTCGCGTCTTATTTTGTTGGTTTGGAGATGTGAGTAATGATGAATAGGGACAGTTGGGGGCATTGGTATTCAGTAGTCAGAGGTGAAATTCTTGGATTTATGAAAGACGAACTACTGCGAAAGCATTTGCCAAGGATGTTTTCA	0	0	0	0	0	0	0	0	0	0	0	0	0	0	0	0	0	0	0	0	0	1	2	0	0	0	0	0	2	5	0	71	17	9	18	30	7	26	188	N	97.4	KC315815.1.1600_U,JN054670.1.1469_U	Eukaryota	Obazoa	Fungi	*	*
394	c6375f18bc1842b1a855a477fea038c4	AGCTCTGCGAGTTTGCTCCCATATTGTTGCAGTTAAAACGCCCGTAGTCTGAATTATTTCTGAAAGAAATATATGTTTATAACGTTCACTGTGAACAAATCAGGACGCTTAGAGTATGGTTCATGAATGACTCAGCGCAGTATGAAGTTTTTGTTTTTTTTTTAAAACAAGCTCAACGAGAGCCATCGGGGGTAGATCTATTTCATGGCGAGTGGTGGAATACGGTGACCCATGAGAGAGACACTAAGGCGAAGGCATCTACCTAGCGGGTTTCTG	0	0	0	0	0	0	0	0	0	0	0	0	0	0	0	0	0	0	0	0	0	0	0	0	0	0	27	49	9	103	0	0	0	0	0	0	0	0	188	N	0	No_hit	No_hit
395	2cb974f6e78e6e18c5e0629014ade9c2	AGCTCCAATAGCGTATATTAAAGTTGTTGCAGTTAAAAAGCTCGTAGTTGAATTTCTGGGGGCGTCCGCTGGGTCCGCTTCGGTGGTCACCCGGCGGCGTGTCCATCCTTCCCGGTGTGCGGGGGCAACCCCGTCCGCTCAGGGATCCTTTACTGTGAAAAAATTAGAGTGTTTAAAGCAAGCTTGGCTTGAATACATTAGCATGGAATAATAAGATAGGACTCTTGTACTATTTTGTTGGTTGCGTACTTGGGTAATGATTAATAGGGACAGTTGGGGGTATTCATATTCAATTGTCAGAGGTGAAATTCTTGGATTTATTGAAGATGAACAACTGCGAAAGCATTTACCAAGGATGTTTTCA	0	0	0	0	0	0	0	0	0	0	0	0	0	0	0	0	186	0	0	0	2	0	0	0	0	0	0	0	0	0	0	0	0	0	0	0	0	0	188	N	98.6	AY919774.1.1686_U	Eukaryota	Stramenopiles	Opalozoa	Bicoecea	Pseudodendromonadales
396	1c9902bb15e5388b8e48bfe80b0dd865	AGCTCCAATAGCGTATATTAAAGTTGTTGCAGTTAAAACGCTCGTAGTCTGATGTAATGGGGACTGGAGTGGGGAGCAGCGATGCTCTTTGCTTTGGTTCTCATCAGGGGGACAGCAATGTCCCAGTTTACTTTGAGGAAATTAGAGTGTTCAAAGCAGGCGATTGCTTGAATACTGCAGCATGGAATAACACGATAGGACTCTGGCCTATCCTGTTGGTCTGTAGGACCGGAGTAATGATTAAGAGGGACAGTCGGGGGCATTCGTATTTCATTGTCAGAGGTGAAATTCTTGGATTTATGAAAGACGAACTACTGCGAAAGCATTTGCCAAGGATGTTTTCA	0	0	0	0	0	0	0	0	0	0	0	0	0	0	0	0	0	0	0	0	0	0	0	0	0	0	0	0	0	0	0	61	14	7	13	44	3	45	187	N	91	KC315815.1.1600_U,JN054670.1.1469_U	Eukaryota	Obazoa	Fungi	*	*
397	9d3842f3ee7787056ec9afa76cb6a84e	AGCTCCAATAGCGTATGCTAAAGTTGTTGCAGTTAAAAAGCTCGTAGTCGGATTTTTCGTTGTCTACTTTGAAGGTTGCTTCTTTTTGGTGGGGAAATCTCTCCACCGGGCAATCAGTAGGCAATATCATTTTTGGTAAATTTCTGGTTGTCCATTCACTTGGGCAGCTATAAAAAGTGTGGGCGCAAGTCTGCACTGAAATTACCAATCTTTTACTGTGAAGAAACTTGAGTGTTCAAAGCAAGCATTCTCCTGCCTGAAAAATTCAGCATGGGATAATGAAATAGGCTTACGCGTCTATTTTTGCCGGTTTTCGGACTTTTGCGTGAGAATGGTCGATAGGGGCGATCGGGGACACTCGTACCCAGCGGTCAGAGGTGAAATTCTTGGATTCGCGGG…	0	0	0	0	0	0	0	0	0	0	0	0	8	2	1	5	0	0	12	157	2	0	0	0	0	0	0	0	0	0	0	0	0	0	0	0	0	0	187	N	64.9	AY749544.1.1627_U	Eukaryota	Haptista	Centroheliozoa	Centroheliozoa_X	Pterocystida
398	cf64abaaaa3dbb16cc1de0b57a1e78fa	AGCTCCAATAGCGTATACTAAAGTTGTTGCAGTTAAAAAGCTCGTAGTTGAATTTCTGGTCGTGGCAGTCGGTCCGCCCCTCACGGGGTGTGTACCTGGCTTCTGCAGCCATCCTCGTGGAGAGCACATCTGACATTCACTTGCCGGGTGTGGGATCCACGTCATTTACTGTGAGCAAAATAGAGTGTTCAAAGCAGGCTTAGGCCGTTGAATACATTAGCATGGAATAATAAGATAGGACCTTGGTCTATTTTGTTGGTTTGTACTCCAAGGTAATGATTAATAGGGATAGTTGGGGGTATTCGTATTCAATTGTCAGAGGTGAAATTCTTGGATTTATGGAAGACGAACTACTGCGAAAGCATTTACCAAGGATGTTTTCA	0	0	0	0	0	0	0	0	0	0	0	0	5	4	0	55	122	0	0	0	0	0	0	0	0	0	0	0	0	1	0	0	0	0	0	0	0	0	187	N	99.2	AY919815.1.1720_U	Eukaryota	Stramenopiles	Ochrophyta	Chrysophyceae	Chrysophyceae_X
399	321a0b3e984fd1a58a3db8e7effee548	AGCTCCAATAGCGTATACTAAAGTTGTTGCAGTTAAAAAGCTCGTAGTTGAATTTCTGATAATAAATATTAGTCCTTATCGCAAGATTTGTGTACTTATTTTTTATTATCATCCTCAAGAAAAATATATCTGGTATTCATTTATTGGGTATAGGATTCTTGTCATTTACTGTGAGCAAAATAGAGTGTTCAAAGCAGGCTTATGCCGTTGAATATATTAGCATGGAATAATAAAATAAGACCTTGGTCTATTTTGTTGGTTTGCTGTCCAAGGTAATGATTAATAGGGATAGTTGGGGGTATTCGTATTCAATTGTCAGAGGTGAAATTCTTGGATTTATGGAAGACGAACTACTGCGAAAGCATTTACCAAGGATGTTTTCA	0	0	0	0	0	0	0	0	0	0	0	0	13	8	0	3	159	0	0	0	3	0	0	0	0	0	0	0	0	0	0	0	0	0	0	0	0	0	186	N	89.8	EF165121.1.1757_U,AF123300.1.1773_U,JX465727.1.1766_U	Eukaryota	Stramenopiles	Ochrophyta	Chrysophyceae	Chrysophyceae_X
400	27c52e0805d50df3dc5090043441b76c	AGCTCTATTAGCGTATATTAAAGTTGTTGCAGTTAAAAAGCTCGTAGTTGAACTTCTGGAGTAGGCCGCCCCGTCCGCCCACGTGGTGTGACGGGGCGACTGCTCCATCCTCGCAGGGAAGGCGGCGGCATTCAGTTGCTGTCGTCCGGACCTGCGTCCTTTACTGTGAAAAAATTAGAGTGTTTAAAGCAGGCTTTCCGCTTAAATACATTAGCATGGAATAATGAGATAGGACTTCGGTGCTATTTCGTTGGTTGCGTACCGAGGTAATGATTAATAGGGACAGTTGGGGGTATTCATATTTAACTGTCAGAGGTGAAATTCTTGGATTTGTTAAAGATGAACTACTGCGAAAGCATTTACCAAGGATGTTTTCA	0	0	0	0	4	118	64	0	0	0	0	0	0	0	0	0	0	0	0	0	0	0	0	0	0	0	0	0	0	0	0	0	0	0	0	0	0	0	186	N	98.1	AB721078.1.1663_U	Eukaryota	Stramenopiles	Opalozoa	Bicoecea	Pseudodendromonadales
401	6f936e2f0086b54584ec026620a8429b	AGCTCTAATAGCATATATTAAAGTTGTTGCAGTTAAAAAGCTCGTAGTCGGATTTTGGGCGCGTGTGAACTGTCAGCCTCTGGTTGGACGGTGCGCGCGTGCCTTTCTGCTTGGGAGCCCCATGGTGGTTAATTCTGTCGTGGTGGGTCACAGGCCGTTTACTTTGAAAAAATTAGAGTGTTCAAAGCAGGCTGTTGCTTGAATAGATTAGCATGGAATAATGGAATAGGACCTTGGTGCTATTTCGTTGGTTATGGGACTGGGGTAATGATTAAGAGGGACAGTCGGGGGCATTCGTATTTCATTGTCAGAGGTGAAATTCTTGGATTTATGAAAGACGAACTACTGCGAAAGCATTTGCCAAGGATGTTTTCA	0	47	81	23	4	7	6	0	0	0	1	1	1	1	1	5	0	6	0	0	1	0	0	0	0	0	0	0	0	0	0	0	0	0	0	0	0	0	185	N	96.5	JN547317.1.953_U,HM135077.1.1701_U,AJ007280.1.1751_U,JN547315.1.938_U,JQ230002.1.1682_U,HM135076.1.1702_U,JN547308.1.938_U,JX490049.1.1471_U,AY919686.1.1697_U,JN547287.1.938_U,JX490050.1.1462_U,AM051189.1.1684_U,AY919727.1.1698_U,KC928309.1.1706_U,HM135074.1.1702_U,JQ230004.1.1475_U,JX490048.1.1471_U,EF196801.1.897_U,HQ219448.1.1730_U,JN547288.1.989_U,AB771884.1.1629_U,GU067870.1.1764_U,JN090891.…	Eukaryota	Cryptista	Cryptophyta	Cryptophyceae	Cryptomonadales
402	53ba5483ecce900719747c311c01862d	AGCTCCAATAGCGTATATTAAAGTTGCTGCAGTTAAAAAGCTCGTAGTTGGATTTCTGGCATGCTGAAACTTTCCTGCTCTAGAAATAGTTGTGTGTGATAGTTTCAAATGCCATCCTTCTAGAAAACAATACTTTCGGGTATTGCGATCTAGATCTTTTACTTTGAAAAAATTAGAGTGTTCAAAGCAGGCTTTTGCTAGAATACATTAGCATGGAATAATAACATAGGACTTTGGTCTTATTTTATTGGTTTTCTAGACTGAAGTAATGATTGATAGGGATAGTTGGGGGTGCTAGTATTCAGCGGCCAGAGGTGAAATTCATGGATTCGCTGAAGACTAACTTATGCGAAAGCATTCACCAAGGATGTCTTCT	0	0	0	0	0	0	169	10	1	0	0	0	0	0	0	0	0	0	1	0	0	0	0	0	0	0	0	0	0	0	0	0	3	0	0	0	0	0	184	N	84.7	AY180018.1.1740_U	Eukaryota	Rhizaria	Cercozoa	Filosa-Thecofilosea	Ventricleftida
403	d431116e4b63153e64d31699d94ef027	AGCTCCAATAGCGTATATTAAAGTTGTTGCAGTTAAAAAGCTCGTAGTTGAATTTCTGGCGCAGGCCAGCATGTCCGCCTATGGTGTGACGTGCTGACTGCACCATCCTCGCAGCGAAATCGTGCCATTAATTTGGTGCGGTGGAACTGCGTCCTTTACTGTGAAAAAATTAGAGTGTTTAAAGCAGGCCTTGTGCTTGAATACATTAGCATGGAATAATGAGATAGGACTTCGGTGCTATTTTGTTGGTTGCGTACTGAGGTAATGATTAATAGGGACAGTTGGGGGTATTCGTATTCAATTGTCAGAGGTGAAATTCTTGGATTTATGGAAGACGAACTACTGCGAAAGCATTTACCAAGGATGTTTTCA	0	0	0	0	0	0	0	0	0	0	0	0	0	0	0	0	0	0	0	0	0	0	0	0	0	0	0	0	0	1	177	0	0	0	4	2	0	0	184	N	89.9	EF196802.1.951_U	Eukaryota	Stramenopiles	Opalozoa	Bicoecea	Pseudodendromonadales
404	7849fd1d65898f8edccf8d03915432e5	AGCTCCAATAGCGTATATTAAAGTTGTTGCAGTTAAAACGCTCGTAGTCTGAGATGGCAGGTGGGGATGGTGGGGTACGCGAGTACTTTGCCAATTTTGCCTGCTTTTTGTGCGAGAAATCGCACGAGTTACTTTGAGGAAATTAGAGTGTTCAAAGCAGGCGTTTGCTTGGATACTGCAGCATGGAATAACGGAATAGGACTTGTCTCTTATTTTGTTGGTTTGGAGGGGCGAGTAATGATTAATAGGGGCAGTTGGGGGCATTGGTATTTGGTAGCTAGAGGTGAAATTCTTGGATTTACCAAAGACTAACTAGTGCGAAAGCATTTGCCAAGGATGTTTTCA	0	0	0	0	0	30	1	70	0	0	0	0	0	0	0	5	5	0	0	0	0	0	0	0	0	0	2	9	0	3	35	6	2	2	2	0	1	10	183	N	88.6	KC315812.1.1603_U	Eukaryota	Obazoa	Fungi	Cryptomycota	Cryptomycotina
405	0cccc6d5d1f435d00dda16be3495aefa	AGCTCCAATAGCGTATATTAAAGTTGCTGCAGTTAAAAAGCTCGTAGTTGGATTTCTGACTTGCTGCGCCTGTCCCGCTACGGCAACGTATGTGAGTGACGGGGTGTACGAGTCATCCTTCGATTCTGGCGGTCGGTCCTTTACTGGGTCGGTCGACTGGGTCGATCGTTTACTTTGAAAAAATTAGAGTGTTTCAAGCAGGCTTAATGCTGTGAATACATTAGCATGGAATAATGAGTTAGGACTTCGGTTCTATTTTGTTGGTTTCTAGGGCTGAAGTAATGATTGATAGGGACAGTTGGGGGTGCTAGTATTCAGTGGCCAGAGGTGAAATTCTTGGATTCCCTGAAGACTAACTAATGCGAAAGCATTCACCAAGGATGTCTTCT	0	0	0	0	0	0	0	0	2	64	6	110	0	0	0	0	0	0	0	0	0	0	0	0	0	0	0	0	0	0	0	0	0	0	0	0	0	0	182	N	87.5	AB534329.1.1636_U	Eukaryota	Rhizaria	Cercozoa	Filosa-Sarcomonadea	Glissomonadida
406	7c2832aeb052e0cbf7b961846b4087f4	AGCTCCAATAGCGTATATTTAAGTTGTTGCAGTTAAAAAGCTCGTAGTTGGATCTCGGGTGGGTTCCAGCGGTCCGCCTATGGTGAGTACTGCTGTGGCCCTCCTTTTTGTCGGGGACGGGCTCCTGGGCTTCACTGTCCGGGACTCGGATTCGACGATGATACTTTGAGTAAATTAGAGTGTTCAAAGCAAGCCTACGCTCTGAATACTTTAGCATGGAATATCGCGATAGGACTCTGGCCTATCTCGTTGGTCTGTAGGACCGGAGTAATGATTAAGAGGGACAGTCGGGGGCATTCGTATTTCATTGTCAGAGGTGAAATTCTTGGATTTATGAAAGACGAACTACTGCGAAAGCATTTGCCAAGGATGTTTTCA	0	6	0	1	3	4	0	0	0	0	0	0	8	22	0	59	0	5	14	60	0	0	0	0	0	0	0	0	0	0	0	0	0	0	0	0	0	0	182	N	99.7	JQ809706.1.1730_U	Eukaryota	Archaeplastida	Chlorophyta	Chlorophyceae	Sphaeropleales
407	3c7a2e97d56b34ebc6a5936c00a3398c	AGCTCCAATAGCGTATATTAATGTTGTTGCGGTTAAAAAGCTCGTAGTTGAATCTCTGATCGGGACGACCTCCTCACCTTAGGGTGATGGTAGCTGTTGACCTGATCATCCTCCTAGAACACGATGGCTCTTAACTGGTCCATTCGTGCTAGGACTATTACTTTGAGGAAATTAGAGTGTTCCAAGCAGGCATTTGCCCTGAATACATTAGCATGGAATAATAATATAGGACTTCGGTTCTATTTTATTGGTTCTGGACCGAAGTAATGATTAATAGGGACAGTCGGGGGCATTCGTACTCAACAGTCAGAGGTGAAATTCTTGGATTTGTTGGAGACGAACTACTGCGAAAGCATTTGCCAAGGATGTTTTCA	0	0	0	0	0	0	0	0	0	0	0	0	3	142	0	36	0	1	0	0	0	0	0	0	0	0	0	0	0	0	0	0	0	0	0	0	0	0	182	N	99.2	JN547289.1.946_U	Eukaryota	Alveolata	Perkinsea	Perkinsida	Perkinsida_X
408	419c225e4d0189bf1ba26efcc3a34101	AGCTCCAATAGCGTATATTTAAGTTGCTGCAGTTAAAAAGCTCGTAGTCGGTTTTCGGGCGGGCTGCGCCGGTCTGCCTTTGGTATGCACTGGCGTGACCCGCTTTTCTGCCGGGGACGGGCTCCTGGGCTTCATTGTCCGGGACCCGGAGTCGGCGCTGTTACCTTGAGTAAATTGGAGTGTTCAAAGCAGGCATACGCTCTGAACATATTAGCATGGAATAACGATATAGGACTCTGGCCTATTTCGTTGGTCTGTGGGACCGGAGTAACGACCAATGGGGGCAGTCGGGGGCATTCGTATTTCGTTGTCAGAGGTGAAATTCTTGGATTTACGAAAGACGAACTGCTGCGAAAGCGTTTGCCAAGGATGCTTTCG	0	0	3	0	2	0	10	0	0	0	0	0	10	62	0	29	10	12	9	4	0	1	0	12	0	1	0	0	0	0	0	0	0	0	14	2	0	0	181	N	99.5	GQ243428.1.1778_G,GQ243428.1.1778_R	Eukaryota	Archaeplastida	Chlorophyta	Trebouxiophyceae	Chlorellales
409	c146d970860ff420ec3afb4d50433e9d	AGCTCCAATAGCGTATATTTAAGTTGCTGCAGTTAAAAAGCTCGTAGTTGGATTTCGGGTGGGGCCTGCCGGTCCGCCGTTTCGGTGTGCACTGGCAGGGCCCACCTTGTTGCCGGGGACGGGCTCCTGGGCTTCACTGTCCGGGACTCGGAGTCGGCGCTGTTACTTTGAGTAAATTAGAGTGTTCAAAGCAGGCCTACGCTCTGAATACATTAGCATGGAATAACACGATAGGACTCTGGCCTATCCTGTTGGTCTGTAGGACCGGAGTAATGATTAAGAGGGACAGTCGGGGGCATTGGTATTCAGTAGTCAGAGGTGAAATTCTTGGATTTACTGAAGACTAACTAGTGCGAAAGCATTTGCCAAGGATGTTTTCA	0	0	0	0	0	0	0	0	0	0	0	0	0	0	0	0	0	0	0	0	0	19	12	15	0	20	7	4	2	4	0	24	5	15	16	18	2	18	181	N	97.9	DQ377321.1.1791_U,AY197630.1.1795_U	Eukaryota	Archaeplastida	Chlorophyta	Trebouxiophyceae	Chlorellales
410	0d538fda270aa72929ee3988a547010a	AGCTCCAATAGCGTATATTAAAGTTGTTGCAGTTAAAAAGCTCGTAGTTGGATTTCTGGTGCGGGAGCCCGGTCCGCCCTCGTGGTGTGCACTGGCGGTCCCGCGCCATCCTTGGGGAGAGCGCGCCTGGCATTCAGTTGTCGGGCGCGGGACCCCCATCCTTTACTGTGAAAAAATTAGAGTGTTTAAAGCAGGCTTAGGCCGTTGAATACATTAGCATGGAATAATAAGATAGGACTTTGGTGGTCTATTTTGTTGGTTTGCACGCCAGAGTAATGATTAATAGGGACAGTTGGGGGTATCCGTATTTCGTAGTCAGAGGTGAAATTCTTGGATTTACGAAAGACGAACTACTGCGAAAGCATTTACCAAGGATGTTTTCA	0	0	0	0	0	0	0	0	0	0	0	2	0	0	178	0	0	0	1	0	0	0	0	0	0	0	0	0	0	0	0	0	0	0	0	0	0	0	181	N	95.1	HM628673.1.1575_U	Eukaryota	Stramenopiles	Pseudofungi	Pirsonia_Clade	Pirsonia_Clade_X
411	182256e4d130fc4fcb9fdaf1979af610	AGCTCCAATAGCGTATATTTAAGTTGTTGCAGTTAAAAAGCTCGTAGTTGGATTTCGGGTGGGTTCTAGCGGTCCGCCTTTCGGTGTGTACTGCTATGGCTCACCTTTCTGACGGGGACCCGCTCTTGGGCTTGACTGTCCGGGACGGGGAATCGTCGAGGTCACCGTGAGTAACTCGTAGTGTTCAAAGCAAGCATTCGCTCTGAGCGCATTAGCATGGAATGACAATATAGGACTCTGGCCTATCTTGTTGGTCTGTAGGACTGGAGTAATGATTAAGAGGGACAGTCGGGGGCATTCGTATTTCATTGTCAGAGGTGAAATTCTTGGATTTATGAAAGACGAACTACTGCGAAAGCATTTGCCAAGGATGTTTTCA	0	0	0	1	0	0	0	0	0	0	0	0	0	0	0	94	86	0	0	0	0	0	0	0	0	0	0	0	0	0	0	0	0	0	0	0	0	0	181	N	99.2	X91628.1.1791_U,AY009896.1.1740_U,AY009897.1.1747_U	Eukaryota	Archaeplastida	Chlorophyta	Chlorophyceae	Chlamydomonadales
412	63667e938c55f624c002936dcb4afaf5	AGCTCCAATAGCGTATATTAAAGTTGTTGCAGTTAAAAAGCTCGTAGTTGAACTTCTGTGCAGTCCCAATTCTGGCTTCGGTCAAGTTGTGGATTGTACATCCGCTTGCAAATCTAGTTCGGCATTTACTTGTTGGCTAGGGGAGTAAGCTTTTTACTTTGAAAAAATTAGAGTGTTTCAGGCAGGCATTGTTTGTATACATTAGCATGGAATAATGGAATAGGACTTTTGTCCATTTGATTGGTTATTGGACATGAGTAATGATTAAAAGGGACAGCTGGGGGCATTAGTACTTAATTGTCAGAGGTGAAATTCTTGGATTTATTAAAGACTAACTTATGCGAAAGCATTTGCCAAGGATGTTTTCA	0	0	0	0	0	0	0	1	0	0	0	0	0	0	0	0	0	0	0	0	0	1	3	1	0	0	0	0	0	0	169	3	0	0	1	0	0	0	179	N	100	JF973324.1.1079_U,JN638884.1.1077_U,AB749127.1.1629_U,LN869943.1.1714_U	Eukaryota	Alveolata	Ciliophora	Oligohymenophorea	Scuticociliatia_1
413	ba69b10f9dbf8a72b573227ad03c015b	AGCTCCAATAGCGTATATTAAAGTTGTTGCAGTTAAAAAGCTCGTAGTTGGATTTCTGGGCCTCGGTGGTGGTTCGCCGCAAGGTGTACACTGCCACTGGAGCTCATCCTCTCGAAGACGGGGCGTGCTCTTCACCGAGTGCGTCCTGGACTCGGGACTTTTACTTTGAAAAAATTAGAGTGTTCAAAGCAGGCTTACGCTTGAATACTTCAGCATGGAATAATGGAATAGGACTTTGGTCTTATTTTGTTGGTTTCTAGGACCGAAGTAATGATTAATAGGGACAGTTGGGGGCATTAGTATTTAATTGTCAGAGGTGAAATTCTTGGATTTATGAAAGACTAACTTCTGCGAAAGCATTTGCCAAGGATGTTTTCA	0	0	0	0	0	0	0	0	0	0	0	0	0	0	0	0	0	0	0	0	0	1	2	13	0	161	0	0	0	0	0	0	0	0	0	1	0	0	178	N	100	JN054662.1.1514_U	Eukaryota	Obazoa	Choanoflagellida	Choanoflagellatea	Craspedida
414	b28aee2cec102a213eb7e13a04011d9e	AGCTCCAATAGCGTATATTAATGTTGTTGCAGTTAAAAAGCTCGTAGTTGGATTTCTGGTCGGAGCGCTTGGCCGGGTCCGCAAGGGCTCGTTGCTGCGGCGTCCTTCGGCCATCCTCAGGGGGCCCCGTGCTGGCCTTTACTGGTCGGTGCGGGAACGCCTGTCGTTTACTGTGAACAAATTAGAGTGTTCAAAGCAAGGTGTTTCTTGAATACATTAGCATGGAATAATAAGATAGGACTTTGGTGGTTCTCTTTTGATATTTTGTTGGTTTGCACGCCAAAGTAATGATTAATAGGAGCAGTTGGGGGTATTCGTATTCAATTGTCAGAGGTGAAATTCTTGGATTTATAGAAGACGAACTACTGCGAAGGCATTTACCAAGGATGTTTTCA	0	0	0	0	0	0	0	0	0	0	0	0	17	0	0	29	106	4	0	13	8	0	0	0	0	0	0	0	0	0	0	0	0	0	0	0	0	0	177	N	100	AY821963.1.1631_U	Eukaryota	Stramenopiles	Ochrophyta	Dictyochophyceae	Dictyochophyceae_X
415	dc7300dbf6d077fd7f089e0936426213	AGCTCCAATAGCGTATATTAAAGTTGTTGCGGTTAAAATGCTCGTAGTTGGATTTCTGCTGAGGACGACCGGTCCGCCCTCTGGGCGAGTATCTGGCTCTGCCTTGGCATCTTTTTGGAAAACGTTGCTGCACTTGATTGCGTGGTGCGGGATTCAAGACTTTTACTTTGAGGAAATTAGCGTGCTTCAAGCAGGCCTGTGCCTTGAATACATTAGCATGGAATAATATGATGGGACTTTGGTTCGATTTTGTTGGTTTCTGGAGCTGAGGTAATGGTTGATAGGGATAATTGGGGGCATTCGTATTTAATTGTCAGAGGTGAAATTCTTGGATTTATTAAAGACGGACCACTGCGAATGCATTTGCCAAGGATGTTTTCA	0	0	0	0	0	0	0	0	0	0	0	0	11	2	0	0	0	158	6	0	0	0	0	0	0	0	0	0	0	0	0	0	0	0	0	0	0	0	177	N	92.7	KJ758347.1.1801_U	Eukaryota	Alveolata	Dinoflagellata	Dinophyceae	Dinophyceae_X
416	88502a329ab7660ac67e05e98451e24f	AGCTCCAATAGCGTATATTTAAGTTGCTGCAGTTAAAAAGCTCGTAGTTGGATTTCGGGTGGGGCCTGCCGGTCCGCCGTTTCGGTGTGCACTGGCAGGGCCCACCTTGTTGCCGGGGACGGGCTCCTGGGCTTCACTGTCCGGGACTCGGAGTCGGCGCTGTTACTTTGAGTAAATTAGAGTGTTCAAAGCAGGCCTACGCTCTGAATACATTAGCATGGAATAACACGATAGGACTCTGGCCTATCCTGTTGGTCTGTAGGACCGGAGTAATGATTAAGAGGGACAGTCGGGGGCATTCGTATTTCATTGTCAGAGGTGAAATTCTTGGATTTATGAAAGACGAACTACTGCGAAAGCATTTGTCAAAGATGTTTTCA	0	0	0	0	0	0	0	0	0	0	0	0	0	0	0	0	0	0	0	0	0	107	10	53	4	0	0	0	0	0	0	0	0	0	0	3	0	0	177	N	99.5	FM205834.1.1779_U,JN051664.1.1055_U,JX097061.1.1770_U,HQ702283.1.1630_U,KC416208.1.1367_U,FM205862.1.2098_U,FM205860.1.1779_U,X72854.1.1797_U,DD279065.1.1783_U,JX889639.1.1751_U,FM205862.1.2098_UC,X62441.1.1797_U,GQ122369.1.1672_U,HQ702288.1.1630_U,FJ946888.1.1670_U,KC416209.1.1514_U,AY197628.1.1759_U,FM205883.1.2379_UC,AB162915.1.3271_G,AB162915.1.3271_R,JX097057.1.1770_U,FM205861.1.1779_U,X7270…	Eukaryota	Archaeplastida	Chlorophyta	Trebouxiophyceae	Chlorellales
417	8fbd80b66f35e9c67c884fea1d21c685	AGCTCCAATAGCGTATATTAAAGTTGTTGCAGTTAAAAAGCTCGTAGTTGGACCTTAGGCAAGGCGGCCTGGTCACCCTCTGGGTGTACTGGGATCGCTGCGCCTCACCTTCGGGGAGCTAGTCGTGCTTCGGTGCGCTAGGGAACCGAGCCTTACCTTGAGGAAATTAGAGTGTTTAAAGCAGGCTTATGCTTGAATACGTTTGCATGGAATAACATGATAGGACTTTGGTTCTATTTTGTTGGTTTGAGGACCAAAGTAATGATTAATAGGGACAGTTGGGGGCATTAGTATTCAATAGTCAGAGGTGAAATTCTTGGATTTACTGAAGACTAACTAGTGCGAAAGCATTTGCCAAGGATGTTTTCA	0	0	7	0	0	0	0	0	0	0	1	1	0	0	1	0	0	0	21	4	0	53	27	8	0	20	5	3	2	2	3	5	1	1	0	0	0	11	176	N	99.5	HM486994.1.1344_U,HM486989.1.1344_U,HM487049.1.1345_U	Eukaryota	Obazoa	Fungi	Cryptomycota	Cryptomycotina
418	280809db929dd0674aa382dc148a504c	AGCTCCAATAGCATATATTAAAGTTGTTGCAGTTAAAACGCTCGTAGTTGAATCTCGGGCCGGACGGGACGGCGGGCCATAAGGCTTTAGCTTGACTCGCTGGTCAACTCTTTTCCGGAGTAGACCGCATGCACTTAACTGGGTGTGCGGAGATCTCTGCTCCGGACGTTTACTTTGAAAAAATTAGAGTGTTCAAAGCAGGCGTTTCGCTGTGAATATCTTAGCATGGAATAATAAAATATGACTTTGGTGATGTTTTGTTGGTTTTAATAACCGAAGTAATGATTAATAGGGACTGTTGGGGGCATTTGTATTTCGTTGTCAGAGGTGAAATTCTTGGATTTACGAAAGACAAACTACTGCGAAAGCATTTGCCAAGGATGTTTTCA	0	0	0	0	0	0	0	0	0	0	0	0	17	10	0	6	1	0	3	126	12	0	0	1	0	0	0	0	0	0	0	0	0	0	0	0	0	0	176	N	89.3	AY268038.1.1731_U	Eukaryota	Obazoa	Hilomonadea	Planomonadida	Planomonadidae
419	33a8ed34c049edd663350140d74b6c1a	AGCTCCAATAGCGTATATTAATGTTGCTGCAGTTAAAAAGCTCGTAGTTGGATTTCTGGCAATGAGAGCCTGACCGTACTATTGCTTGGTAAAACTTGTGAATGTATAGTGTTGGGAAGCTCTTGTCATCCTTCTAGGGAACTTGTTCGGTGCTTCACTGTATCGAGCAAGCGATCTAGATCTTTTACTTTGAAAAAATTAGAGTGTTTAAGGCAGGCTTACGCCATGAATACATCAGCATGGAATAATAATCTAGGACTTCGGTTCTATTTTGTTGGTTTCTAGAACGGAAGTAATGATTGATAGGGATAGTTGGGGGTGCTAGTATTCAGTGGCCAGAGGTGAAATTCTTGGATTCACTGAAGACTAACTTATGCGAAAGCATTCACCAAGGATGTC…	0	0	0	0	5	126	45	0	0	0	0	0	0	0	0	0	0	0	0	0	0	0	0	0	0	0	0	0	0	0	0	0	0	0	0	0	0	0	176	N	99.8	AY642693.1.1822_U	Eukaryota	Rhizaria	Cercozoa	Filosa-Sarcomonadea	Pansomonadida
420	49a18c084142f9e72f7d6c1d25c6f68a	AGCTCCAATAGCGTATATTAAAGTTGTTGCGGTTAAAAAGCTCGTAGTTAGATTTCTGGTACTTTCAGCCGGTCAGCCTCACGGCTGCATCTGGCATTGAGAGGACCTTTGCCTTACCTTGTACTGCACTTGTGCGCTACAAAGTTTGGCCTTTTACTTTGAGGAAATTAGAGTGTTTCAAGCAGGCTACTGCCTTGAATACATTAGCATGGAATAATAAAATATGACTTCGGTCTTATTTTGTTGGTTTCCGGGCTGAAGTAATGATTAATAGGGACAGTCGGGGGCATTCGTACTTAACAGTCAGAGGTGAAATTCTTGGATTTGTTAAAGACGAACTACTGCGAAAGCATTTGCCAAGGATGTTTTCA	0	0	0	0	0	0	0	0	0	0	0	0	0	0	0	0	0	0	174	0	0	0	0	0	0	0	0	0	0	0	0	0	0	0	0	0	0	0	174	N	99.7	AB721034.1.1650_U	Eukaryota	Alveolata	Perkinsea	Perkinsida	Perkinsida_X
421	d8842e97977732f7856d6abdfd24251e	AGCTCCAATAGCGTATATTTAAGTTGCTGCAGTTAAAAAGCTCGTAGTTGGATTTCGGGTGGGGCCTGCCGGTCCGCCGTTTCGGTGTGCACTGGCAGGGCCCACCTTGTTGCCGGGGACGGGCTCCTGGGCTTCACTGTCCGGGACTCGGAGTCGACGTGGTTACTTTGAGTAAATTAGAGTGTTCAAAGCAGGCCTACGCTCTGAATACATTAGCATGGAATAACACGATAGGACTCTGGCCTATCCTGTTGGTCTGTAGGACCGGAGTAATGATTAAGAGGGACAGTCGGGGGCATTCGTATTTCATTGTCAGAGGTGAAATTCTTGGATTTATGAAAGACGAACTACTGCGAAAGCATTTGCCAAGGATGTTTTCA	0	0	0	0	0	0	0	0	0	0	0	0	0	0	0	0	0	0	0	0	0	0	0	0	0	0	6	0	1	0	0	5	0	2	0	96	6	58	174	N	99.2	FM205834.1.1779_U,JN051664.1.1055_U,JX097061.1.1770_U,HQ702283.1.1630_U,KC416208.1.1367_U,FM205862.1.2098_U,FM205860.1.1779_U,X72854.1.1797_U,JX889641.1.1751_U,DD279065.1.1783_U,JX889639.1.1751_U,FM205862.1.2098_UC,X62441.1.1797_U,GQ122369.1.1672_U,HQ702288.1.1630_U,FJ946888.1.1670_U,KC416209.1.1514_U,AY197628.1.1759_U,FM205883.1.2379_UC,AB162915.1.3271_G,AB162915.1.3271_R,JX097057.1.1770_U,FM205…	Eukaryota	Archaeplastida	Chlorophyta	Trebouxiophyceae	Chlorellales
422	d00011080d0c7583b33a7a51d4757714	AGCTCCACTAGCGTATATTAAAGTTGTTGCAGTTAAAAAGCTCGTAGTTGAACTTCTGATTGTTGTTAGCGTCGGTATTTATATCGCGTTAGTGGCAGTCATCCGTCTGCAAACTTTTACATCCTTAACTGGTTTGTCTAAGGGAGCAGGCATTTTACTTTGAAAAAATTAGAGTGTTTAAGGCAGGCGCAAGCCTGAATACATTAGCATGGAATAATGGAATAGGACGCTTGTCCATTTGATTGGTTATTGGACTCGCGTAATGATTAATAGGGACAGTTGGGGGCATTAGTATTTAATTGTCAGAGGTGAAATTCTTGGATTTATGGAAGACGAACTACTGCGAAAGCATTTACCAAGGATGTTTTCA	0	0	0	0	0	0	0	0	1	0	13	31	8	0	1	0	0	0	0	0	1	4	0	0	110	2	0	0	0	0	0	0	0	0	0	0	0	0	171	N	98.4	DQ442846.1.897_U,DQ442854.1.904_U,DQ442862.1.904_U,DQ442863.1.846_U,DQ442838.1.877_U,DQ442852.1.907_U,DQ442849.1.883_U,DQ442847.1.896_U	Eukaryota	Alveolata	Ciliophora	Oligohymenophorea	Scuticociliatia_2
423	6243aad78986f0940f200ad895d0bd83	AGCTCCAATAGCGTATATTTAAGTTGCTGCAGTTAAAAAGCTCGTAGTTGGATTTCGGGTGGGGCCTGCCGGTCCGCCGTTTCGGTGTGCACTGGCAGGGCCCACCTTGTTGCCGGGGACGGGCTCCTGGGCTTCACTGTCCGGGACTCGGAGTCGGCGCTGTTACTTTGAGTAAATTAGAGTGTTCAAAGCAGGCCTACGCTCTGAATACATTAGCATGGAATAACACGATAGGACTCTGGCCTATCCTGTTGGTCTGTAGGACCGGAGTAATGATTAATAGGGACAGTTGGGGGCATTCGTATTTAATTGTCAGAGGTGAAATTCTTGGATTTATGAAAGACGAACTTCTGCGAAAGCATTTGCCAAGGATGTTTTCA	0	0	0	0	0	0	0	0	0	0	0	0	0	0	0	0	0	0	0	0	0	0	0	3	0	165	0	0	0	1	0	0	0	0	0	0	0	2	171	N	98.9	FM205834.1.1779_U,JN051664.1.1055_U,JX097061.1.1770_U,HQ702283.1.1630_U,KC416208.1.1367_U,FM205862.1.2098_U,FM205860.1.1779_U,X72854.1.1797_U,DD279065.1.1783_U,JX889639.1.1751_U,FM205862.1.2098_UC,X62441.1.1797_U,GQ122369.1.1672_U,HQ702288.1.1630_U,FJ946888.1.1670_U,KC416209.1.1514_U,AY197628.1.1759_U,FM205883.1.2379_UC,AB162915.1.3271_G,AB162915.1.3271_R,JX097057.1.1770_U,FM205861.1.1779_U,X7270…	Eukaryota	Archaeplastida	Chlorophyta	Trebouxiophyceae	Chlorellales
424	f12e9a37a664b4c168e2e5818e81df0b	AGCTCTAATAGCATATATTAAAGTTGTTGCAGTTAAAAAGCTCGTAGTTGGATTTCTGGGGTCCGGTGGGGGTCCGCCTCACGGTGTGCACTTTCGCTGGGCCCCTTTTGCTCGAAGGCGGGCGGTACCCTTCACTGGGTGTCGTTCGAATTCGGGACCTTTACTTTGAAAAAATTAGAGTGTTCAAAGCAGGCATTTGGCTTGGATACATTAGCATGGAATAATGGAATAGGACTTTGGTTCTATTTTGTTGGTTTCTAGGACTGAAGTAATGATTAATAGGGACAGTTGGGGGCATTAGTATTTAATTGTCAGAGGTGAAATTCTTGGATTTATGAAAGACTAACTTCTGCGAAAGCATTTGCCAAGGATGTTTTCA	0	0	2	0	27	68	74	0	0	0	0	0	0	0	0	0	0	0	0	0	0	0	0	0	0	0	0	0	0	0	0	0	0	0	0	0	0	0	171	N	90	JN825671.1.1015_U	Eukaryota	Obazoa	Choanoflagellida	Choanoflagellatea	Craspedida
425	2c47bab2a6c1da52beb13c60b0c6209f	AGCTCCAATAGCGTATATTAAAGTTGTTGCAGTTAAAAAGCTCGTAGTTGGACTTGTGCGTGCCCCCGATGTCCTTTTTGGTACGTTCGGGGGTATGCATCCTTGGGTGGAACCTGTGTGGCATTAGGTTGTCGTGCAGGGGATGCTCATCGTTTACTGTGAAAAAATTAGAGTGTTCAAAGCAGGCTTACGCCGTTGAATATATTAGCATGGAATAATAAGATAGGACCTTGGTACTATTTTGTTGGTTTGCGCACCGAGGTAATGATTAACAGGGACAGTTGGGGGTATTCGTATTCCATTGTCAGAGGTGAAATTCTTGGATTTTTGGAAGACGAACTACTGCGAAAGCATTTACCAAGGATGTTTTCA	0	8	15	19	0	0	0	0	2	1	2	107	0	0	4	0	0	0	0	0	0	1	8	3	0	0	0	0	0	0	0	0	0	0	0	0	0	0	170	N	99.5	HQ912411.1.1733_U	Eukaryota	Stramenopiles	Ochrophyta	Bacillariophyta	Bacillariophyta_X
426	0f1cd8ef5c228ff25d5955622e7e4a5e	AGCTCCAATAGCGTATATTTAAGTTGCTGCAGTTAAAAAGCTCGTAGTTGGATTTCGGGTGGGGCCTGCCGGTCCGCCGTTTCGGTGTGCACTGGCAGGGCCCACCTTGTTGCCGGGGACGGGCTCCTGGGCTTCACTGTCCGGGACTCGGAGTCGGCGCTGTTACTTTGAGTAAATTAGAGTGTTCAAAGCAGGCTTATGCCGTTGAATACATTAGCATGGAATAATAAGATAGGACCTTGGTCTATTTTGTTGGTTTGTACTCCAAGGTAATGATTAATAGGGATAGTTGGGGGTATTCGTATTCAATTGTCAGAGGTGAAATTCTTGGATTTATGGAAGACGAACTACTGCGAAAGCATTTACCAAGGATGTTTTCA	0	0	0	0	0	0	0	0	0	0	0	0	0	0	0	1	0	0	0	0	0	1	19	24	5	1	0	0	0	0	0	0	6	1	1	62	49	0	170	N	92.9	FM205834.1.1779_U,JN051664.1.1055_U,JX097061.1.1770_U,HQ702283.1.1630_U,KC416208.1.1367_U,FM205862.1.2098_U,FM205860.1.1779_U,X72854.1.1797_U,DD279065.1.1783_U,JX889639.1.1751_U,FM205862.1.2098_UC,X62441.1.1797_U,GQ122369.1.1672_U,FM205852.1.2103_UC,HQ702288.1.1630_U,FJ946888.1.1670_U,KC416209.1.1514_U,AM231738.1.1777_U,AY197628.1.1759_U,FM205883.1.2379_UC,AB162915.1.3271_G,AB162915.1.3271_R,JX09…	Eukaryota	Archaeplastida	Chlorophyta	Trebouxiophyceae	Chlorellales
427	966c894ef07ef2d71c0852b1bf821ec7	AGCTCCAATAGCGTATATTAAAGTTGTTGCGGTTAAAAAGCTCGTAGTTGGATTTAAGATTTCTATTCTCAGAGTACATTGTACTTTACGAGTTTGTTAGAAATCTCTCCCACTCTATGTTTTACATAGATTTGGGAAATTACTTTGAGGAAATTAAAGCGTTTCCAGCAGGTTTTTGCCATGAATATGTTAGCATGGAATAATACGTTATGTCTAAATTCCTATTTGTTGGTTTAGAGAGTTTAGAAATGGTTAATAGGGACAGTCGGGGGCATTCGTATTTAACTGTCAGAGGTGAAATTCTTGGATTTGTTAAAGACGAGCTAAAGCGAAAGCATTTGCCAAGGATGTTTTCT	0	0	0	0	0	0	0	0	0	0	0	0	9	5	0	91	1	38	4	21	1	0	0	0	0	0	0	0	0	0	0	0	0	0	0	0	0	0	170	N	76.9	EF100302.1.916_U	Eukaryota	Alveolata	Perkinsea	Perkinsida	Perkinsida_X
428	b1ac79d1759d884c75f46d21961f9f6a	AGCTCCAATAGCGTATATTAATGTTGTTGCAGTTAAAAAGCTCGTAGTTGGATTTCTGGTCGGAGCGCTTTGCCGGCTCCGCAAGGGGTCGTGCTTTGTACCTTCGTCCATCCTCAGGAGAACCTTCTCTGGTATTAATTTATCGGGGTTGGAACGCCTGTCGTTTACTGTGAACAAATTAGAGTGTTCAAAGCAAGGTGTACTTGAATACATTAGCATGGAATAATAAGATAGGACTTTGGTGGTTCTTTTTTGATATTTTGTTGGTTTGCACGCCAAAGTAATGATTAATAGGAGCAGTTGGGGGTATTCGTATTCAATTGTCAGAGGTGAAATTCTTGGATTTATAGAAGACGAACTACTGCGAAAGCATTTACCAAGGATGTTTTCA	0	0	0	0	0	0	0	0	0	0	0	0	0	19	0	14	124	2	0	9	1	0	0	0	0	0	0	0	0	0	0	0	0	0	0	0	0	0	169	N	96.4	JF730839.1.1716_U	Eukaryota	Stramenopiles	Ochrophyta	Dictyochophyceae	Dictyochophyceae_X
429	b7cf33e687eef22be7538d6884b64c9c	AGCTCCAATAGCATATATTAAAGTTGTTGCAGTTAAAAAGCTCGTAGTTGGATTTCTGAGAGAGTGCCAATGTCCGCTGTTGCGTGTTCAGCGGCGCTCTCTCATCCTTCTGTTAACCTTTCTGACATTCATTTGTTGGTCTGGGGCTCAGATATTTTACCTTGAGAAAATTAGAGTGTTCTAGGCAGGCTTGCGCCGGAATACATTAGCATGGAATAATAGAATAGGACTTTAGTCTCCTTTGTTGGTTTGAGGGATTGAAGTAATGATTAATAGGGATAGTTGGGGGCATTAGTATTTAATTGTCAGAGGTGAAATTCTCGGATTTGTTAAAGACTAACTTATGCGAAAGCATTTGCCAAGGATGTTTTCA	0	0	0	0	0	0	0	0	0	168	0	0	0	0	0	0	0	0	0	0	0	0	0	0	0	0	0	0	0	0	0	0	0	0	0	0	0	0	168	N	96.8	AY083001.1.1768_U,FN429124.1.1723_U	Eukaryota	Alveolata	Ciliophora	Spirotrichea	Hypotrichia
430	3a7292801eaeca7370eca44e07d7ae9e	AGCTCCAGTAGCGTATATTAAAGTTGTTGCGGTTAAAAAGCTCGTAGTTGGATTTTATTGTCCATCGAAGTCTAGATTTATCTTTACTCGTTGGCAATATCCGGTTTTCCCGGAGTTTTACTTTGAAGAAAATAGAGCGTTCCAAGCAGGTTGTCGCCTCGAATATATTAGCATGGTATGAAGAAAAAAGTCAAATTCTTCGGTTTCATTTTTTGACTTGTTTAATAGGAACAGTCGGGGGCATTCGTATTTATTTGTTAGAGGTGAAATTCTTGGATTTTTTAAGGACGAACCGATGCGAAAGCATTTGCCAAGGATGTTTTCA	0	0	0	0	0	0	0	0	0	0	0	0	0	2	0	76	8	31	9	40	1	0	0	0	0	0	0	0	0	0	0	0	0	0	0	0	0	0	167	N	68.3	KC670158.1.1742_U	Eukaryota	Obazoa	Fungi	Basidiomycota	Ustilaginomycotina
431	9e91ea0941deb581148f44ebaeb605e4	AGCTCCAATAGCGTATACTAAAGTTGTTGCAGTTAAAAAGCTCGTAGTTGAATTTCTGGTCTCGGACATCGGTCTGCCTCAAACGAGGTACGCACCAGTTGTCTGAATCCATCCTCGGGGAAAACATATCTGTCATTCAGTTGATGGGTATGGGATCCTCGTCATTTACTGTGAGCAAAATAGAGTGTTCAAAGCAGGCTTATGCCGTTGAATACATTAGCATGGAATAATAAGATAGGACCTTGATCTATTTTGTTGGTTTATTTATCAAGGTAATGATTAATAGGGATAGTTGGGGGTATTCGTATTCAATTGTCAGAGGTGAAATTCTTGGATTTATGGAAGACGAACTACTGCGAAAGCATTTACCAAGGATGTTTTCA	0	0	0	0	0	0	0	81	83	2	0	0	0	0	0	0	0	0	0	0	0	0	0	0	0	0	0	0	0	0	0	0	0	0	0	0	0	0	166	N	98.4	KC306530.1.1181_U	Eukaryota	Stramenopiles	Ochrophyta	Chrysophyceae	Chrysophyceae_X
432	e0ae11fd76de699f6121f7452c1660df	AGCTCTATTAGCGTATATTAAAGTTGTTGCAGTTAAAAAGCTCGTAGTTGAACTTCTGGGGTAGGCCGCCCCGTCCGCCCACGTGGTGTGACGGAGCGACTGCCCCATCCTCGCAGGGAAGGCGGCGGCATTCAGTTGCTGCCGTCCGGACCTGCGTCCTTTACTGTGAAAAAATTAGAGTGTTTAAAGCAGGCTTTCAGCTTAAATACATTAGCATGGAATAATGAGATAGGACTTCGGTGCTATTTCGTTGGTTGCGTACCGAGGTAATGATTAATAGGGACAGTTGGGGGTATTCATATTTAACTGTCAGAGGTGAAATTCTTGGATTTGTTAAAGATGAACTACTGCGAAAGCATTTACCAAGGATGTTTTCA	0	0	0	0	5	17	144	0	0	0	0	0	0	0	0	0	0	0	0	0	0	0	0	0	0	0	0	0	0	0	0	0	0	0	0	0	0	0	166	N	99.5	AB721078.1.1663_U	Eukaryota	Stramenopiles	Opalozoa	Bicoecea	Pseudodendromonadales
433	4e012ef8a8276912f58bb3b5063d069f	AGCTCCAATAGCGTATATTAAAGTTGTTGCAGTTAAAACGCTCGTAGTTGAATGTTGCAGGATGGGCGCCGGGTTTACCTGGAGGCCATTTTGCGTTGGGAGTGGGGGAGACCCCGCCTCCCGTGTTACTGTGAAGAAATTAGAGTGTTTAAAGCAGGCATTTGCTTGAATAGGTGAGCATGGAATAACGATTACTGATCGTTGGTCGCAATCAACCGATTGATAGGGACAGGCGGGGGCATTGGTATTTGGCAGTCAGAGGTGAAATTCTTGGATTTGGCAAAGACCAACTAGTGCAAAGGCATTTGCCAAGGATGTTTTCA	0	4	0	3	0	0	1	0	2	0	18	99	0	0	37	0	0	0	0	0	0	0	0	0	0	0	0	0	0	0	0	0	0	0	0	0	0	0	164	N	72.5	GU479977.1.1387_U	Eukaryota	Obazoa	Fungi	Ascomycota	Saccharomycotina
434	1007526de0177f2784c5d8681236cf2b	AGCTCCAATAGCGTATATTAAAGTTGTTGCAGTTAAAAAGCTCGTAGTCGGATTTTGGGCGCGTGTGGGCTGTTGGCCTCTGGTCGGATGGCGTGCGCGCGCCTTTCTGCTTGGGAGCCCCATGGCGGTTCACGCCGTCGTGGTGGGTCACAGGCCGTTTACTTTGAAAAAATTAGAGTGTTCAAAGCAGGCTATCGCTTGAATAGATTAGCATGGAATAATGGAATAGGACCTTGGTGCTATTTCGTTGGTTATGGGACTGGGGTAATGATTAATAGGGACAGTTGGGGCCGTTCATATTTCGTTGTCAGAGGTGAAATTCTTGGATTTACGAACGATGAACTTGTGCGAAAGCATTCGGCAAGGATGTTTTCA	0	0	0	2	0	0	0	0	0	0	0	0	8	17	0	127	0	10	0	0	0	0	0	0	0	0	0	0	0	0	0	0	0	0	0	0	0	0	164	N	99.5	KC928298.1.1659_U,AM051192.1.1673_U,AM051191.1.1651_U,EU163587.1.1690_U,KC928299.1.1659_U,KC928300.1.1667_U	Eukaryota	Cryptista	Cryptophyta	Cryptophyceae	Cryptomonadales
435	4f05998cce194a520ed9b562f1c994fd	AGCTCTAATAGCGTATATTAAAGTTGTTGCAGTTAAAAAGCTCGTAGTTGGACTTTTGGGAAAATTAAAAGGATGGTGAAATAATGCTGTTGGGCGCGTAAAAACGTCCGATGGCCGCTATCCCCCAATCATTTATGTGGGAGGGGGTCATTCGTTGGGTCTGGAGGTTGTTCGGCTGTCGCAAGACAGTCGGGTGGCAATACCGTCATGGGTGGCCATACCAAACTCTCTCACTTTTTACCTTGAGCAAATTAGAGTGTTCAAAGCGGGCTTGTTACGCTTGAATAGTCTAGCATGGAATAATGGAATAGGACTCGAGTCCTGTTCGTTGGTTTTTGGGATTTGAGTAATGATTAATAGGGATGGTTGGGGCCGTTTGTATTCCGTTGTCAGAGGTGA…	0	0	0	0	0	0	0	0	0	0	0	0	97	0	0	30	34	1	0	1	0	0	0	0	0	0	0	0	0	0	0	0	0	0	0	0	0	0	163	N	96.7	AB749135.1.1860_U	Eukaryota	Cryptista	Cryptophyta	Cryptophyceae	Goniomonadales
436	04ec17ade6618e0225633ab8122a767f	AGCTCCAATAGCGTATACTAAAGTTGTTGCAGTTAAAAAGCTCGTAGTTGAATTTCTGATATAATAGGATGGGTTTTATTTTTCATTAAATATTACTTCCATTTATTTTTATTATATCATCATCGAAAAGATTATATTTTGGTCATTTATTTGTCTAGTATAAGATTTTCGTCATTTACTGTGAGTAAAATAGAGTGTTCAAAGCAAGCTTAAGCTGTTGAATATATTAGCATGGAATAATAAGATAAGACCTTGGTCTAAATATTTTGTTGGTTTGTTTATCAAGGTAATGATTAATAGGGATAGTTGGGGGTATTCGTATTCAATTGTCAGAGGTGAAATTCTTGGATTTATGAAAGACGAACTACTGCGAAAGCATTTGCCAAGGATGTTTTCA	0	0	1	0	0	0	0	0	0	0	0	0	0	0	0	0	0	0	0	0	0	0	2	2	0	0	0	0	0	0	17	0	0	0	1	22	117	0	162	N	99	JQ967306.1.1705_U,JQ967307.1.1699_U	Eukaryota	Stramenopiles	Ochrophyta	Chrysophyceae	Chrysophyceae_X
437	99a719ddaf7bfa23905c889e4e99b0f6	AGCTCCAATAGCGTATATTTAAGTTGTTGCAGTTAAAAAGCTCGTAGTTGGATTTCGGGCGGGTGGCGGCGGTCCGCCTCTGGTGTGCACTGCCGCGATCCGTCTTTCTGTCGAGGACGGGCTCCTGGGCTTCACTGTCTGGGACTCGGGCTCGACGAGGTTACTTTGAGTAAATTAGAGTGTTCAAAGCAGGCGATCGCCCTGAATACATTAGCATGGAATAGCACGATAGGACTCTGGCCTATCTTGCTGGTCTGTAGGACCGGAGTAATGATTAAGAGGGACAGTCGGGGGCATTCGTATTTCATTGTCAGAGGTGAAATTCTTGGATTTATGAAAGACGAACTTCTGCGAAAGCATTTGCCAAGGATGTTTTCA	0	0	0	2	0	0	16	0	0	0	1	0	0	0	0	141	0	1	0	0	1	0	0	0	0	0	0	0	0	0	0	0	0	0	0	0	0	0	162	N	98.7	HQ191285.1.1754_U,HQ191358.1.1754_U,HQ191368.1.1754_U,HQ191378.1.1754_U,HQ191284.1.1754_U,HQ191394.1.1754_U,HQ191371.1.1754_U	Eukaryota	Archaeplastida	Chlorophyta	Chlorophyceae	Chlamydomonadales
438	d45f51712a86b42068b227757ba8a964	AGCTCCAATAGCGTATATTAAAGTTGTTGCAGTTAAAAAGCTCGTAGTTGGATTTCTGCTGAAGACTGCCGGTCCGCCTTCGGGTGTGCACCTGGTTTGGCTTTGGCATTCTGCTGGGGAACGTACGTGCACTTGAGTGTGTGCTACGGTATCCAGCAATTTTACTTTGAGAAAATTAGAGTGTTTCAAGCAGGCCTTCGCCTTGAATACTGCAGCATGGAATAATAAGATAGGACTTTAGTCCTAGCTTGTTGGTTTCTGGGACTGAAGTAATGATTAATAGGGATAGTTGGGGGCATTCGTATTTAACTGTCAGAGGTGAAATTCTTGGATTTGTTAAAGACGAACTACTGCGAAAGCATTTGCCAAGGATGTTTTCA	0	0	0	0	0	0	0	0	0	0	0	0	0	0	0	157	4	0	0	0	1	0	0	0	0	0	0	0	0	0	0	0	0	0	0	0	0	0	162	N	99.7	DQ409116.1.995_U	Eukaryota	Alveolata	Chrompodellids	Colpodellidea	Colpodellida
439	bf83f3c48e8eb4832d1cc6222f73ce09	AGCTCTAATAGCATATATTAAAGTTGTTGCAGTTAAAAAGCTCGTAGTCGGATTTTGGGCGCGTGTGAACTGTCAGCCTCTGGTTGGACGGTGCGCGCGTGCCTTTCTGCTTGGGAGCCCCATGGTGGTTAATTCTGTCGTGGTGGGTCACAGGCCGTTTACTTTGAAAAAATTAGAGTGTTCAAAGCAGGCTGTTGCTTGAATAGATTAGCATGGAATAATGGAATAGGACCTTGGTGCTATTTCGTTGGTTATGGGACTGGGGTAATGATTAATAGGGACAGTTGGGGGCATTGGTATTCAGTAGTCAGAGGTGAAATTCTTGGATTTACTGAAGACTAACTAGTGCGAAAGCATTTGCCAAGGATGTTTTCA	0	32	93	31	0	0	0	0	0	0	1	1	0	0	2	1	0	0	0	0	0	0	0	0	0	0	0	0	0	0	0	0	0	0	0	0	0	0	161	N	96	JN547317.1.953_U,HM135077.1.1701_U,AJ007280.1.1751_U,JN547315.1.938_U,JQ230002.1.1682_U,HM135076.1.1702_U,JN547308.1.938_U,JX490049.1.1471_U,AY919686.1.1697_U,JN547287.1.938_U,JX490050.1.1462_U,AM051189.1.1684_U,AY919727.1.1698_U,KC928309.1.1706_U,HM135074.1.1702_U,JQ230004.1.1475_U,JX490048.1.1471_U,EF196801.1.897_U,HQ219448.1.1730_U,JN547288.1.989_U,AB771884.1.1629_U,GU067870.1.1764_U,JN090891.…	Eukaryota	Cryptista	Cryptophyta	Cryptophyceae	Cryptomonadales
440	f4d5fd3cc67dcddc8f8295dcaf42dc66	AGCTCCAATAGCGTATATTTAAGTTGCTGCAGTTAAAAAGCTCGTAGTTGGATTTCGGGCGGGGCCTGCCGGTCCGCCGTTTCGGTGTGCACTGGCCGGGCCCGCCTTGTTGCCGGGGACGGGCTCCTGGGCTTCACTGTCCGGGACTCGGAGTCGGCGCTGTTACTTTGAGTAAATTAGAGTGTTCAAAGCAGGCCTACGCTCTGAATACATTAGCATGGAATAACACGATAGGACTCTGGCCTATCCTGTTGGTCTGTAGGACCGGAGTAATGATTAAGAGGGACAGTCGGGGGCATTCGTATTTCATTGTCAGAGGTGAAATTCTTGGATTTACTGAAGACTAACTAGTGCGAAAGCATTTGCCAAGGATGTTTTCA	0	0	0	0	0	0	0	0	0	0	0	0	0	0	0	0	0	0	0	0	0	1	1	0	0	0	31	13	15	27	8	43	0	1	0	2	3	16	161	N	98.7	HQ702299.1.1630_U,HQ702301.1.1630_U,HQ702306.1.1630_U,HQ702313.1.1630_U,GQ487248.1.1779_U,GQ122343.1.1672_U,AB176664.1.1763_U,FJ536749.1.1032_U,AB176663.1.1765_U,HQ702318.1.1630_U,GQ122352.1.1727_U,GQ122340.1.1672_U,HQ702312.1.1630_U,HQ702315.1.1630_U,HQ702311.1.1630_U,HQ702303.1.1630_U,AB058308.1.1752_U,AY197632.1.1798_U,GQ122345.1.1672_U,HQ702305.1.1630_U,HQ702309.1.1630_U,GQ122336.1.1672_U,HQ7…	Eukaryota	Archaeplastida	Chlorophyta	*	*
441	adab564f7425cdf22918b0dd4a4826e5	AGCTCCAATAGCGTATACTAAAGTTGTTGCAGTTAAAAAGCTCGTAGTTGAATTTCTGGTCGCGTCAGCTGGTCCGCCTCGTAAGGGGTGTGTACCTGGTTGGTGCGTCCATCCTCGGGGAGAGCATGCCTGTCATTAACTTGTTGGGTATGGGACCCCCGTCATTTACTGTGAGCAAAATAGAGTGTTCAAAGCAGGCTTAGGCCGTTGAATACATTAGCATGGAATAATAAAATAAGACCTCGGTTTATTTTGTTGGTTTGTATTCCAAGGTAATGATTAATAGGGACAGTTGGGGGTATTCGTATTCAATTGTCAGAGGTGAAATTCTTGGATTTATGGAAGACGAACTACTGCGAAAGCATTTACCAAGGATGTTTTCA	0	0	0	0	0	0	0	0	0	0	0	0	0	0	0	21	139	0	0	0	0	0	0	0	0	0	0	0	0	0	0	0	0	0	0	0	0	0	160	N	97.7	AB721018.1.1669_U,AB771855.1.1667_U,AY642735.1.1193_U	Eukaryota	Stramenopiles	Ochrophyta	Chrysophyceae	Chrysophyceae_X
442	e9f54aba37ffea27841fcaa65d326b31	AGCTCCAATAGCGTATATTAAAGTTGTTGCAGTTAAAAAGCTCGTAGTTGAATTTCTGGGGTCGTCCGCGGCGTCCGCTTCGGTGTGATGCTGCGGCGACTCCATCCCGGCGGGCCTGTCGCACTTAACTGTGCGGCCGTACCGCTCCCTTTACTGTGAAAAAATTAGAGTGTTTAAAGCAAGCTTAGCTTGAATACATTAGCATGGAATAATAAGATAGGACTTCGGTGCTATTTTGTTGGTTGCGTACCGAGTAATGATTAATAGGGACAGTTGGGGGTATTCATATTCAGCTGTCAGAGGTGAAATTCTTGGATTTGCTGAAGATGAACAACTGCGAAAGCATTTACCAAGGATGTTTTCA	0	0	0	0	0	0	0	0	0	0	0	0	0	0	0	8	132	1	0	0	19	0	0	0	0	0	0	0	0	0	0	0	0	0	0	0	0	0	160	N	89.9	AY919718.1.1688_U	Eukaryota	Stramenopiles	Opalozoa	Bicoecea	Pseudodendromonadales
443	e59a9d4ad6eeb77e3104cb39029b98e1	AGCTCCAGTAGCGTATATTAAAGTTGTTGCGGTTAAAAAGCTCGTAGTTGGATTTTGTTGTCTTACATTTATTAATTCATTTGATGAGTGTAGATAATTTGCGTTTTTTGCGCGATTTTACTTTGAAGAAAATAGAGCGTTCCAAGCAGGTCTTTGCCTCGAATATATTAGCATGGTATGATGATATAAGTTAGATTCTTAGGTTTCAGAGTCACACTTGTTTAACAGAAACAGTCGGGGGCATTCGTATTTATTTGTTAGAGGTGAAATTCTTGGATTTTTTAAGGACGAACCGATGCGAAAGCATTTGCCAAGGATGTTTTCA	0	0	0	0	0	0	0	0	15	0	0	0	5	20	0	66	22	4	0	23	5	0	0	0	0	0	0	0	0	0	0	0	0	0	0	0	0	0	160	N	68.7	DQ975473.1.1728_U	Eukaryota	Alveolata	Dinoflagellata	Dinophyceae	Peridiniales
444	a8c827b836b5649f2107d2e839856d2d	AGCTCCAATAGCGTATATTAAAGTTGTTGCAGTTAAAACGCTCGTAGTCGAACTTTAGACAAGGCCGATCGGTCTGCCGTTAGGCAGGACTGAACGCGCCGCGTCTCTTTATCGGGGAACTAGGGGCGAAAGTCTCAGGGAACCGAGGATTACTGTGAAGAAATTAGAGTGTTTAAAGCAGGCGTTTGCTTGAATACATTAGCATGGAATAATAAGATAGGACCATGGTTCTATTTTATTGGTTTGAGGACCAAGGTAATGATTAATAGGGACAGTTGGGGGCATTAGTATTCAGTAGTCAGAGGTGAAATTCTTGGATTTACTGAAGACTAACTAATGCGAAAGCATTTGCCAAGGATGTTTTCA	0	6	0	3	0	0	3	5	2	0	0	1	0	0	0	77	25	0	0	3	1	0	0	0	0	0	0	0	0	0	33	0	0	0	0	0	0	0	159	N	99.5	AJ506017.1.1536_U	Eukaryota	Obazoa	Fungi	Cryptomycota	Cryptomycotina
445	28826555ca71f6000b312704290f19e4	AGCTCCAATAGCGTATATTAAAGTTGTTGCAGTTAAAACGCTCGTAGTCTGAGATGGTGTTGGGTGTGGGTGGTGTATGAAAATGCATTGCTCGAATCTAGCATTTTTGTGCGAGAAATCGCACGAGTTACTTTGAGGAAATTAGAGTGTTCAAAGCAGGCGTTTGCTTGGATACTGCAGCATGGAATAACGGAATAGGACTTGTCTCTTATTTTGTTGGTTTGGAGGGGCGAGTAATGATTAATAGGGGCAGTTGGGGGCATTGGTATTTGGTAGCTAGAGGTGAAATTCTTGGATTTACCAAAGACTAACTAGTGCGAAAGCATTTGCCAAGGATGTTTTCA	0	0	7	0	0	0	0	0	0	0	0	0	0	0	0	1	0	0	0	0	0	0	0	0	0	0	0	0	0	1	125	0	0	0	3	0	0	22	159	N	86.5	AB764136.1.1744_U	Eukaryota	Obazoa	Fungi	Cryptomycota	Cryptomycotina
446	7ab7d3df98abb5b1d0d9eb60a1c16554	AGCTCCAATAGCGTATATTAAAGTTGTTGCAGTTAAAAAGCTCGTAGTCTGAGTCTTGGGGGGGTGATTTTGGTGTTCGGGTTCGTTGCGGGGGCGATGCTTTGTTGCAGAGCTTTTTGCAGGGCCTGTTTTCACTGTCCACTCCCCCATTTTGTACTTTGGAGGAACGCGCGAGATTGTTCACTCAGTGCGCGCGGGATTCCGATAGTTTACTTTGAGAAAAATAGAGTGTTCAAAGCAGGCGATCTTTGCCTTGAATACATTAGCATGGGATAATGAAATAGGACATTCGGTTCTACTTTCACAAATGGTTTACGGACCGATGTAATGATTAATAGGGACAGTTGGGGACATTCATATTCCATGGCTAGAGGTGAAATTCTTGGATTCATGGAAGAT…	0	0	0	0	0	0	0	0	0	0	0	0	0	0	0	0	0	0	0	0	0	0	0	156	0	0	0	0	0	0	0	0	0	0	0	3	0	0	159	N	80.7	AY749530.1.1586_U	Eukaryota	Haptista	Centroheliozoa	Centroheliozoa_X	Centroheliozoa_XX
447	48dde25e7aae031d97f0889c37bed7c9	AGCTCCAATAGCGTATATTAAAGTTGTTGCAGTTAAAAAGCTCGTAGTTGGACCTTAGGCAAGGCGGCCTGGTCACCCTCTGGGTGTACTGGGATCGCTGCGCCTCACCTTCGGGGAGCTAGTCGTGCTTCGGTGCGCTAGGGAACCGAGCCTTACCTTGAGGAAATTAGAGTGTTTAAAGCAGGCTTATGCTTGAATACGTTTGCATGGAATAACATGATAGGACTTTGGTTCTATTTTGTTGGTTTGAGGACCAAAGTAATGATTAATAGGGACAGTTGGGGGCATTAGTATTCAATAGTCAGAGGTGAAATTCTTGGATTTATGGAAGACGAACTACTGCGAAAGCATTTACCAAGGATGTTTTCA	0	0	0	0	0	0	0	18	14	0	11	8	1	0	0	0	3	0	7	2	1	47	9	15	1	0	0	0	0	1	14	0	3	0	2	0	0	0	157	N	98.9	HM486994.1.1344_U,HM486989.1.1344_U,HM487049.1.1345_U	Eukaryota	Obazoa	Fungi	Cryptomycota	Cryptomycotina
448	115892a5dad28f04e17b600d4c612add	AGCTCCAATAGCGTATACTAAAGTTGTTGCAGTTAAAAAGCTCGTAGTTGAATTTCTGGTCTCGAACATCGGTCTGCCTCAAACGAGGTATGTACCAGTTGTTTGAATCCATCCTCGGGGAAAACGTATCTGTCATTTAATTGATGGACGCGGGGTCCCCGTCATTTACTGTGAGCAAAATAGAGTGTTCAAAGCAGGCTTATGCCGTTGAATACATTAGCATGGAATAATAAGATAGGACCTTGGTCTATTTTGTTGGTTTGACTCCAAGGTAATGATTAATAGGGATAGTTGGGGGTATTCGTATTCAATTGTCAGAGGTGAAATTCTTGGATTTATGGAAGACGAACTACTGCGAAAGCATTTACCAAATATGTTTTCA	0	0	0	0	0	0	0	0	0	0	0	0	0	0	0	0	0	0	0	0	157	0	0	0	0	0	0	0	0	0	0	0	0	0	0	0	0	0	157	N	99.2	AY919777.1.1720_U,EF165131.1.1723_U	Eukaryota	Stramenopiles	Ochrophyta	Chrysophyceae	Chrysophyceae_X
449	4a5f295d9d4abb98a73b4fbf2d2d17a7	AGCTCCAATAGCGTATATTAAAGTTGTTGCAGTTAAAAAGCTCGTAGTTGAACTTTTGGTGAGGTGCTGTGGTTTAGCATTTGCTGGACTGCAGTGCTGAGCCTCTTTTGGGGGAAACGTCACTTGTGGCGGCGAACCCGTGTTACTGTGAGGAAATTAGAGTGTTTAAAGCAGGCGATCGCTTGAATACATTAGCATGGAATAACAAGATAGGACTTGGTTCTACTTGTTGGTTTGGGAGCCAAAGTAATGATTAATAGGGCCAGTTGGGGGCATTAGTATTCAGCAGTCAGAGGTGAAATTCTTGGATTTGCTGAAGACTAACTAGTGCGAAAGCATTTGCCAAGGATGTTTTCA	0	5	0	0	0	0	0	0	0	0	0	0	0	0	0	0	2	0	0	2	0	105	31	10	0	0	0	0	0	0	0	0	0	0	0	0	0	0	155	N	100	JN054664.1.1478_U	Eukaryota	Obazoa	Fungi	Cryptomycota	Cryptomycotina
450	4cfb481c7cdfdcb352d10c1c04dd568c	AGCTCCAATAGCGTATATTAAAGTTGTTGCAGTTAAAAAGCTCGTAGTTGAATTTCTGCCGCCCGCGGCGTCGTCCGCCGCAAGGCGCGAAGGCACCCGGGCGGCTTCCTTAGGGGGACCGGCCGCCCATTCACTTGGGCGGCCGTGACCCCTATCCTTTACTGTGAAAAAATCAGAGTGTTCAACGCAGGCTCGCCGCTTGAATATATTAGCATGGAATAATGAGATAGGACTTTGGTGCTATTTTGTTGGTTGCGTACCAAGGTAATGATTAATAGGGACAGTTGGGGGTACCCGTATTTAACTGTCAGAGGTGAAATTCTTGGATTTGTTAAAGACGAACAACTGCGAAAGCATCTACCAAGGATGTTTTCA	0	0	0	0	0	0	0	0	0	0	0	0	2	0	0	8	144	0	0	1	0	0	0	0	0	0	0	0	0	0	0	0	0	0	0	0	0	0	155	N	85.4	FJ971856.1.1714_U	Eukaryota	Stramenopiles	Opalozoa	Bicoecea	Borokales
451	9de767528c1c6ebffaffde7d190efc2d	AGCTCCAATAGCGTATATTAAAGTTGTTGCGGTTAAAAAGCTCGTAGTTGAATTTCTGCCAAGGACGACCTACCCACCTTAGGGTGCGTGTCAGTGTTGACCGAGGCATCCTCCTAGACGCGTCCGAGCTTTACTGTTCGGTTCGTGCTAGGACTTTTACTTTGAGGAAATTAGAGTGTTTCAAGCAGGCTTTCGCCTTGAATATTTTAGCATGGAATAATAATTTAGGACTTCGGTTCTATTTTGTTGGTTTCTAGAACTGAAGTAATGATTAATAGGGACAGTCGGGGGCATTCGTACTCAACAGTCAGAGGTGAAATTCTTGGATTTGTTGGAGACGAACTACTGCGAAAGCATTTGCCAAGGATGTTTTCA	0	0	0	0	0	0	0	0	0	0	0	0	11	11	0	5	124	1	0	3	0	0	0	0	0	0	0	0	0	0	0	0	0	0	0	0	0	0	155	N	99.5	JN547327.1.1564_U	Eukaryota	Alveolata	Perkinsea	Perkinsida	Perkinsida_X
452	cda877aecdc759631f6220321bff5a31	AGCTCCAATAGCGTATATTAAAGTTGTTGCAGTTAAAACGCTCGTAGTCTGATGTAATGGGGACTGGAGTGGGGAGCAGCGATGCTCTTTGCTTTGGTCTCCATCAGGGGGACAGCAATGTCCCAGTTTACTTTGAGGAAATTAGAGTGTTCAAAGCAGGCGATTGCTTGAATACTGCAGCATGGAATAATGGAATAGGACTCGCGTCTTATTTTGTTGGTTTGGAGATGTGAGTAATGATGAATAGGGACAGTTGGGGGCATTGGTATTCAGTAGTCAGAGGTGAAATTCTTGGATTTATGGAAGACGAACAACTGCGAAAGCATTTACCAAGGATGTTTTCA	0	6	58	11	0	0	0	13	0	0	12	1	0	0	18	0	3	0	1	0	0	1	0	1	0	0	0	0	0	0	0	0	2	1	1	17	8	0	154	N	97.4	JN054670.1.1469_U	Eukaryota	Obazoa	Fungi	Chytridiomycota	Chytridiomycotina
453	2c663bea1ef4025c8aaa340eade20bdf	AGCTCCAATAGCGTATATTAAAGTTGCTGCAGTTAAAAAGCTCGTAGTTGGATTTCTGGTACGATGTATCTGTCCCGCCACGGTTATCGTGTGTGAGTGACGGATTGCGTCTGCCATTCTTGTAGAGAACTAGTCTGCCCTTCACTGGGTTGGGCTAGCAATCTGCATCTTTTACTTTGAAAAAATTAGAGTGTTTAAAGCAAGCTTATGCTATGAATACATTAGCATGGAATAATAATCTAGGACTTCGGTCTTATTTTGTTGGTTTTCAGGATCGAAGTAATGATTGATAGGGACAGTTGGGGGTGCTCGTATTGCCTGGCCAGAGGTGAAATTCTTGGATTCAGGCAAGACGAACTTATGCGAAAGCATTCACCAAGGATGTCTCCG	0	0	0	0	0	0	0	0	0	0	0	0	0	0	0	0	0	0	0	0	0	0	0	0	0	0	0	0	0	0	154	0	0	0	0	0	0	0	154	N	97.5	AY642696.1.1797_U	Eukaryota	Rhizaria	Cercozoa	Filosa-Sarcomonadea	Pansomonadida
454	20a474fa25e5928ac8e0e0622e27fdc8	AGCTCCAATAGGATATATCAAAGTTGTTGCAGTTGAAAAGCTCGTAGTCGTACTTCTGGTGGGTCGATGCTCGGTTCTGCTGGTCGCAAGGCTAGTGGGATGCAGGGCCGCCTGCCATTTTGTGGGCAAAAGTTGGGTTGATGTGCGAAAGCATGTCAGCTTAACTCCACTCCGTCACTGAGAGCAAATTGGAGTGCTCAAAGCAGGCTTTACAGCTTTGAACATCTTAGCTTGGAATGACAAAGCACGACTATTCGTTAACTTTGTTGGTTATTAATGAAAAGTAATGATAAATAGGAACAGTTGCGGGGGTACTCGTACTGGAAAGTCAGAGGTGAAATTCTTGGATTTTTCCACGACGAACGACTGCGAAAGCATTTACCAAGGATGTTTTCA	0	0	0	0	0	0	0	0	0	0	0	0	6	2	0	0	121	1	0	21	3	0	0	0	0	0	0	0	0	0	0	0	0	0	0	0	0	0	154	N	99.5	AY919755.1.1748_U	Eukaryota	Stramenopiles	Sagenista	Labyrinthulomycetes	Amphifilida
455	a62c6124897e387837cf26619cd2f96a	AGCTCCAATAGCGTATATTTAAGTTGTTGCAGTTAAAAAGCTCGTAGTTGGATTTCGGATGGGTTCTAGCGGTCCGCCTTTCGGTGTGTACTGCTATGGCTCATCTTTCTGACGGGGACCCGCTCTTGGGCTTAACTGTCCGGGACGGGGAATCGTCGAGGTCACCGTGAGTAACTCGTAGTGTTCAAAGCAAGCATTCGCTCTGAGCGCATTAGCATGGAATGACAATATAGGACTCTGGCCTATCTTGTTGGTCTGTAGGACTGGAGTAATGATTAAGAGGGACAGTCGGGGGCATTCGTATTTCATTGTCAGAGGTGAAATTCTTGGATTTATGAAAGACGAACTACTGCGAAAGCATTTGCCAAGGATGTTTTCA	0	15	63	2	6	28	24	2	0	0	0	1	0	0	0	3	8	0	0	0	0	0	0	0	0	0	0	0	0	0	0	0	0	0	0	0	0	0	152	N	99.7	X91628.1.1791_U,AY009896.1.1740_U	Eukaryota	Archaeplastida	Chlorophyta	Chlorophyceae	Chlamydomonadales
456	3c0e56753eccfbb8e378aa311e97d45d	AGCTCCAATAGCGTATATTAAAGTTGTTGCAGTTAAAAAGCTCGTAGTTGAATTTTGGGCCTGGTCGAGTGGTCTGTTCGCAAGAACAGTACTGCATCTGGCCGGGTCTTTCCTTCTGGGGAACCAGCGTGCTATTAACTTAGTGCGTTGGGGATCCAGGACTTTTACTTTGAAAAAATTAGAGTGTTTAAAGCAGGCATACGCTTGAATACATTAGCATGGAATAATAGAATAGGACTTTGGTTCTATTTTGATGGTTTACGGACCGATGTAATGATTAATAGGGACAGTTGGGGACATTCATATTCCATGGCTAGAGGTGAAATTCTTGGATTCATGGAAGATGAACTACTGCGAAAGCATTTGTCAAAGATGTTTTCA	0	0	0	0	0	0	0	72	78	2	0	0	0	0	0	0	0	0	0	0	0	0	0	0	0	0	0	0	0	0	0	0	0	0	0	0	0	0	152	N	90.3	AY635829.1.1724_U,AF164251.1.1046_U,AF164249.1.1086_U,AH009027.1.1086_U,AH009028.1.1046_U	Eukaryota	Obazoa	Fungi	Chytridiomycota	Chytridiomycotina
457	6b5569f87e879e7c610a15a83e8c1498	AGCTCCAATAGCGTATACTAAAGTTGTTGCAGTTAAAAAGCTCGTAGTTGGATTTCTGCTGTCGGTTCAGAGTCCTTGTCGCAAGACATGCGTACACTGATCTCGGCGGCATCCTGGGGAAGTCGCCGTCTTGTATTAATTTGCCGGGCGGTCGAATCTCCCCTCTTTTACTGTGAGCAAACTAGAGTGTTCAAAGCAGGCTTATGCCGTTGAATACATTAGCATGGAATAATAAGATATGACCTTGGTCTATTTTGTTGGTTATACTCCAAGGTAATGATTAATAGGGACAGTTGGGGGTATTCGTATTCAATTGTCAGAGGTGAAATTCTTGGATTTATGGAAGACGAACTACTGCGAAAGCATTTACCAAGGATGTTTTCA	0	0	0	0	0	0	0	0	0	0	0	0	0	0	0	36	115	1	0	0	0	0	0	0	0	0	0	0	0	0	0	0	0	0	0	0	0	0	152	N	100	EF196714.1.910_U,EF196780.1.914_U,EF196781.1.876_U,AB622324.1.1689_U	Eukaryota	Stramenopiles	Ochrophyta	Synurophyceae	Synurales
458	43cc731fa22fec43028a658328f0f7da	AGCTCCAATAGCGTATATTAAAGTTGTTGCAGTTAAAACGCTCGTAGTCTGAGATTTGGGTGAGGGGAGTGGGTGGCAGCGATGCCATTTGCACCTCTGTCCATTTTGTGGTAGAGATGCCACGGTTACTTTGAGGAAATTAGGGTGTTTAAAGCGGGCGATTGCTTGAATACTGCAGCATGGAATAACGGAATAGGGCTTGCCGTCTTATTTTGTTGGTTTGGAGGGGCGAGTAATGATTAATAGGGGCAGTTGGGGGCATTGGTATTTGGTAGCTAGAGGTGAAATTCTTGGATTTACCAAAGACTAACTAGTGCGAAAGCATTTGCCAAGGATGTTTTCA	0	0	0	3	3	0	67	17	0	15	1	3	0	0	0	0	0	0	0	0	0	0	0	0	0	0	0	0	1	0	0	0	2	2	8	0	0	29	151	N	86.7	AB764136.1.1744_U	Eukaryota	Obazoa	Fungi	Cryptomycota	Cryptomycotina
459	c154547f77d34a8f6baa4416865d7524	AGCTCCAAGAGCGTATATTAAAGTTGTTGCAGTTAAAAAGCTCGTAGTTGGATTTCTGGTCTGACAGGCGTGGCCCGTGTTCGTAAGAATTATGAGTGCCGCTGCGTGTCAACCATCCTTCTAGCTAACGTTTCTACCCTTAACTGGGCCGGATTCGTGAACTAGATCTTTTACTTTGAAAAAATTAGAGTGTTTAAGGCAGGCTTTTGCTGTGAATACATTAGCATGGAATAATAATCTAGGACTTCGGTTCTATTTTGTTGGTTTCTAGATCTGGAGTAATGATAGATAGGGATCGTTGGGGGTGCTAGTATTGGCCGGCCAGAGGTGAAATTCTTGGATTCGGTCAAGACTAACTTATGCGAAAGCATTCACCAAGGAGGTCCTTT	0	0	0	0	0	0	0	0	0	0	0	0	0	2	0	0	0	0	149	0	0	0	0	0	0	0	0	0	0	0	0	0	0	0	0	0	0	0	151	N	99	AY821946.1.1637_U	Eukaryota	Rhizaria	Cercozoa	Filosa-Thecofilosea	Filosa-Thecofilosea_X
460	688bdbd998d18e2a5939082ded4d65d8	AGCTCCAATAGCGTATACTAAAGTTGTTGCAGTTAAAAAGCTCGTAGTTGAATTTCTGGTTTCGGAGCGCGGTCGGCCCCTAGGGGTTTGTACCTGCGAGCTGAAGCCATCCTCGGGGAGAACATGTCTGCTATTCACTTAGTGGGCATGGGACCCTCGTCGTTTACTGTGAGCAAAATAGAGTGTTCAAAGCAGACTTATGTCTTGAATACATTAGCATGGAATAATAAGATAGGACCTTGGTCTATTTTGTTGGTTTGTACTCCAAGGTAATGATTAATAGGGATAGTTGGGGGTATTCGTATTCAATTGTCAGAGGTGAAATTCTTGGATTTATGGAAGACGAACTACTGCGAAAGCATTTACCAAGGATGTTTTCA	0	0	0	0	0	0	0	0	0	0	0	0	0	0	0	0	0	0	0	0	0	0	0	0	0	0	0	0	0	0	109	0	0	0	42	0	0	0	151	N	96.6	AB721074.1.1669_U	Eukaryota	Stramenopiles	Ochrophyta	Chrysophyceae	Chrysophyceae_X
461	88a7a003bf0b05c95a37c0edf4b7024e	AGCTCCAATAGCGTATACTAAAGTTGTTGCAGTTAAAAAGCTCGTAGTTGAATTTCTGGTCTCGGACATCGGTCTGCCTCGAACGAGGTACGTACCAGTTGTCTGAATCCATCCTCGGGGAAAACATGTCTGGCATTCAGTTGTTGGGCATGGGATCCTCGTCATTTACTGTGAGCAAAATAGAGTGTTCAAAGCAGGCTTATGCCGTTGAATACATTAGCATGGAATAATAAGATAGGACCTTGGTCTATTTTGTTGGTTTGTACTCCAAGGTAATGATTAAGAGGGACAGTCGGGGGCATTCGTATTTCATTGTCAGAGGTGAAATTCTTGGATTTATGAAAGACGAACTACTGCGAAAGCATTTGCCAAGGATGTTTTCA	0	0	0	0	0	0	0	0	0	0	0	0	0	0	0	0	0	0	0	0	0	0	7	20	1	0	0	0	0	0	0	0	16	0	3	71	32	0	150	N	97.9	AJ236859.1.1710_U,AY651083.1.1700_U,AY651082.1.1701_U,JQ315654.1.1667_U,AY994316.1.1647_U,DQ388558.1.1646_U	Eukaryota	Stramenopiles	Ochrophyta	Chrysophyceae	Chrysophyceae_X
462	8ee4e3fd025d57a95a37c796e651725e	AGCTCCAATAGCGTATATTAAAGTTGTTGCAGTTAAAACGCTCGTAGTCTGATGTAATGGGGACTGGAGTGGGGAGCAGCGATGCTCTTTGCTTTGGTCCTCATCAAGGGGACAGCAATGTCCCATTTTACTTTGAGGAAATTAGAGTGTTCAAAGCAGGCCTACGCTCTGAATACATTAGCATGGAATAACACGATAGGACTCTGGCCTATCCTGTTGGTCTGTAGGACCGGAGTAATGATTAAGAGGGACAGTCGGGGGCATTCGTATTTCATTGTCAGAGGTGAAATTCTTGGATTTATGAAAGACGAACTACTGCGAAAGCATTTGCCAAGGATGTTTTCA	0	0	0	0	0	0	0	0	0	0	1	0	0	0	0	0	0	0	0	0	0	1	2	1	0	2	45	6	7	17	2	1	0	0	2	4	17	42	150	N	88.7	JN054692.1.1469_U	Eukaryota	Obazoa	Fungi	Chytridiomycota	Chytridiomycotina
463	cfcb4fdb667d8b9bf8e7691a34eb9037	AGCTCCAATAGCATATATTAAAGTTGTTGCAGTTAAAAAGCTCGTAGTTGGATTTCTGGGAGGGTGCTAATGTCCGCTAGTTTGCGTGTGCAGCGGCGCCCTTCCATCCTTCTGTTAACGTTTCTTGGTATTCAGTTACTGGTTTCGGGCTCAGATATTTTACCTTGAGAAAATTAGAGTGTTCTAGGCAGGCTTGCGCCGGAATACATTAGCATGGAATAATAGAATAGGACTTTTGTCTCCTTTGTTGGTTTGAGGGACTGAAGTAATGATTAATAGGGATAGTTGGGGGCATTAGTATTTAATTGTCAGAGGTGAAATTCTCGGATTTGTTAAAGACTAACTTATGCGAAAGCATTTGCCAAGGATGTTTTCA	0	0	0	0	0	0	0	0	0	0	0	0	0	0	0	0	124	0	0	24	0	0	0	0	0	0	0	0	0	0	0	0	0	0	0	0	0	0	148	N	98.4	AM412767.1.1727_U,AF194410.1.1775_U,AY498652.1.1774_U,AF508759.1.1779_U,JN008943.1.1729_U,EU079472.1.1780_U,AF164137.1.1779_U,KJ766111.1.1690_U	Eukaryota	Alveolata	Ciliophora	Spirotrichea	Hypotrichia
464	6a15be73a10f092dc2dc3bed0166fdee	AGCTCCAATAGCGTATATTTAAGTTGTTGCAGTTAAAAAGCTCGTAGTTGGATTTCGGGTGGGTTTCAGCGGTCCGCCTATGGTGAGCACTGCTGTGGCCTTCCTTACTGTCGGGGACCTGCTTCTGGGCTTCATTGTCCGGGACAGGGATTCGGCATGGTTACTTTGAGTAAATTAGAGTGTTCAAAGCAGGCTTACGCCGTGAATACTTTAGCATGGAATAACACGATAGGACTCTGCCCTATTCTGTTGGCCTGTAGGAGTGGAGTAATGATTAAGAGGAACAGTCGGGGGCATTCGTATTTCATTGTCAGAGGTGAAATTCTTGGATTTATGAAAGACGAACTACTGCGAAAGCATTTGCCAAGGATGTTTTCA	0	0	0	0	0	0	0	0	0	6	1	46	5	11	0	9	0	6	5	15	3	0	0	0	0	2	0	0	0	0	5	9	3	0	1	3	17	0	147	N	100	X73995.1.1794_U,KC859922.1.1419_U	Eukaryota	Archaeplastida	Chlorophyta	Chlorophyceae	Sphaeropleales
465	dbebf26229f00851bf375ca9eb7d8856	AGCTCCAATAGCGTATACTAAAGTTGTTGCAGTTAAAAAGCTCGTAGTTGAATTTCTGGTTTCGGAGCGCGGTCGGCCTCTAGGGGTTTGTACCTGCGAGCTGAAGCCATCCTCGGGGAGAACATGTCTGCTATTCATTTAGTGGGCATGGGACCCTCGTCGTTTACTGTGAGCAAAATAGAGTGTTCAAAGCAGACTTATGTCTTGAATACATTAGCATGGAATAATAAGATAGGACCTTGGTCTATTTTGTTGGTTTGTACTCCAAGGTAATGATTAATAGGGATAGTTGGGGGTATTCGTATTCAATTGTCAGAGGTGAAATTCTTGGATTTATGGAAGACGAACTACTGCGAAAGCATTTACCAAGGATGTTTTCA	0	0	0	0	0	0	0	0	0	0	0	0	0	0	0	0	0	0	0	0	0	0	0	0	0	0	0	0	42	0	44	2	2	0	4	52	0	0	146	N	96.1	AB721074.1.1669_U	Eukaryota	Stramenopiles	Ochrophyta	Chrysophyceae	Chrysophyceae_X
466	623bf2736a6560f29d6fb09e8ae582cb	AGCTCCAGTAGCGTATATTAAAGTTGTTGCGGTTAAAAAGCTCGTAGTTGGATTTCAGATTGTCTTACCCTACCTTAGCGAATTATCGCAAGAGTTTGGTTAAAGATAGTCTTTCTCAATCATTGTTTCGACAATGTATAGAGGAATTACTTTGAGGAAATTAAAGCGTTTCAAGCAGGTGTTCGCCGTGAATATGTTAGCATGGAATAATACGTTACGACTAGATTCTTTTTTGTTGGTTTAAAGAGTTTAGAAATGGTTAATAGGGACAGTCGGGGGCATTCGTACTTAACTGTCAGAGGTGAAATTCTTGGATTTGTTAAAGACGAGCTAAAGCGAAAGCATTTGCCAAGGATGTTTTCT	0	0	0	0	0	0	0	0	0	0	0	0	5	11	0	78	12	8	4	27	1	0	0	0	0	0	0	0	0	0	0	0	0	0	0	0	0	0	146	N	79.6	EF100302.1.916_U	Eukaryota	Alveolata	Perkinsea	Perkinsida	Perkinsida_X
467	a01b2dc7e797582f081573b0065cee6a	AGCTCCAATAGCGTATATTTAAGTTGCTGCAGTTAAAAAGCTCGTAGTTGGATTTCGGGTGGGGCCTGCCGGTCCGCCGTTTCGGTGTGCACTGGCCGGGCCCACCTTGGTGCCGGGGACGGGCTCCTGGGCTTTACTGTCTGGGACTCGGAGTCGGCGAGGTTACTTTGAGTAAATTAGAGTGTTCAAAGCAGGCCTACGCTCTGAATACATTAGCATGGAATAACACGATAGGACTCTGGCCTATCCTGTTGGTCTGTAGGACCGGAGTAATGATTAAGAGGGACAGTCGGGGGCATTCGTATTTCATTGTCAGAGGTGAAATTCTTGGATTTATGAAAGACGAACTACTGCGAAAGCATTTGCCAAGGATGTTTTCA	0	0	0	0	0	0	0	0	0	0	0	3	2	6	0	22	2	0	0	10	97	0	0	1	0	0	0	0	0	0	2	0	0	0	0	0	0	0	145	N	99.5	EF440182.1.1650_U,EF440183.1.1651_U,AY195976.1.1794_U,EF440184.1.1531_U,AY195983.1.1794_U,KF144207.1.1761_U	Eukaryota	Archaeplastida	Chlorophyta	Trebouxiophyceae	Chlorellales
468	b05c19bfe7d7e935ffaa111ecd687d5f	AGCTCCAATAGCGTATATTTAAGTTGCTGCAGTTAAAAAGCTCGTAGTTGGATTTCGGGTGGGGCCTGCCGGTCCGCCGTTTCGGTGTGCACTGGCAGGGCCCACCTTGTTGCCGGGGACGGGCTCCTGGGCTTCACTGTCCGGGACTCGGAGTCGGCGCTGTTACTTTGAGTAAATTAGAGTGTTCAAAGCAGGCCTACGCTCTGAATACATTAGCATGGAATAATGGAATAGGACTCGCGTCTTATTTTGTTGGTTTGGAGATGTGAGTAATGATGAATAGGGACAGTTGGGGGCATTGGTATTCAGTAGTCAGAGGTGAAATTCTTGGATTTACTGAAGACTAACTAGTGCGAAAGCATTTGCCAAGGATGTTTTCA	0	0	0	0	0	0	0	0	0	0	0	0	0	0	0	0	0	0	0	0	0	5	0	0	0	1	10	8	0	13	0	33	6	11	13	13	1	31	145	N	92.9	DQ377321.1.1791_U,AY197630.1.1795_U	Eukaryota	Archaeplastida	Chlorophyta	Trebouxiophyceae	Chlorellales
469	1addbb5e9e6195077653e529eb7bdea9	AGCTCCAATAGCGTATATTTAAGTTGTTGCAGTTAAAAAGCTCGTAGTTGGATTTCGGGTGGGTTGGCGCGGTCCGCCTCTGGTGTGCACTGCGTCGGTCCACCTTCCTGGCGGGGACGGGCTCCTGGGCTTCACTGTCTGGGACTCGGAGTCGCCGATGTTACTTTGAGTAAATTAGAGTGTTCAAAGCAGGCCTACGCTCTGAATACGTTAGCATGGAATAACGCGATAGGACTCTGGCCTATCCGTTGGTCTGTGGGACCGGAGTAATGATTAAGAGGGACAGTCGGGGGCATTCGTATTCCGTTGTCAGAGGTGAAATTCTTGGATTTACGGAAGACGAACTACTGCGAAAGCATTTGCCAAGGATGTTTTCA	0	0	0	0	0	0	0	0	0	0	0	4	0	2	0	117	20	0	0	1	0	0	0	0	0	0	0	0	0	0	0	0	0	0	0	0	0	0	144	N	99.7	AB701548.1.1643_U	Eukaryota	Archaeplastida	Chlorophyta	Chlorophyceae	Chlamydomonadales
470	218760fab8a05d39abb2d6c505cd3e6e	AGCTCCAATAGCGTATATTAAAGTTGTTGCAGTTAAAAAGCTCGTAGTTGGATTTCTGCCGAAGACAGCCGGTCCGCCTCTGGTGTGCACCTGGTTCGGCTTTGGCATTCTGTTGGGGAACGCGATGCACTTGATTGTGTGTCACGGTATCCAGCAATTTTACTTTGAGAAAATTAGAGTGTTTCAAGCAGGCCTTCGCCTTGAATACTGCAGCATGGAATAATAAGATAGGACTTTAGTCCTAGCTTGTTGGTTTCTGGGACTGAAGTAATGATTAATAGGGATAGTTGGGGGCATTCGTATTTGACTGTCAGAGGTGAAATTCTTGGATTTGTCAAAGACGAACTACTGCGAAAGCATTTGCCAAGGATGTTTTCA	0	0	0	0	0	0	99	0	0	0	0	0	0	0	0	0	0	0	0	0	0	0	3	0	0	0	0	0	0	0	38	2	0	0	2	0	0	0	144	N	98.7	AY234843.1.1747_U	Eukaryota	Alveolata	Chrompodellids	Colpodellidea	Colpodellida
471	0632a9fa119b37f6f21999d51d32037c	AGCTCCAAGAGCGTATATTAAAGTTGTTGCAGTTAAAAAGCTCGTAGTTGAATTTCTGGAGCGGGCCATAGCGCCTGCAATTGTGGGTCGCTGTGACCGCTCCATCCTCGCGAGGAAGCCGTGGCATTCAGTTGTCGCGGTGGACTCGCGTCCTTTACTGTGAAAAAATTAGAGTGTTTAAAGCAGGCTTTCCGCTTGAATACATTAGCATGGAATAATGAGATAGGACTTCGGTGCTATTTTGTTGGTTGCGTACCGGGGTAATGATTAATAGGGACAGTTGGGGGTATTCATATTTAACTGTCAGAGGTGAAATTCTTGGATTTGTTAAAGATGAACTACTGCGAAAGCATTTACCAAGGATGTTTTCA	0	0	0	0	0	0	0	0	0	0	0	0	0	0	0	0	0	0	0	0	0	0	0	0	0	0	0	0	0	0	0	144	0	0	0	0	0	0	144	N	96.8	AB771814.1.1663_U	Eukaryota	Stramenopiles	Opalozoa	Bicoecea	Pseudodendromonadales
472	235711c76084626fe74430425097f2b7	AGCTCCAAGAGTGTATATTAAAGTTGTTGCGGTTAAAAAGCTCGTAGTTGAACTGGTAGGAGAAGGCGCGTTGGTCCCCTCGATCTTTGATCTTGGGATTACATGTCCAAGCGTACTTTTGCAAGAAATATAGGCTGAAACTTAAAAACAATCTCCCCTTATTAGGGGGTTATTGGTTGACAGAGATTTTACTTTGAATTAATTAGAGTGTTCAAAGCAGGCGTTAATACGTCTTGAATACATTAGCATGGGATAATGAAAGATGACCCTTAGTTTACTTTTGATGGTGTCCAAAACTAGGGTAATGATTGACAGGGACAGTTGATGTCGCTTGTACTCAGCGGCGAGAGGTGAAATTCTAAGACCCGCTGAAGACAAACAAATGCGAAGGCATTCGAC…	0	0	0	0	0	0	0	0	0	0	0	0	11	2	0	0	0	0	25	105	0	0	0	0	0	0	0	0	0	0	0	0	0	0	0	0	0	0	143	N	73.3	AY294146.1.1940_U	Eukaryota	Amoebozoa	Lobosa	Tubulinea	Euamoebida
473	b3ba8584939779765b063859e87ca106	AGCTCCAATAGCGTATATTAAAGTTGTTGCAGTTAAAAAGCTCGTAGTTGAATTTTGGGTCTGATTGAATGGTCTTGTCTTTAGATAGGTACTTTTCGGTCGGATCTTTCCTTCTGGCGAACTATTGTGCTATTAATTTAGTGTGATAGGGATCCAGGACTTTTACTTTGAAAAAATTAGAGTGTTTAAAGCAGGCTTACGCTTGAATACATTAGCATGGAATAATAGAATAGGACTTTGGTTCTATTTTGTTGGTTTCTAGGACCGAAGTAATGATTAATAGGGATAGTTGGGGGCATTAGTATTTAATTGTCAGAGGTGAAATTCTTGGATTTATGAAAGACTAACTTCTGCGAAAGCATTTGCCAAGGATGTTTTCA	0	0	0	0	0	0	0	0	0	0	0	0	0	0	0	0	0	0	1	6	136	0	0	0	0	0	0	0	0	0	0	0	0	0	0	0	0	0	143	N	99.5	AB695513.1.1752_U	Eukaryota	Obazoa	Fungi	Chytridiomycota	Chytridiomycotina
474	0e60077d0ed810997bd862259760e09f	AGCTCCAATAGCGTATATTAAAGTTGTTGCAGTTAAAAAGTTCGTAGTTGAATGTCTGGGCCCAGCCGCGGTCGACCTTGTGTCTGCACTAGCGGTCTGGCGCCCATACTTGCAGGGGCTGCGGGTGTGGTTCACGCCCGCCCGTAGGACCTGCATCAATTACTGTGAGCAAATTAGAGTGTTCCAAGCGGGCAGGACTGCTTGAATACATTAGCATGGAATAATGAGATAGGACCCTGGTGCTATTTCGTTGGTTGCGTACCGGAGTAATGATTAACAGGGACAGTTGGGGGTATTCGTATTTGAATGTCAGAGGTGAAATTCTTGGATTTTTCAAAGACGAACAACTGCGAAAGCATTTACCAAGGATGCTTTCA	0	0	0	0	31	42	70	0	0	0	0	0	0	0	0	0	0	0	0	0	0	0	0	0	0	0	0	0	0	0	0	0	0	0	0	0	0	0	143	N	100	JN705502.1.1326_U,GU290106.1.1811_U	Eukaryota	Stramenopiles	Opalozoa	Bicoecea	Bicoecales
475	546001bcafa8e2ea50219b2390102698	AGCTCTAATAGCGTATATTAAAGTTGTTGCAGTTAAAAAGCTCGTAGTCGGATGTCGGGGTCGGGAGGACTGTTGGCCTCTGGTCGAACGGTAAGCTCGGCCCTTTTTGCCTGGGGACTCCGTCACACTTAACTGTGGGGCGGATGGACGCAGGCCGTTTACTTTGAAAAAATCAGATCGTTCAAAGAAGGCTTTTGCTCGAATATGTTAGCATGGAATAATGGAATAGGACTTTGGTGCTATTTTGTTGGTTTATGGGACCGAAGTAATGATTAATAGGGACAGTTGGGGCCGTTTATATTTCGTTGTCAGAGGTGAAATTCTTGGATTTACGAAAGATAAACTTCTGCGAAAGCATTCGGCAAGGATGTTTTCA	0	1	37	3	1	0	0	0	0	0	0	0	0	0	0	78	21	2	0	0	0	0	0	0	0	0	0	0	0	0	0	0	0	0	0	0	0	0	143	N	100	AM901363.1.1672_U,EF527184.1.1544_U,AM901347.1.1672_U,KC928312.1.1682_U,AM901359.1.1672_U,AM901346.1.1672_U,AM901357.1.1660_U,AM901348.1.1662_U,AB240961.1.1610_U,HG328380.1.1695_U,HG328381.1.1715_U	Eukaryota	Cryptista	Cryptophyta	Cryptophyceae	Cryptomonadales
476	b8e53984bde8d13f0b2caae33fd8b97c	AGCTCCAATAGCGTATACTAAAGTTGTTGCAGTTAAAAAGCTCGTAGTTGGATTTCTGGTCGTGGGCTCCGGTCCGCCTCGCGAGAGGTGCGCACCAGGGGCTTGCAGCCTTCCTCGAGGAGAGCGCATCTGGCCTTGATTGGTCGGGTGCGGGATCCTCGTCATTTACTGTGAGCAAAATAGAGTGTTCAAAGCAGGCTTACGCCGTTGAATACATTAGCATGGAATAATAAGATAAGACCTTGGTCTATTTTGTTGGTTTGCACTCCAAGGTAATGATTAATAGGGATAGTTGGGGGTATTCGTATTCAATTGTCAGAGGTGAAATTCTTGGATTTATGGAAGACGAACTACTGCGAAAGCATTTACCAAGGATGTTTTCA	0	0	0	0	0	0	0	0	0	0	0	0	53	16	0	10	64	0	0	0	0	0	0	0	0	0	0	0	0	0	0	0	0	0	0	0	0	0	143	N	98.2	AB622338.1.1684_U,AB721020.1.1669_U	Eukaryota	Stramenopiles	Ochrophyta	Chrysophyceae	Chrysophyceae_X
477	c761fad1414b1919b5e6364d0af30b7d	AGCTCCAATAGCGTATACTAAAGTTGTTGCAGTTAAAAAGCTCGTAGTTGGATTTCTGGTCGTGGACATCGGTCCGATCCTCGCGGATTGTGTACCAGATGTCTGCAGCCATCCTCGGAGAGAGCATATCTGACATTAAGTTGCCGGGTATGGGATCTCCGTCATTTACTGTGAGCAAAATAGAGTGTTCAAAGCAGGCTTAGGCCGTTGAATATATTAGCATGGAATAATAAGATAGGACCTTGGTCTATTTTGTTGGTTTGCACTCCAAGGTAATGATTAATAGGGATAGTTGGGGGTATTCGTATTCAATTGTCAGAGGTGAAATTCTTGGATTTATGGAAGACGAACTACTGCGAAAGCATTTACCAAGGATGTTTTCA	0	0	0	0	0	0	0	0	0	0	0	0	2	3	0	0	138	0	0	0	0	0	0	0	0	0	0	0	0	0	0	0	0	0	0	0	0	0	143	N	99	KJ925336.1.1475_U	Eukaryota	Stramenopiles	Ochrophyta	Chrysophyceae	Chrysophyceae_X
478	c07b71fc05ab47ecfc6ea376d647a6dd	AGCTCCAATAGCGTATACTAAAGTTGTTGCAGTTAAAAAGCTCGTAGTTGAATTTCTGATATAATAGGATGGGTTTTATTTTTCATTAAATATTACTTCCATTTATTTTTATTATATCATCATCGAAAAGATTATATTTTGGTCATTTATTTGTCTAGTATAAGATTTTCGTCATTTACTGTGAGTAAAATAGAGTGTTCAAAGCAAGCTTAAGCTGTTGAATATATTAGCATGGAATAATAAGATAGGACCTTGGTCTATTTTGTTGGTTTGTACTCCAAGGTAATGATTAATAGGGATAGTTGGGGGTATTCGTATTCAATTGTCAGAGGTGAAATTCTTGGATTTATGGAAGACGAACTACTGCGAAAGCATTTACCAAGGATGTTTTCA	0	0	0	0	0	0	0	0	0	0	0	0	0	0	0	0	0	0	0	0	0	0	4	2	0	0	0	0	0	0	0	0	0	0	0	51	85	0	142	N	97.2	JQ967306.1.1705_U,JQ967307.1.1699_U	Eukaryota	Stramenopiles	Ochrophyta	Chrysophyceae	Chrysophyceae_X
479	4be8241cd62795c19690381538668cb2	AGCTCCAATAGCGTATATTAATGTTGCTGCAGTTAAAAAGCTCGTAGTTGGATTTCTGACTTGGCGCACCTGGCCCGCCACGGTTACGTGTGTGAGTGCCGGGATGCGCCTGTCACTTTTCTGGTAAACCATTGTGCTCTTCACTGAGTGCGATGGGTAGCCAGATATTTTACTTTGAAAAAATTAGAGTGTTTAAAGCAGGCGTTTGCTATGAATACATTAGCATGGAATAATAAGTTAGGACTTCGGTTCTATTTTGTTGGTTTCTAGGACTGAAGTAATGATTGATAGGGATAGTTGGGGGTGCTAGTATTCAGCGGCCAGAGGTGAAATTCTTGGATTCGCTGAAGACTAACTTATGCGAAAGCATTCACCAAGGATGTCTTCT	0	0	0	0	0	0	0	0	0	0	0	0	26	0	0	0	0	0	3	99	13	1	0	0	0	0	0	0	0	0	0	0	0	0	0	0	0	0	142	N	99.7	FJ592464.1.1095_U	Eukaryota	Rhizaria	Cercozoa	Filosa-Sarcomonadea	Glissomonadida
480	1f7a76ed61592c05cb0517f59adf60f6	AGCTCCAATAGCGTATATTAAAGTTGTTGCAGTTAAAAAGCTCGTAGTTGGATTTCTGGGAGGGCGCCAATGTCCGCTCGTTCGCGTGTGCAGCGGCGCCCTTCCATCCTTCTGTTAACGCTTCTTGGTATTCAGTTACTGGTAGCGGGCTCAGATATTTTACCTTGAGAAAATTAGAGTGTTCCAGGCAGGCTTGCGCCGGAATACATTAGCATGGAATAATAGAATAGGACTTTAGTCTCCTTTGTTGGTTTGAGGGACTGAAGTAATGATTAATAGGGATAGTTGGGGGCATTAGTATTTAATTGTCAGAGGTGAAATTCTTGGATTTATGAAAGACGAACTACTGCGAAAGCATTTGCCAAGGATGTTTTCA	0	2	2	0	0	3	0	1	0	0	0	0	0	1	0	0	0	0	1	0	0	0	1	0	0	0	0	0	0	0	10	120	0	0	0	0	0	0	141	N	98.4	HQ219361.1.1737_U,AY919715.1.1712_U,GU067965.1.1776_U,HQ219369.1.1739_U,HQ219390.1.1739_U,DQ244023.1.1762_U,HQ219356.1.1739_U,JN547324.1.1578_U,HQ219453.1.1744_U,HQ219424.1.1737_U	Eukaryota	Alveolata	Ciliophora	Spirotrichea	Hypotrichia
481	30c81e5a6650de106226fafb5df70518	AGCTCCAATAGCGTATATTAAAGTTGTTGCGGTTAAAAAGCTCGTAGTTGAATTTCTGCCAAGGATGACCTACCCACCTACGGGTGCGTGTTAGTGTTGACCTCGGCATCCTCCTAGATGCGGCCACCCTTAACCGGGTGATTCGCTCTAGGACTTTTACTTTGAGGAAATTAGAGTGTTTCAAGCAGGCTTTCGCCTTGAATATATTAGCATGGAATAATAATCTAGGACTTCGGTTCTATTTTGTTGGTTCTGGACCGAAGTAATGATTAACAGGGACAGTCGGGGGCATTCGTACTCAACAGTCAGAGGTGAAATTCTTGGATTTGTTGGAGACGAACTACTGCGAAAGCATTTGCCAAGGATGTTTTCA	0	0	0	0	0	0	0	0	0	0	0	0	93	13	0	32	2	0	0	0	1	0	0	0	0	0	0	0	0	0	0	0	0	0	0	0	0	0	141	N	92.8	JN547327.1.1564_U	Eukaryota	Alveolata	Perkinsea	Perkinsida	Perkinsida_X
482	381b13c1138d403b98bcf7fcd07e8707	AGCTCCAATAGCGTATATTAAAGTTGCTGCAGTTAAAAAGCTCGTAGTTGGATTTCTGGCGTTTCATTTCAGGCCGGCCACGGTTTCGTGTGTTAGTGCTTGAGATCTTCGCCATCCTTCCAATGGCTATTCATCCTTCTTCATTGAGGTGGTGAGTGGTATTGGATCTTTTACTTTGAAAAAATTAGAGTGTTTCAAGCAGGCTTTATGCTATGAATACATTAGCATGGAATAATAATTTAGGACTTCGGTTCTATTTTGTTGGTTTCTAGGACTGAAGTAATGATTGATAGGGATAGTTGGGGGTGCTAGTATTCAGCGGCCAGAGGTGAAATTCTCGGATTCGCTGAAGACTAACTTATGCGAAAGCATTCACCAAGGATGTCTTCT	0	0	0	0	0	0	0	0	1	2	0	3	0	0	0	0	0	0	0	0	0	0	0	0	0	0	0	0	0	0	0	0	1	0	72	57	4	0	140	N	98.2	EU091844.1.1488_U	Eukaryota	Rhizaria	Cercozoa	Filosa-Sarcomonadea	Glissomonadida
483	aae96970556033f5397d0e2ca72b9d55	AGCTCCAATAGCGTATATTAAAGTTGTTGCAGTTAAAAAGCTCGTAGTTGAATTTCTGGACCTGTGGCTTCGCCCGCGAAAGCGCGGCGCGGCCGCAGGCCCATCCTCGCTGGGAAGCTCGGCCTTCACTGGTCGTGTGGACCAGCGTCCTTTACTGTGAAAAAATTAGAGTGTTTAAAGCAGGCGTTCCGCTTGAATACATTAGCATGGAATAATGAGATAGGACTTCGGTGCTATTTTGTTGGTTGCGTACCGAGGTAATGATTAATAGGGACAGTTGGGGGTATTCATATTTAACTGTCAGAGGTGAAATTCTTGGATTTGTTAAAGATGAACCACTGCGAAAGCATTTACCAAGGATGTTTTCA	0	0	0	0	0	0	0	0	0	0	0	0	0	1	0	47	87	0	0	4	1	0	0	0	0	0	0	0	0	0	0	0	0	0	0	0	0	0	140	N	95.9	HM135093.1.1713_U	Eukaryota	Stramenopiles	Opalozoa	Bicoecea	Pseudodendromonadales
484	471c9190847abaaa46dcc14a1a2e5034	AGCTCCAATAGCGTATATTTAAGTTGTTGCAGTTAAAAAGCTCGTAGTTGGATTTCGGGTGGGTTCTAGCGGTCCGCCTCTGGTGAGTACTGCTAAGGCCTACCTTTCTGCCGGGGACGGGCTCCTGGGATTCATTTCTCGGGACTCGGAATCGGCGAGGTTACTTTGAGTAAATTAGAGTGTTCAAAGCAGGCCTACGCTCTGAATACATTAGCATGGAATAACACGATAGGACTCTGGCCTATCCTGTTGGTCTGTAGGACCGGAGTAATGATTAAGAGGGACAGTCGGGGGCATTCGTATTTCATTGTCAGAGGTGAAATTCTTGGATTTATGAAAGACGAACTACTGCGAAAGCATTTGCCAAGGATGTTTTCA	0	0	0	0	0	0	0	0	0	0	0	0	0	0	0	0	0	0	0	0	0	0	0	0	0	0	0	0	2	0	9	109	2	2	2	14	0	0	140	N	99.2	FR865590.1.1757_U	Eukaryota	Archaeplastida	Chlorophyta	Chlorophyceae	Chlamydomonadales
485	d53bfb923a98688733a2e544c3cf0010	AGCTCCAATAGCGTATATTTAAGTTGTTGCAGTTAAAAAGCTCGTAGTTGGATTTCGGGTGGGTTCCAGCGGTCCGCCTATGGTGAGTACTGCTGTGGCCCTCCTTTTTGTCGGGGACGGGCTCCTGGGCTTCATTGTCCGGGACTCGGAGTCGACGATGATACTTTGAGTAAATTAGAGTGTTCAAAGCAAGCCTACGCTCTGAATACTTTAGCATGGAATATCGCGATAGGACTCTGGCCTATCTCGTTGGTCTGTAGGACCGGAGTAATGATTAAGAGGGACAGTCGGGGGCATTCGTATTTCATTGTCAGAGGTGAAATTCTTGGATTTATGAAAGACGAACTACTGCGAAAGCATTTGCCAAGGATGTTTTCA	1	0	2	0	0	0	0	0	0	0	0	25	7	5	0	79	5	1	0	13	1	0	0	0	0	0	0	0	0	0	0	0	0	0	0	0	0	0	139	N	100	AY846379.1.1791_U,JN630515.1.1773_U,KM067465.1.2315_R,KM067465.1.2315_G	Eukaryota	Archaeplastida	Chlorophyta	Chlorophyceae	Sphaeropleales
486	6962e763f2afa3a047de6cc70862b197	AGCTCCAATAGCGTATATTAAAGTTGTTGCAGTTAAAAAGCTCGTAGTTGGATTTCTGGTTTGAGCGTCCGGTCCTTCCCCTCTGGGGATGTGTTACTAAGGATGTTTGAGCCATTTTTTGTGAGGATGTTCTTCTGCCATTAAGTTGGTGGTTGAATAGACTTGCATCTTTTACTGTGAAAAAATTAGAGTGTTTAAAGCAGGCGTTTGCTCATTGAATACATTAGCATGGAATAATAAGATACGACTTTGGTGGTCTATTTTGTTGGTTTGCACACCAGGGTAATGATTAATAGGGACAGTTGGGGGTATTCATATTTCAGCGTCAGAGGTGAAATTCTTGGATCGCTGAAAGATGAGCTTAGGCGAAAGCATTTACCAAGGATGTTTTCA	0	0	0	0	0	0	0	0	0	0	0	0	0	0	0	87	52	0	0	0	0	0	0	0	0	0	0	0	0	0	0	0	0	0	0	0	0	0	139	N	98	KC315824.1.1664_U	Eukaryota	Stramenopiles	Pseudofungi	Oomycota	Oomycota_X
487	f54114bd83daf7a0cd38e71c99d926cc	AGCTCCAATAGCGTATATTAAAGTTGTTGCAGTTAAAAAGCTCGTAGTTGGATTTCTGGATTTGTGCACTTGGCCCGCCACGGTTACGTGTGTGTGTGCCGATGTGCACTTTCCATCCTTTCGGAGAACGAGTCTGCCCTTCACTGGGTTGGGTTCGCAATCCGAAACTTTTACTTTGAAAAAATTAGAGTGTTTAAAGCAGGCTCGCGCTATGAATACACTAGCATGGAATAATAATTTAGGACTTTAGCCCTATTTTGTTGGTTTCTAGGACTGAAGTAATGATTGATAGGGATAGTTGGGGGTGCTAGTATTCAGCGGCCAGAGGTGAAATTCTTGGATTCGCTGAAGACTAACTTATGCGAAAGCATTCACCAAGGATGTCTTCT	0	0	0	0	0	0	0	0	0	0	0	0	13	1	0	16	3	4	0	38	64	0	0	0	0	0	0	0	0	0	0	0	0	0	0	0	0	0	139	N	93.6	EF023480.1.1801_U	Eukaryota	Rhizaria	Cercozoa	Filosa-Imbricatea	Thaumatomonadida
488	e309c55079846760158692d76d9ff8b3	AGCTCCAATAGCGTGTACTAAGGCTGTTGCAGTTAAATAGGTCGTAGTTGAATTTCTGCTTTGGAGCGACCCGGCCTTGGGGCAACCCTCGTTGCTGTGCGTCGTCTCTAGGCATCCTGGGTGGTTTCGGCCACCCTCTTTCACTGTAAATAAAGATAAACGCTTAGAGTAGAAGCTTCTTCTGAAATGTTTAGTATGGGATGATAAGATAGGCTCTCGGTGCTATTTTGTTGGTTTGCACACCGCGAGAATGGTTAACAGGGACAGTTGGGAGTATTCGTATCAGCCAGCTAGCGGTGAAATGCTTGGATTTGGTTGAGACGAACAACTGCGAAGGCATTTACTAAGGATGTTTTCA	0	0	0	0	0	0	0	0	0	0	0	0	1	1	0	124	6	0	0	4	2	0	0	0	0	0	0	0	0	0	0	0	0	0	0	0	0	0	138	N	99.4	JN547303.1.1573_U	Eukaryota	Stramenopiles	Sagenista	Labyrinthulomycetes	Thraustochytrida
489	47cbf550a184ad4f959e789853bc7890	AGCTCTGCGAGGTTGCTCCCAGATTGTTGCAGTTAAAACGCCCGTAGTCTGAATTATTTCGATAAGAAATATAAGTTTTTAACGTTCACTGTGAACAAATCAGGACGCTTAGAGTATGGTTCATGAATGACTCAGCGCAGTATGAAGTTTTTGTTTTTTTTTTAAAACAAGCTCAACGAGAGCCATCGGGGGTAGATCTATTTCATGGCGAGTGGTGGAATACGGTGACCCATGAGAGAGACACTAAGGCGAAGGCATCTACCTAGCGGGTTTCTG	0	0	0	0	0	0	0	0	0	0	0	0	0	0	0	0	0	0	0	0	0	0	0	0	0	0	5	48	7	75	3	0	0	0	0	0	0	0	138	N	0	No_hit	No_hit
490	ebaffeaf00c92409dc429625a062cbde	AGCTCCAGGAGCGTATACTAAAGTTGTTGTGGTTAAAAAGCTCGTAGTTGAATGTGATGTGAGGGGCGAATCCGGGTGGTGGTCGGCCGTGAGGTTGATTCATCCGCCCACCCCTTCACTTTCTGGGGTGCGTCGCCTCCGGCGCCGCGCCTCTCCATTACTGTGAACAAATCGAAGCGTTCCAAGCAGGCTCACGCCGTGAACACTCCAGCATGGAATAATGCAGTAGGACTTGCGCCTATTGGTTGGCAGGTAGCGCGAAAGTAATGATGGATAGGGACGGATCGGGGGTGCCAGTATTGCCCGGCCAGCGGTGAAATGCGGTGATTCGGGCAAGACTAACGATTGCGAAAGCATTCACCAAGGACGTCTTCT	0	0	0	0	0	0	0	2	52	81	1	1	0	0	0	0	0	0	0	0	0	0	0	0	0	0	0	0	0	0	0	0	0	0	0	0	0	0	137	N	69.4	AB275101.1.1691_U	Eukaryota	Rhizaria	Cercozoa	Filosa-Granofilosea	Filosa-Granofilosea_X
491	27a97a4c1a3c7ef1303eea4f571181eb	AGCTCCAATAGCGTATATTTAAGTTGCTGCAGTTAAAAAGCTCGTAGTTGGATTTCGGGTGGGGCCTGCCGGTCCGCCGTTTCGGTGTGCACTGGCAGGGCCCACCTTGTTGCCGGGGACGGGCTCCTGGGCTTCACTGTCCGGGACTCGGAGTCGGCGCTGTTACTTTGAGTAAATTAGAGTGTTCAAAGCAGGCCTACGCTCTGAATACATTAGCATGGAATAACACGATAGGACTCTGGCCTATCCTGTTGGTCTGTAGGACCGGAGTAATGATGAATAGGGACAGTTGGGGGCATTGGTATTCAGTAGTCAGAGGTGAAATTCTTGGATTTACTGAAGACTAACTAGTGCGAAAGCATTTGCCAAGGATGTTTTCA	0	0	0	0	0	0	0	0	0	0	0	0	0	0	0	0	0	0	0	0	0	2	4	0	0	3	5	0	1	1	0	19	2	5	9	25	5	56	137	N	97.1	DQ377321.1.1791_U,AY197630.1.1795_U	Eukaryota	Archaeplastida	Chlorophyta	Trebouxiophyceae	Chlorellales
492	5900f73ae483c1cdf9f211de14f366c2	AGCTCCAATAGCGTATATTTAAGTTGCTGCAGTTAAAAAGCTCGTAGTTGGATTTCGGGTGGGGCCTGCCGGTCCGCCGTTTCGGTGTGTACTGGCAGGGCCCACCTTGTTGCCGGGGACGGGCTCCTGGGCTTTACTGTCCGGGACTCGGAGTCGGCGCTGTTACTTTGAGTAAATTAGAGTGTTCAAAGCAGGCCTACGCTCTGAATACATTAGCATGGAATAACATGATAGGACTCTGGCCTATCCTGTTGGTCTGTAGGACCGGAGTAATGATTAAGAGGGACAGTCGGGGGCATTCGTATTTCATTGTCAGAGGTGAAATTCTTGGATTTATGAAAGACGAACTACTGCGAAAGCATTTGCCAAGGATGTTTTCA	0	0	0	0	0	0	0	0	0	0	0	0	0	0	0	0	0	0	0	0	0	0	8	0	0	0	24	0	3	24	0	20	1	3	11	1	6	35	136	N	99.5	AM231738.1.1777_U,FM205869.1.1779_U,FM205873.1.1779_U,AF364101.1.1771_U,JX889642.1.1727_U,AM231737.1.1757_U,FM205874.1.1779_U,FM205875.1.1779_U,GQ507371.1.1763_U,FR865678.2.1771_U,AY195963.1.1794_U,FM205870.1.1779_U,AY197631.1.2173_R,AY197631.1.2173_G,FM205868.1.1779_U,FM205836.1.1779_U,FM205871.1.1779_U,HQ702282.1.1630_U,FM205872.1.1779_U,JQ315542.1.1222_U,FM205867.1.1779_U,AM231739.1.1755_U,FM2…	Eukaryota	Archaeplastida	Chlorophyta	Trebouxiophyceae	Chlorellales
493	6abcf295713371908fbd86dbfe1d7884	AGCTCCAATAGCGTATATTAAAGTTGTTGCAGTTAAAAAGCTCGTAGTTGGATTTGTGGATGGGTCGTGGGATACGTCCTCTTGGACGCAATCCTTTCGGCTTGTTCATCTTTGGTTGGAATCTGCGTGGCATTAAGTTGTCGTGCAGGGGATGGCCATCGTTTACTGTGAAAAAATTAGAGTGTTCAAAGCAGGCTTATGCCGTTGAATATATTAGCATGGAATAATGAGATAGGACCTTGGTACTATTTTGTTGGTTTGCGCACCGAGGTAATGATTAATAGGGACAGTTGGGGGTATTTGTATTTCATTGTCAGAGGTGAAATTCTTGGATTTCTGAAAGACAAACTACTGCGAAAGCATTTACCAAGGATGTTTTCA	0	0	0	0	1	0	0	0	0	0	0	26	4	0	0	32	42	0	0	17	14	0	0	0	0	0	0	0	0	0	0	0	0	0	0	0	0	0	136	N	100	AM497726.1.1784_U,AJ866994.1.1545_U,AM497723.1.1813_U,HQ912590.1.1740_U	Eukaryota	Stramenopiles	Ochrophyta	Bacillariophyta	Bacillariophyta_X
494	8768a902a8f52f16a94a35f7488e0053	AGCTCCAATAGCGTATATTAAAGTTGTTGCAGTTAAAAAGCTCGTAGTTGGACCTTAGGCAAGGCGGCCTGGTCACCCTCTGGGTGTACTGGGATCGCTGCGCCTCACCTTCGGGGAGCTAGTCGTGCTTCGGTGCGCTAGGGAACCGAGCCTTACCTTGAGGAAATTAGAGTGTTTAAAGCAGGCTTATGCTTGAATACGTTTGCATGGAATAACATGATAGGACTTTGGTTCTATTTTGTTGGTTTGAGGACCAAAGTAATGATTAAGAGGGACAGTCGGGGGCATTCGTATTTCATTGTCAGAGGTGAAATTCTTGGATTTATGAAAGACGAACTACTGCGAAAGCATTTGCCAAGGATGTTTTCA	0	0	0	0	0	0	0	0	0	0	0	0	0	0	0	0	1	0	12	0	0	53	11	9	0	22	0	6	0	1	12	1	0	1	1	0	0	6	136	N	97.3	HM486994.1.1344_U,HM486989.1.1344_U,HM487049.1.1345_U	Eukaryota	Obazoa	Fungi	Cryptomycota	Cryptomycotina
495	635bc12dd47ec02d5263e094ce34ab33	AGCTCCAATAGCGTATATTAAAGTTGTTGCAGTTAAAAAGCTCGTAGTTGAAGGTGGGGTGGAGGTTTTTTGGATTGGTGTGTGGTGTTGCGGTGTAAAAGCTGTAATAACACGACCGAACCGAACTCCCCCATGGTGCTGCTGTAAAAGGCAGACGACTTGGGTGCGCATACTGTGTGGATGTGGCTTTAAAACCATGTTTGTGCAGGCATCCTGATTACTGTGAAAAAATTAGAGTGTTCCAGGCGGTTTTTAGAGATTGAATAGATTAGCATGGAATAATGGAAGAGGACGATGTTTCCGCTTTTTGTTGGTTTGATGGTGGATGACGTTGTAATGATTAATAGGGACAGTTGGGGGCATTAGTATTTAATAGCTAGAGGTGAAATTCCAGGATTT…	0	0	0	0	0	0	0	33	15	28	2	57	0	0	0	0	0	0	0	0	0	0	0	0	0	0	0	0	0	0	0	0	0	0	0	0	0	0	135	N	76.8	JF706240.1.1668_U,JF706238.1.1668_U	Eukaryota	Obazoa	Choanoflagellida	Choanoflagellatea	Craspedida
496	f83392a568bbe08d3a1168e1f935dbce	AGCTCCAATAGCGTATATTAAAGTTGTTGCAGTTAAAACGCTCGTAGTTGAATCTCGGGCCGGACGGGACGGCGGGCCATGAGGCTTTAGCTTGTCTTGCTGGTCAAATCTTTTCCGGAGTGGACCGCATGCACTTCACTGGGTGTGCGGAGATCTCTGCTCCGGACGTTTACTTTGAAAAAATTAGAGTGTTCAAAGCAGGCGTTTCGCTGTGAATATCTTAGCATGGAATAATGAAATATGACTTTTGGTTGTGTTTTGTTGGTTTTAATGACCGAAGTAATGATTAATAGGGACTGTTGGGGGCATTTGTATTTCGTTGTCAGAGGTGAAATTCTTGGATTTACGAAAGACAAACTACTGCGAAAGCATCTGCCAAGGATGTTTTCA	0	0	0	1	0	0	0	5	3	0	0	1	14	11	0	4	8	1	1	85	1	0	0	0	0	0	0	0	0	0	0	0	0	0	0	0	0	0	135	N	90.1	AY268038.1.1731_U	Eukaryota	Obazoa	Hilomonadea	Planomonadida	Planomonadidae
497	2d71980508fc486564eccba9a1858897	AGCTCCAATAGCGTATATTAAAGTTGTTGCAGTTGAAAAGCTCGTAGTCGTATTTCTGGTGGGTTGATGTCTTTGCCAGTATGGAACGCAAGTTCTTTCTGGTAGGGGCCGCCTGCCATTTTGTGGAATCAAGTGGTCATGTCGGGGTTTACTCTCTAATATGATCGCTCCACTCCGTCACTGAGAGCAAATTGGAGTGCTCAAAGCAGGCTTTACAGCTTTGAACATTTTAGCTTGGAATGACAAAGAATGACTTTTTGTTCACTTTGTTGGTTATGAATGGGAAGTAATGATAAATAGGAACAGTTGCGGGGGTACTCGTATTGGGAAGTCAGAGGTGAAATTCTTAGATTTTTCCACGACGAACGACTGCGAAAGCATTTACCAAGGATGTTTTCA	0	0	0	0	0	0	0	0	125	10	0	0	0	0	0	0	0	0	0	0	0	0	0	0	0	0	0	0	0	0	0	0	0	0	0	0	0	0	135	N	96.5	AB721051.1.1697_U	Eukaryota	Stramenopiles	Sagenista	Labyrinthulomycetes	Amphifilida
498	26401d1c6a79df0a364332d44a5d6b34	AGCTCCAATAGCGTATATTAAAGTTGTTGCAGTTAAAAAGCTCGTAGTTGGATTTCTGTGAGAGTGCCGGTGTCGGCTGATGCTTGTACGCAGGCGCTCTTACATCCTTCTGTTAACTGTTCTTGGCATTTTATTGCTGGTTCAGGGCTCAGATATTTTACCTTGAGAAAATTAGAGTGTTTCAGGCAGGCTTATGCCGGAATACATTAGCATGGAATAATGGAACAGGACCTGTGCGTCTCTCGGGGCGCCGGTCTCCGTTGTTGGTTTCGGGGACTAATGTAATGATTAATAGGGATAGTTGGGGGCATTAGTATTTAATAGTCAGAGGTGAAATTCTCGGATTTGTTAAAGACTAACTTATGCGAAAGCATTTGCCAAGGATGTTTTCA	0	0	0	0	0	0	0	0	0	0	0	0	0	1	0	0	5	0	0	106	23	0	0	0	0	0	0	0	0	0	0	0	0	0	0	0	0	0	135	N	100	KC306591.1.1190_U	Eukaryota	Alveolata	Ciliophora	Spirotrichea	Hypotrichia
499	228fc4124761f39da8fb173bcf6b9ba6	AGCTCCAATAGCGTATATTTAAGTTGCTGCAGTTAAAAAGCTCGTAGTCGGTTTTCGGGCGGGCTGCGCCGGTCTGCCTTTGGTACGCACTGGTGCGCCCCGCTTTTCTGTCGGGGACGGGCTCCTGGGCTTTACTGTCCGGGACCCGGAGTCGACGCTGTTACCTTGAGTAAATTGGAGTGTTCAAAGCAGGCAACCGCTCTGAACATATTAGCATGGAATAACGTCATAGGACTCTGGCCTATTTCGTTGGTCTGTGGGACCGGAGTAACGACCAATGGGGGCAGTCGGGGGCATTCGTATTTCGTTGTCAGAGGTGAAATTCTTGGATTTATGAAAGACGAACTACTGCGAAAGCATTTGCCAAGGATGTTTTCA	0	1	3	0	0	0	0	0	0	0	0	0	24	66	0	23	3	2	3	6	2	0	0	0	0	0	0	0	0	0	0	0	0	0	0	0	0	0	133	N	97.6	JQ315525.1.1216_U	Eukaryota	Archaeplastida	Chlorophyta	Trebouxiophyceae	Chlorellales
500	6ad776249236a73e0c3b7f242b38b78d	AGCTCCAATAGCGTATATTAAAGTTGTTGCAGTTAAAAAGCTCGTAGTTGGATTTCAAGAGAAGCAACGTGGACAACACGCTTGCCCTCTACCAGTCTCAGACTGTTACTGTGAGAAAATTAGAGTGTTTCAAGCAGGCTGTTGCAGGAATACATTAGCATGGAATAACGAATGGGTCTAGAATCTTGGTTAATTCTAGATTACGATTAATAGGGACAGTTGGGGGCATTAGTATTTAATTGTCAGAGGTGAAATTCTTGGATTTATTAAAGACTAACGTATGCGAAAGCATTTGCCAAGGATGTTTTCA	0	0	0	0	0	0	0	0	0	0	0	0	11	0	0	0	0	1	3	24	94	0	0	0	0	0	0	0	0	0	0	0	0	0	0	0	0	0	133	N	97.7	AB275110.1.1551_U	Eukaryota	Alveolata	Ciliophora	Litostomatea	Litostomatea_X
501	62571ce83bfd6902dcb914f0b35253b0	AGCTCCAATAGCGTATATTAAAGTTGCTGCAGTTAAAAAGCTCGTAGTTGGATTTCTGGCTTGAAACATTTAGCCGGCCACGGTTTCGTGTGTTAGTGTTAGATGTTCTGGCCATCCTTCCAATCGCTATTTACTTTTCTTCATTGATTAGTAAGTAGTATTGGATCTTTTACTTTGAAAAAATTAGAGTGTTTCAAGCAGGCTGTTGCTATGAATACATTAGCATGGAATAATAATTTAGGACTTCGGTTCTATTTTGTTGGTTTCTAGGACTGAAGTAATGATTGATAGGGATAGTTGGGGGTGCTAGTATTCAGCGGCCAGAGGTGAAATTCTTGGATTCGCTGAAGACTAACTTATGCGAAAGCATTCACCAAGGATGTCTTCT	0	0	0	0	0	0	0	0	35	41	0	55	0	0	0	0	0	0	0	0	0	0	0	0	1	0	0	0	0	0	0	0	0	0	0	0	0	0	132	N	99.2	HQ918172.1.1706_U,AF411279.1.1807_U	Eukaryota	Rhizaria	Cercozoa	Filosa-Sarcomonadea	Glissomonadida
502	dca2a47584c3c7fe6c84879f135a5f96	AGCTCCAATAGCGTATATTTAAGTTGCTGCAGTTAAAAAGCTCGTAGTCGGTTTTCGGGTGGGCTTCGCCGGTCCGCCTTTTGGTGTGCACTGGCGCGGCCTGCTTTCCTGCCGGGGACGGGCTCCTGGGCTTCGCTGTCCGGGACCCGGAGTCGGCGATGTTACCTTGAGTAAATTGGAGTGTTCAAAGCAGGCATACGCTCTGAACATGTTAGCATGGAATAACGTCATAGGACTCGGGCCTATTTCGTTGGTCTGTGGGACCTGAGTAACGACCAATGGGGGCGGTCGGGGGCATTCGTATTTCGTTGTCAGAGGTGAAATTCTTGGATTTACGAAAGACGAACTACTGCGAAAGCATTTGCCAAGGACGCTTTCG	0	3	0	8	10	60	4	0	20	17	0	9	0	0	0	1	0	0	0	0	0	0	0	0	0	0	0	0	0	0	0	0	0	0	0	0	0	0	132	N	99.2	AF228686.1.1776_U	Eukaryota	Archaeplastida	Chlorophyta	Trebouxiophyceae	Chlorellales
503	b1891311ff26d0d8f8d94a746a1e0dc5	AGCTCCAATAGCGTATACTAAAGTTGTTGCAGTTAAAAAGCTCGTAGTTGAATTTCTGGTCGTGGCAGCCGGTCCGCTCCTCGCGGAGTGTGCACCTGGTTTCTGCAGCCATCCTCGCGGAGAGCACATCTGACATTAAGTTGTCGGGTGTGGGATCCGCGTCATTTACTGTGAGCAAAATAGAGTGTTCAAAGCAGGCTTAGGCCGTTGAATACATTAGCATGGAATAATAAGATAGGACCTTGGTCTATTTTGTTGGTTTGTACTCCAAGGTAATGATTAATAGGGATAGTTGGGGGTATTCGTATTCAATTGTCAGAGGTGAAATTCTTGGATTTATGGAAGACGAACTACTGCGAAAGCATTTACCAAGGATGTTTTCA	0	0	0	0	0	0	0	0	0	0	0	0	0	0	0	63	2	0	0	67	0	0	0	0	0	0	0	0	0	0	0	0	0	0	0	0	0	0	132	N	97.7	GU290107.1.1788_U	Eukaryota	Stramenopiles	Ochrophyta	Chrysophyceae	Chrysophyceae_X
504	8a197fb95735913b89252982d56f805c	AGCTCCAGTAGCGTATATTAAATTTGTTGCGGTTAAAAAGCTCGTAGTTGGATTGATGCAAGATTATAATTGCTATATGCATGAATAAGATTGCTTTTACGGATTTTTCCGTTACTTTACTTTGAAGAAATTAGAGCGTTCCTAGCAGGTGTATGCCTCGAATATAATAGCATGGTATGAAATAACGGTAACTTCGTTTGGTTTAAATGAAGAGTACATGTTTAATAGGGACAGTTGGGGGCATTCGTATTTATTTGTTAGAGGTGAAATTCTTGGATTTTTTAAGGACGAACTGATGCGAAAGCATTTGCCAAGGATGTTTTCA	0	0	0	0	0	0	0	0	0	0	0	0	71	23	0	21	0	0	0	17	0	0	0	0	0	0	0	0	0	0	0	0	0	0	0	0	0	0	132	N	71	GQ504268.1.770_U	Eukaryota	Alveolata	Apicomplexa	Gregarinomorphea	Cryptogregarinorida
505	461ba091a5b2eae5f551da0769caa912	AGCTCCAATAGCGTATATTTAAGTTGCTGCAGTTAAAAAGCTCGTAGCCTTTGGTAGATCCCGCAGGGGAACGTGTCGCTTTGAGAAAATCGGAGTGTTCAAGCCAGGGCCACTGCTGTACGCTGCAGCAAAGAACGACATCTCGCCTCAGCGATGGGGCGAACGGAGTATATGGCAGGGCGGGACCGATAGTATTTGCCGGGGACAGGTGAAATAGGATGATCCGGCAAGGACTCTCGGCAGCGAAGGCGGTCGGTAAGCTCTGCCCAG	0	0	0	0	0	0	0	0	0	0	0	0	0	0	0	0	0	0	0	0	0	0	0	0	0	0	0	0	0	0	0	0	0	0	0	0	0	132	132	N	0	No_hit	No_hit
506	ae09c7d1982ba1627eea02c4b22058b5	AGCTCCAATAGCGTATATTAAAGTTGTTGCAGTTAAAACGCTCGTAGTCTGAGATTTGGGTGAGGGGAGTGGGAGGCAGCGATGCCTTTTGCACCTCTGTCCAATTTGTGGTAGAGATGCCACGGTTACTTTGAGGAAATTAGGGTGTTTAAAGCGGGCGATTGCTTGAATACTGCAGCATGGAATAACGGAATAGGGCTTGCCGTCTTATTTTGTTGGTTTGGAGGGGCGAGTAATGATTAATAGGGGCAGTTGGGGGCATTGGTATTTGGTAGCTAGAGGTGAAATTCTTGGATTTACCAAAGACTAACTAGTGCGAAAGCATTTGCCAAGGATGTTTTCA	0	0	82	0	0	2	0	0	16	0	0	24	0	0	0	0	0	0	0	0	0	0	0	0	0	0	0	0	0	0	0	0	1	0	5	1	0	0	131	N	86.6	KC315831.1.1606_U	Eukaryota	Obazoa	Fungi	Cryptomycota	Cryptomycotina
507	2c2829aa44fbd75b5b26273837000048	AGCTCCAATAGCGTATATTAAAGTTGTTGCAGTTAAAACGCTCGTAGTCTGATGTAATGGGGACTGGTGTGGGGAGCAGCGATGCTCTGTGCAGCGGTCCTCATCAGGGGGCCAGCAATGGCCCAGTTTACTTTGAGGAAATTAGAGTGTTCAAAGCAGGCGATTGCTTGAATACTGCAGCATGGAATAATGGAATAGGACTCGCGTCTTATTTTGTTGGTTTGGAGATGTGAGTAATGATGAATAGGGACAGTCGGGGGCATTCGTATTTCATTGTCAGAGGTGAAATTCTTGGATTTATGAAAGACGAACTACTGCGAAAGCATTTGCCAAGGATGTTTTCA	0	0	0	0	0	0	0	0	0	0	0	0	0	0	0	0	0	0	0	0	0	0	0	0	0	0	64	10	18	22	1	0	0	0	1	1	3	11	131	N	96.2	DQ244016.1.1736_U	Eukaryota	Obazoa	Fungi	Cryptomycota	Cryptomycotina
508	feed38875e0445165ea91d9bf9ea95cf	AGCTCCAATAGCGTATATTTAAGTTGCTGCAGTTAAAAAGCTCGTAGTTGGATTTCGGGAGGGGCCTGTCGGTCCGCCGTTTCGGTGTGCACTGATAGGGCCCTCCTTGTTGCCGGGGACGGGCTCCTGGGCTTCACTGTCCGGGACTCGGAGTCGGCGCTGTTACTTTGAGTAAATTAGAGTGTTCAAAGCAGGCCTACGCTCTGAATACATTAGCATGGAATAACATGATAGGACTCTGGCCTATCCTGTTGGTCTGTAGGACCGGAGTAATGATTAAGAGGGACAGTCGGGGGCATTCGTATTTCGATGTCAGAGGTGAAATTCTTGGATTTTCGAAAGACGAACTACTGCGAAAGCATTTGCCAAGGATGTTTTCA	0	0	0	0	0	0	2	0	0	0	0	0	0	6	0	109	1	1	0	12	0	0	0	0	0	0	0	0	0	0	0	0	0	0	0	0	0	0	131	N	100	GQ477066.1.1779_U,AY197625.1.1761_U	Eukaryota	Archaeplastida	Chlorophyta	Trebouxiophyceae	Chlorellales
509	49ca922e7419727453bb01a847aed20c	AGCTCCAATAGCGTATATTAAAGTTGTTGCGGTTAAAAAGCTCGTAGTCGGATTTCTGCCAAGGATGACCGATCCACCTTCGGGTGCGCATCAGTGTTGACCGAGGCATTCTCCCTTCTCTGTACACTTAACTGTGTGCACGGGATCGGACTTTTACTTTGAGGAAATTAGAGTGTTTCAAGCAGGCATACGCCTTGAATACATTAGCATGGAATAATAATATAGGACTTCGGTTCTATTTTGTTGGTTTCGAGAACTGAAGTAATGATTAATAGGGACAGTCGGGGGCATTCGTACTCAACAGTCAGAGGTGAAATTCTTGGATTTGTTGGAGACGAACTACTGCGAAAGCATTTGCCAAGGATGTTTTCA	0	0	0	0	0	0	0	0	0	0	0	0	0	0	0	0	0	0	0	0	0	0	0	1	0	0	0	0	0	0	0	118	3	0	9	0	0	0	131	N	90.4	JN547327.1.1564_U	Eukaryota	Alveolata	Perkinsea	Perkinsida	Perkinsida_X
510	ea50145aeac3280e6a4a9d14a2dba7b1	AGCTCCAATAGCGTATATTAAAGTTGTTGCAGTTAAAAAGCTCGTAGTTGAAGATTGGGGATTGGACGGGGGTAGGCCTTGCGGCCTCACTGACAGTGCATCCCTTTGGAGGGGGAAGTGGTGGACGTTGCAGTAGCAGCGGCCGGCAGCTCGCCCGGGTTACTGTGAAGAAATTAGAGTGTTTAAAGCAGGCAGGATAGCTTGAATACATCAGCATGGAATAACAAGATAGGACATTGATTGCCTTGTTGTTGGTTTGGGGGCCAGTGTAATGATTAATAGGGCCAGTTGGGGGCATTAGTATTCAGTAGTCAGAGGTGAAATTCTTGGATTTATGAAAGACGAACTTCTGCGAAAGCATTTGCCAAGGATGTTTTCA	0	0	0	0	0	0	0	0	0	0	0	0	0	0	0	0	0	0	0	0	0	1	12	4	0	114	0	0	0	0	0	0	0	0	0	0	0	0	131	N	80.5	JN825688.1.1052_U	Eukaryota	Obazoa	Fungi	Cryptomycota	Cryptomycotina
511	15e43e2a98fc879885a7edecff65de47	AGCTCCAATAGCGTATACTAAAGTTGTTGCAGTTAAAAAGCTCGTAGTTGAATTTCTGGTCGCGGCAGTCGGTCCTCTCCTCACGGAGTGCGTACCAGGCTGTGGCAGCCATCCTCGCGGAGAGCGTGTCTGGCATTTACTTGTCGGGTACGGGATCCGCGTCTTTTACTGTGAGCAAAATAGAGTGTTCAAAGCAGGCTTAGGCCGTTGAATACATTAGCATGGAATAATAAGATAGGACCTTGGTCTATTTTGTTGGTTTGTACTCCAAGGTAATGATTAATAGGGATAGTTGGGGGTATTCGTATTCAATTGTCAGAGGTGAAATTCTTGGATTTATGGAAGACGAACTACTGCGAAAGCATTTACCAAGGATGTTTTCA	0	0	0	0	0	0	0	0	0	0	0	0	0	0	0	0	131	0	0	0	0	0	0	0	0	0	0	0	0	0	0	0	0	0	0	0	0	0	131	N	96.1	AY821968.1.1619_U	Eukaryota	Stramenopiles	Ochrophyta	Chrysophyceae	Chrysophyceae_X
512	81bbc26c6122f7cff6ff595b64c84bbb	AGCTCCAATAGCGTATATTAAAGTTGTTGCAGTTAAAAAGCTCGTAGTTGGATTTCTGGTTTGAGCGTCCGGTCGACCATTGTGTCAGTACTATGGATGTTTGGGCCATATTTTGTGAGGATGCCTTTCTGCCATTCAGTTGGTGGTTGGGTGGACTTGCATCGTTTACTGTGAAAAAATTAGAGTGTTTAAAGCAGGCGTTTGCTCATTTGAATACATTAGCATGGAATAATAAGATACGACCTTGGTGGTCTATTTTGTTGGTTTGCACGCCAGGGTAATGATTAATAGGGACAGTTGGGGGTATTCATATTTCAACGTCAGAGGTGAAATTCTTGGATCGTTGAAAGATGAGCTTAGGCGAAAGCATTTACCAAGGATGTTTTCA	0	0	0	0	0	0	0	0	0	0	0	0	131	0	0	0	0	0	0	0	0	0	0	0	0	0	0	0	0	0	0	0	0	0	0	0	0	0	131	N	99	FJ794897.1.2403_U,FJ794895.1.1653_U,FJ794896.1.2407_U,FJ794894.1.1653_U	Eukaryota	Stramenopiles	Pseudofungi	Oomycota	Oomycota_X
513	56a91bb49ffae5fdb63a045ea048ba23	AGCTCCAATAGCGTATATTAAAGTTGTTGCAGTTAAAAAGCTCGTAGTTGGACTTTAGGCGAGGCACGCCGGTCTGTCGCAAGACTGTACTGGCTGTGCCGAGCCTCGACCTTCGGGGAGACGACGTCGCAAGGCGCCGGCCGAACCGAGTTTTACTTTGAAGAAATTAGAGTGTTTAAAGCAGGCTTACGCTTGAATACATTAGCATGGAATAATAGAATAGGACTTTGGTCTTATTTTGTTGGTTTGAAGACCAAAGTAATGATTAATAGGGACAGTTGGGGGCATTAGTATTCAGTAGTCAGAGGTGAAATTCTTGGATTTACTGAAGACTAACTAGTGCGAAAGCATTTGCCAAGGATGTTTTCA	0	0	35	19	0	0	0	0	1	0	3	66	0	0	1	0	0	0	3	2	0	0	0	0	0	0	0	0	0	0	0	0	0	0	0	0	0	0	130	N	88.9	AY642700.1.1764_U	Eukaryota	Obazoa	Fungi	Cryptomycota	Cryptomycotina
514	ed1eea9d1388496efbd6af6d01f62f9e	AGCTCCAATAGCGTATATTAAAGTTGTTGCAGTTAAAAAGCTCGTAGTTGGACTTTAGGCGGTGATGTGTGGAGCCGATTCGTCGGCCTCTGCATTGTCCTGCCTCACCCGCGGGGACCGGTCAGGTTAACGCTTGGCCGTGATCCGCAACTTACTTTGAGGAAATTAGAGTGTTCAAAGCAGGCTAACGCTTGAATACTTCAGCATGGAATAACAAGATAGGACTTTGGTTCTATTTTGTTGGTTTGAGGACCAAAGTAATGATTAATAGGGACAGTTGGGGGCATTAGTATTCAGTAGTCAGAGGTGAAATTCTTGGATTTACTGAAGACTAACTAATGCGAAAGCATTTGCCAAGGATGTTTTCA	0	0	0	0	0	0	0	0	0	0	0	0	0	1	0	39	84	1	0	2	3	0	0	0	0	0	0	0	0	0	0	0	0	0	0	0	0	0	130	N	97.6	KC505540.1.868_U	Eukaryota	Obazoa	Fungi	Cryptomycota	Cryptomycotina
515	a12954fab51647bf63bc35207c04c557	AGCTCCAATAGCGTATATTAAAGTTGTTGCAGTTAAAAAGCTCGTAGTTGAAGGTGGGGTGGAGGTTTTTTTGGTGTGGTTGGGTTTTCTTGTGTAAAAGCTTGGAAACAGACTATGCCAATCCTCCCCCATGGTGCTGCTGTAAAAGGCAGACGACTTGGGTGCGCATACTGTGTGGATGTGGCTTTAAAACCATGTTTGTGCAGGCATCCTGATTACTGTGAAAAAATTAGAGTGTTCCAGGCGGTTTTTAGAGATTGAATAGATTAGCATGGAATAATGGAAGAGGACGATGTTTCCGCTTTTTGTTGGTTTGATGGTGGATGACGTTGTAATGATTAATAGGGACAGTTGGGGGCATTAGTATTTAATAGCTAGAGGTGAAATTCCAGGATTTAT…	0	0	0	0	0	0	0	34	12	30	4	49	0	0	0	0	0	0	0	0	0	0	0	0	0	0	0	0	0	0	0	0	0	0	0	0	0	0	129	N	77.8	JF706236.1.1671_U	Eukaryota	Obazoa	Choanoflagellida	Choanoflagellatea	Craspedida
516	fad7dc69daf7cc0ad352a87038b78e68	AGCTCCAAGAGTGTATATTAAAGTTGTTGCGGTTAAAAAGCTCGTAGTTGGACTTGGGGTTTGTGTACAACGGTTCCTGGGGGTTCGCCCCTGGGGTTAAGGCCGCGTGCACTTATCTATCATGGGGCGTTAAGGGGGAGGGTTGACTTCGGTTGGTTCTCTTCTGTTTCAGTGGGTTTACTTTGAAAAAATTAGGGTGTTCAAAGCAGGCGAAATCGTCTTGAATACATTAGCATGGGATAATAAAATACGACCTTTGGTCTATTCTTTATTGGTTTCTGGGGCCAGGGTAATGATTGACAGGGATAGTTGGGGTCGCTTGTATCCAGTGGTTAGAGGTGAAATTCTATGACCCATTGGGGACAAACAAATGCGAAGGCATTCGACAAGGATGTTTTCA	0	0	0	0	0	0	0	3	23	102	0	0	0	0	0	0	0	0	0	0	0	1	0	0	0	0	0	0	0	0	0	0	0	0	0	0	0	0	129	N	87.8	HQ687486.1.1894_U	Eukaryota	Amoebozoa	Lobosa	Tubulinea	Euamoebida
517	d090afb4020732ea4a5d850a98e3f0ca	AGCTCCAATAGCGTATATTTAAGTTGCTGCAGTTAAAAAGCTCGTAGTTGGATTTCGGGTGGGGCCTGCCGGTCCGCCGTTCCGGTGTGCACTGGCGGGGCCCACCTTTTTGCCGGGGACGGGCTCCTGGGCTTCACTGTCCCGGGACCCGGAGTCGGCGACGATACTTTGAGTAAATTAGAGTGTTCAAAGCAGGCCTACGCTCTGAATACATTAGCATGGAATATCACGATAGGACTCTGGCCTATCCTGTTGGTCTGTAGGACCGGAGTAATGATTAAGAGGGACAGTCGGGGGCATTCGTATTTCATTGTCAGAGGTGAAATTCTTGGATTTATGAAAGACGAACTACTGCGAAAGCATTTGCCAAGGATGTTTTCA	0	0	0	0	0	0	0	0	0	0	0	0	1	11	0	112	0	0	0	4	1	0	0	0	0	0	0	0	0	0	0	0	0	0	0	0	0	0	129	N	97.9	GQ122342.1.1669_U,GQ122337.1.1669_U,FJ536747.1.1025_U,AB713410.1.1655_U,FJ946890.1.1730_U,AY323837.1.1771_U,AY422075.1.1692_U,JQ315645.1.1669_U,JQ315639.1.1668_U,JQ315640.1.1668_U,JQ315648.1.1668_U,GQ122350.1.1669_U,EF695107.1.821_U,JQ315641.1.1668_U,AY422074.1.1693_U,HQ218939.1.1205_U,AY195968.1.1794_U,GQ122353.1.1669_U,FM205879.1.1778_U,JN825659.1.1010_U,AB713408.1.1655_U,X06425.1.1796_U,JQ3156…	Eukaryota	Archaeplastida	Chlorophyta	Trebouxiophyceae	*
518	953bed4e149fc7005f1c9e81740b0f67	AGCTCCAATAGCATATATTAAAGTTGTTGCAGTTAAAAAGCTCGTAGTTGGATTTCTGGGAGGGCGCCAATGTCAGCTGATGCTTGTGCAGCGGTGCCCTTCCATCCTTCTGTTAACGTTTCTGATATTCATTTATTGGTCTCGGGCTCAGATATTTTACCTTGAGAAAATTAGAGTGTTCCAGGCAGGCTTGCGCCGGAATACATTAGCATGGAATAATAGAATAGGACTTTAGTCTCCTTTGTTGGTTTGAGGGACTGAAGTAATGATTAATAGGGATAGTTGGGGGCATTAGTATTTAATTGTCAGAGGTGAAATTCTCGGATTTGTTAAAGACTAACTTATGCGAAAGCATTTGCCAAGGATGTTTTCA	0	0	0	0	0	0	0	0	0	0	0	0	0	0	0	0	0	0	0	129	0	0	0	0	0	0	0	0	0	0	0	0	0	0	0	0	0	0	129	N	98.7	JX139117.1.1771_U,KC182574.1.1770_U	Eukaryota	Alveolata	Ciliophora	Spirotrichea	Hypotrichia
519	e31f62eea63a390159c2fa3f7e2e01fc	AGCTCCAATAGCGTATATTTAAGTTGCTGCAGTTAAAAAGCTCGTAGTTGGATTTCGGGTGGGTTTTGCTGGTCCGCCTTTGGTGTGCACTGGCACGGCCTACCTTGTTGCTGGGGACGGGCTCCTGGGCTTTACTGTCCGGGACTCGGAGTCAGCGCTGTTACCTTGAGTAAATTAGAGTGTTCAAAGCAGGCATACGCTCTGAATACATTAGCATGGAATAACATGATAGGACTCCGGCCTATCTTGTTGGTCTGTGGGACTGGAGTAACGATTAAGAGGGACAGTCGGGGGCATTCGTATTTCATTGTCAGAGGTGAAATTCTTGGATTTATGAAAGACGAACTACTGCGAAAGCATTTGCCAAGGATGTTTTCA	0	0	0	0	0	0	0	0	0	0	0	0	0	0	0	7	0	0	2	3	0	8	0	6	0	15	1	2	0	64	2	5	0	0	0	2	6	5	128	N	95.5	AF387148.1.1694_U,AF387149.1.1694_U	Eukaryota	Archaeplastida	Chlorophyta	Trebouxiophyceae	Chlorellales
520	f00ef02c20059b1cc8506878f534adb5	AGCTCCAATAGCGTATATTAAAGTTGTTGCAGTTGAAAAGCTCGTAGTTGATAATAAATAAGATATGGGCTCTCTCATCACGAGATGAATTCCATTTTCTTATCTTCGTTTGTATTATGAAGCTCGTCTTCACAGTATGAACATGTTACTTTGAATAATTTTGAGTGTTTAAAGCAGGCTTTTCGCCTTGTAAACCACAGCATGGAATAACAATGTAGGGCTAATACTCGACTTTGAGGTTAAAGAGAATTGGTCAAGATTAAGAGGAACAGTTGGGGGCATTCGTACTTGGTAGTCAGAGGTGAAATTCTTAGATTTACCAAAGACGAACTACTGCGAAAGCATCTGCCAAGGATGTTTTCA	0	0	23	0	0	94	0	0	0	0	0	0	0	2	1	0	0	0	1	7	0	0	0	0	0	0	0	0	0	0	0	0	0	0	0	0	0	0	128	N	98.3	FJ459750.1.1768_U	Eukaryota	Alveolata	Apicomplexa	Gregarinomorphea	Neogregarinorida
521	80f04abc5f9b10ff3150d541d8066b4d	AGCTCTAATAGCATATATTAAAGTTGTTGCAGTTAAAAAGCTCGTAGTCGGATTTTGGGCGCGTGTGAACTGTCAGCCTCTGGTTGGACGGTGCGCGCGTGCCTTTCTGCTTGGGAGCCCCATGGTGGTTAATTCTGTCGTGGTGGGTCACAGGCCGTTTACTTTGAAAAAATTAGAGTGTTCAAAGCAGGCTGTTGCTTGAATAGATTAGCATGGAATAATGGAATAGGACCTTGGTGCTATTTCGTTGGTTATGGGACTGGGGTAATGATTAATAGGGACAGTTGGGGCCGTTCATATTTCGTTGTCAGAGGTGAAATTCTTGGATTTATGGAAGACGAACTACTGCGAAAGCATTTACCAAGGATGTTTTCA	0	9	24	5	4	7	6	0	0	0	7	33	4	2	0	13	2	2	0	0	8	0	0	0	1	0	0	0	0	0	0	0	0	0	0	0	0	0	127	N	97.6	JN547317.1.953_U,HM135077.1.1701_U,AJ007280.1.1751_U,JN547315.1.938_U,JQ230002.1.1682_U,HM135076.1.1702_U,JN547308.1.938_U,JX490049.1.1471_U,AY919686.1.1697_U,JN547287.1.938_U,JX490050.1.1462_U,AM051189.1.1684_U,AY919727.1.1698_U,KC928309.1.1706_U,HM135074.1.1702_U,JQ230004.1.1475_U,JX490048.1.1471_U,EF196801.1.897_U,HQ219448.1.1730_U,JN547288.1.989_U,AB771884.1.1629_U,GU067870.1.1764_U,JN090891.…	Eukaryota	Cryptista	Cryptophyta	Cryptophyceae	Cryptomonadales
522	36b4fa6b0a344388302dce9616db4017	AGCTCCAATAGCGTATATTTAAGTTGCTGCAGTTAAAAAGCTCGTAGTTGGATTTCGGGCGGGGCCTGCCGGTCCGCCGTTTCGGTGTGCACTGGCCGGGCCCGCCTTGTTGCCGGGGACGGGCTCCTGGGCTTCACTGTCCGGGACTCGGAGTCGACGTGGTTACTTTGAGTAAATTAGAGTGTTCAAAGCAGGCTTACGCCAGAATACTTTAGCATGGAATAACACGATAGGACTCTGGCCTATCTTGTTGGTCTGTAGGACCGGAGTAATGATTAAGAGGGACAGTCGGGGGCATTCGTATTTCATTGTCAGAGGTGAAATTCTTGGATTTATGAAAGACGAACTACTGCGAAAGCATTTGCCAAGGATGTTTTCA	0	0	0	0	0	0	0	0	0	0	0	0	0	1	0	1	0	0	0	0	0	0	0	0	0	0	21	8	9	28	10	21	0	1	2	10	3	12	127	N	97.9	HQ702299.1.1630_U,HQ702301.1.1630_U,HQ702306.1.1630_U,HQ702313.1.1630_U,GQ487248.1.1779_U,GQ122343.1.1672_U,AB176664.1.1763_U,FJ536749.1.1032_U,AB176663.1.1765_U,HQ702318.1.1630_U,GQ122352.1.1727_U,GQ122340.1.1672_U,HQ702312.1.1630_U,HQ702315.1.1630_U,HQ702311.1.1630_U,HQ702303.1.1630_U,AB058308.1.1752_U,AY197632.1.1798_U,GQ122345.1.1672_U,HQ702305.1.1630_U,HQ702309.1.1630_U,GQ122336.1.1672_U,HQ7…	Eukaryota	Archaeplastida	Chlorophyta	*	*
523	edaf037991463e880e27ad326d8bb345	AGCTCCAATAGCGTATATTTAAGTTGTTGCAGTTAAAAAGCTCGTAGTTGGATTTCGGGTGGGGTGCGCCGGTCCGCCTTTGGTGAGCACTGGCACAGCCCATCTTGCTGCCGGGGACGGGCTCCTGGACTTCGTTGTCCGGGACTCGGAGTCGGCAACGTTACCTTGAGTAAATTAGAGTGTTCAAAGCAGGCATATGCTCTGAATACATTAGCATGGAATAACATGATAGGACTCTGGCCTATCTTGTTGGTCTGTGGGACCGGAGTAATGATTAAGAGGGACAGTCGGGGGCATTCGTATTTCATTGTCAGAGGTGAAATTCTTGGATTTATGAAAGACGAACTACTGCGAAAGCATTTGCCAAGGATGTTTTCA	0	0	0	17	0	0	5	0	0	0	0	0	21	41	0	27	0	3	3	10	0	0	0	0	0	0	0	0	0	0	0	0	0	0	0	0	0	0	127	N	95.3	EU878373.1.1752_U	Eukaryota	Archaeplastida	Chlorophyta	Trebouxiophyceae	Chlorellales
524	d1944becd679c903686489da97b3ec3f	AGCTCCAGAAGCGTATATTAAAGTTGTTGCGGTTAAAATGCTCGTAGTTGAATTGAATCCTATGTTCTGTTGAGTCCAACTCACTGAACCGGGAGTGGTGCATGTGCACCAAAGAACTTTGAGGAAAAGAGACCGCTCTATGGAAGCAGTTGCGTATATATTCTAGCATGGTAAGAACTTTAAGAAAAAGTCATCGGCTTAATAACTTAATCTTGTTCAACAAGAACAAAGGGGGGTATTCGAATTCATATGTTAGAGGTGAAATTCTTGGATTTTATGAGGATGAACCAATGCGAAAGCATTTGCCAAATATGTTTTTA	0	0	0	0	0	0	0	0	0	0	1	0	0	8	0	7	0	106	3	1	0	0	0	0	0	0	0	0	0	0	0	0	0	0	0	0	0	0	126	N	59	KF129878.1.1745_U	Eukaryota	Alveolata	Dinoflagellata	Syndiniales	Dino-Group-I
525	a6bbedac1c0bf4fb9c8d5e1c9700c1e6	AGCTCCAATAGCGTATATTAAAGTTGTTGCAGTTAAAAAGCTCGTAGTTGAATTTCTGTTGCAGGCTGGTGCGCCCGCCCTCACGGGTGGTGCGCGCTGACTGCAGCATCCTCGCTGGGAAGGGCGTCCTTTACTGGGCGTTCCGGACCCGCGTCCTTTACTGTGAAAAAATCAGAGTGTTTCAAGCAGGCTTGCCGCTTAGATACATTAGCATGGAATAATAAGATAGGACTTTGGTGCTATTTTGTTGGTTGCGTACCAGGGTAATGATTAATAGGGACAGTTGGGGGTATTCATATTCCGCAGTCAGAGGTGAAATTCTTGGATTTGCGGAGGATGAACAACTGCGAAAGCATCTACCAAGGATGTTTTCA	0	0	0	0	0	0	0	0	0	126	0	0	0	0	0	0	0	0	0	0	0	0	0	0	0	0	0	0	0	0	0	0	0	0	0	0	0	0	126	N	87.7	AB749086.1.1645_U	Eukaryota	Stramenopiles	Opalozoa	Bicoecea	Pseudodendromonadales
526	e9ec906005776913fdd4270b10e2d04c	AGCTCCAATAGCGTATATTCATGTTGTTGCAGTTAAAAAGCTCGTAGTTGAACATCAGACGCGGCGGGGCGGTGCGCTTCGGCGCCACTGTCTCGCTATAGCGTCTAGAATGCGAGGCGCAGCACTTGTGCTGGCAGCCCGCGGGTTACTGTGAGGAAATTAGAGTGTTTAAAGCAGGCGTTTGCTTGAATACTGCAGCATGGAATAACGAGTAGGACTCCGGTTCTGCTTTGTTGGTTTGAGGGCCAGAGTAATGGTTAATAGGAACAGTTGGGGGCATTAGTATTCAGTAGTCAGAGGTGAAATTCTTGGATTTACTGAAGACTGACTAGTGCGAAAGCATTTGCCAAGGATGTTTCCA	0	0	0	0	0	0	0	0	0	0	0	8	0	1	0	0	0	0	115	1	0	0	0	0	0	0	0	0	0	0	0	0	0	0	0	0	0	0	125	N	98.3	AY821991.1.1612_U	Eukaryota	Obazoa	Fungi	Chytridiomycota	Chytridiomycotina
527	8cf1f4c7273ac9dccba2181d0b84c819	AGCTCCAATAGCGTATATTAAAGTTGCTGCAGTTAAAAAGCTCGTAGTTGGATTTCTGGGGTCCGGCGGCGGTCTGCCTCACGGCATGCACTGTGCGCGGGGCTCCTTTTGCTCGAAGGCGGCCGGTGCCCTTCACTGGGTGGCGGTTTCGAATTCGGGACCTTTACTTTGAAAAAATTAGAGTGTTCAAAGCAGGCATTTTGGCTTGGATACATTAGCATGGAATAATAAGATAGGACCTTGATCTATTTTGTTGGTTTATTTATCAAGGTAATGATTAATAGGGATAGTTGGGGGTATTCGTATTCAATTGTCAGAGGTGAAATTCTTGGATTTATGGAAGACGAACTACTGCGAAAGCATTTACCAAGGATGTTTTCA	0	0	0	0	0	0	0	2	0	0	99	24	0	0	0	0	0	0	0	0	0	0	0	0	0	0	0	0	0	0	0	0	0	0	0	0	0	0	125	N	86.4	JN825671.1.1015_U	Eukaryota	Obazoa	Choanoflagellida	Choanoflagellatea	Craspedida
528	b3577484fefb84b1842df7d3beceb350	AGCTCCAATAGCGTATATTTAAGTTGTTGCAGTTAAAAAGCTCGTAGTTGGATTTCGGGTGGGTGATAGCGGTCCGGCTCTGCTGTGTACTGCTACTGCCTACCTTTCTGCCGGGGACGGTCTCTTGGGCTTCACTGTCCGGGAATCGGAGTCGGCGAGGTTACTTTGAGTAAATTAGAGTGTTCAAAGCAGGCCTACGCTCTGAATACATTAGCATGGAATAACACGATAGGACTCTGGCCTATCCTGTTGGTCTGTAGGACCGGAGTAATGATTAAGAGGGACAGTCGGGGGCATTCGTATTTCATTGTCAGAGGTGAAATTCTTGGATTTATGAAAGACGAACTACTGCGAAAGCATTTGCCAAGGATGTTTTCA	0	0	0	0	0	0	0	0	0	0	0	0	0	0	0	0	0	0	0	0	0	0	0	3	0	0	4	0	0	0	80	21	0	0	0	14	3	0	125	N	97.9	AB701519.1.1629_U	Eukaryota	Archaeplastida	Chlorophyta	Chlorophyceae	Chlamydomonadales
529	8aac89faafa0e309ea4d982fd1789cb5	AGCTCCAATAGCGTATATTAAAGTTGTTGCGGTTAAAAAGCTCGTAGTTGGATTTCTGCTGAGGACGACCGGTCCGCCCACTGGGTGAGTATCTGGCTCGGCCTTGGCATCTTCTTGGAGAACGTACTGCACTTGACTGTGTGGTGCGGTATCCAGGACCTTTACTTTGAGAAAATTAGAGTGTTTCAAGCAGGCACACGCCTTGAATACATTAGCATGGAATAATACTATAGGACCTTGGTTCTATTTTGTTGGTTTCTAGAACTGAGGTAATGATTGATAGGGATAGTTGGGGGCATTCGTATTTAACTGTCAGAGGTGAAATTCTTGGATTTGTTAAAGACGGACTACTGCGAAAGCATTTGCCAAGGATGTTTTCA	0	0	0	0	1	0	0	0	0	0	0	0	3	0	0	11	0	5	99	6	0	0	0	0	0	0	0	0	0	0	0	0	0	0	0	0	0	0	125	N	98.9	JF730777.1.1698_U	Eukaryota	Alveolata	Dinoflagellata	Dinophyceae	Dinophyceae_X
530	82c96405bf44cf088590d6d8bbea390f	AGCTCTAATAGCGTATATTAAAGTTGTTGCAGTTAAAAAGCTCGTAGTTGGATTTTGAGGTCGATCGGGCGGGCGGCGCAAGTTGCACTGCTTAGGTCGGCTTCTTTCTTCCGTGTGAACAGCGGCATTCACTTGTCGTTGTAATTGCGCGGATCGTTTACTGTGAAAAAATTAGAGTGTTCAAGGCAGGCGTTTGCTTGAATACATTAGCATGGAATAATGGAATAGGACTTCGGACCTATTTTGTTGGTTTCTAGGACCGTCGTAATGATTAATAGGGACAGTTGGGGCCGTTCATATTCCGTAGTCAGAGGTGAAATTCTTGGATTTACGGAAGATGAACTACTGCGAAAGCATTCGGCAAGGATGTTTTCG	0	0	0	0	0	0	0	0	0	0	0	0	0	0	0	71	54	0	0	0	0	0	0	0	0	0	0	0	0	0	0	0	0	0	0	0	0	0	125	N	99.5	DQ244012.1.1770_U,AB771851.1.1669_U,JN547273.1.992_U	Eukaryota	Cryptista	Cryptophyta	Cryptophyceae	Cryptophyceae_X
531	278fc5cfaf5208bb8d84471a276ef6d5	AGCTCCAATAGCGTATATTAAAGTTGTTGCAGTTAAAACGCTCGTAGTCTGATGTAATGGGGACTGGAGTGGGGAGCAGCGATGCTCTTTGCTTTGGTTCTCATCAGGGGGACAGCAATGTCCCAGTTTACTTTGAGGAAATTAGAGTGTTCAAAGCAGGCGATTGCTTGAATACTGCAGCATGGAATAATGGAATAGGACTCGCGTCTTATTTTGTTGGTTTGGAGATGTGAGTAATGATGAATAGGGACAGTTGGGGGCATTGGTATTCAGTAGTCAGAGGTGAAATTCTTGGATTTATGGAAGACGAACTACTGCGAAAGCATTTACCAAGGATGTTTTCA	0	0	0	0	0	0	0	0	0	0	0	0	0	0	0	0	0	0	0	0	0	3	5	2	0	0	0	0	0	0	0	5	27	2	4	67	9	0	124	N	98	KC315815.1.1600_U,JN054670.1.1469_U	Eukaryota	Obazoa	Fungi	*	*
532	6f3b5e26eae93198f33a2f2913e1f136	AGCTCCAATAGCGTATATTAAAGTTGTTGCAGTTAAAACGCTCGTAGTTGAACTTTGGTCTTGGCTGGGCGGTCTTGGCTAATGCCTTGTACTTCTCTGGCTGAGACTTTCCTTCTGGCGAACTATTGTGCTATTTATTTAGTGCGATTGGGAACCAGGACTTTTACTTTGAAAAAATTAGAGTGTTTAAAGCAGGCGTCTGCCCGTATACATTAGCATGGAATAATAAAATAGGACTTTGGTTTTATTTTGTTGGTTTTCGAAACCGAAGTAATGATTAATAGGGATAGTTGGGGGCGTTACTATTCAGGAGTCAGAGGTGAAATTCTTGGATTTCCTGAAGAGTATCTACTGCGAAGGCATTCGCCAAGGATGTTTTCA	0	0	0	0	0	0	0	0	1	0	0	0	18	0	0	26	56	7	2	6	8	0	0	0	0	0	0	0	0	0	0	0	0	0	0	0	0	0	124	N	98.2	GQ995444.1.1097_U	Eukaryota	Obazoa	Fungi	Chytridiomycota	Chytridiomycotina
533	58c68b89721d975978f452e9c5611de8	AGCTCCAATAGCGTATACTAAAGTTGTTGCAGTTAAAAAGCTCGTAGTTGGATTTCTGGCTGCGTACCCAGGTCCGCCCCTCACGGGGTGTGTACAAGGTGTTCGTGGCCATCATCGGGGAGATCATATCTGGTATTCACTTGTTGGGTATGGAATCCCCGTCATTTACTGTGAGCAAACTAGAGTGTTCAAAGCAGGCTTATGCCGTTGAATACATTAGCATGGAATAATAAGATATGACCTTGGTCTATTTTGTTGGTTTGTATTCCAAGGTAATGATTAATAGGGACAGTTGGGGGTATTCGTATTCAATTGTCAGAGGTGAAATTCTTGGATTTATGGAAGACGAACTACTGCGAAAGCATTTACCAAATATGTTTTCA	0	0	0	0	0	0	0	0	0	0	0	0	0	0	0	0	0	0	0	0	124	0	0	0	0	0	0	0	0	0	0	0	0	0	0	0	0	0	124	N	98.2	HF549059.1.1668_U,HG315742.1.1694_U	Eukaryota	Stramenopiles	Ochrophyta	Chrysophyceae	Chrysophyceae_X
534	20170e51a2b254c4e2e961d2b0ef8055	AGCTCCAATAGCGTATATTAAAGTTGTTGCGGTTAAAAAGCTCGTAGTTGGATTTCTGCTGAGGATGACCGGTCCGCCCTCTGGGTGAGTATCTGGCTCAGCTTTGGCATCTTCTTGAAAAATGTGTCTGCACTTGACTGTGTGGTGCGGTATTCAAGACATTTACTTTGAGGAAATTAGAGTGTTTCAAGCAAGCGAGTGCTTTGAATACATTAGCATGGAATAATAACATAGGACCTCAGTTCTATTTTGTTGGTTTCTAGAATTGAGGTAATGATTGATAGGGATAGTTGGGGGCATTCGTATTTAATTGTCAGAGGTGAAATTCTTGGATTTGTTAAAGACGGACTACTGCGAAAGCATTTGCCAAGGATGTTTTCA	0	0	0	0	0	0	0	0	0	0	0	0	0	0	0	102	0	3	19	0	0	0	0	0	0	0	0	0	0	0	0	0	0	0	0	0	0	0	124	N	100	HQ191317.1.1762_U,HQ191324.1.1763_U	Eukaryota	Alveolata	Dinoflagellata	Dinophyceae	Suessiales
535	0f43b1583daef3c576c9d3c82e76c8d4	AGCTCCAATAGCGTATATTAAAGTTGTTGCAGTTAAAAAGCTCGTAGTTGAAGTTTGATAGAGGGATCTGTGTGAGTCGCAAGACTTGACACTGATTCTTCTTCATCTAGGGGAGACTGTGCCGTAAGGTGCAGGTCCTCCCCAAGTTACTGTGAAGAAATTAGAGTGTTTAAAGCAGGCGATAGCTTGAATACATCAGCATGGAATAACAATAAGGCCTTGCGTCTTTTTGTTGGTTTGGGGACGAAAGAAATGATTAATAGGAACAGTTGGGGGCATTAGTATTCAGTAGTCAGAGGTGAAATTCTTGGATTTATGAAAGACGAACTACTGCGAAAGCATTTGCCAAGGATGTTTTCA	0	0	0	0	0	0	0	0	0	0	0	0	0	0	0	0	0	0	0	0	0	3	41	62	0	4	0	0	0	0	0	0	0	0	4	2	1	6	123	N	81.7	JN825686.1.1032_U	Eukaryota	Obazoa	Fungi	Cryptomycota	Cryptomycotina
536	7ab1ea165de30cfdca7ecce66771c4fe	AGCTCCAATAGCGTATATTAAAGTTGCTGCAGTTAAAAAGCTCGTAGTTGGATTTCTGGCCTGGTGTGCCTGGCCCGCCAGCGTTAGCTGTGTGAGTGTCGGGACGCGCCTGCCATCCTTCTAGAGAACATACTTACCTTTCATTAGGCCGAGTATGCCATCTAGATCTTTTACTTTGAAAAAATTAGAGTGTTTAAAGCAGGCTTTTGCTATGAATACATTAGCATGGAATAATAATTTAGGACTTCGGTTCTATTTTGTTGGTTTCTAGAACTGAAGTAATGATTGATAGGGATAGTTGGGGGTGCTAGTATTCAGTGGCCAGAGGTGAAATTCTCGGATTCACTGAAGACTAACTTATGCGAAAGCATTCACCAAGGATGTCTTCT	0	0	0	0	0	0	0	0	6	59	0	0	4	4	0	0	2	0	4	43	1	0	0	0	0	0	0	0	0	0	0	0	0	0	0	0	0	0	123	N	99.5	EU709247.1.1082_U,AY620256.1.1081_U	Eukaryota	Rhizaria	Cercozoa	Filosa-Sarcomonadea	Glissomonadida
537	dda497dc62709a00fadbd41046e4686f	AGCTCCAATAGCGTATATTAAAGTTGTTGCGGTTAAAAAGCTCGTAGTTGGATTTCTGCCAAGGACGACCGGTCCGCCCTCTGGGTGAGTATCTGGCTCGGCCCAGGCATCTTCTTGGAGAACGTGACTGCGCTTGACTGTGTGGTGCGGAACTCAAGACATTTACTTTGAGAAAATTAGAGTGTTCCAAGCAGGCACATGCCTTGAATACATTAGCATGGAATAATACCATAGGATTTTGGTTCTATTTTGTTGGTTTCTAGAGCTGAGGTAATGATTGATAGGGATAGTTGGGGGCATTCGAATTTAACTGTCAGAGGTGAAATTCTTGGATTTGTTAAAGACGGACTACTGCAAAAGCATTTGCCAAGGATGTTTTCA	0	0	0	0	0	0	0	0	0	0	0	0	21	70	0	1	17	3	7	4	0	0	0	0	0	0	0	0	0	0	0	0	0	0	0	0	0	0	123	N	95.5	JF730777.1.1698_U	Eukaryota	Alveolata	Dinoflagellata	Dinophyceae	Dinophyceae_X
538	08b1868dc03c413e316fca6a71f7d152	AGCTCCAATAGCGTATATTAAAGTTGTTGCGGTTAAAAAGCTCGTAGTTGGATTTCTGCTGAGGATGACCGGTCCGCCCTCTGGGTTGGTATCTGGCTCAGCTTTGGCATCTTCTTGGAGAACGTTGCTGCACTTGACTGTGTGGCGCGGTATTCAAGACTTTTACTTTGAGGAAATTAGAGTGTTTCAAGCAAGCGCACGCTTTGAATACATTAGCATGGAATAATAAGATAGGACCTCAGTTCTATTTTGTTGGTTTCTAGAGCTGAGGTAATGATTGATAGGGATAGTTGGGGGCATTCGTATTTAATTGTCAGAGGTGAAATTCTTGGATTTGTTAAAGACGGACTACTGCGAAAGCATTTGCCAAGGATGTTTTCA	0	0	0	0	0	0	0	0	0	0	0	0	42	4	0	36	0	26	4	10	0	0	0	0	0	0	0	0	0	0	0	0	0	0	0	0	0	0	122	N	97.1	LC068840.1.1783_U,LC068841.1.1783_U	Eukaryota	Alveolata	Dinoflagellata	Dinophyceae	Suessiales
539	e614dca6beca71c68331b5eead3f314f	AGCTCCAATAGCGTATATTAAAGTTGTTGCAGTTAAAAAGCTCGTAGTTGGATTTCTGGGCCTTGGTGATGGTTCGCCGCAAGGTGTATACTGTCGCTGGGGCCCATCCTCTCGAAGACGGGGCGTGCTCTTTACCGGGTGCGTCTTGGACTCGAGACTTTTACTTTGAAAAAATTAGAGTGTTCAAAGCAGGCTTACGCTTGAATACTTCAGCATGGAATAATGGAATAGGACTTTGGTCTTATTTTGTTGGTTTCTAGGACCGAAGTAATGATTAATAGGGACAGTTGGGGGCATTAGTATTTAATTGTCAGAGGTGAAATTCTTGGATTTATGAAAGACTAACTTCTGCGAAAGCATTTGCCAAGGATGTTTTCA	0	0	0	0	0	0	0	0	0	0	0	0	0	0	0	0	0	0	0	0	0	0	0	19	0	101	0	0	0	0	0	0	0	0	0	0	1	0	121	N	97.1	JN054662.1.1514_U,EU011929.1.1795_U	Eukaryota	Obazoa	Choanoflagellida	Choanoflagellatea	Craspedida
540	3c92f9ae52bfb110331fce329385ea39	AGCTCCAATAGCGTATACTAAAGTTGTTGCAGTTAAAAAGCTCGTAGTTGAATTTCTGGTCGTGGCAGTCGGTCCGCCCCTCACGGGGTGTGCACCTGGCTTCTGCAGCCATCCTCGCGGAGAGCGCGTCTGTCGTTTACTCGTCGGGCGTGGGATCCGCGTCATTTACTGTGAGCAAAATAGAGTGTTCAAAGCAGGCTTAGGCCGTTGAATACATTAGCATGGAATAATAAGATAGGACCTTGGTCTATTTTGTTGGTTTGTACTCCAAGGTAATGATTAATAGGGATAGTTGGGGGTATTCGTATTCAATTGTCAGAGGTGAAATTCTTGGATTTATGGAAGACGAACTACTGCGAAAGCATTTACCAAGGATGTTTTCA	0	0	0	0	0	0	0	0	0	0	0	0	0	1	0	0	0	0	0	0	0	0	0	0	0	0	0	0	0	0	0	0	0	0	0	120	0	0	121	N	99.7	GQ863816.1.1700_U,FR874652.1.1788_U,FR874662.1.1788_U,AF109326.1.1707_U	Eukaryota	Stramenopiles	Ochrophyta	Chrysophyceae	Chrysophyceae_X
541	37730d0755c47f7a55a846b98159520e	AGCTCCAATAGCGTATACTAAAGTTGTTGCAGTTAAAAAGCTCGTAGTTGAATTTCTGAGCAAGAAAATCGGTCCGCTCCTAACGGGGTGTGTACCAGATTTTCTCGTTCATCCTCGGGGAGAGCATATCTGGCATTTAGTTGTCGGGTATGGGATCCTCGTCATTTACTGTGAGCAAAATAGAGTGTTCAAAGCAGGCTTAGGCCGTTGAATACATTAGCATGGAATAATAAGATAAGACCTTGGTCTATTTTGTTGGTTTGCATTCCAAGGTAATGATTAATAGGGATAGTTGGGGGTATTCGTATTCAATTGTCAGAGGTGAAATTCTTGGATTTATGGAAGACGAACTACTGCGAAAGCATTTACCAAGGATGTTTTCA	0	0	0	0	0	0	0	0	0	0	0	0	1	16	0	95	1	4	0	0	4	0	0	0	0	0	0	0	0	0	0	0	0	0	0	0	0	0	121	N	100	AY642748.1.1156_U,JQ967330.1.1653_U,KJ925164.1.1682_U,KJ925236.1.1680_U,KJ925238.1.1600_U,KJ925331.1.1600_U	Eukaryota	Stramenopiles	Ochrophyta	Chrysophyceae	Chrysophyceae_X
542	e5c76594d521c0db16ec9567bbc83bb5	AGCTCCAATAGCGTATATTAAAGTTGTTGCAGTTAAAAAGCTCGTAGTCTGAGTCTTGGCCGGCATTGAGCGTCCGTGGCCTTCACGGTCATGTGCATGCGATATGGCGGCCATTTGTACTTCGGAGGAACACGGGTTTACTTTTCATTAAGTGGCCCGTGGGATTCCGATAGTTTACTTTGAGAAAAATAGAGTGTTCAAAGCAGGCGATTTTGCCTTGAATACATTAGCATGGGATAATGGAATAGGACATTGGTTCTATTTTGATGGTTTACGGACCGATGTAATGATTAATAGGGACAGTTGGGGACATTCATATTCCATGGCTAGAGGTGAAATTCTTGGATTTATGAAAGACTAACTTCTGCGAAAGCATTTGCCAAGGATGTTTTCA	0	0	0	0	0	0	0	64	42	7	1	6	0	0	0	0	0	0	0	0	0	0	0	0	0	0	0	0	0	0	0	0	0	0	0	0	0	0	120	N	93.4	AY749539.1.1586_U,AY749496.1.1582_U	Eukaryota	Haptista	Centroheliozoa	Centroheliozoa_X	Centroheliozoa_XX
543	4e2f7648429bd8295fd77a84950bbeb4	AGCTCCAATAGCGTATACTAAAGTTGTTGCAGTTAAAAAGCTCGTAGTTGACTTTCTGGTCGTGGGCTTCGGTCCGTCCCTCACGGGATGTGTCACTGGAGTTCCGCAGCCATCTTCGGGGCGTTTTCATATCTTCTTCACTGAGGGTATGGGGATCCCCGTCATTTACTGTGAGTAAAATAGAGTGTTCAAAGCAGGCTGTAAGCCGTTGAATATATTAGCATGGAATAATAAGATAAGACTTTGGTCTATTTTGTTGGTTTGTGTCCAAAGAAATGAGCAATAGGGACAGTTGGGGGTATTCGTATTCAATTGTCAGAGGTGAAATTCTTGGATTTATGGAAGACGAACTACTGCGAAAGCATTTACCAAGGATGTTTTCA	0	0	0	0	0	0	0	0	0	0	0	0	0	0	0	0	7	18	95	0	0	0	0	0	0	0	0	0	0	0	0	0	0	0	0	0	0	0	120	N	91.8	AY651093.1.1702_U	Eukaryota	Stramenopiles	Ochrophyta	Chrysophyceae	Chrysophyceae_X
544	af0581487aec3f1eff8d01865bb327b8	AGCTCCAATAGCGTGTACTAATGCTGTTGCAGTTAAATAGTTCGTAGTTGAACTTCTGGTAGGAGCGACCCGGCCCTGGGGCAACCCTTGTTGCTGTGCGTCGTCTCTGGCCATCCTGAGTGGTCTCGGCCACTCTCTTTCACTGTAAATAAAGGTGGACGCTTAGAGTAGAAGCTTCTTCGGAAATTTTTAGTATGGGATGATAAGATAGGCTCTCGGTGCTATTTTGTTGGTTTGCACACCGCGAGAATGGTTAACAGGGACAGTTGGGAGTATCCGTATCAGCCAGCTAGTGGTGAAATACTTGGATTTGGCTGCGACGAACGACTGCGAAGGCATTTACTAAGGATGTTTTCA	0	0	0	0	0	0	0	0	0	0	0	0	0	0	0	120	0	0	0	0	0	0	0	0	0	0	0	0	0	0	0	0	0	0	0	0	0	0	120	N	93.9	JN547303.1.1573_U	Eukaryota	Stramenopiles	Sagenista	Labyrinthulomycetes	Thraustochytrida
545	c2544839d483ee28794b1dbc02d1b3a7	AGCTCCAGGAGCGTATACTAAAGTTGTTGTGGTTAAAAAGCTCGTAGTTGAATGTGATGTGGGGGGCCAATACGGGTGGTGTGCGGCCGTGAGGTCGCATCATCCGCCCATCCTCCCACTTTCTGGGCACGTGCACCTTCGGCGCACGCGCCCTCCATTACTGTGAACAAATCGAAGCGTTCCAAGCAGGCTCACGCCGTGAACACTCCAGCATGGAATAATGCAGTAGGACTTGCGCCTATTGGTTGGCAGGTAGCGCGAAAGTAATGATGGATAGGGACGGATCGGGGGTGCCAGTATTGCCCGGCCAGCGGTGAAATGCGGTGATTCGGGCAAGACTAACGATTGCGAAAGCATTCACCAAGGACGTCTTCT	0	0	0	0	0	0	0	7	15	53	3	41	0	0	0	0	0	0	0	0	0	0	0	0	0	0	0	0	0	0	0	0	0	0	0	0	0	0	119	N	69.1	HQ869005.1.902_U,HQ868632.1.886_U,JQ222997.1.1650_U	Eukaryota	Rhizaria	Cercozoa	Filosa-Thecofilosea	Cryomonadida
546	2fd21273e4e6cc506f7e72d6251b368c	ATCACTGATAGCTTTCTCTTATGTTGTTGCAGTTAAAAAGCTCGTAGTTGGATTTCGGGTGGGGCCTGCCGGTCCGCCGTTTCGGTGTGCACTGGCAGGGCCCACCTTGTTGCCGGGGACGGGCTCCTGGGCTTCACTGTCCGGGACTCGGAGTCGGCGCTGTTACTTTGAGTAAATTAGAGTGTTCAAAGCAGGCCTACGCTCTGAATACATTAGCATGGAATAACACGATAGGACTCTGGCCTATCCTGTTGGTCTGTAGGACCGGAGTAATGATTAAGAGGGACAGTCGGGGGCATTCGTATTTCATTGTCAGAGGTGAAATTCTTGGATTTATGAAAGACGAACTACTGCGAAAGCATTTGCCAAGGATGTTTTCA	0	0	0	0	0	0	0	0	0	0	0	0	0	0	0	0	0	0	0	0	0	0	0	0	0	0	0	2	0	0	0	0	0	0	0	3	2	112	119	N	97.1	FM205834.1.1779_U,JN051664.1.1055_U,JX097061.1.1770_U,HQ702283.1.1630_U,KC416208.1.1367_U,FM205862.1.2098_U,FM205860.1.1779_U,X72854.1.1797_U,DD279065.1.1783_U,JX889639.1.1751_U,FM205862.1.2098_UC,X62441.1.1797_U,GQ122369.1.1672_U,HQ702288.1.1630_U,FJ946888.1.1670_U,KC416209.1.1514_U,AY197628.1.1759_U,FM205883.1.2379_UC,AB162915.1.3271_G,AB162915.1.3271_R,JX097057.1.1770_U,FM205861.1.1779_U,X7270…	Eukaryota	Archaeplastida	Chlorophyta	Trebouxiophyceae	Chlorellales
547	04a817adf5534422a1d26b8686ad3682	AGCTCCAATAGCGTATATTAAAGTTGTTGCAGTTAAAAAGCTCGTAGTCTGAGTCTTGGCCGGCATTGAGCGTCCGTGGCCTTCACGGTCATGTGCATGCGATATGGCGGCCATTTGTACTTCGGAGGAACACGGGTTTACTTTTCATTAAGTGGCCCGTGGGATTCCGATAGTTTACTTTGAGAAAAATAGAGTGTTCAAAGCAGGCGATTTTGCCTTGAATACATTAGCATGGGATAATGGAATAGGACATTGGTTCTATTTTGTTGGTTTCTAGGACCGAAGTAATGATTAATAGGGACAGTTGGGGGCATTAGTATTTAATTGTCAGAGGTGAAATTCTTGGATTTATGAAAGACTAACTTCTGCGAAAGCATTTGCCAAGGATGTTTTCA	0	2	0	0	0	0	0	58	58	1	0	0	0	0	0	0	0	0	0	0	0	0	0	0	0	0	0	0	0	0	0	0	0	0	0	0	0	0	119	N	90.2	AY749539.1.1586_U,AY749601.1.1576_U	Eukaryota	Haptista	Centroheliozoa	Centroheliozoa_X	*
548	131a6a2bf4d3ae125dab424f56cd9960	AGCTCCAATAGCGTATATTTAAGTTGTTGCAGTTAAAAAGCTCGTAGTTGGATTTCGGGTGGGTTCTAGCGGTCCGCCTCTGGTGTGTACTGCTATGGCTCACCTTTCTGCTGGGGACACGCTCTTGGGCTTAACTGTCCGGGACGTGGAATCAGCGATGCTACTTTGAGTAAATTGGAGTGTTCAAAGCAGGCGTACGCTATGAACATATTAGCATGGAATAGCACGATAGGACTCTGGCCTATCTTGCTGGTCTGTAGGACCGGAGTAATGATTAAGAGGGACAGTCGGGGGCATTCGTATTTCATTGTCAGAGGTGAAATTCTTGGATTTATGAAAGACGAACTTCTGCGAAAGCATTTGCCAAGGATGTTTTCA	0	2	1	3	0	0	0	0	0	0	0	0	0	0	0	109	0	2	1	0	0	0	0	0	0	0	0	0	0	0	0	0	0	0	0	0	0	0	118	N	97.6	HQ219445.1.1755_U,HQ219393.1.1755_U,HQ219375.1.1755_U	Eukaryota	Archaeplastida	Chlorophyta	Chlorophyceae	Chlamydomonadales
549	42dc4dc5616064eeaacbdba5549dc797	AGCTCCAATAGCGTATATTAAAGTTGTTGCAGTTAAAAAGCTCGTAGTTGAATTTCTGGGTATTAACTTTCGGTCCGGTGGCTTAGTCTACTGTGTACTGTTAATGTTGTATCCATCTTAGTAGTGAGTGTTACTGGCATTTATTTGTTGGTAGCAGGAGCTGCTTCGTTTACTGTGAAAAAATTAGAGTGTTTAAAGCAGGCGTTACGCCTTGAATACTTCAGCATGGAATAAAAAGATAGGACTTTGGTGCTATTTTATTGGTTTGCACACCAAGTAATGATTAATAGGGATAGTTGGGGGTATTCATATTTGATTGTCAGAGGTGAAATTCTTGGATTTATAAAAGATGAACTTATGCGAAAGCATTTACCAAGGATGTTTTCA	0	0	2	0	0	42	0	0	0	62	0	0	1	0	0	0	9	0	2	0	0	0	0	0	0	0	0	0	0	0	0	0	0	0	0	0	0	0	118	N	92	HQ866300.1.896_U,HM369694.1.1236_U,HM369704.1.1236_U,HM369706.1.1236_U	Eukaryota	Stramenopiles	Opalozoa	MAST-12	MAST-12A
550	8b4334f4db30f068274bdb86632c041c	AGCTCCAATAGCGTATATTAAAGTTGTTGCAGTTAAAAAGCTCGTAGTTGAATTTCTGCGTGGCCCTCTGGCTCCGCTTCGGTGTGAATTGGAGGGCCGCGCATCCCTTGGCGGGTGGCCTGTGCTTTACTGTGCAGGTTTGTCCGCCATCCTTTACTGTGAAAAAATTAGAGTGTTTAAAGCAGGCCTTTGGCTTGAATATATTAGCATGGAATAATGAGATAGGACTTCGGTGCTATTTTGTTGGTTGCGTACCGAGGTAATGATTAATAGGGACAGTTGGGGGTATTCATATTCAGTTGTCAGAGGTGAAATTCTTGGATTTACTGAAGATGAACAACTGCGAAAGCATTTACCAAGGATGTTTTCA	0	0	0	0	0	0	0	0	0	0	0	0	29	67	0	17	0	0	0	2	3	0	0	0	0	0	0	0	0	0	0	0	0	0	0	0	0	0	118	N	98.6	EF196740.1.952_U	Eukaryota	Stramenopiles	Opalozoa	Bicoecea	Pseudodendromonadales
551	36d67a513a311259e7781dab244448d7	AGCTCCAGTAGCGTATATTAAATTTGTTGCGGTTAAAACGCTCGTAGTTTGATATGGTCCCTTCAAAGTACATTTATGTGCTTGAGGGATTAATGTTATTACAACATATTACCTTGAGAAAAATAGATTGTTTAAAGTACGTATTCTGCATGTATAAATTAGCATGGAATAATTTTTAATTATAACCTTTTCTGTGTAGGTCTACAGGTTATTTTAAGATAAATAGAAGCAGTTGGGGGTATTTGTATTTAACAGTTAGAGGTGAAATTCTTGGATTTGTTAAAGACATGCTGATGCGAAAGCATTTACCAAGGATGTTTTCA	0	0	0	0	0	0	0	0	0	0	0	0	28	79	0	11	0	0	0	0	0	0	0	0	0	0	0	0	0	0	0	0	0	0	0	0	0	0	118	N	71.2	AB555711.1.1555_U	Eukaryota	Alveolata	Ciliophora	Litostomatea	Trichostomatia
552	97190cd327f8513eca962e8f6d6f6209	AGCTCTAATAGCATATATTAAAGTTGTTGCAGTTAAAAAGCTCGTAGTCGGATTTTGGGCGCGTGTGAACTGTCAGCCTCTGGTTGGACGGTGCGCGCGTGCCTTTCTGCTTGGGAGCCCCATGGTGGTTAATTCTGTCGTGGTGGGTCACAGGCCGTTTACTTTGAAAAAATTAGAGTGTTCAAAGCAGGCTGTTGCTTGAATAGATTAGCATGGAATAATGGAATAGGACCTTGGTGCTATTTCGTTGGTTATGGGACTGGGGTAATGATTAATAGGGATAGTTGGGGGTATTCGTATTCAATTGTCAGAGGTGAAATTCTTGGATTTATGGAAGACGAACTACTGCGAAAGCATTTACCAAGGATGTTTTCA	0	9	8	4	1	16	9	0	0	0	21	22	2	3	1	12	4	4	0	0	1	0	0	0	0	0	0	0	0	0	0	0	0	0	0	0	0	0	117	N	95.5	JN547317.1.953_U,HM135077.1.1701_U,AJ007280.1.1751_U,JN547315.1.938_U,JQ230002.1.1682_U,HM135076.1.1702_U,JN547308.1.938_U,JX490049.1.1471_U,AY919686.1.1697_U,JN547287.1.938_U,JX490050.1.1462_U,AM051189.1.1684_U,AY919727.1.1698_U,KC928309.1.1706_U,HM135074.1.1702_U,JQ230004.1.1475_U,JX490048.1.1471_U,EF196801.1.897_U,HQ219448.1.1730_U,JN547288.1.989_U,AB771884.1.1629_U,GU067870.1.1764_U,JN090891.…	Eukaryota	Cryptista	Cryptophyta	Cryptophyceae	Cryptomonadales
553	e0a1de6c660a6a4d51c2c8b978cd542c	AGCTCCAATAGCGTATATTTAAGTTGCTGCAGTTAAAAAGCTCGTAGTTGGATTTCGGGTGGGGCCTACCGGTCCGCCGTTTCGGTGTGCACTGGCAGGGCCCACCTTGTTGCCGGGGACGGGCTCCTGGGCTTCACTGTCCGGGACTCGGAGTCGGCGAAGTTACTTTGAGTAAATTAGAGTGTTCAAAGCAGGCATACGCTCTGAATACATTAGCATGGAATAACACGATAGGACTCTGGCCTATCTTGTTGGTCTGTAGGACCGGAGTAATGATTAAGAGGGACAGTCGGGGGCATTCGTATTTCATTGTCAGAGGTGAAATTCTTGGATTTATGAAAGACGAACTACTGCGAAAGCATTTGCCAAGGATGTTTTCA	0	3	21	4	3	0	0	1	0	0	0	3	0	4	23	24	1	9	1	18	2	0	0	0	0	0	0	0	0	0	0	0	0	0	0	0	0	0	117	N	99.7	AY543040.1.1796_U,AY543039.1.1796_U,AY543041.1.1796_U,AY195973.1.1796_U,AY543042.1.1752_U	Eukaryota	Archaeplastida	Chlorophyta	Trebouxiophyceae	Chlorellales
554	a66aa188be7fa50ef34f40963814bbe8	AGCTCCAATAGCGTATATTAAAGTTGTTGCAGTTAAAACGCTCGTAGTCTGATGTAATGGGGACTGGAGTGGGGAGCAGCGATGCTCTTTGCTTTGGTTCTCATCAGGGGGACAGCAATGTCCCAGTTTACTTTGAGGAAATTAGAGTGTTCAAAGCAGGCGATTGCTTGAATACTGCAGCATGGAATAATGGAATAGGACTCGCGTCTTATTTTGTTGGTTTGGAGATGTGAGTAATGATGAATAGGGACAGTTGGGGGCATTGGTATTCAGTAGTCAGAGGTGAAATTCTAGGATTTGACAAAGACTAACAAATGCGAAAGCATTTGCCAAGGATGTTTTCA	0	0	0	0	0	0	0	0	0	0	0	0	0	0	0	0	0	0	0	0	0	0	0	0	0	0	0	0	0	0	0	1	1	0	25	85	5	0	117	N	97.4	KC315815.1.1600_U,JN054670.1.1469_U	Eukaryota	Obazoa	Fungi	*	*
555	7b46c45b2ddedd735f3803d6dace90d3	AGCTCCACTAGCGTATATTAAAGTTGTTGCAGTTAAAAAGCTCGTAGTTGAACTTCTGGTTGTGCGCCAGTGGTCGGTCTTCGATCGCCCTGGGTGCAGCCATCCGTCTGCAAACTTTTACATCCTTAACTGGTTTGTCTAAGGGAGCAGGCATTTTACTTTGAAAAAATTAGAGTGTTTAAGGCAGGCACTAGCCGCTGAATACATTAGCATGGAATAATGGAATAGGACGCCTTGTCCATTTGATTGGTTATTGGACTTGCGTAATGATTAATAGGGACAGTTGGGGGCATTAGTATTTAATTGTCAGAGGTGAAATTCTTGGATTTATTAAAGACTAACTTATGCGAAAGCATTTGCCAAGGATGTTTTCA	0	0	0	1	0	0	0	0	0	0	0	0	0	0	0	0	0	0	0	0	0	2	5	1	2	0	0	7	0	0	98	1	0	0	0	0	0	0	117	N	100	EU032356.1.1751_U,JN705536.1.1361_U,DQ442851.1.903_U,KX853100.1.1679_U	Eukaryota	Alveolata	Ciliophora	Oligohymenophorea	Scuticociliatia_2
556	abbc071938c24a4bedbcb416c25ff5b1	AGCTCCAATAGCGTATATTTAAGTTGCTGCAGTTAAAAAGCTCGTAGTTGGATTTCGGGTGGGGCCTGCCGGTCCGCCGTTTCGGTGTGCACTGGCAGGGCCCACCTTGTTGCCGGGGACGGGCTCCTGGGCTTCACTGTCCGGGACTCGGAGTCGGCGCTGTTACTTTGAGTAAATTAGAGTGTTCAAAGCAGGCCTACGCTCTGAATACATTAGCATGGAATAACACGATAGGACTCTGGCCTATCCTGTTGGTCTGTAGGACCGGAGTAATGATTAAGAGGGACAGTCGGGGGCATTCGTATTTCATTGTCAGAGGTGAAATTCTTGGATTTGTTAAAGATGAACTACTGCGAAAGCATTTACCAAGGATGTTTTCA	0	0	0	0	0	2	0	0	0	0	0	0	0	0	0	0	0	0	0	0	0	0	0	12	0	26	0	0	0	2	54	5	0	0	15	1	0	0	117	N	98.9	FM205834.1.1779_U,JN051664.1.1055_U,JX097061.1.1770_U,HQ702283.1.1630_U,KC416208.1.1367_U,FM205862.1.2098_U,FM205860.1.1779_U,X72854.1.1797_U,DD279065.1.1783_U,JX889639.1.1751_U,FM205862.1.2098_UC,X62441.1.1797_U,GQ122369.1.1672_U,HQ702288.1.1630_U,FJ946888.1.1670_U,KC416209.1.1514_U,AY197628.1.1759_U,FM205883.1.2379_UC,AB162915.1.3271_G,AB162915.1.3271_R,JX097057.1.1770_U,FM205861.1.1779_U,X7270…	Eukaryota	Archaeplastida	Chlorophyta	Trebouxiophyceae	Chlorellales
557	8a71342c73c7f3deec46fec6460f9a09	AGCTCCAATAGCGTATATTAAAGTTGTTGCAGTTAAAAAGCTCGTAGTTGGATTTCAAGAGACGCAGCATGGATAACATGTCTGCCCTCTACCAGTCTTAGACTGTTACTGTGAGAAAATTAGAGTGTTTCAAGCAGGCTGTTGCAGGAATACATTAGCATGGAATAACGAGTGTGTCTAGAATCTTGGTTAATTCTAGATTACGATTAATAGGGACAGTTGGGGGCATTAGTATTTAATTGTCAGAGGTGAAATTCTTGGATTTGTTAAAGACTAACGTATGCGAAAGCATTTGCCAAGGATGTTTTCA	0	0	0	0	0	0	0	0	0	0	0	0	2	1	0	56	37	11	9	0	0	0	0	0	0	0	0	0	0	0	0	0	0	0	0	0	0	1	117	N	100	LN870161.1.1070_U	Eukaryota	Alveolata	Ciliophora	Litostomatea	Litostomatea_X
558	f3b678a72c88b1038f0313b97ad67323	AGCTCCAATAGCGTATATTAAAGTTGCTGCAGTTAAAAAGCTCGTAGTTGGATTTCTGGCCTGAAACATTTTGTCGGCCACGGTTTCGTGTGTTAGTGCATTATGTTCTGGCCATCCTTCCAATCGCTATTTACCTTTCTTCATTGATTGGTAAGTGGTATTGGATCTTTTACTTTGAAAAAATTAGAGTGTTTCAAGCAGGCTTTATGCTATGAATACATTAGCATGGAATAATAATTTAGGACTTCGGTTCTATTTTGTTGGTTTCTAGGACTGAAGTAATGATTGATAGGGATAGTTGGGGGTGCTAGTATTCAGCGGCCAGAGGTGAAATTCTCGGATTCGCTGAAGACTAACTTATGCGAAAGCATTCACCAAGGATGTCTTCT	0	0	0	0	0	0	0	0	0	0	0	0	0	0	0	0	0	0	0	0	0	4	0	112	0	0	0	0	0	0	0	0	0	0	0	0	0	0	116	N	100	HM536168.1.2166_U,AY496043.1.1552_U,AY965866.1.2086_U,HM536169.1.2182_U	Eukaryota	Rhizaria	Cercozoa	Filosa-Sarcomonadea	Glissomonadida
559	e76349a03ae9ca46bf947c7faf44b700	AGCTCCAATAGCGTATATTTAAGTTGTTGCAGTTAAAAAGCTCGTAGTTGGATTTCGGGTGGGTTCTAGCGGTCCGCCTCTGGTGAGTACTGCTAAGGCCTACCTTTCTGCCGGGGACGGGCTCCTGGGATTCATTTCTCGGGACTCGGAATCGGCGAGGTTACTTTGAGTAAATTAGAGTGTTCAAAGCAGGCTTACGCCAGAATACTTTAGCATGGAATAACACGATAGGACTCTGGCCTATCTTGTTGGTCTGTAGGACCGGAGTAATGATTAAGAGGGACAGTCGGGGGCATTCGTATTTCATTGTCAGAGGTGAAATTCTTGGATTTATGAAAGACGAACTACTGCGAAAGCATTTGCCAAGGATGTTTTCA	0	0	0	0	0	0	0	0	0	0	0	0	0	0	0	0	0	0	0	0	0	0	0	0	0	0	0	0	0	0	9	97	1	1	0	8	0	0	116	N	98.4	FR865590.1.1757_U	Eukaryota	Archaeplastida	Chlorophyta	Chlorophyceae	Chlamydomonadales
560	dedb7b4a0d399c06a95f996871ae1322	AGCTCCAATAGCGTATACTAAAGTTGTTGCAGTTAAAAAGCTCGTAGTTGAATTTCTGATTATGAAAATAAGTCCATTCTTTATTGAATGTGTACTATTATTTTATATAATCATCCTTGAAAAGATTATTATGGATATTAATTTATCTATTATAAGATTTTCATCATTTACTGTGAGCAAAATAGAGTGTTCAAAGCAGGCTTAGGCCGTTGAATACATTAGCATGGAATAATAAGATAGGACCTTGATCTATTTTGTTGGTTTATTTATCAAGGTAATGATTAATAGGGATAGTTGGGGGTATTCGTATTCAATTGTCAGAGGTGAAATTCTTGGATTTATGGAAGACGAACTACTGCGAAAGCATTTACCAAGGATGTCTTCT	0	0	0	0	0	0	0	20	20	3	18	54	0	0	0	0	0	0	0	0	0	0	0	0	0	0	0	0	0	0	0	0	0	0	0	0	0	0	115	N	99.5	AB168053.1.1758_U,AB749138.1.1674_U,JQ967311.1.1665_U,JQ967314.1.1663_U	Eukaryota	Stramenopiles	Ochrophyta	Chrysophyceae	Chrysophyceae_X
561	e6317b5664eb8885fb4c1f8795533590	AGCTCCAAAAGCGTATATTAAAGTTGTTGCAGTTAAAAAGCTCGTAGTTGAATTTCAGGGGCTTTCTGCTGGATTCGGTTCATTCCGCGATTCGGCAGAAGCTCTTCCTTTGAGTGTTGCCTTCCCTTTACTGGGCGGGTTTTCCCTCATCCCTTTACTGTGAAAAAATTAGAGTGTTTAAAGCAAGCTTAGCTTGAATACATTAGCATGGAATAATAAGATAGGACTCCGGTGCTATTTTGTTGGTTGCGTACCAGGGTAATGATTAATAGGGACAGTTGGGGGTATTCATATTCTATTGTCAGAGGTGAAATTCTTGGATTTTTAGAAGATGAACAACTGCGAAAGCATTTACCAAGGATGTTTTCA	0	0	0	0	0	0	0	0	0	0	0	0	0	75	1	38	0	1	0	0	0	0	0	0	0	0	0	0	0	0	0	0	0	0	0	0	0	0	115	N	91.4	AY919737.1.1683_U	Eukaryota	Stramenopiles	Opalozoa	Bicoecea	Pseudodendromonadales
562	6a5fd52235b30bb6d33de348b2020059	AGCTCCAATAGCGTATATTAAAGTTGTTGCAGTTAAAAAGCTCGTAGTTGGATTTGTGGCGTACGGTGTGTCCCGGGCACTTGTTGTCTGAGTGACCTGCTGTTGCCATCCTTGGGTGGAACCTGTGTGGCATTAGGTTGTCGTGCAGGGGATGCCCATCATTTACTGTGAAAAAATTAGAGTGTTCAAAGCAGGCTTATGCCGTTGAATATATTAGCATGGAATAATGAGATAGGACTTTTTTGCTATTTTGTTGGTTTGCGCAAAGAGGTAATGATTAATAGGGACAGTTGGGGGTATTCGTATTCCATTGTCAGAGGTGAAATTCTTGGATTTCTGGAAGACGAACTACTGCGAAAGCATTTACCAAGGATGTTTTCA	0	0	18	1	4	7	1	31	16	24	0	11	0	0	1	0	0	0	0	0	0	0	0	0	0	0	0	0	0	0	0	0	0	0	0	0	0	0	114	N	99.5	AM501991.1.1745_U	Eukaryota	Stramenopiles	Ochrophyta	Bacillariophyta	Bacillariophyta_X
563	aee55c77425404a78966f35d933586a6	AGCTCCAATAGCGTATACTAAAGTTGTTGCAGTTAAAAAGCTCGTAGTTGAATTTCTGATTATGAAAATAAGTCCATTCTTTATTGAATGTGTACTATTATTTTATATAATCATCCTTGAAAAGATTATTATGGATATTAATTTATCTATTATAAGATTTTCATCATTTACTGTGAGCAAAATAGAGTGTTCAAAGCAGGCTTAGGCCGTTGAATACATTAGCATGGAATAATAAGATAGGACCTTGATCTATTTTGTTGGTTTATTTATCAAGGTAATGATTAATAGGGACAGTTGGGGACATTCATATTCCATGGCTAGAGGTGAAATTCTTGGATTCATGGAAGATGAACTACTGCGAAAGCATTTGTCAAAGATGTTTTCA	0	0	0	0	0	0	0	45	51	0	8	10	0	0	0	0	0	0	0	0	0	0	0	0	0	0	0	0	0	0	0	0	0	0	0	0	0	0	114	N	96.6	AB168053.1.1758_U,AB749138.1.1674_U,JQ967311.1.1665_U,JQ967314.1.1663_U	Eukaryota	Stramenopiles	Ochrophyta	Chrysophyceae	Chrysophyceae_X
564	f4dd2c16e958acc266b66651bae3d8e7	AGCTCCAATAGCGTATATTAAAGTTGTTGCAGTTAAAAAGCTCGTAGTTGGATTTCTGGTAGGACGTGGATGTCGGCTTGATGCTGTGCAGAAATATCTTACCATCCTTCTGTTAACTCGTCATGGCATTTACTTGCCGGGCGAGGGCTCAGATATTTTACCTTGAGAAAATTAGAGTGTTTCAGGCAGGCTAGCGTCGGAATACATTAGCATGGAATAATGGAATAGGACTTATACCTCTTCTGTTGGTCTAAGGGGTGCAAGTAATGATTAATAGGGATAGTTGGGGGCATTAGTACTTAACTGTCAGAGGTGAAATTCTCGGATTTGTTAAAGACTAACCTATGCGAAAGCATTTGCCAAGGATGTTTTCA	0	0	0	0	0	0	0	0	0	0	0	0	0	0	0	0	0	0	0	1	111	0	0	0	0	0	0	0	0	0	0	0	0	0	0	0	0	2	114	N	94.9	JX567482.1.1535_U	Eukaryota	Alveolata	Ciliophora	Spirotrichea	Tintinnida
565	d51bdb37c2922dbea4c23d5db6323268	AGCTCCAATAGCGTATACTAAAGTTGTTGCAGTTAAAAAGCTCGTAGTTGAATTTCTGGTCTCGAACATCGGTCTGCCTCAAACGAGGTATGTACCAGTTGTTTGAATCCATCCTCGGGGAAAACGTATCTGTCATTTAATTGATGGACGCGGGGTCCCCGTCATTTACTGTGAGCAAAATAGAGTGTTCAAAGCAGGCTTATGCCGTTGAATACATTAGCATGGAATAATAAAATAGGACCTTGGTCTATTTTGTTGGTTTGTATTCCAAGGTAATGATTAATAGGGATAGTTGGGGGTATTCGTATTCAATTGTCAGAGGTGAAATTCTTGGATTTATGGAAGACGAACTACTGCGAAAGCATTTACCAAATATGTTTTCA	0	0	0	0	0	0	0	0	0	0	0	0	0	0	0	0	0	0	0	0	114	0	0	0	0	0	0	0	0	0	0	0	0	0	0	0	0	0	114	N	98.4	AY919777.1.1720_U,EF165131.1.1723_U	Eukaryota	Stramenopiles	Ochrophyta	Chrysophyceae	Chrysophyceae_X
566	1eb4bbc89b8b46a69bd22c912ec94280	AGCTCCAATAGCGTATACTAAAGTTGTTGCAGTTAAAAAGCTCGTAGTTGAATTTCTGGTCGTGGCAGCTGGTCCGCTTCGAAAGAAGTTGTGTACCTGGTTGGTTGCGTCCATCCTCGGGGAGAGCTTGTCTGGCATTTAGTTGTTGGGCAAGGGATCCTCGTCATTTACTGTGAGCAAAATAGAGTGTTCAAAGCAGGCTTAGGCCGTTGAATACATTAGCATGGAATAATAAAATAGGACCTCGGTTTATTTTGTTGGTTTGTATTCCAAGGTAATGATTAATAGGGATAGTTGGGGGTATTCGTATTCAATTGTCAGAGGTGAAATTCTTGGATTTATGGAAGACGAACTACTGCGAAAGCATTTACCAAGGATGTTTTCA	0	0	0	0	0	0	0	0	0	0	0	0	0	0	0	21	93	0	0	0	0	0	0	0	0	0	0	0	0	0	0	0	0	0	0	0	0	0	114	N	95.8	AB721018.1.1669_U,AB771855.1.1667_U,AY642735.1.1193_U	Eukaryota	Stramenopiles	Ochrophyta	Chrysophyceae	Chrysophyceae_X
567	90a82a097fce40046047af13bf806edd	AGCTCCAATAGCGTATACTAAAGTTGTTGCAGTTAAAAAGCTCGTAGTTGGATTTCTGGTTGTTCAATTCGGTCTGCTTTGAAAGAAGTATGTACTAGAATTTGATGGCCATCCTCGGAGTATTGTATATCTGGCATTGAGTTGTCGGGTATATGATCTTCGTCATTTACTGTGAGTAAACTAGAGTGTTCAAAGCAGGCTTAGGCCGTTGAATACATTAGCATGGAATAATAAGATAGGACCTTGGTCTATTTTGTTGGTTTATTTTCCAAGGTAATGATTAATAGGGATAGTTGGGGGTATTCGTATTCAATTGTCAGAGGTGAAATTCTTGGATTTATGGAAGACGAACTACTGCGAAAGCATTTACCAAGGATGTTTTCA	0	0	0	0	0	0	0	0	0	0	0	0	0	0	0	110	3	1	0	0	0	0	0	0	0	0	0	0	0	0	0	0	0	0	0	0	0	0	114	N	97.9	AB275091.1.1665_U	Eukaryota	Stramenopiles	Ochrophyta	Chrysophyceae	Chrysophyceae_X
568	43e1f338ab27baa4fcb481bdac7824b1	AGCTCCAATAGCGTATATTTAAGTTGTTGCAGTTAAAAAGCTCGTAGCCGTTAGTAGCATTGCGTGTCACTTTGAGAAAATCGGAGTGTTCAAATCAGGGCCACTGCTGTACGCCACAGCAAAGAATGACATCTCTTCCCGGCGACGGGGAGAATGCAGTATATGGCAGCGCGGGACTGGTGGTACTTGTTGGGGACAGGTGAAATAGGATGATCCAACAAAGACGAACTAAAGCGAAGGCAACCGGTAAGCGCTGTCCAG	0	0	0	0	0	0	0	0	0	0	0	0	0	0	0	0	0	0	0	0	0	0	0	0	0	0	0	0	0	3	0	0	0	0	4	47	17	42	113	N	0	No_hit	No_hit
569	1a0ca35fa62578ad8fe6e1ad26317900	AGCTCCAATAGCGTATATTAAAGTTGTTGCAGTTAAAAAGCTCGTAGTTGGATTTCTGGTGGGGGTCGCTGGTCGGGCCCGCAAGGGCCTGCACCGCTGTGTACTCCTGCCATCCTTGGGGAGAGCCATTCTGGCATTAAGTTGTCGGGGTGGGGATCCTCATCTTTTACTGTGAAAAAATTAGAGTGTTCAAAGCAGGCTTAGGCCGTTGAATACATTAGCATGGAATAATAAGATAGGGCCTTGGTGGTCTATTTTGTTGGTTTGCACGCCAGGGTAATGATTAATAGGGATAGTTGGGGGTATTCGTATTCAATTGTCAGAGGTGAAATTCTTGGATTTATGGAAGACGAACTACTGCGAAAGCATTTACCAAGGATGTTTTCA	0	0	0	0	0	0	0	0	0	0	0	0	5	15	0	62	7	15	3	6	0	0	0	0	0	0	0	0	0	0	0	0	0	0	0	0	0	0	113	N	99.5	KF757247.1.1669_U	Eukaryota	Stramenopiles	Ochrophyta	Eustigmatophyceae	Eustigmatophyceae_X
570	8d71514f2aabb88803ff1434c93923ef	AGCTCCAATAGCGTATATTTAAGTTGTTGCAGTTAAAAAGCTCGTAGTTGGATTTCGGGCGGGTTTCGTCGGTCCGCCTCTGGTGTGCACTGCCGGGACTCGCCTTTCTGTCGAGGACGGGCTCCTGGGCTTTACTGTCTGGGACTCGGGCTCGACGTGGTTACTTTGAGTAAATTAGAGTGTTCAAAGCAGGCGATCGCCCTGAATACATTAGCATGGAATAGCACGATAGGACTCTGGCCTATCTTGCTGGTCTGTAGGACCGGAGTAATGATTAAGAGGGACAGTCGGGGGCATTCGTATTTCATTGTCAGAGGTGAAATTCTTGGATTTATGAAAGACGAACTTCTGCGAAAGCATTTGCCAAGGATGTTTTCA	0	7	22	2	10	9	60	0	0	0	0	3	0	0	0	0	0	0	0	0	0	0	0	0	0	0	0	0	0	0	0	0	0	0	0	0	0	0	113	N	99.2	GU067821.1.1606_U,GU117580.1.1768_U,GU117581.1.1770_U,AY220571.1.1691_U	Eukaryota	Archaeplastida	Chlorophyta	Chlorophyceae	Chlamydomonadales
571	16ad24d01caa28caa30a704d2123783a	AGCTCCAATAGCGTATATTTAAGTTGTTGCAGTTAAAAAGCTCGTAGTTGGATTTCGGGCGGGTCACGGCGGTCCGCCTCTGGTGTGCACTGCCGTTGATCCGCCTTTCTGTCGGGGACGGGCTCTTGGGCTTCACTGTCCGGGACCCGGGCTCGACGTGGTTACTTTGAGTAAATTAGAGTGTTCAAAGCAGGCGATCGCCTTGAATACATTAGCATGGAATAGCACGATAGGACTCTGGCCTATCTTGCTGGTCTGTAGGACCGGAGTAATGATTAAGAGGGACAGTCGGGGGCATTCGTATTTCATTGTCAGAGGTGAAATTCTTGGATTTATGAAAGACGAACTTCTGCGAAAGCATTTGCCAAGGATGTTTTCA	0	3	0	2	0	0	0	0	0	0	0	0	1	2	0	99	0	5	0	0	0	0	0	0	0	0	0	0	0	0	0	0	0	0	0	0	0	0	112	N	99.7	AB721043.1.1679_U,AB721065.1.1678_U,AB622302.1.1664_U	Eukaryota	Archaeplastida	Chlorophyta	Chlorophyceae	Chlamydomonadales
572	a59016a5609ca63920151fc8cd5746fe	AGCTCCAATAGCGTATATTAAAGTTGTTGCAGTTAAAAAGCTCGTAGTTGGATTTCTGGCAGGGTGACTTTGCCCTCAAGTTGAGTGCGCTGAGCCGCCCTACCATCCTTCTGTTAACCCTTCAGAGCTTAATAACTTTGTTGGGGGCTCAGATATTTTACCTTGAGAAAATTAGAGTGTTTCAGGCAGGCTAGCGCCGGAATACATTAGCATGGAATAATAGAATAGGACTTTTACCTCTTCTGTTGGTCTGAGGGGTTCAAGTAATGATTAATAGGGATAGTTGGGGGCATTAGTACTTAACTGTCAGAGGTGAAATTCTCGGATTTGTTAAAGACTAACTTATGCGAAAGCATTTGCCAAGGATGTTTTCA	0	0	0	0	0	0	0	0	0	0	0	0	0	0	0	0	1	4	53	51	3	0	0	0	0	0	0	0	0	0	0	0	0	0	0	0	0	0	112	N	100	KJ925161.1.1675_U,KJ925169.1.1675_U,KJ925233.1.1674_U,KJ925252.1.1519_U,KJ925261.1.1672_U,KJ925321.1.1674_U,KJ925322.1.1519_U,KJ925324.1.1672_U	Eukaryota	Alveolata	Ciliophora	Spirotrichea	Choreotrichida
573	6fdbbfd2eadf615b591710740ec5a9ed	AGCTCCAATAGCGTATATTTAAGTTGTTGCAGTTAAAAGGCTCGTAGCCTTTGGTAGATCCCGCAGGGGAACGTGTCGCTTTGAGAAAATCGGAGTGTTCAAGCCAGGGCCACTGCTGTACGCTGCAGCAAAGAACGACATCTCGCCTCAGCGATGGGGCGAACGGAGTATATGGCAGGGCGGGACCGATAGTATTTGCCGGGGACAGGTGAAATAGGATGATCCGGCAAGGACTCTCGGCAGCGAAGGCGGTCGGTAAGCTCTGCCCAG	0	0	0	0	0	0	0	0	0	0	0	0	0	0	0	0	0	0	0	0	0	0	0	0	0	0	0	0	0	0	0	0	0	0	0	0	0	112	112	N	0	No_hit	No_hit
574	b44682bde59352f4a2854bd7e78394b6	AGCTCCAGGAGCGTATACTAAAGTTGTTGTGGTTAAAAAGCTCGTAGTTGAATGTGATGTGAGGGGGCCTTGTTGGTGGTGTGCGGCCGTGAGGTCGCATCATCCGCCCACCCCTTCACTTTCTGGGGGGGGTCGCCTTGGGCGCCCCCCCCCTCCATTACTGTGAACAAATCGAAGCGTTCCAAGCAGGCTCACGCCGTGAACACTCCAGCATGGAATAATGCAGTAGGACTTGCGCCTATTGGTTGGCAGGTAGCGCGAAAGTAATGATGGATAGGGACGGATCGGGGGTGCCAGTATTGCCCGGCCAGCGGTGAAATGCGGTGATTCGGGCAAGACTAACGATTGCGAAAGCATTCACCAAGGACGTCTTCT	0	0	0	0	0	0	0	3	70	33	2	3	0	0	0	0	0	0	0	0	0	0	0	0	0	0	0	0	0	0	0	0	0	0	0	0	0	0	111	N	68.4	FN690443.1.1696_U,EU087282.1.902_U,FN690442.1.1692_U,KC488565.1.1705_U	Eukaryota	Rhizaria	Cercozoa	Filosa-Thecofilosea	Cryomonadida
575	717de3705c71ca228890a50c7369f9d0	AGCTCCAATAGCGTATACTAAAGTTGTTGCAGTTAAAAAGCTCGTAGTTGGATTTCTGGTCGTGGGTTCAGGTCCTACCCTCACGGGTTGAGTACCTGATTCTGCGTCCATCCTCGGGGAAAATATATCTGGCATTTGGTTGTTGGGTATAGGATCCTCGTCATTTACTGTGAGCAAAATAGAGTGTTCAAAGCAGGCTTATGCCGTTGAATATATTAGCATGGAATAATAAGATAAGACCTTGGTCTATTTTGTTGGTTTGCTGTCCAAGGTAATGATTAATAGGGATAGTTGGGGGTATTCGTATTCAATTGTCAGAGGTGAAATTCTTGGATTTATGGAAGACGAACTACTGCGAAAGCATTTACCAAGGATGTTTTCA	0	0	0	0	1	0	0	0	0	0	0	0	0	3	0	104	0	1	0	0	2	0	0	0	0	0	0	0	0	0	0	0	0	0	0	0	0	0	111	N	97.4	EF165121.1.1757_U,AF123300.1.1773_U,EF165120.1.1707_U,EF185317.1.1722_U,M87332.1.1783_U,JX465727.1.1766_U	Eukaryota	Stramenopiles	Ochrophyta	Chrysophyceae	Chrysophyceae_X
576	0326d17e5ade38c60265be27739903d9	AGCTCCAATAGCGTATATTTAAGTTGCTGCAGTTAAAAAGCTCGTAGTTGGATTTCGGGTGGGGCCTGCCGGTCCGCCGTTTCGGTGTGCACTGGCAGGGCCCACCTTGTTGCCGGGGACGGGCTCCTGGGCTTCACTGTCCGGGACTCGGAGTCGGCGCTGTTACTTTGAGTAAATTAGAGTGTTCAAAGCAAGCGTTCGCTATGAATACATTAGCATGGAATAACATGATAGGACTCTGGCTTATCTTGTTGGTCTGTAAGACCGGAGTAATGATTAAGAGGGACAGTCGGGGGCATTCGTATTTCATTGTCAGAGGTGAAATTCTTGGATTTATGAAAGACGAACTTCTGCGAAAGCATTTGCCAAGGATGTTTTCA	0	0	0	0	0	0	0	0	0	0	0	0	0	0	0	0	0	0	0	0	0	2	0	2	4	0	0	3	0	0	60	17	0	1	4	15	3	0	111	N	97.9	AM231738.1.1777_U,FM205869.1.1779_U,FM205873.1.1779_U,AF364101.1.1771_U,JX889642.1.1727_U,AM231737.1.1757_U,FM205874.1.1779_U,FM205875.1.1779_U,GQ507371.1.1763_U,AY195963.1.1794_U,FM205870.1.1779_U,AY197631.1.2173_R,AY197631.1.2173_G,FM205868.1.1779_U,FM205836.1.1779_U,FM205871.1.1779_U,FM205872.1.1779_U,JQ315542.1.1222_U,FM205867.1.1779_U,AM231739.1.1755_U,FM205866.1.1779_U	Eukaryota	Archaeplastida	Chlorophyta	Trebouxiophyceae	Chlorellales
577	e7783fb4c5169f16c28d9f83b62d1aa9	AGCTCCAATAGCGTATATTAAAGTTGTTGCAGTTAAAAAGCTCGTAGTTGAATTTCTGGCGCAGGCCAGCATGTCCGCCTATGGTGTGACGTGCTGACTGCACCATCCTCGCAGCGAAATCGTGCCATTAATTTGGTGCGGTGGAACTGCGTCCTTTACTGTGAAAAAATTAGAGTGTTTAAAGCAGGCCTTGTGCTTGAATACATTAGCATGGAATAATGAGATAGGACTTCGGTGCTATTTTGTTGGTTGCGTACTGAGGTAATGATTAATAGGGACAGTTGGGGGTATTCATATTTAACTGTCAGAGGTGAAATTCTTGGATTTATGAAAGACGAACTACTGCGAAAGCATTTGCCAAGGATGTTTTCA	0	0	0	0	0	0	0	0	0	0	0	0	0	0	0	0	0	0	0	0	0	0	0	0	0	0	1	0	0	0	94	1	0	0	14	1	0	0	111	N	89.7	AB721078.1.1663_U,AB721035.1.1656_U	Eukaryota	Stramenopiles	Opalozoa	Bicoecea	Pseudodendromonadales
578	a773fd75121d086c88b1d8745c332327	AGCTCCAATAGCGTATATTAAAGTTGTTGCAGTTAAAAAGCTCGTAGTTGGACTTTAGGCAAGGCGGCCTGGTCACCTCTAGTGGGTGTACTGGGCATCGCTGAGCCTCACCTTCGGGGACCGGCCGTGCGCAAGTGCGGTCGTTGAACCGAGCCTTACCTTGAGGAAATTAGAGTGTTTAAAGCAGGCATTTGCTTGAATACGTTAGCATGGAATAACATGATAGGACTTTGGTTCTATTTTGTTGGTTTGAGGACCAAAGTAATGATTAATAGGGACAGTTGGGGGCATTAGTATTCAATAGTCAGAGGTGAAATTCTTGGATTTATTGAAGACTAACTAATGCGAAAGCATTTGCCAAGGATGTTTTCA	0	0	0	0	0	0	0	0	6	0	0	2	0	0	0	0	0	0	0	0	0	19	74	7	0	2	0	0	0	0	0	0	0	0	0	0	0	0	110	N	94.6	AB695466.1.1733_U	Eukaryota	Obazoa	Fungi	Cryptomycota	Cryptomycotina
579	b668489efeb345040fff6e14a688b9c0	AGCTCCAAGAGCATATATTAAAGTTGTTGCAGTTAAAAAGCTCGTAGTTGGATTTCTGGTACAATGCGCCTGGCCCGCGGCTTTTTAAGCCTGTGAGTGCCGGTGTGCGTTTGCCATCCTTCTAGAAAACGTTTCTACCCTTCACTGGGCCGGACTCGCGATCTAGATCTTTTACTTTGAAAAAATTAGAGTGTTTAAAGCAGGCTTTTGCTATGAATACATTAGCATGGAATAATAATCTAGGACTTCGGTTCTATTTTGTTGGTTTCTAGTACTGAAGTAATGATTGATAGGGATAGTTGGGGGTGCTAGTATTGGCCGGCCAGAGGTGAAATTCTTGGATTCGGTCAAGACTAACTTATGCGAAAGCATTCACCAAGGATGTCTTCT	0	0	0	0	0	0	0	0	0	0	0	0	36	38	0	6	0	20	9	1	0	0	0	0	0	0	0	0	0	0	0	0	0	0	0	0	0	0	110	N	99.5	EF526922.1.1254_U,FN690377.1.1718_U,EF526809.1.1404_U	Eukaryota	Rhizaria	Cercozoa	Filosa-Thecofilosea	Cryomonadida
580	50f4c44614ad28df5bb43ed585478ff6	AGCTCCAATAGCGTATATTAAAGTTGTTGCAGTTAAAAAGCTCGTAGTTGAATTTCAGGCGCGCGCAGCTGACCGCCCTCGGGTGGGCGGCTGCGCGCGCCTTCCTCACGGCGCGGCGCCGGTGTAACAGCCGGCGTTTAGCCGTGTCCTTTACTGTGAACAAATCTGAGTGTTTCAAGCAAGCGTTGGCCTGAAAAGTTCAGCATGGAATAATGAGATATGTCTCTGCACATTCTCGTTGGTGTTGTGTGGTAGAAATGATGAATAGGGACGACCGGGGAAGTCTGTATTGAGCTGTCAGAGGTGAAATTCTTGGATTTGCTCAAGACACACTGCTGCGAAAGCGTTCTTCAAGAGCGTTTTCA	0	0	0	0	0	0	0	0	0	0	0	0	0	0	0	10	100	0	0	0	0	0	0	0	0	0	0	0	0	0	0	0	0	0	0	0	0	0	110	N	73.9	AB721079.1.1655_U	Eukaryota	Stramenopiles	Opalozoa	Bicoecea	Pseudodendromonadales
581	9437b420ee6777a9e37638c1d1f03f85	AGCTCCAATAGCGTATACTAAAGTTGTTGCAGTTAAAAAGCTCGTAGTTGGATTTCTGGCGGGGATGGCTGGTTGGTCCCGACAAGGGGCTGTACTATTGCTTATTCCCGTCATCCTTGGGGAGAGCAGTTCTGGCATTAAGTTGTTGGGGCTGGGATCCCTATCTTTTACTGTGAAAAAATTAGAGTGTTCAAAGCAGGCTTAGGCCCTGAATACATTAGCATGGAATAATAAGATACGACCTTGGTGGTCTATTTTGTTGGTTTGCACGCCAAGGTAATGATTAATAGGGATAGTTGGGGGTATTCGTATTCAATTGTCAGAGGTGAAATTCTTGGATTTATGGAAGACGAACTACTGCGAAAGCATTTACCAAGGATGTTTTCA	0	0	0	1	0	0	0	0	0	0	0	21	0	1	0	16	24	2	8	35	0	0	0	0	0	0	0	0	0	0	1	0	0	0	0	0	0	0	109	N	99	KC315822.1.1650_U	Eukaryota	Stramenopiles	Ochrophyta	Eustigmatophyceae	Eustigmatophyceae_X
582	8f0eac017a99922c36c78378f50e2e70	AGCTCCAATAGTGTATATTAACGTTGCTGCAGTTAAAAAGCTCGTAGTTGAATTTCTGCTAGTGGTCTGTGCCTCCGGGCCCAGACTGCATAGCATCCGCGCCGGACGGCTCAACAGCTCTGCTTTGAGTCGAATGCGTGTTTTACTTTGAAAAAATCAGAGTGTTCCAGGCAGGCTTTGCTTGAATACATCAGCATGGAATAATGGAATAGGACAGGTCACTTTTATTGGTTATTTGACTTGTAATGATTAACAGGGACAGTTGGGGGCGTTTGTATTCAATAGTCAGAGGTGAAATTCTTGGATTTGTTGAAGACAAACTAATGCGAAAGCATTCGCCAAGGATGTTTTCA	0	0	0	0	0	0	0	0	0	0	0	0	0	0	0	4	78	0	0	27	0	0	0	0	0	0	0	0	0	0	0	0	0	0	0	0	0	0	109	N	89.8	JN867016.1.1643_U,KJ569308.1.741_U	Eukaryota	Alveolata	Ciliophora	Phyllopharyngea	Cyrtophoria_8
583	24c167f58bafca6729b2e2fea2ad5240	AGCTCCAATAGCGTATATTAAAATTGTTGCAGTTAAAAAGCTCGTAGTTGGATTTCTGGTTGGGCGCATTTGGCCCGCTTCGGTTACGAGGTTGAGTGCCGTTTTGCGCCCGCCATCCTTCTAGAGTACGACTCTCCCTTTACTGGGTTGGGCCGGAATCTAGATCATTTACTTTGAAAAAATTAGAGTGTTTAAAGCAGGCTTACGCTATGAATACATTAGCATGGAATAATAATTTAGGACTTTGGTCTTATTTTGTTGGTTTCTAGGACTAAAGTAATGATTGATAGGGATAGTTGGGGGTGCTAGTATTCAGCGGCCAGAGGTGAAATTCTTGGATTCGCTGAAGACTAACTTATGCGAAAGCATTCACCAAGGATGTCTTCT	0	0	0	0	0	0	0	0	0	0	0	0	0	0	0	0	0	0	0	0	0	0	0	0	0	0	0	0	0	0	0	0	0	0	0	0	0	109	109	N	98.7	FJ790743.1.803_U,AB695470.1.1770_U,AB695518.1.1770_U	Eukaryota	Rhizaria	Cercozoa	Filosa-Sarcomonadea	Cercomonadida
584	12691ea7b34476a026e98c97bae1ed02	AGCTCCAATAGCGTATACTAAAGTTGTTGCAGTTAAAAAGCTCGTAGTTGGATTTCTGGTCGTGGCAACCGGTCCGCCCTTAACGGGGTGTGTACCAGGTTTCTGCGTCCATCCTCGAGGAGAACGCATCTGGCATTAAGTTGTCGGGTACGGTATCCTCGTCATTTACTGTGAGCAAAATAGAGTGTTCAAAGCAGGCTTAGGCCGTTGAATATATTAGCATGGAATAATAAAATAGGACCTTGGTCTATTTTGTTGGTTTGTATTCCAAGGTAATGATTAATAGGGATAGTTGGGGGTATTCGTATTCAATTGTCAGAGGTGAAATTCTTGGATTTATGGAAGACGAACTACTGCGAAAGCATTTACCAAATATGTTTTCA	0	2	0	0	0	0	0	0	0	0	0	0	0	0	0	5	0	0	0	0	102	0	0	0	0	0	0	0	0	0	0	0	0	0	0	0	0	0	109	N	100	GU935620.1.1722_U,JX946335.1.1700_U	Eukaryota	Stramenopiles	Ochrophyta	Synurophyceae	Synurales
585	1c2b931ff11ec6df20c324677668bdb0	AGCTCTGCGAGTTTGCTCCCATATTGTTGCAGTTAAAACGCCCGTAGTCTGAATTATTTCTGAAAGAAATATAAGTTTTTAACGTTCACTGTGAACAAATCAGGACGCTTAGAGTATGGTTCATGAATGACTCAGCGCAGTATGAAGTTTTTGTTTTTTTTTTAAAACAAGCTCAACGAGAGCCATCGGGGGTAGATCTATTTCATGGCGAGTGGTGGAATACGGTGACCCATGAGAGAGACACTAAGGCGAAGGCATCTACCTAGCGGGTTTCTG	0	0	0	0	0	0	0	0	0	0	0	0	0	0	0	0	0	0	0	0	0	0	0	0	0	0	4	93	10	2	0	0	0	0	0	0	0	0	109	N	0	No_hit	No_hit
586	d8168a4cf8260f53c23b9b248f3b578b	AGCTCCAATAGCGTATACTAAAGTTGTTGCAGTTAAAAAGCTCGTAGTTGAATTTCTGAGCAAGGTAGTCGGTCCGCCTCTAACGGGGTGTGTACTATGACTTGCCTGTTCATCCTCGGGGAGAGCATATCTGGTATTCATTTATCGGGTATGGGATCCTCGTCCTTTACTGTGAGCAAAATAGAGTGTTCAAAGCAGGCTTAGGCCGTTGAATACATTAGCATGGAATAATAAGATAAGACCTTGGTCTATTTTGTTGGTTTATGTTCCAAGGTAATGATTAATAGGGACAGTTGGGGGTATTCGTATTCAATTGTCAGAGGTGAAATTCTTGGATTTATGGAAGACGAACTACTGCGAAAGCATTTACCAAGGATGTTTTCA	2	0	0	0	0	0	101	0	0	0	2	0	0	0	0	1	1	0	0	0	0	0	0	0	0	0	0	0	0	0	0	0	1	0	0	0	0	0	108	N	95.1	AY651090.1.1700_U	Eukaryota	Stramenopiles	Ochrophyta	Chrysophyceae	Chrysophyceae_X
587	991a1d9419d3ff54f381f2d1be60f224	AGCTCCAATAGCGTATATTAAAGTTGTTGCAGTTAAAAAGCTCGTAGTTGGACTTCAAGAAGCGCATCTGGGCAACCAGTATGCCTTCTACCAGCCCTAGGCTGTTACTGTGAGAAAATTAGAGTGTTTCAAGCAGGCTATTGCAGGAATACATTAGCATGGAATAACGAATGTGTCTACAATTTGGTTGATTGTAGGTTACAATTAATAGGGACAGTTGGGGGCATTAGTATTTAATAGTCAGAGGTGAAATTCTTGGATTTGTTAAAGACTAACGTATGCGAAAGCATTTGCCAAGGATGTTTTCA	0	0	0	0	0	0	0	0	0	108	0	0	0	0	0	0	0	0	0	0	0	0	0	0	0	0	0	0	0	0	0	0	0	0	0	0	0	0	108	N	100	KC306556.1.1058_U,KC306515.1.1042_U,KC306513.1.1058_U,KC306536.1.1052_U,KC306526.1.1058_U,KC306527.1.1051_U	Eukaryota	Alveolata	Ciliophora	Litostomatea	Haptoria_5
588	d040bfc42fde89b49b388f7f70fa32b3	AGCTCCAATAGCATATATTAAAGTTGTTGCAGTTAAAAAGCTCGTAGTTGGATTTCTGGAAGAGTGACAATGTCGTCTTGTTGACTGTGCAGCGTCGCTCTTCCATCCTTCTGTTAACGTTTCGGGTATTCATTTACTCGTCTCGGGCTCAGATATTTTACCTTGAGAAAATTAGAGTGTTCCAGGCAGGCTCGCGCCGGAATACATTAGCATGGAATAATAGAATAGGACTTTAGTCTCCTTTGTTGGTTTGAGGGACTGAAGTAATGATTAATAGGGATAGTTGGGGGCATTAGTATTTAATTGTCAGAGGTGAAATTCTCGGATTTGTTAAAGACTAACTTATGCGAAAGCATTTGCCAAGGATGTTTTCA	0	0	0	0	0	0	0	0	0	0	0	0	0	0	0	0	108	0	0	0	0	0	0	0	0	0	0	0	0	0	0	0	0	0	0	0	0	0	108	N	98.7	X03948.1.1771_U,FM209296.1.1723_U,AF508771.1.1771_U	Eukaryota	Alveolata	Ciliophora	Spirotrichea	Hypotrichia
589	439763b212690c1e7a29bf5b9d716506	AGCTCCAATAGCGTATACTAAAGTTGTTGCAGTTAAAAAGCTCGTAGTCGAATGAAGGTTTCTTGAATTGCGCGAACTTCTAAGTGTAACTTAGACTAGTTTGCGCACAAGAACCTCCCTTATGTGTCTTAATAGATCCAATTTATTTTTGGATCTAATCAGTCACATGCATTACTGTGAACAAAATAGAGTGTTCATGGCAGGTCAATTTAGGCTTGAATACCTCAGCATGGAATAATAGAATAGGACTTCCGGTTCTATTTTGTTGGTTTTTGGAGCCGAAGTAATGATTAATAGGGATAGTTGGGGGCACTCGTACTCCGTTGTCAGAGGTGAAATTCTAGGATTGACGGAAGACGAACAACTGCGAAAGCATCTGCCAAGGATGTTTTCA	0	0	0	0	0	0	0	0	0	0	0	0	0	0	0	80	27	0	0	0	0	0	0	0	0	0	0	0	0	0	0	0	0	0	0	0	0	0	107	N	78.8	MF179481.1.1806_U	Eukaryota	Cryptista	Cryptophyta	Cryptophyceae	Cryptomonadales
590	7bd9b199d0c6442a567fb045fdfe788b	AGCTCCAGTAGCGTATATTAAAGTTGTTGCGGTTAAAAAGCTCGTAGTTGGATTTTGTTGTCTCACACTTTTTGATACAATCGATTAGTGTAGATAATTTACGCACTCTGCGTAATTTTACTTTGAAGAAATTAGAGCGTTCCAAGCAGGTTTTAGCCTCGAATATATTAGCATGGTATGATGACATAAGTTAGATTCTTAGGTTTCAGAATCACACTTGTTTAACAGAATCAGTCGGGGGCATTCGTATTTATTTGCTAGAGGTGAAATTCTTGGATTTTTTAAGGACGAACCGATGCGAAAGCATTTGCCAAGGATGTTTTCA	0	0	0	0	0	0	0	0	0	0	0	0	0	0	0	61	41	3	0	2	0	0	0	0	0	0	0	0	0	0	0	0	0	0	0	0	0	0	107	N	68.4	JN705495.1.1373_U	Eukaryota	Alveolata	Perkinsea	Perkinsida	Perkinsida_X
591	f211933cf8f310f98a30547a70afa0ee	AGCTCCAATAGCGTATATTTAAGTTGTTGCAGTTAAAAAGCTCGTAGTTGGATTTCGGGTGGGTTCTAGCGGTCCGCCTATGGTGAGTACTGCTATGGCCTTCCTTTCTGTCGGGGACGGGCTTCTGGGCTTCACTGTCCGGGACTCGGAGTCGACGTGGTTACTTTGAGTAAATTAGAGTGTTCAAAGCAAGCGTTCGCTATGAATACATTAGCATGGAATAACATGATAGGACTCTGGCTTATCTTGTTGGTCTGTAAGACCGGAGTAATGATTAAGAGGGACAGTCGGGGGCATTCGTATTTCATTGTCAGAGGTGAAATTCTTGGATTTATGAAAGACGAACTTCTGCGAAAGCATTTGCCAAGGATGTTTTCA	0	0	0	0	0	0	0	0	0	0	0	0	0	0	0	0	0	0	0	0	0	0	0	0	0	0	4	0	0	0	71	23	0	0	0	9	0	0	107	N	97.4	GQ375093.1.1767_U,JN090881.1.1793_U,HQ246321.1.1738_U,AB037083.1.1789_U,FR865736.2.1768_U,FJ946894.1.1789_U,AF388377.1.1778_U,FR865738.2.1768_U,AY510459.1.1641_U,AB037091.1.1789_U,FJ946895.1.1761_U,FN298924.1.2265_UC,FJ946896.1.1759_U,HQ246319.1.1714_U,JQ315567.1.1670_U,JQ315565.1.1670_U,GQ375099.1.2088_G,GQ375099.1.2088_R,JX286515.1.2569_U,HQ246322.1.1750_U,AY510458.1.1720_U,AY510462.1.1737_U,AF…	Eukaryota	Archaeplastida	Chlorophyta	Chlorophyceae	Sphaeropleales
592	b111137fb27d4b6b07b1cb0497b2f21f	AGCTCCAGTAGCGCATATATTTATTGCTGCAGTTAAAAGGTCCGTAGTTGAGTGATAAGGCCGGGCGTGAAAGGGGAGTTATTGAGGGGACCCCGGACGAGCGGAGGCGTTAGGGAAAGGAACGGGCGGGGTGTGCGGTATTCTGGAGTTAGAGGTGAAAATCGATGACCTCTGGAGGACGAGCGGAGGCGAAGGCGGCATGCTAGTACGTGTCAG	0	0	0	0	0	0	0	0	0	0	0	0	0	0	0	0	107	0	0	0	0	0	0	0	0	0	0	0	0	0	0	0	0	0	0	0	0	0	107	N	0	No_hit	No_hit
593	258bfda645fb3a29cc817e71ed0bd695	AGCTCCAATAGCGTATATTAAAGTTGTTGCGGTTAAAAAGCTCGTAGTTGGATTTCTGCTGAGGATGACCGGTCCGCCCTCTGGGCAGGTATCTGGCTCAGCTTTGGCATCTCCTTGAAAAATGTGTCTGCACTTGACTGTGTGGTACGGTATTCAAGACATTTACTTTGAGGAAATTAGAGTGTTTCAAGCAAGCGAGTGCTTTGAATACATTAGCATGGAATAATAACATAGGACCTCAGTTCTATTTTGTTGGTTTCTAGAATTGAGGTAATGATTGATAGGGATAGTTGGGGGCATTCGTATTTAATTGTCAGAGGTGAAATTCTTGGATTTGTTAAAGACGGACTACTGCGAAAGCATTTGCCAAGGATGTTTTCA	0	0	0	0	0	0	0	0	0	0	0	0	39	12	0	17	0	26	9	3	0	0	0	0	0	0	0	0	0	0	0	0	0	0	0	0	0	0	106	N	99.7	AY642722.1.1304_U	Eukaryota	Alveolata	Dinoflagellata	Dinophyceae	Suessiales
594	dac1bd9be347884999064b4046aceb2e	AGCTCCAATAGCGTATATTAAAGTTGTTGCAGTTAAAAAGCTCGTAGTTGAATTTCTGGGGCGGCGCAGGCTGCGCGGCTTGCCGCACGGCTTCGCCGCCCTTTGCTCGCGTCGACGGCGCGGCCCTCACCGGCCTCGTCTGAAGCGCGTCCTTTACTGTGAACAAATTAAAGTGTTTCAAGCAGGCGTTTTGCTCGGATACTTCAGCATGGAATAATGAGATAAGCTTTGTACTTGCTCGTTGGTTGCACCTCAAAGAATGATTAACAGGGACAGTTGGGGTTCTTTGTATTGTGATGTCAGAGGTGAAATTCTTGGATTCTCACAAGACAAACTACTGCGAAAGCATTGAACAAGGATGTTTTCA	0	0	0	0	0	0	0	0	0	0	0	0	0	29	0	1	72	1	0	1	2	0	0	0	0	0	0	0	0	0	0	0	0	0	0	0	0	0	106	N	77.7	AF243501.1.1796_U	Eukaryota	Stramenopiles	Opalozoa	Bicoecea	Pseudodendromonadales
595	adb4d1b7684a8337aa45e9257a21ed36	AGCTCCAATAGCGTATATTAAAGTTGCTGCAGTTAAAAAGCTCGTAGTTGGATTTCTGGGGTCCGGCGGCGGTCTGCCTCACGGCATGCACTGTGCGCGGGGCTCCTTTTGCTCGAAGGCGGCCGGTGCCCTTCACTGGGTGGCGGTTTCGAATTCGGGACCTTTACTTTGAAAAAATTAGAGTGTTCAAAGCAGGCATTTTGGCTTGGATACATTAGCATGGAATAATGGAATAGGACTTTGGTTCTATTTTGTTGGTTTCTAGGACTGAAGTAATGATTAATAGGGACAGTTGGGGGCATTAGTATTTAATTGTCAGAGGTGAAATTCTTGGATTTATTAAAGACTAACTTATGCGAAAGCATTTGCCAAGGATGTTTTCA	0	0	0	0	0	0	0	2	0	0	48	54	0	0	0	0	0	0	0	0	0	0	0	0	0	0	0	0	0	0	0	0	0	0	0	0	1	0	105	N	89.6	AY821949.1.1552_U,JN825671.1.1015_U	Eukaryota	Obazoa	Choanoflagellida	Choanoflagellatea	Craspedida
596	99dbed01e79c462c7c7f0bb03d41480b	AGCTCCACTAGCGTATATTAAAGTTGTTGCAGTTAAAAAGCTCGTAGTTGAACTTCTGATTGTTGTTAGCGTCGGTATTTATATCGCGTTAGTGGCAGTCATCCGTCTGCAAACTTTTACATCCTTAACTGGTTTGTCTAAGGGAGCAGGCATTTTACTTTGAAAAAATTAGAGTGTTTAAGGCAGGCGCAAGCCTGAATACATTAGCATGGAATAATGGAATAGGACGCTTGTCCATTTGATTGGTTATTGGACTCGCGTAATGATTAATAGGGACAGTTGGGGGTATTCGTATTCAATTGTCAGAGGTGAAATTCTTGGATTTATGGAAGACGAACTACTGCGAAAGCATTTACCAAGGATGTTTTCA	0	0	0	0	0	0	0	1	1	0	16	9	3	0	0	0	0	0	0	0	2	0	2	0	71	0	0	0	0	0	0	0	0	0	0	0	0	0	105	N	97.6	DQ442846.1.897_U,DQ442854.1.904_U,DQ442862.1.904_U,DQ442863.1.846_U,DQ442838.1.877_U,DQ442852.1.907_U,DQ442849.1.883_U,DQ442847.1.896_U	Eukaryota	Alveolata	Ciliophora	Oligohymenophorea	Scuticociliatia_2
597	58bc026620033653fbf6602c4183334d	AGCTCCAATAGCGTATACTAAAGTTGTTGCAGTTAAAAAGCTCGTAGTTGAATTTCTGATATAATAGGATGGGTTTTATTTTTCATTAAATATTACTTCCATTTATTTTTATTATATCATCATCGAAAAGATTATATTTTGGTCATTTATTTGTCTAGTATAAGATTTTCGTCATTTACTGTGAGTAAAATAGAGTGTTCAAAGCAGGCTTATGCCGTTGAATACATTAGCATGGAATAATAAGATAGGACCTTGGTCTATTTTGTTGGTTTGTACTCCAAGGTAATGATTAATAGGGATAGTTGGGGGTATTCGTATTCAATTGTCAGAGGTGAAATTCTTGGATTTATGGAAGACGAACTACTGCGAAAGCATTTACCAAGGATGTTTTCA	0	0	0	0	0	0	0	0	0	0	0	0	0	0	0	0	0	0	0	0	0	0	1	3	0	0	0	0	0	0	0	0	0	0	1	23	76	0	104	N	96.2	Z28335.1.1745_U,JQ967305.1.1686_U,JQ967306.1.1705_U,JQ967307.1.1699_U	Eukaryota	Stramenopiles	Ochrophyta	Chrysophyceae	Chrysophyceae_X
598	d8f61511de89fc8006715e69629e24f2	AGCTCCAATAGCGTATACTAAAGTTGTTGCAGTTAAAAAGCTCGTAGTTGAATTTCTGACTTTGAGGCGCGACCGACCCCGTGTGGGTCTGTGTCTGTGAATCGAGGTCATCCTCGGGGAATGCGTATCTGTCATTAAGTTGATGGGTACGAGTACCCCGTCATTTACTGTGAGCAAAATAGAGTGTTCAAAGCAGGCTTACGCCATTGAATACATTAGCATGGAATAACACGATAGGACTCTGGCCTATCCTGTTGGTCTGTAGGACCGGAGTAATGATTAAGAGGGACAGTCGGGGGCATTCGTATTTCATTGTCAGAGGTGAAATTCTTGGATTTATGAAAGACGAACTACTGCGAAAGCATTTGCCAAGGATGTTTTCA	0	0	0	0	0	0	0	0	0	0	3	0	0	0	2	0	0	0	0	0	0	70	4	12	11	0	0	0	0	0	0	0	0	0	0	2	0	0	104	N	93.7	GU290079.1.1786_U	Eukaryota	Stramenopiles	Ochrophyta	Chrysophyceae	Chrysophyceae_X
599	6c717ae2fc16f5a873e31909c44cf91a	AGCTCCAATAGCGTATATTTAAGTTGCTGCAGTTAAAAAGCTCGTAGTTGGATTTCGGGTGGGGCCTGCCGGTCCGCCGTTTCGGTGTGCACTGGCAGGGCCCACCTTGTTGCCGGGGACGGGCTCCTGGGCTTCACTGTCCGGGACTCGGAGTCGGCGCTGTTACTTTGAGTAAATTAGAGTGTTCAAAGCAGGCGTGTGCTTGGATACTGCAGCATGGAATAATGGAATAGGACTCGCGTCTTATTTTGTTGGTTTGGAGATGTGAGTAATGATGAATAGGGACAGTTGGGGGCATTGGTATTCAGTAGTCAGAGGTGAAATTCTTGGATTTACTGAAGACTAACTAGTGCGAAAGCATTTGCCAAGGATGTTTTCA	0	0	0	0	0	0	0	0	0	0	0	0	0	0	0	0	0	0	0	0	0	45	26	25	0	3	0	0	0	0	0	0	0	0	1	3	0	1	104	N	90.8	DQ377321.1.1791_U,AY197630.1.1795_U	Eukaryota	Archaeplastida	Chlorophyta	Trebouxiophyceae	Chlorellales
600	551099daef55bc8ae6cd8306747862a9	AGCTCCAATAGCGTATATTAAAGTTGTTGCAGTTAAAAAGCTCGTAGTTGGATTTCTGGCTTGGGGAGGCTGATCCGTATTAACGTACGTGTTGTCGGTCGCCCCTGCCATCCTTCTGGAGAGCGTCTCTGCTCCTTACCGAGTGGACGACGGGATCCAGATCGTTTACTTTGAAAAAATTAGAGTGTTCAAAGCAGGCATTTTGCTGTGAATACATTAGCATGGAATAATAAGATAGGGCTTTGGTACTATTTTGTTGGTTTCTAGGACCAGAGTAATGATTGATAGGGACAGTTGGGGGTGCTAGTATTCAATGGCCAGAGGTGAAATTCTTGGATTCATTGAAGACTAACTTATGCGAAAGCATTCACCAAGGATGTCTTCT	0	0	0	0	0	0	0	12	0	21	3	32	0	0	0	0	36	0	0	0	0	0	0	0	0	0	0	0	0	0	0	0	0	0	0	0	0	0	104	N	98.4	EU567286.1.1131_U	Eukaryota	Rhizaria	Cercozoa	Novel-clade-10-12	Tremulida
601	ed948688e87aae47a8c752017ca849b0	AGCTCCAATAGCGTATATTAAAGTTGTTGCAGTTAAAAAGCTCGTAGTTGGACCTTAGGCAAGGCCGACTGGTCGGTCGCAAGACCGCACTGGTTGTGCTGCGCCTCACCTTCGGGGAGCCGTGCCGCAAGGCGCGGGGATCCGAGCTTTACTTTGAAGAAATTAGAGTGTTCAAAGCAGGCTTACGCTTGAATACATTAGCATGGAATAATAGAATAGGACTCGGGTTCTATTTTGTTGGTTTGAGGACCAGAGTAATGATTAATAGGGATAGTTGGGGGCATTAGTATTCAGTAGTCAGAGGTGAAATTCTTGGATTTACTGAAGACTAACTAGTGCGAAAGCATTTGCCAAGGATGTTTTCA	3	1	0	0	0	0	0	0	0	0	0	0	1	0	0	13	3	2	9	66	0	0	0	0	0	0	0	0	0	0	0	0	0	0	0	0	1	5	104	N	94	AY642700.1.1764_U	Eukaryota	Obazoa	Fungi	Cryptomycota	Cryptomycotina
602	03e64458afc949a00311e481496f2d45	AGCTCCAATAGCGTATATTAAAGTTGTTGCAGTTAAAAAGCTCGTAGTTGGATTTCTGCTCAAGACGACCGATCCGCCTTCTGGTGTGATTCTGGTTCGACTTAGGCATTTTTCTGGGGAACGTATCTGCACTTGAGTGTGTGGTGCGGTATCCAGGACATTTACTTTGAGAAAATTAGAGTGTTTCAAGCAGGCATCTGCCTTGAATACTACAGCATGGAATAATAATATAGGACTTCGGTTCTATTTTGTTGGTTTCTAGAACTGAAGTAATGATTAATAGGGATAGTTGGGGGCATTCGTATTTAACTGTCAGAGGTGAAATTCTTGGATTTGTTAAAGACGAACTACTGCGAAAGCATTTGCCAAGGATGTTTTCA	0	0	0	0	0	0	0	0	0	0	0	0	0	0	0	104	0	0	0	0	0	0	0	0	0	0	0	0	0	0	0	0	0	0	0	0	0	0	104	N	99.2	DQ244031.1.1786_U	Eukaryota	Alveolata	Chrompodellids	Colpodellidea	Colpodellida
603	b0f28536d7eb6679c8935e70094edcc3	AGCTCCAATAGCGTATATTTAAGTTGTTGCAGTTAAAAAGCTCGTAGTTGGATTTCGGGTGGGTCTTAGCGGTCCGGTTCGCTGTGTACTGCTAAGGCCTTCCTTTCCGTCGGTGACAGGCTCTTGGGCTTCACTGTCTGGGACCTGGAGTCGGCGAGGTTACTTTGAGTAAATTAGAGTGTTCAAAGCAAGCCTACGCTCTGAATACTTTAGCATGGAATAACATGATAGGACTCTGGCCTATCTTGTTGGTCTGTGGGACCGGAGTAATGATTAAGAGGGACAGTCGGGGGCATTCGTATTCCATTGTCAGAGGTGAAATTCTTGGATTTATGGAAGACGAACTTCTGCGAAAGCATTTGCCAAGGATGTTTTCA	0	0	0	0	0	0	0	0	0	0	0	0	0	0	0	97	0	0	0	7	0	0	0	0	0	0	0	0	0	0	0	0	0	0	0	0	0	0	104	N	100	AY220088.1.1756_U,AB504776.1.1634_U,AY220608.1.1690_U	Eukaryota	Archaeplastida	Chlorophyta	Chlorophyceae	Chlamydomonadales
604	0fa61b39cade1d01a8b72eda6e021763	AGCTCTAATAGCATATATTAAAGTTGTTGCAGTTAAAAAGCTCGTAGTCGGATTTTGGGCGCGTGTGAACTGTCAGCCTCTGGTTGGACGGTGCGCGCGTGCCTTTCTGCTTGGGAGCCCCATGGTGGTTAATTCTGTCGTGGTGGGTCACAGGCCGTTTACTTTGAGGAAATTAGAGTGTTCAAAGCAGGCGATTGCTTGAATACTGCAGCATGGAATAATGGAATAGGACTCGCGTCTTATTTTGTTGGTTTGGAGATGTGAGTAATGATGAATAGGGACAGTTGGGGGCATTGGTATTCAGTAGTCAGAGGTGAAATTCTTGGATTTACTGAAGACTAACTAGTGCGAAAGCATTTGCCAAGGATGTTTTCA	0	31	58	10	0	0	0	0	0	0	1	0	0	0	3	0	0	0	0	0	0	0	0	0	0	0	0	0	0	0	0	0	0	0	0	0	0	0	103	N	89.9	JN547317.1.953_U,HM135077.1.1701_U,AJ007280.1.1751_U,JN547315.1.938_U,JQ230002.1.1682_U,HM135076.1.1702_U,JN547308.1.938_U,JX490049.1.1471_U,AY919686.1.1697_U,JN547287.1.938_U,JX490050.1.1462_U,AM051189.1.1684_U,AY919727.1.1698_U,KC928309.1.1706_U,HM135074.1.1702_U,JQ230004.1.1475_U,JX490048.1.1471_U,EF196801.1.897_U,HQ219448.1.1730_U,JN547288.1.989_U,AB771884.1.1629_U,GU067870.1.1764_U,JN090891.…	Eukaryota	Cryptista	Cryptophyta	Cryptophyceae	Cryptomonadales
605	bfec936ebe058a1115fe4ccc3965656a	AGCTCCAATAGCGTATATTAAAGTTGTTGCAGTTAAAAAGCTCGTAGTTGGATTTCTGGTTTGAGCGTCCGGTCGAGTTTATCTCTGTACTATGGATGCTTGGGCCATTTTTTGTGAGGGGGCGCTTCTGCCATTCAGTTGGTGGTTGTGTCGACTTGCATCGTTTACTGTGAAAAAATTAGAGTGTTTAAAGCAGGCGTTTGCTCATTTGAATACATTAGCATGGAATAATAAGATACGACCTTGGTGGTCTATTTTGTTGGTTTGCACACCGAGGTAATGATTAATAGGGACAGTTGGGGGTATTCATATTTCAACGTCAGAGGTGAAATTCTTGGATCGTTGAAAGATGAGCTTAGGCGAAAGCATTTACCAAGGATGTTTTCA	0	0	0	10	0	0	0	2	1	37	0	46	2	1	0	2	2	0	0	0	0	0	0	0	0	0	0	0	0	0	0	0	0	0	0	0	0	0	103	N	100	AB086898.1.1769_U,HQ384412.1.1017_U,ADCG01001918.1.1375_U	Eukaryota	Stramenopiles	Pseudofungi	Oomycota	Oomycota_X
606	08962c95519759ffaf534fde9a1c5436	AGCTCCAATAGCGTATATTTAAGTTGTTGCAGTTAAAAAGCTCGTAGTTGGATTTCGGGCGGGTTTCGTCGGTCCGCCTCTGGTGTGCACTGCCGGGACTCGCCTTTCTGTCGAGGACGGGCTCTCTGCCTTCACTGTCAGGGACTCGGGCTCGACGTGGTTACTTTGAGTAAATTAGAGTGTTCAAAGCAGGCGATCGCCCTGAATACATTAGCATGGAATAGCACGATAGGACTCCGGCCTATCCTGCTGGTCTGTAGGACTGGAGTAATGATTAAGAGGGACAGTCGGGGGCATTCGTATTTCATTGTCAGAGGTGAAATTCTTGGATTTATGAAAGACGAACTTCTGCGAAAGCATTTGCCAAGGATGTTTTCA	0	0	0	1	0	0	0	0	0	0	0	0	0	0	0	102	0	0	0	0	0	0	0	0	0	0	0	0	0	0	0	0	0	0	0	0	0	0	103	N	100	HQ219442.1.1755_U,FR865531.2.1766_U	Eukaryota	Archaeplastida	Chlorophyta	Chlorophyceae	Chlamydomonadales
607	6683d4e749bd188e1255ac879a5a1996	AGCTCCAATAGCGTATACTAAAGTTGTTGCAGTTAAAAAGCTCGTAGTTGAATTTCTGATTATGAAAATAAGTCCATTCTTTATTGAATGTGTACTATTATTTTATATAATCATCCTTGAAAAGATTATTATGGATATTAATTTATCTATTATAAGATTTTCATCATTTACTGTGAGCAAAATAGAGTGTTCAAAGCAGGCTTAGGCCGTTGAATACATTAGCATGGGATAATGGAATAGGACATTGGTTCTATTTTGATGGTTTACGGACCGATGTAATGATTAATAGGGACAGTTGGGGACATTCATATTCCATGGCTAGAGGTGAAATTCTTGGATTCATGGAAGATGAACTACTGCGAAAGCATTTGTCAAAGATGTTTTCA	0	0	0	0	0	0	0	41	36	0	14	11	0	0	0	0	0	0	0	0	0	0	0	0	0	0	0	0	0	0	0	0	0	0	0	0	0	0	102	N	93	AB168053.1.1758_U,AB749138.1.1674_U,JQ967311.1.1665_U,JQ967314.1.1663_U	Eukaryota	Stramenopiles	Ochrophyta	Chrysophyceae	Chrysophyceae_X
608	e793e8bc2d1d81653ac4997f72c0da3b	AGCTCCAATAGCGTATATTAAAGTTGTTGCAGTTAAAACGCTCGTAGTCTGATGTAATGGGGAGTGGAGTGGGGAGCAGCGATGCTCTTTGCTTTGGTCCTCATCATAGGGACAGCAATGTCCCAGTTTACTTTGAGGAAATTAGAGTGTTCAAAGCAGGCGATTGCTTGAATACTGCAGCATGGAATAATGGAATAGGACTCGCGTCTTATTTTGTTGGTTTGGAGATGTGAGTAATGATGAATAGGGACAGTTGGGGGCATTGGTATTCAGTAGTCAGAGGTGAAATTCTTGGATTTATGAAAGACGAACTACTGCGAAAGCATTTGCCAAGGATGTTTTCA	0	0	0	0	0	0	0	0	0	0	0	0	0	0	0	0	0	0	0	0	0	0	0	1	0	0	1	2	0	0	3	9	0	2	19	38	4	23	102	N	97.4	JN054670.1.1469_U	Eukaryota	Obazoa	Fungi	Chytridiomycota	Chytridiomycotina
609	d4c863c64d3c48b79d9b979f61058f6a	AGCTCCAATAGCGTATATTAAAGTTGTTGCAGTTAAAAAGCTCGTAGTTGAAGGTGGGGTGGGGGTTAGGGGGTGGATGAGGGTGTGCCTGTGTAAAAGCAGGGATACCGGCACCGCACCAACCCCGCCCATGGGGCTGCTGTAAAAGGCAGACGACTTGGGTGCGCATACTGTGTGCATGTGGCTTGAACACCATGTGCGTGCAGGCATCCTGATTACTGTGAAAAAATTAGAGTGTTCCAGGCGGTTTTTAGAGATTGAATAGATTAGCATGGAATAATGGAAGAGGACGATGTTTCCGCTTTTTGTTGGTTTGATGGTGGATGACGTTGTAATGATTAATAGGGACAGTTGGGGGCATTAGTATTTAATAGCTAGAGGTGAAATTCCAGGATTTAT…	0	0	0	0	0	0	0	0	3	4	0	2	0	0	0	0	0	0	0	0	0	0	93	0	0	0	0	0	0	0	0	0	0	0	0	0	0	0	102	N	77	JF706241.1.1670_U	Eukaryota	Obazoa	Choanoflagellida	Choanoflagellatea	Craspedida
610	f6165b95713db489a032d8b31ac5f768	AGCTCCAGTAGCGTATGCTAAAGTTGCTGCAGTTAAAAAGCTCGTAGTTGAACCTTTGGCTTTGGGATCTGGGTTGACCGCAAGGTCTTACTCTCTTCTCTGGCCTCTTTCGGAGGATTGGGCTTAACAGCTCAACGCCTCTATGTTACTGTGAAGAAATTAGAGTGTTTAAAGCAGGCAATCGCTTGAATACATCAGCATGGAATAACAAGATAGGACTAGCGTTCTACTTGTTGGTTTGAGGGCGCAAGTAATGATTAATAGGAACAGTTGGGGGCATTTGTATTTAGCAGTCAGAGGTGAAATTCTTGGATTTGCTAAAGACAAACTAGTGCGAAAGCATTTGCCAAGGATGTTTTCA	0	0	1	0	0	0	0	0	0	0	0	0	0	0	2	0	0	0	0	0	0	0	23	76	0	0	0	0	0	0	0	0	0	0	0	0	0	0	102	N	98.9	FJ810615.1.1232_U	Eukaryota	Obazoa	Fungi	Cryptomycota	Cryptomycotina
611	a70766f689cef5111981fad66dea294e	AGCTCCAATAGCGTATACTAAAGTTGTTGCAGTTAAAAAGCTCGTAGTTGGATTTCTGGTTGTGGCAAACGGTCCGCCCTACACAGGGTGTGTGCTTATTGCCTCTTCCATCCTTGAGGACAACGTATCTGTCATTAACTTGTCGGGTACGGTTTCCTCGTCATTTACTGTGAGCAAAATAGAGTGTTCAAAGCAGGCTTGTCCGTTGAATATATTAGCATGGAATAATAAGATAAGACCTTGGTCTATTTTATTGGTTAGCATTCCAAGGTAATGATTAATAGGGATAGTTGGGGGTATTCGTATTCAATTGTCAGAGGTGAAATTCTTGGATTTATGGAAGACGAACTACTGCGAAAGCATTTACCAAATATGTTTTCA	0	0	0	0	0	0	0	0	0	0	0	0	0	0	0	98	2	0	0	1	1	0	0	0	0	0	0	0	0	0	0	0	0	0	0	0	0	0	102	N	100	U73228.1.1813_U	Eukaryota	Stramenopiles	Ochrophyta	Synurophyceae	Synurales
612	62a6c6a7acd2daf75e213cdb31aba702	AGCTCCAGTAGCGTATATTAAAGTTGTTGCGGTTAAAAAGCTCGTAGTTTGAATATCCCTCACCTGAGGATGACCATTTGGTAGCCACTTTGAGAAAATAGGAGTGCTTCAAGCGAATTTATGTTGCGTACTTTTTAGCATAGTACGGCGTAGATGAAGAAGGATCGTATCCATCATCATCACTTTTAGAGAAGCAGTGGGGGACATTCGTATTTTTATGTCAGAGGTGAAATTCTTGGATTTTACGAGGAAGAGCAGAGGCAAAAGCATTTGTCCAAAATGTTTTAC	0	4	1	2	0	0	1	0	1	0	0	11	0	0	13	0	0	0	0	0	0	0	0	0	0	0	0	0	0	0	0	15	4	1	28	20	0	0	101	N	54.3	HQ866078.1.873_U	Eukaryota	Alveolata	Dinoflagellata	Dinophyceae	Dinophyceae_X
613	e333f04aff176e5649f98f8ba937b9f0	AGCTCCAATAGCGTATACTAAAGTTGTTGCAGTTAAAAAGCTCGTAGTTGAATTTCTGATTATGAAAATAAGTCCATTCTTTATTGAATAAGTACTATTATTTTATATAATCATCCTTGAAAAGATTATTATGGATATTAATTTATCTATTATAAGATTTTCATCATTTACTGTGAGCAAAATAGAGTGTTCAAAGCAGGCTTAGGCCGTTGAATACATTAGCATGGAATAATAAGATAGGACCTTGATCTATTTTGTTGGTTTATTTATCAAGGTAATGATTAATAGGGATAGTTGGGGGTATTCGTATTCAATTGTCAGAGGTGAAATTCTTGGATTTATGGAAGACGAACTACTGCGAAAGCATTTACCAAGGATGTTTTCA	0	0	0	0	0	0	0	16	23	1	21	40	0	0	0	0	0	0	0	0	0	0	0	0	0	0	0	0	0	0	0	0	0	0	0	0	0	0	101	N	99.5	AB168053.1.1758_U,AB749138.1.1674_U,JQ967311.1.1665_U,JQ967314.1.1663_U	Eukaryota	Stramenopiles	Ochrophyta	Chrysophyceae	Chrysophyceae_X
614	b584b24ff7ac0f25e7e2cce5824c6334	AGCTCCAATAGCGTATATTAAAGTTGTTGCAGTTAAAAAGCTCGTAGTTGGATTTCTGGCTGGCCGCGCTGGCCCGCCTCCTTTCGGGGGTGAGTGCCGGCGCGTGCCTTCCATCCTTCCAGATTGTCGCGTGTACCGTTTACTCGGCCGCGCGCGTACGGTCTGGATCATTTACTGTGAAAAAATTAGAGTGTTTAAAGCAGGCTTATGCCTTGAATACATTAGCATGGAATAATAAAATAGGACTTTGGTTCTATTTTGTTGGTTTCTAGAACTGAAGTAATGATTGATAGGGACAGTTGGGGGTGCTAGTATTCAGCGGCCAGAGGTGAAATTCTTGGATTCGCTGAAGACTAACTACTGCGAAAGCATTCACCAAGGATGTCTTCT	0	0	0	0	0	0	0	2	3	0	0	23	5	1	0	1	11	1	6	44	4	0	0	0	0	0	0	0	0	0	0	0	0	0	0	0	0	0	101	N	99.5	KJ925320.1.1502_U,KJ925330.1.1502_U	Eukaryota	Rhizaria	Cercozoa	Cercozoa_X	Cercozoa_XX
615	81887d9f0e47a98c0ca1b095ffb2db01	AGCTCCAATAGCGTATATTTAAGTTGTTGCAGTTAAAAAGCTCGTAGTTGGATTTCGGGCGGGGCCTGCCGGTCCGCCTTTGGTGTGCACTGGCAGGGTCCGCCTTGCTGTCGGGGACGGGTTCCTGGGCTTTACTGTCTGGGACTCGGAGTCGACGTGGTTACTTTGAGTAAATTAGAGTGTTCAAAGCAGGCTTACGCTCTGAATACATTAGCATGGAATAACGCGATAGGACTCTGGCCTATCTTGTTGGTCTGTGGGACCGGAGTAATGATTAATAGGGACAGTTGGGGCCGTTCATATTTCGTTGTCAGAGGTGAAATTCTTGGATTTACGAACGATGAACTTGTGCGAAAGCATTCGGCAAGGATGTTTTCA	0	33	39	15	3	6	4	0	0	0	1	0	0	0	0	0	0	0	0	0	0	0	0	0	0	0	0	0	0	0	0	0	0	0	0	0	0	0	101	N	96.6	AB109544.1.2656_G,AB109544.1.2656_R,AB488585.1.1644_U,AF357147.1.2223_R,AF357147.1.2223_G,AY220082.1.2234_G,AB488584.1.1663_U,AY195975.1.1796_U,AY543052.1.1796_U,X89012.1.2653_R,X89012.1.2653_G,FN298930.1.1779_U,AY220082.1.2234_R,AF357148.1.1034_U,FN298929.1.1779_U,AY543051.1.1796_U,AH012393.1.1034_U,AH012392.1.2223_U	Eukaryota	Archaeplastida	Chlorophyta	Trebouxiophyceae	Trebouxiophyceae_X
616	f0f46597a5faa4a4c333a65ee1f085cd	AGCTCCAATAGCGTATACTAAAGTTGTTGCAGTTAAAAAGCTCGTAGTTGAATTTCTGGTCGCGGCAGTCGGTCCGCTCCTCGCGGAGTGTGTACCTGGCTTCTGCAGCCATCCTCGTGGAGAGCACGTCTGATATTCACTTATCGGGCGTGGGATCCACGTCATTTACTGTGAGCAAAATAGAGTGTTCAAAGCAGGCTTAGGCCGTTGAATACATTAGCATGGAATAATAAGATAGGACCTTGGTCTATTTTGTTGGTTTGACTCCAAGGTAATGATTAATAGGGATAGTTGGGGGTATTCGTATTCAATTGTCAGAGGTGAAATTCTTGGATTTATGGAAGACGAACTACTGCGAAAGCATTTACCAAGGATGTTTTCA	0	0	0	0	0	0	0	0	0	0	0	0	0	9	0	78	14	0	0	0	0	0	0	0	0	0	0	0	0	0	0	0	0	0	0	0	0	0	101	N	97.4	GU290107.1.1788_U	Eukaryota	Stramenopiles	Ochrophyta	Chrysophyceae	Chrysophyceae_X
617	259821823c03850969f78aa35b8ab0ae	AGCTCCAATAGCGTATATTAAAGTTGTTGCAGTTAAAAAGCTCGTAGTTGAAGATTGGGGATTGGACGGGGGTAGGCCTTGCGGCCTCACTGACAGTGCATCCCTTTGGAGGGGGAAGTGGTGGACGTTGCAGTAGCAGCGGCCGGCAGCTCGCCCGGGTTACTGTGAAGAAATTAGAGTGTTCAAAGCAGGCAATCAAAAACGCTTGAATACATTAGCATGGAATAATGGAATAGGACTTTGGTCTTATTTTGTTGGTTTCTAGGACTGAAGTAATGATTAATAGGGACAGTTGGGGGCATTCGTATTTAATTGTCAGAGGTGAAATTCTTGGATTTATGAAAGACGAACTTCTGCGAAAGCATTTGCCAAGGATGTTTTCA	0	0	0	0	0	0	0	0	0	0	0	0	0	0	0	0	0	0	0	0	0	0	0	0	0	100	0	0	0	0	0	0	0	0	0	0	0	0	100	N	81.3	GU568132.1.1566_U,HQ667443.1.993_U	Eukaryota	Obazoa	Fungi	Mucoromycota	Mucoromycotina
618	b88512c58f0837f04a6d3c9a3888557b	AGCTCCAATAGCGTATATTTAAGTTGCTGCAGTTAAAAAGCTCGTAGTTGGATTTCGGGTGGGGCCTGCCGGTCCGCCGTTTCGGTGTGCACTGGCAGGGCCCACCTTGTTGCCGGGGACGGGCTCCTGGGCTTCACTGTCCGGGACTCGGAGTCGGCGCTGTTACTTTGAGTAAATTAGAGTGTTCAAAGCAGGCCTACGCTCTGAATACATTAGCATGGAATAATAAGATAGGACCTTGGTCTATTTTGTTGGTTAGTACTCCAAGGTAATGATTAATAGGGACAGTTGGGGGTATTCGTATTCAATTGTCAGAGGTGAAATTCTTGGATTTATGGAAGACGAACTACTGCGAAAGCATTTACCAAGGATGTTTTCA	0	0	0	0	0	0	0	0	0	0	1	0	0	0	0	0	0	0	0	0	0	51	5	16	15	0	0	0	0	0	11	0	0	0	1	0	0	0	100	N	94.2	FM205834.1.1779_U,JN051664.1.1055_U,JX097061.1.1770_U,HQ702283.1.1630_U,KC416208.1.1367_U,FM205862.1.2098_U,FM205860.1.1779_U,X72854.1.1797_U,DD279065.1.1783_U,JX889639.1.1751_U,FM205862.1.2098_UC,X62441.1.1797_U,GQ122369.1.1672_U,HQ702288.1.1630_U,FJ946888.1.1670_U,KC416209.1.1514_U,AM231738.1.1777_U,AY197628.1.1759_U,FM205883.1.2379_UC,AB162915.1.3271_G,AB162915.1.3271_R,JX097057.1.1770_U,FM205…	Eukaryota	Archaeplastida	Chlorophyta	Trebouxiophyceae	Chlorellales
619	2717f1cd81720532f78e83776ebfe244	AGCTCCAATAGCGTATATTAAAGTTGTTGCAGTTAAAACGCTCGTAGTCTGATGTAATGGGGACTGGAGTGGGGAGCAGCGATGCTTTTTGCTTTGGTTCTCATCAGGGGGACAGCAATGTCCCGGTTTACTTTGAGGAAATTAGAGTGTTCAAAGCAGGCCTACGCTCTGAATACATTAGCATGGAATAACACGATAGGACTCTGGCCTATCCTGTTGGTCTGTAGGACCGGAGTAATGATTAAGAGGGACAGTCGGGGGCATTCGTATTTCATTGTCAGAGGTGAAATTCTTGGATTTATGAAAGACGAACTACTGCGAAAGCATTTGCCAAGGATGTTTTCA	0	0	0	0	0	0	0	0	0	0	0	0	0	0	0	0	0	0	0	0	0	0	0	0	0	0	0	0	1	0	0	31	3	7	12	20	7	19	100	N	88.2	KC315815.1.1600_U,JN054670.1.1469_U	Eukaryota	Obazoa	Fungi	*	*
620	d17c472d7de6c8ef2480fd4204d190a7	AGCTCCAATAGCGTATATTAAAGTTGTTGCAGTTAAAAAGCTCGTAGTTGAATTTCTGGTCCTGTGGCTTCGCCCGCGAAAGCGCGGCGCGGCTGCCGGCCCATCCTCGCCGGGAAGCGCGGCCTTCACTGGTCGTGTGGACCGGCGTCCTTTACTGTGAAAAAATTAGAGTGTTTAAAGCAGGCGTTCCGCTTGAATACATTAGCATGGAATAATGAGATAGGACTTCGGTGCTATTTTGTTGGTTGCGTACCGAGGTAATGATTAATAGGGACAGTTGGGGGTATTCATATTTAACTGTCAGAGGTGAAATTCTTGGATTTGTTAAAGATGAACCACTGCGAAAGCATTTACCAAGGATGTTTTCA	0	0	0	0	0	0	0	0	0	0	0	0	0	0	0	7	91	2	0	0	0	0	0	0	0	0	0	0	0	0	0	0	0	0	0	0	0	0	100	N	95.1	HM135093.1.1713_U	Eukaryota	Stramenopiles	Opalozoa	Bicoecea	Pseudodendromonadales
621	55fe9e484e9968d5386d168624e99d57	AGCTCCAATAGCGTATACTAAAATTGTTGCAGTTGAAACGCTCGTAGTTGGAGTTCTGTTGGTGGAAACGGGTTCTATTCTATGAATAAGAACTTGTATTCACTAACATTATCCTGGTCTTCTTGTTTCGGCAAGTGACAGGGATTGTTACTTTGAGAAAATTAGAGTGTTTCAAGCAAGCGTAATGCTTTGAATATTGCAGCATGGAATAACGAATAAGGACTTAGGTTCTTTTCGTTGGTTTGAGAGCCTGAGTAATGATTAAGAGGAGCAGTTGGGGGCATTCGTACTCGGTCGTTAGAGGTGAAATTCTTAGATCGACTGAAGACGAACTACTGCGAAAGCATCTGCCATGGATGTTTTCA	0	0	0	0	0	0	0	0	0	0	0	0	0	0	0	23	76	1	0	0	0	0	0	0	0	0	0	0	0	0	0	0	0	0	0	0	0	0	100	N	92.5	FJ459756.1.1703_U	Eukaryota	Alveolata	Apicomplexa	Gregarinomorphea	Neogregarinorida
622	6dad3d063d5ea53c991264fecb555dec	AGCTCCAGTAGCGTATATTAAATTTGTTGCGGTTAAAAAGCTCGTAGTTGGATTTTATTGTTCATCTCAGGTATTACCTAGAGTGAACAATGTTTCATTTTGAAAAAACACTTTGAAGAAAATAGAGCGTTTCAGGCAGGTGCTTGCAGTGAATATTGTAGCATGGTATGACTTTTTAAGTTATATTCTTTGGTAAAGATATATAACTTGTTTAATATGGACAGTTGGGGGCATTCGTATTTATTTGTCAGAGGTGAAATTCTTGGATTTTATAAGGACGAGCTAAAGCGAAAGCATTTGCCAAAGATGTTTTCT	0	0	0	0	0	0	2	0	0	0	0	0	30	2	0	34	0	6	0	26	0	0	0	0	0	0	0	0	0	0	0	0	0	0	0	0	0	0	100	N	66.2	JN825653.1.1009_U	Eukaryota	Alveolata	Ciliophora	Oligohymenophorea	Oligohymenophorea_X
623	761de5185d5ca2817f3bed23cb0c498f	AGCTCCAATAGCGTATATTTAAGTTGCTGCAGTTAAAAAGCTCGTAGTTGGATTTCGGGTGGGGCCTGCCGGTCCGCCGTTTCGGTGTGCACTGGCCGGGCCCACCTTGCTGCCGGGGACGGGCTCCTGGGCTTCACTGTCCGGGACCCGGAGTCGGCGATGATACTTTGAGTAAATTAGAGTGTTCAAAGCAGGCCTACGCTCTGAATACATTAGCATGGAATATCACGATAGGACTCTGGCCTATCCTGTTGGTCTGTAGGACCGGAGTAATGATTAAGAGGGACAGTCGGGGGCATTCGTATTTCATTGTCAGAGGTGAAATTCTTGGATTTATGAAAGACGAACTACTGCGAAAGCATTTGCCAAGGATGTTTTCA	0	4	44	0	0	0	0	0	0	0	4	3	17	2	0	6	11	1	0	0	7	0	0	0	0	0	0	0	0	0	0	0	0	0	0	0	0	0	99	N	98.9	FJ946890.1.1730_U,AY422074.1.1693_U,AY195968.1.1794_U,GU592792.1.2772_R,GU592792.1.2772_G,KM020184.1.1749_U	Eukaryota	Archaeplastida	Chlorophyta	Trebouxiophyceae	*
624	72f8e05b6d23151ed1f841f6c0f9139f	AGCTCCAATAGCGTATATTAAAGTTGCTGCAGTTAAAAAGCTCGTAGTTGGATTTCTGGCGTTTCATTTCAGGCCGGCCACGGTTTCGTGTGTTAGTGCTTGAGATCTTCGCCATCCTTCCAATGGCTATTCATCCTTCTTCATTGAAGGTGTGAGTGGTATTGGATCTTTTACTTTGAAAAAATTAGAGTGTTTCAAGCAGGCTTTATGCTATGAATACATTAGCATGGAATAATAATTTAGGACTTCGGTTCTATTTTGTTGGTTTCTAGGACTGAAGTAATGATTGATAGGGATAGTTGGGGGTGCTAGTATTCAGCGGCCAGAGGTGAAATTCTCGGATTCGCTGAAGACTAACTTATGCGAAAGCATTCACCAAGGATGTCTTCT	0	0	0	0	0	0	0	0	0	0	0	0	0	0	0	0	0	0	0	0	0	0	0	0	0	0	0	0	0	0	0	0	0	0	0	0	99	0	99	N	98.7	U42447.1.1822_U	Eukaryota	Rhizaria	Cercozoa	Filosa-Sarcomonadea	Glissomonadida
625	463b4cf3b78953db8ed147a38401f86a	AGCTCCAATAGGATATATCAAAGTTGTTGCAGTTGAAAAGCTCGTAGTCGTATTTCTGGTGGGTTGATGTTCTGTCGGTGTGGGACGCAAGTTCTTGCTGATTTGGACCGCCTGCCATTTTGTGGGCTCAAGTGGTCTTGTCGGGGTTTACTCACCGACTTGATCGCTCCACTCCGTCACTGAGAGCAAATTGGAGTGCTCAAAGCAGGCTTTACAGCTTTGAACATTTTAGCTTGGAATGACAAAGAATGACTTTTTGTTCACTTTGTTGGTTATGAATGGGAAGTAATGATAAATAGGAACAGACGCGGGGGTATCCGTATTGGGAAGTCAGAGGTGAAATTCTTAGATTTTTCCACGACGAACGACTGCGAAAGCATTTACCAAGGATGTTTTCA	0	0	0	0	0	0	0	0	0	0	0	0	0	4	0	20	75	0	0	0	0	0	0	0	0	0	0	0	0	0	0	0	0	0	0	0	0	0	99	N	95.5	AB721051.1.1697_U	Eukaryota	Stramenopiles	Sagenista	Labyrinthulomycetes	Amphifilida
[truncated: 2,362 more rows]
[truncated: 3 more columns]

## Sheet: B) V9 all
OTU	amplicon	sequence	BML_P1-Feb12	BML_P1-Jul23	BML_P2-Jul23	BML_P3-Jul23	BML_P1-Aug13	BML_P2-Aug13	BML_P1-Sep10	BML_P2-Sep10	BML_P1-Oct09	BML_P2-Oct09	BCR_pIN-May28	BCR_pIN-Jun04	BCR_pIN-Jun18	BCR_pIN-Jul03	BCR_pIN-Jul16	BCR_pIN-Aug20	BCR_pIN-Sep10	BCR_boat-Oct09	SWIP-Aug15	SWIP-Aug27	SWIP-Sep10	SWIP-Sep24	SWIP-Nov06	SWIP-Nov19	SWIP-Dec17	MLSB-May28	MLSB-Jun04	MLSB-Jun11	MLSB-Jun18	MLSB-Jul03	MLSB-Jul16	MLSB-Aug15	MLSB-Aug27	MLSB-Sep10	MLSB-Sep24	MLSB-Nov06	MLSB-Nov19	MLSB-Dec17	total	chimera	identity	references	taxonomy1	taxonomy2	taxonomy3	taxonomy4	taxonomy5
[truncated: 1,733 more rows]
[truncated: 3 more columns]

[truncated: 9 more sheets: C) V4 BML, D) V9 BML, E) V4 BCR, F) V9 BCR, G) V4 SWIP, H) V9 SWIP, I) V4 MLSB, J) V9 MLSB, K) # and % of abundances]
