# Supplementary material for: Comparative Analysis of Protist Communities in Oilsands Tailings Using Amplicon Sequencing and Metagenomics
Source: Environ Microbiol. 2025 Jan 10;27(1):e70029. doi: 10.1111/1462-2920.70029 (PMC11724239; doi:10.1111/1462-2920.70029)
Supplement: Supplementary file 12 — Table S5. OTU tables from different depths of BML. The tables were produced by ‘Fred's metabarcoding pipeline’ (see methods) but OTUs with abundance < 10 and those assigned as metazoans or embryophytes were discarded. (A) V4 amplicons, (B) V9 amplicons. (C) Counts and percentages of OTU abundances per sample. [file EMI-27-e70029-s009.xlsx]

## Sheet: Cover
	Assessing protist communities in oilsands tailings-impacted environments using amplicon sequencing and metagenomics: A comparative analysis
	Kristína Záhonová1,2,3,4,#, Harpreet Kaur1,#, Chantel C. Furgason5, Angela V. Smirnova5, Peter F. Dunfield5, Joel B. Dacks1,2,*
	1Division of Infectious Diseases, Department of Medicine, and Department of Biological Science, University of Alberta, Edmonton, Canada
	2Institute of Parasitology, Biology Centre, Czech Academy of Sciences, České Budějovice, Czech Republic
	3Department of Parasitology, Faculty of Science, Charles University, BIOCEV, Vestec, Czech Republic
	4Life Science Research Centre, Faculty of Science, University of Ostrava, Ostrava, Czech Republic
	5Department of Biological Sciences, University of Calgary, Calgary, Canada
	#These authors contributed equally to this work.
	*Corresponding author: dacks@ualberta.ca
	Table S5. OTU tables from different depths of BML. The tables were produced by the "Fred's metabarcoding pipeline" (see methods), but OTUs with abundance <10 and those assigned as metazoans or embryophytes were discarded. A) V4 amplicons, B) V9 amplicons. C) Counts and percentages of OTU abundances per sample.

## Sheet: A) V4
OTU	amplicon	sequence	P1_4m-Feb12	P1_8m-Feb12	P1_B-Feb12	P2_6m-Feb12	P2_8m-Feb12	P3_8m-Feb12	P2_4m-Mar12	P2_8m-Mar12	P3_8m-Mar12	P1_B-Jul23	P2_B-Jul23	P3_B-Jul23	P1_B-Aug13	P2_B-Aug13	P3_B-Aug13	P1_B-Sep10	P2_B-Sep10	P3_B-Sep10	P1_B-Oct09	P2_B-Oct09	P3_B-Oct09	total	chimera	identity	references	taxonomy1	taxonomy2	taxonomy3	taxonomy4	taxonomy5	taxonomy6	taxonomy7	taxonomy8
1	6dc27fa953d0b0f8939d282e61bf1bcd	AGCTCCAATAGCGTATATTAAAGTTGTTGCAGTTAAAACGCTCGTAGTCTGATGTAATGGGGACTGGAGTGGGGAGCAGCGATGCTCTTTGCTTTGGTCTCCATCAGGGGGACAGCAATGTCCCAGTTTACTTTGAGGAAATTAGAGTGTTCAAAGCAGGCGATTGCTTGAATACTGCAGCATGGAATAATGGAATAGGACTCGCGTCTTATTTTGTTGGTTTGGAGATGTGAGTAATGATGAATAGGGACAGTTGGGGGCATTGGTATTCAGTAGTCAGAGGTGAAATTCTTGGATTTACTGAAGACTAACTAGTGCGAAAGCATTTGCCAAGGATGTTTTCA	297	225	336	199	175	226	198	131	183	17351	18877	131538	41470	32445	19760	251	343	1811	597	708	694	267815	N	99.1	JN054670.1.1469_U	Eukaryota	Obazoa	Fungi	Chytridiomycota	Chytridiomycotina	Chytridiomycetes	Chytridiomycetes_X	Chytridiomycetes_X_sp.
2	7ce60d5b9328c76859289c47bc607ff0	AGCTCCAATAGCGTATACTAAAGTTGTTGCAGTTAAAAAGCTCGTAGTTGAATTTCTGATTATGAAAATAAGTCCATTCTTTATTGAATGTGTACTATTATTTTATATAATCATCCTTGAAAAGATTATTATGGATATTAATTTATCTATTATAAGATTTTCATCATTTACTGTGAGCAAAATAGAGTGTTCAAAGCAGGCTTAGGCCGTTGAATACATTAGCATGGAATAATAAGATAGGACCTTGATCTATTTTGTTGGTTTATTTATCAAGGTAATGATTAATAGGGATAGTTGGGGGTATTCGTATTCAATTGTCAGAGGTGAAATTCTTGGATTTATGGAAGACGAACTACTGCGAAAGCATTTACCAAGGATGTTTTCA	0	0	0	0	0	10	0	0	13	0	0	0	6	10	22	3420	8381	221	4108	10243	10624	37058	N	100	AB168053.1.1758_U,AB749138.1.1674_U,JQ967311.1.1665_U,JQ967314.1.1663_U	Eukaryota	Stramenopiles	Ochrophyta	Chrysophyceae	Chrysophyceae_X	Chrysophyceae_Clade-F	*	*
3	6b924f0736fde992273de374994d9041	AGCTCCAATAGCGTATATTAAAGTTGTTGCAGTTAAAAAGCTCGTAGTTGAAGTTCTGATTGTTCGGGTTTCTAGACATTAGTCGGAGATACTGACAGTCATCCGCTTGCAAACATATGTTCGATCTTCACCGGTTGGCTATGTGAGTAAGCATTTTACCTTGAGAAAAACAGAGTGTTCCAGGCAGGTTTGTCCGGAATGCATTAGCATGGAATAATAGAATATGACTGAAGTCTATTTATTGGTTACAGGCTTTAGTAATGATTAATAGGAACAGTCGGGGGCATTCGTACTCAGCAGTCAGAGGTGAAATTCTAAGATTTGCTGAAGACGAACTAATGCGAAAGCATTTGCCAAGGATGTTTTCA	25	232	180	39	157	121	119	1202	377	0	0	2	1	0	0	0	7	53	5229	9957	10292	27993	N	100	JN120249.1.1542_U	Eukaryota	Alveolata	Ciliophora	Oligohymenophorea	Peritrichia_2	Sessilida	Vorticella	Vorticella_aequilata
4	1bcf240cc9ee881f065d4b361a1906b9	AGCTCCAATAGCGTATACTAAAGTTGTTGCAGTTAAAAAGCTCGTAGTTGAATTTCTGATATAATAGGATGGGTTTTATTTTTCATTAAATATTACTTCCATTTATTTTTATTATATCATCATCGAAAAGATTATATTTTGGTCATTTATTTGTCTAGTATAAGATTTTCGTCATTTACTGTGAGTAAAATAGAGTGTTCAAAGCAAGCTTAAGCTGTTGAATATATTAGCATGGAATAATAAGATAAGACCTTGGTCTAAATATTTTGTTGGTTTGTTTATCAAGGTAATGATTAATAGGGATAGTTGGGGGTATTCGTATTCAATTGTCAGAGGTGAAATTCTTGGATTTATGGAAGACGAACAACTGCGAAAGCATTTACCAAGGATGTTTTCA	26	289	614	15	42	1367	244	278	22833	176	441	975	80	87	47	0	0	1	0	0	0	27515	N	99.7	JQ967306.1.1705_U,JQ967307.1.1699_U	Eukaryota	Stramenopiles	Ochrophyta	Chrysophyceae	Chrysophyceae_X	Chrysophyceae_Clade-F	Paraphysomonas	Paraphysomonas_sp.
5	6470d06ff7bf14141a0e9d3a3b64fb4d	AGCTCCAATAGCGTATATTAAAGTTGTTGCAGTTAAAAAGCTCGTAGTCTGAGTCTTGGCCGGCATTGAGCGTCCGTGGCCTTCACGGTCATGTGCATGCGATATGGCGGCCATTTGTACTTCGGAGGAACACGGGTTTACTTTTCATTAAGTGGCCCGTGGGATTCCGATAGTTTACTTTGAGAAAAATAGAGTGTTCAAAGCAGGCGATTTTGCCTTGAATACATTAGCATGGGATAATGGAATAGGACATTGGTTCTATTTTGATGGTTTACGGACCGATGTAATGATTAATAGGGACAGTTGGGGACATTCATATTCCATGGCTAGAGGTGAAATTCTTGGATTCATGGAAGATGAACTACTGCGAAAGCATTTGTCAAAGATGTTTTCA	0	0	0	0	0	0	0	0	0	3	53	0	0	0	0	8181	9501	365	927	1225	737	20992	N	95.2	AY749539.1.1586_U,AY749496.1.1582_U	Eukaryota	Haptista	Centroheliozoa	Centroheliozoa_X	Centroheliozoa_XX	Centroheliozoa_XXX	Centroheliozoa_XXXX	Centroheliozoa_XXXX_sp.
6	ee66a2e72273036189b1a8b307611471	AGCTCCAATAGCGTATACTAAAGTTGTTGCAGTTAAAAAGCTCGTAGTTGAATTTCTGACTTTGAGGCGCGACCGACCCCGTGTGGGTCTGTGTCTGTGAATCGAGGTCATCCTCGGGGAATGCGTATCTGTCATTAAGTTGATGGGTACGAGTACCCCGTCATTTACTGTGAGCAAAATAGAGTGTTCAAAGCAGGCTTACGCCATTGAATACATTAGCATGGAATAATAAGATAGGACCTTGGTCTATTTTGTTGGTTAGTACTCCAAGGTAATGATTAATAGGGACAGTTGGGGGTATTCGTATTCAATTGTCAGAGGTGAAATTCTTGGATTTATGGAAGACGAACTACTGCGAAAGCATTTACCAAGGATGTTTTCA	0	3	42	1	1	48	0	46	157	0	1	10	0	0	28	51	77	189	3825	9084	6428	19991	N	99.5	GU290079.1.1786_U	Eukaryota	Stramenopiles	Ochrophyta	Chrysophyceae	Chrysophyceae_X	Chrysophyceae_Clade-C	Chrysophyceae_Clade-C_X	Chrysophyceae_Clade-C_X_sp.
7	adf3d11408369b8a4edeb0f23360003c	AGCTCCAATAGCGTATATTAAAGTTGTTGCAGTTAAAAAGCTCGTAGTTGAATTTTGGGCCTGGTCGAGTGGTCTGTTCGCAAGAACAGTACTGCATCTGGCCGGGTCTTTCCTTCTGGGGAACCAGCGTGCTATTAACTTAGTGCGTTGGGGATCCAGGACTTTTACTTTGAAAAAATTAGAGTGTTTAAAGCAGGCATACGCTTGAATACATTAGCATGGAATAATAGAATAGGACTTTGGTTCTATTTTGTTGGTTTCTAGGACCGAAGTAATGATTAATAGGGACAGTTGGGGGCATTAGTATTTAATTGTCAGAGGTGAAATTCTTGGATTTATGAAAGACTAACTTCTGCGAAAGCATTTGCCAAGGATGTTTTCA	0	0	0	0	0	0	0	0	0	0	0	0	0	0	0	4104	10793	3093	118	2	3	18113	N	95.5	AY635829.1.1724_U,AF164251.1.1046_U,AF164249.1.1086_U,AH009027.1.1086_U,AH009028.1.1046_U	Eukaryota	Obazoa	Fungi	Chytridiomycota	Chytridiomycotina	Chytridiomycetes	Rhizophlyctis	Rhizophlyctis_rosea
8	c18a757b94ba3333f732e1b5ed2fcebf	AGCTCCAATAGCGTATATTTAAGTTGTTGCAGTTAAAAAGCTCGTAGTTGGATTTCGGGCGGGGCCTGCCGGTCCGCCTTTGGTGTGCACTGGCAGGGTCCGCCTTGCTGTCGGGGACGGGTTCCTGGGCTTTACTGTCTGGGACTCGGAGTCGACGTGGTTACTTTGAGTAAATTAGAGTGTTCAAAGCAGGCTTACGCTCTGAATACATTAGCATGGAATAACGCGATAGGACTCTGGCCTATCTTGTTGGTCTGTGGGACCGGAGTAATGATTAAGAGGGACAGTCGGGGGCATTCGTATTTCATTGTCAGAGGTGAAATTCTTGGATTTATGAAAGACGAACTACTGCGAAAGCATTTGCCAAGGATGTTTTCA	98	69	55	46	60	53	35	58	120	774	1417	4304	2113	2211	1259	236	826	679	391	1019	867	16690	N	100	AB109544.1.2656_G,AB109544.1.2656_R,AB488585.1.1644_U,AF357147.1.2223_R,AF357147.1.2223_G,AY220082.1.2234_G,AB488584.1.1663_U,AY195975.1.1796_U,AY543052.1.1796_U,X89012.1.2653_R,X89012.1.2653_G,FN298930.1.1779_U,AY220082.1.2234_R,AF357148.1.1034_U,FN298929.1.1779_U,AY543051.1.1796_U,AH012393.1.1034_U,AH012392.1.2223_U	Eukaryota	Archaeplastida	Chlorophyta	Trebouxiophyceae	Trebouxiophyceae_X	Trebouxiophyceae_XX	Choricystis	*
9	b5b4206054d20439d0d66093b7e350df	AGCTCCAATAGCGTATATTAAAGTTGCTGCAGTTAAAAAGCTCGTAGTTGGATTTCTGGGGTCCGGCGGCGGTCTGCCTCACGGCATGCACTGTGCGCGGGGCTCCTTTTGCTCGAAGGCGGCCGGTGCCCTTCACTGGGTGGCGGTTTCGAATTCGGGACCTTTACTTTGAAAAAATTAGAGTGTTCAAAGCAGGCATTTTGGCTTGGATACATTAGCATGGAATAATGGAATAGGACTTTGGTTCTATTTTGTTGGTTTCTAGGACTGAAGTAATGATTAATAGGGACAGTTGGGGGCATTAGTATTTAATTGTCAGAGGTGAAATTCTTGGATTTATGAAAGACTAACTTCTGCGAAAGCATCTGCCAAGGATGTTTTCA	0	0	0	0	0	0	0	1	0	0	0	4	0	0	0	287	395	72	1278	6421	4750	13208	N	89.8	AY821949.1.1552_U,JN825671.1.1015_U	Eukaryota	Obazoa	Choanoflagellida	Choanoflagellatea	Craspedida	*	*	*
10	ef9b6f7ff813d63052ca260630177488	AGCTCCAATAGTGTATATTAAAGTTGTTGCGGTTAAAAAGCTCGTAGTTGATTATGATTGTGAATAATTTTACTCACAGTGAAAACAGGTCCCTTGAGGAAAAAAGAGTGTTTAAAGCAACTATATAATATTTATCAGCACGGTAGCCCATATTTCTTTATGAAAATGACTTAATCATTTAAGATGAGTGAAATGAACAGATAGGGGCATTCAAATTTGTATGTTAGAGGTGAAATTCTTGGATTTTATGAGGATGTACTAAAGCTAAAGCATTAGTCAGAAATGTTTTAA	0	0	0	0	0	6	0	0	0	223	347	8145	859	930	1961	0	0	0	0	0	0	12471	N	54.9	AF238257.1.1792_U,HM067613.1.1791_U,HM067608.1.1789_U	Eukaryota	Alveolata	Dinoflagellata	Dinophyceae	Suessiales	Symbiodiniaceae	*	*
11	da64f2e9359e83db9e94640094014904	AGCTCCAATAGCGTATATTAAAGTTGTTGCAGTTAAAAAGCTCGTAGTTGGATTTCTAGATAAGTGGCTACTATGTAGTTTGCTTGTCTACCAGTCTTAGACTGTTACTGTGAGAAAATTAGAGTGTTTAAAGCAGGCTATTGCAAGAATACATTAGCATGGAATAACGAATGTGTCTAGAATATTGGTTAATTCTAGATTACGATTAATAGGGACAGTTGGGGGCATTAGTATTTAATTGTCAGAGGTGAAATTCTTGGATTTATTAAAGACTAACGTATGCGAAAGCATTTGCCAAGGATGTTTTCA	0	0	0	0	0	0	0	0	0	0	0	0	0	0	0	466	349	119	1654	3737	4442	10767	N	100	JN090883.1.1644_U	Eukaryota	Alveolata	Ciliophora	Litostomatea	Haptoria_4	Didiniidae	Didiniidae_X	Didiniidae_X_sp.
12	2c2d92e12e14463bad3b3e24814bfecf	AGCTCCAATAGCGTATACTAAAGTTGTTGCAGTTAAAAAGCTCGTAGTTGAATTTCTGAGCAAGGTAGTCGGTCCGCCCCTAACGGGGTGTGTACTATGACTTGCCTGTTCATCCTCGGGGAGAGCATATCTGGTATTAATTTATCGGGTATGGGATCCTCGTCCTTTACTGTGAGCAAAATAGAGTGTTCAAAGCAGGCTTAGGCCGTTGAATACATTAGCATGGAATAATAAGATAAGACCTTGGTCTATTTTGTTGGTTTATGTTCCAAGGTAATGATTAATAGGGACAGTTGGGGGTATTCGTATTCAATTGTCAGAGGTGAAATTCTTGGATTTATGGAAGACGAACTACTGCGAAAGCATTTACCAAGGATGTTTTCA	0	488	971	105	969	2	652	6340	477	0	1	1	0	0	0	0	0	4	0	0	0	10010	N	95.6	AY651090.1.1700_U	Eukaryota	Stramenopiles	Ochrophyta	Chrysophyceae	Chrysophyceae_X	Chrysophyceae_Clade-F	Chrysophyceae_Clade-F_X	Chrysophyceae_Clade-F_X_sp.
13	01e6904c0dd23902ccf2192bc2fda406	AGCTCCAATAGCGTATATTAAAGTTGCTGCAGTTAAAAAGCTCGTAGTTGGATTTCTGACACGGCGCGGTTGGTCCGCTGCCTTCGGGTGGTGAGTGCCGGCCTGCGTCTGTCATCCTTCTCAGGTTTTGTCACTGCCTTCACGGGTTGTGGCAAGGTTTGGGATCTATTACTTTGAAAAAATTAGAGTGTTTAAAGCAGGCGTTTGCTCTGAATACATTAGCATGGAATAATAACATAGGACTCCTGTTCTATTTTGTTGGTTCTAGGGCGAGAGTAATGATTGATAGGGATCGTTGGGGGTGCTAGTATTCAGTGGCCAGAGGTGAAATTCTTGGATTCACTGAAGACTAACTTATGCGAAAGCATTCACCAAGGAGGTCTTCT	0	0	0	0	0	0	0	0	0	17	74	105	1577	6583	186	0	0	0	0	0	0	8542	N	85.1	AB534506.1.1632_U	Eukaryota	Rhizaria	Cercozoa	Filosa	Filosa_X	Filosa_XX	Filosa_XXX	Filosa_XXX_sp.
14	53ba5483ecce900719747c311c01862d	AGCTCCAATAGCGTATATTAAAGTTGCTGCAGTTAAAAAGCTCGTAGTTGGATTTCTGGCATGCTGAAACTTTCCTGCTCTAGAAATAGTTGTGTGTGATAGTTTCAAATGCCATCCTTCTAGAAAACAATACTTTCGGGTATTGCGATCTAGATCTTTTACTTTGAAAAAATTAGAGTGTTCAAAGCAGGCTTTTGCTAGAATACATTAGCATGGAATAATAACATAGGACTTTGGTCTTATTTTATTGGTTTTCTAGACTGAAGTAATGATTGATAGGGATAGTTGGGGGTGCTAGTATTCAGCGGCCAGAGGTGAAATTCATGGATTCGCTGAAGACTAACTTATGCGAAAGCATTCACCAAGGATGTCTTCT	0	0	1	0	0	0	0	0	0	1	5	7	1849	5624	169	0	1	5	38	0	19	7719	N	84.7	AY180018.1.1740_U	Eukaryota	Rhizaria	Cercozoa	Filosa-Thecofilosea	Ventricleftida	Ventrifissuridae	Ventrifissuridae_X	Ventrifissuridae_X_sp.
15	9ad0cfc3810a9478ef9023ee39937aa8	AGCTCCAATAGCGTATATTAAAGTTGTTGCAGTTAAAAAGCTCGTAGTTGGATTTCTGGCGTTGGGGCCGCCGGCCCGGCATCCTAGTGGTGCTGTGTTGTTGGTTGGTCTCCGCCATCTTTTCGGAAGAACCAGCGTGCCCTTCACTGGGTGGCGTTGGCGACTCCGATCTTTTACTTTGAAAAAATTAGAGTGTTCAAAGCAGGCTTACGCTGTGAATACATTAGCATGGAATAATAACATAGGACTTTGGTCTTATTTTGTTGGTTTCTAGGACTGAAGTAATGATTGATAGGGATAGTTGGGGGTGCTCGTATTCAGGGGCCAGAGGTGAAATTCTATGATTCCCTGAAGACGAACTTATGCGAAAGCATTCACCAAGGATGTCTTCT	0	0	0	0	0	0	0	0	0	0	0	0	0	0	0	15	4	0	481	3175	3984	7659	N	100	EF196716.1.879_U,JF730776.1.1705_U,AB622285.1.1707_U	Eukaryota	Rhizaria	Cercozoa	Novel-clade-10-12	Novel-clade-10	Novel-clade-10_X	Novel-clade-10_XX	Novel-clade-10_XX_sp.
16	171c59617615062085ddbc39844bbc55	AGCTCCAATAGCGTATATTAAAGTTGTTGCAGTTAAAAAGCTCGTAGTTGGACTTTAGGCAAGGCGGCCTGGTCACCCTCTGGGTGTACTGGGATCGCTGCGCCTCACCTTCGGGGAGCCAGTCGTGCGCAAGTGCGCTGGGGAACCGAGCCTTACCTTGAGGAAATTAGAGTGTTTAAAGCAGGCTTATGCTTGAATACGTTAGCATGGAATAACATGATAGGACTTTGGTTCTATTTTGTTGGTTTGAGGACCAAAGTAATGATTAATAGGGACAGTTGGGGGCATTAGTATTCAATAGTCAGAGGTGAAATTCTTGGATTTATTGAAGACTAACTAATGCGAAAGCATTTGCCAAGGATGTTTTCA	0	0	0	0	0	0	0	0	0	0	2	1	5	0	1	359	778	4038	807	328	313	6632	N	98.4	FJ490225.1.976_U	Eukaryota	Obazoa	Fungi	Cryptomycota	Cryptomycotina	Cryptomycotina_X	Cryptomycotina_XX	Cryptomycotina_XX_sp.
17	258c3ccc102c69e2b704de986b9ee404	AGCTCCAATAGCGTATACTAAAGTTGTTGCAGTTAAAAAGCTCGTAGTTGAATTTCTGACTTTGAGGCGCGACCGACCCCGTGTGGGTCTGTGTCTGCGAATCGAGGTCATCCTCGAGGAATGCGTATCTGTCATTAAGTTGATGGGTACGAGTACCTCGTCATTTACTGTGAGCAAAATAGAGTGTTCAAAGCAGGCTTACGCCGTTGAATACATTAGCATGGAATAATAAGATAGGACCTTGGTCTATTTTGTTGGTTAGTACTCCAAGGTAATGATTAATAGGGACAGTTGGGGGTATTCGTATTCAATTGTCAGAGGTGAAATTCTTGGATTTATGGAAGACGAACTACTGCGAAAGCATTTACCAAGGATGTTTTCA	0	0	0	0	0	0	0	0	0	0	0	0	0	0	0	1656	2200	2753	4	3	0	6616	N	99.2	AB520726.1.1662_U,AB749132.1.1662_U,AB749129.1.1662_U,AY651075.1.1697_U,AB520736.1.1662_U,AB749066.1.1662_U,AB520725.1.1662_U,AB520730.1.1662_U,DQ388538.1.1642_U,AB749123.1.1662_U,AY651073.1.1697_U,AY919824.1.1718_U,JN705528.1.1384_U,AY651074.1.1697_U,AB749067.1.1662_U,AB520734.1.1662_U,AB455149.1.1664_U,AY651076.1.1697_U,AB520717.1.1662_U,AB749125.1.1662_U,AB749058.1.1662_U,AB749124.1.1662_U,AB7…	Eukaryota	Stramenopiles	Ochrophyta	Chrysophyceae	Chrysophyceae_X	Chrysophyceae_Clade-C	Poteriospumella	Poteriospumella_lacustris
18	7a5a0495f53eb21fe1f7be21b6a23720	AGCTCCACTAGCGTATATTAAAGTTGTTGCAGTTAAAAAGCTCGTAGTTGAACTTCTGATTGTTGTTAGCGTCGGTATTTATATCGCGTTAGTGGCAGTCATCCGTCTGCAAACTTTTACATCCTTAACTGGTTTGTCTAAGGGAGCAGGCATTTTACTTTGAAAAAATTAGAGTGTTTAAGGCAGGCGCAAGCCTGAATACATTAGCATGGAATAATGGAATAGGACGCTTGTCCATTTGATTGGTTATTGGACTCGCGTAATGATTAATAGGGACAGTTGGGGGCATTAGTATTTAATTGTCAGAGGTGAAATTCTTGGATTTATTAAAGACTAACTTATGCGAAAGCATTTGCCAAGGATGTTTTCA	502	381	449	399	341	107	420	219	309	37	19	47	0	0	1	53	283	58	620	1421	916	6582	N	100	DQ442846.1.897_U,DQ442854.1.904_U,DQ442862.1.904_U,DQ442863.1.846_U,DQ442838.1.877_U,DQ442852.1.907_U,DQ442849.1.883_U,DQ442847.1.896_U	Eukaryota	Alveolata	Ciliophora	Oligohymenophorea	Scuticociliatia_2	Scuticociliatia_2_X	Cyclidium_3	Cyclidium_glaucoma
19	6da3784cb3719666d42f9b1862a51116	AGCTCTAATAGCATATATTAAAGTTGTTGCAGTTAAAAAGCTCGTAGTCGGATTTTGGGCGCGTGTGAACTGTCAGCCTCTGGTTGGACGGTGCGCGCGTGCCTTTCTGCTTGGGAGCCCCATGGTGGTTAATTCTGTCGTGGTGGGTCACAGGCCGTTTACTTTGAAAAAATTAGAGTGTTCAAAGCAGGCTGTTGCTTGAATAGATTAGCATGGAATAATGGAATAGGACCTTGGTGCTATTTCGTTGGTTATGGGACTGGGGTAATGATTAATAGGGACAGTTGGGGCCGTTCATATTTCGTTGTCAGAGGTGAAATTCTTGGATTTACGAACGATGAACTTGTGCGAAAGCATTCGGCAAGGATGTTTTCA	10	0	6	0	0	0	0	4	30	27	53	205	128	158	3152	27	1	2	513	1297	836	6449	N	100	JN547317.1.953_U,HM135077.1.1701_U,AJ007280.1.1751_U,JN547315.1.938_U,JQ230002.1.1682_U,HM135076.1.1702_U,JN547308.1.938_U,JX490049.1.1471_U,AY919686.1.1697_U,JN547287.1.938_U,JX490050.1.1462_U,AM051189.1.1684_U,AY919727.1.1698_U,KC928309.1.1706_U,HM135074.1.1702_U,JQ230004.1.1475_U,JX490048.1.1471_U,EF196801.1.897_U,HQ219448.1.1730_U,JN547288.1.989_U,AB771884.1.1629_U,GU067870.1.1764_U,JN090891.…	Eukaryota	Cryptista	Cryptophyta	Cryptophyceae	Cryptomonadales	Cryptomonadales_X	Cryptomonas	*
20	d8168a4cf8260f53c23b9b248f3b578b	AGCTCCAATAGCGTATACTAAAGTTGTTGCAGTTAAAAAGCTCGTAGTTGAATTTCTGAGCAAGGTAGTCGGTCCGCCTCTAACGGGGTGTGTACTATGACTTGCCTGTTCATCCTCGGGGAGAGCATATCTGGTATTCATTTATCGGGTATGGGATCCTCGTCCTTTACTGTGAGCAAAATAGAGTGTTCAAAGCAGGCTTAGGCCGTTGAATACATTAGCATGGAATAATAAGATAAGACCTTGGTCTATTTTGTTGGTTTATGTTCCAAGGTAATGATTAATAGGGACAGTTGGGGGTATTCGTATTCAATTGTCAGAGGTGAAATTCTTGGATTTATGGAAGACGAACTACTGCGAAAGCATTTACCAAGGATGTTTTCA	0	221	563	74	599	0	331	4011	335	0	0	0	0	0	0	0	0	0	0	0	0	6134	N	95.1	AY651090.1.1700_U	Eukaryota	Stramenopiles	Ochrophyta	Chrysophyceae	Chrysophyceae_X	Chrysophyceae_Clade-F	Chrysophyceae_Clade-F_X	Chrysophyceae_Clade-F_X_sp.
21	44b2835ccaac9c9bc96554ab6e1ba450	AGCTCCAATAGCGTATATTAAAGTTGTTGCAGTTAAAACGCTCGTAGTCTGATGTAATGGGGACTGGAGTGGGGAGCAGCGATGCTCTTTGCTTTGGTCTCCATCAAGGGGACAGCAATGTCCCATTTTACTTTGAGGAAATTAGAGTGTTCAAAGCAGGCGATTGCTTGAATACTGCAGCATGGAATAATGGAATAGGACTCGCGTCTTATTTTGTTGGTTTGGAGATGTGAGTAATGATGAATAGGGACAGTTGGGGGCATTGGTATTCAGTAGTCAGAGGTGAAATTCTTGGATTTACTGAAGACTAACTAGTGCGAAAGCATTTGCCAAGGATGTTTTCA	0	0	0	0	0	0	0	0	0	0	0	0	0	0	0	1	1	0	609	3170	2114	5895	N	99.4	JN054692.1.1469_U	Eukaryota	Obazoa	Fungi	Chytridiomycota	Chytridiomycotina	Chytridiomycetes	Chytridiomycetes_X	Chytridiomycetes_X_sp.
22	a15ca7fb06ffda8ab8ccf75a481d70f1	AGCTCCAATAGCGTATATTAAAGTTGTTGCAGTTAAAACGCTCGTAGTCTGATGTAATGGGGACTGGGGTGGGGAGCAGCGATGCTCTTTGCTTTGGTCTCCATCAGGGGGACAGCAATGTCCTAGTTTACTTTGAGGAAATTAGAGTGTTCAAAGCAGGCGATTGCTTGAATACTGCAGCATGGAATAATGGAATAGGACTCGCGTCTTATTTTGTTGGTTTGGAGATGTGAGTAATGATGAATAGGGACAGTTGGGGGCATTGGTATTCAGTAGTCAGAGGTGAAATTCTTGGATTTACTGAAGACTAACTAGTGCGAAAGCATTTGCCAAGGATGTTTTCA	7	1	11	9	3	8	1	1	22	407	430	2494	895	811	561	1	0	56	3	0	0	5721	N	98.8	JN054692.1.1469_U	Eukaryota	Obazoa	Fungi	Chytridiomycota	Chytridiomycotina	Chytridiomycetes	Chytridiomycetes_X	Chytridiomycetes_X_sp.
23	8619b0cfaa451b8f2acc399596232f62	AGCTCCAATAGCGTATATTAAAGTTGCTGCAGTTAAAAAGCTCGTAGTTGGATTTCAAGCATAGTATACCTGGCCCGCTGTCGTAAGACATGTGTGTGCTGGGCTATATTTGCTTTCCTTCTAGTGGACTATAGCTGCCCTTTACTGGGTTGGTTGTAGTTTTCTGCTAGATCTTTTACTTTGAACAAATTAGAGTGTTTCAAGCAGGCGTTTGCTATGAATACATTAGCATGGAATAATAATTTAGGACTTTGGTTCTATTTTGTTGGTTTCTAGGACTGAAGTAATGATTGATAGGGACAGTTGGGGGTGCTAGTATTCAGTGGCCAGAGGTGAAATTCTTGGATTCACTGAAGACTAACTAATGCGAAAGCATTCACCAAGGATGTCTTCT	0	0	0	0	0	0	0	0	0	0	0	0	0	0	0	2011	3078	79	0	0	0	5168	N	88.6	EU709266.1.1570_U	Eukaryota	Rhizaria	Cercozoa	Filosa-Sarcomonadea	Glissomonadida	Allapsidae	Allapsidae_X	Allapsidae_X_sp.
24	a7235df070a31deccebd45cd0dbcd76d	AGCTCCAATAGCGTATATTAAAGTTGTTGCAGTTAAAACGCTCGTAGTTGAATTTTGCGTAGTGGTCGACGGGTTTACCTGGGGGCCACTTTGCCTTGGGAGCGGGGGAGACCCCGCCTCCCGTGTTACTGTGAAGAAATTAGAGTGTTTAAAGCAGGCATTTGCTTGAATAGGTCAGCATGGAATAACGATTACTGATCGTTGGTCGCAATCAACCGATTGATAGGGACAGGCGGGGGCATTGGTATTTGGCAGTCAGAGGTGAAATTCTTGGATTTGGCAAAGACCAACTAGTGCAAAGGCATTTGCCAAGGATGTTTTCA	0	1	4	0	1	2	3	47	16	442	474	2783	167	90	51	0	79	4	96	470	334	5064	N	72.1	FN690009.1.1538_U,FN690001.1.1539_U,FN690000.1.1527_U,FN690006.1.1539_U,FN689998.1.1523_U,FN690002.1.1538_U,FN690005.1.1545_U,FN690004.1.839_U,FN689999.1.1547_U,FN690003.1.838_U,FN690008.1.839_U	Eukaryota	Alveolata	Ciliophora	Litostomatea	Haptoria_6	Lacrymariidae	Lacrymariidae_X	Lacrymariidae_X_sp.
25	03d1b5dcaad79156e35f375e4dde802a	AGCTCCAATAGCGTATATTAAAGTTGTTGCAGTTAAAACGCTCGTAGTTGAATGTTGTCTTGTTTGAGTCAGGTTTACCTGGTTTGAACTAGGCGTTGGGAGTGGGGGAGACCCCGCCTCCCGTGTTACTGTGAAGAAATTAGAGTGTTTAAAGCAGGCATTTGCTTGAATAGGTGAGCATGGAATAACGATTACTGATCGTTGGTCGCAATCAACCGATTGATAGGGACAGGCGGGGGCATTGGTATTTGGCAGTCAGAGGTGAAATTCTTGGATTTGGCAAAGACCAACTAGTGCAAAGGCATTTGCCAAGGATGTTTTCA	0	1	4	0	4	0	0	65	22	489	487	2397	139	180	21	3	39	0	75	466	307	4699	N	72.4	LN869997.1.1027_U	Eukaryota	Alveolata	Ciliophora	Litostomatea	Rhynchostomatia	Dileptidae	Dileptidae_X	Dileptidae_X_sp.
26	e9fcec35405c989ad50aa474684c20cd	AGCTCCAATAGCGTATATTAAAGTTGTTGCAGTTAAAAAGCTCGTAGTTGGACCTTAGGCAAGGCGGCCTGGTCACCCTCTGGGTGTACTGGGATCGCTGCGCCTCACCTTCGGGGAGCTAGTCGTGCTTCGGTGCGCTAGGGAACCGAGCCTTACCTTGAGGAAATTAGAGTGTTTAAAGCAGGCTTATGCTTGAATACGTTTGCATGGAATAACATGATAGGACTTTGGTTCTATTTTGTTGGTTTGAGGACCAAAGTAATGATTAATAGGGACAGTTGGGGGCATTAGTATTCAATAGTCAGAGGTGAAATTCTTGGATTTATTGAAGACTAACTAATGCGAAAGCATTTGCCAAGGATGTTTTCA	0	0	0	0	0	0	0	0	1	6	6	4	18	1	2	394	963	1052	625	283	414	3769	N	100	HM486994.1.1344_U,HM486989.1.1344_U,HM487049.1.1345_U	Eukaryota	Obazoa	Fungi	Cryptomycota	Cryptomycotina	Cryptomycotina_X	Cryptomycotina_XX	Cryptomycotina_XX_sp.
27	0ac9842b14dc5eaa8c000ab808a89440	AGCTCCAATAGCGTATATTAAAGTTGTTGCAGTTAAAACGCTCGTAGTCTGATGTAATGGGGACTGGAGTGGGGAGCAGCGATGCTCTTTGCTTTGGTCTCCATCAGGGGGATAGCAATGTCCCAGTTTACTTTGAGGAAATTAGAGTGTTCAAAGCAGGCGATTGCTTGAATACTGCAGCATGGAATAATGGAATAGGACTCGCGTCTTATTTTGTTGGTTTGGAGATGTGAGTAATGATGAATAGGGACAGTTGGGGGCATTGGCATTCAGTAGTCAGAGGTGAAATTCTTGGATTTACTGAAGACTAACTAGTGCGAAAGCATTTGCCAAGGATGTTTTCA	4	2	2	3	5	6	5	6	5	237	319	1304	698	631	359	0	6	46	0	0	0	3638	N	98.5	JN054670.1.1469_U	Eukaryota	Obazoa	Fungi	Chytridiomycota	Chytridiomycotina	Chytridiomycetes	Chytridiomycetes_X	Chytridiomycetes_X_sp.
28	f8a2d1702ba22e65b04f0212cef58294	AGCTCCAGTAGTGTATATTAAATTTGCTGCGGTTAAAAAGCTCGTAGTTGGATATCAATGGTATAATCGATTACTATTGTGTCGCACGACACTTTTACTTTGAAGAAATTAAAGCGTTTTAAGCAGGTTAAAGCCTTTGTATATAATAGCATGGTATATTTTTACTTAAATTATTGGTTCAGTTTTTTAGATGGGATTCAGGGACAGATGGGGACATTTGTATTTAGTTGCTAGAGGTGAAATTCTTGGATTTATTAAGGACAAACTACTGCGAAGGCATTTGTCAAAAATGTTTTCT	13	1	8	3	3	32	0	10	14	19	7	5	69	46	216	268	0	247	525	1890	129	3505	N	62.3	AB846664.4398.6147_U	Eukaryota	Alveolata	Dinoflagellata	Dinophyceae	Dinophyceae_X	Dinophyceae_XX	Dinophyceae_XXX	Dinophyceae_XXX_sp.
29	b66a053d1466905fbeb81ec2e4aa3708	AGCTCCAATAGCGTATATTAAAGTTGTTGCAGTTAAAAAGCTCGTAGTCGTATTTATAATTTTGCATTTTGCAAGATTAACATTTGTGTATAACAAATTTTACTGTGAGAAAATTAAAGTGTTCAAAGCAGGCTTTTGCTTGAATATTACAGCATGGAATAATGGAATAGGATCACAATCATATTTTGTTGGTTTAATGATTGAGATAATGGTTGATAGGGAATAATAGGGGCATTAATATTTAAGCGTCAGAGGTGAAATTCTTGGATTGCTTCAAGATTAACTAGTGCGAAAGCATTTGCCAGGCAATTGCCCG	0	0	0	0	0	0	0	0	0	0	0	0	2	0	72	1297	1046	894	44	84	0	3439	N	99.7	DQ244007.1.1697_U,DQ244041.1.1696_U	Eukaryota	Obazoa	Mesomycetozoa	Ichthyosporea	Ichthyosphonida	Abeoformidae_Group_MAIP_3	Abeoformidae_Group_MAIP_3_X	Abeoformidae_Group_MAIP_3_X_sp.
30	bae7b224439a1299211cc76056a62144	AGCTCCAATAGCGTATATTAAAGTTGCTGCAGTTAAAAAGCTCGTAGTTGGATTTCTGGTTTGGCGCGCCTAGCCCGCCACGGTTTCGTGTGTGAGTGCTGGGTCGCGCCTGCCATCCTTCTAGAGAACGTCTCTACTCTTCATTGAGCCGGAGGCGCCATCTAGATCTTTTACTTTGAAAAAATTAGAGTGTTTAAAGCAGGCATTTGCTATGAATACATTAGCATGGAATAATAATGTAGGACTTCGGTTCTATTTTGTTGGTTTCTAGGACTGAAGTAATGATTGATAGGGATAGTTGGGGGTGCTAGTATTCAGTGGCCAGAGGTGAAATTCTCGGATTCACTGAAGACTAACTTATGCGAAAGCATTCACCAAGGATGTCTTCT	19	914	1413	159	519	40	10	85	89	1	0	0	3	0	0	0	0	0	0	0	0	3252	N	98.7	EU647174.1.1581_U	Eukaryota	Rhizaria	Cercozoa	Filosa-Sarcomonadea	Glissomonadida	Bodomorphidae	Bodomorpha	Bodomorpha_sp.
31	38702c9306c806f190db001530a1120e	AGCTCCAATAGCGTATATTAAAGTTGTTGCAGTTAAAAAGCTCGTAGTTGAACTTTAGGCAAGGCGGCCTGGTCACCCACTGGGTGTACTGGGCTCGCCGCGCCTCACCTTCGGGGAACTAGCTGTGCTTCGGTGCACTAGGGAACCGAGCCTTACTTTGAAGAAATTAGAGTGTTTAAAGCAGGCTTACGCTTGAATACGCCAGCATGGAATAACAAGATAGGACTTTGGTTCTATTTTGTTGGTTTGAGGACCAAAGTAATGATTAATAGGGCCAGTCGGGGGCATTAGTATTCTATAGTCAGAGGTGAAATTCTTGGATTTATAGAAGACTAACTAATGCGAAAGCATTTGCCAAGGATGTTTTCA	0	0	0	0	0	0	0	0	0	0	0	4	0	0	0	132	478	796	1033	362	212	3017	N	99.5	KC505539.1.1089_U	Eukaryota	Obazoa	Fungi	Chytridiomycota	Chytridiomycotina	Chytridiomycetes	Chytridiomycetes_X	Chytridiomycetes_X_sp.
32	ffaebaaced337824244e8f7eb5a19f7a	AGCTCCAATAGGATATATCAAAGTTGTTGCAGTTGAAAAGCTCGTAGTCGTATTTCTGGTGGGTTGATGTCTTGCCGGTGTGGGACGCAAGTTCTTGCTGGTTTGGACCGCCTGCCATTTTGTGGGCTCAAGTGGTCTTGTCGAGGTTTACTCTTCGATTTGATCGCTCCACTCCGTCACTGAGAGCAAATTGGAGTGCTCAAAGCAGGCTTTACAGCTTTGAACATTTTAGCTTGGAATGACAAAGAATGACTTTTTGTTCACTTTGTTGGTTATGAATGGGAAGTAATGATAAATAGGAACAGTTGCGGGGGTACTCGTATTGGGAAGTCAGAGGTGAAATTCTTAGATTTTTCCACGACGAACGACTGCGAAAGCATTTACCAAGGATGTTTTCA	0	0	0	0	0	0	0	0	0	0	0	0	0	0	0	370	1147	1206	0	0	0	2723	N	96.7	AB721051.1.1697_U	Eukaryota	Stramenopiles	Sagenista	Labyrinthulomycetes	Amphifilida	Amphifilaceae	Fibrophrys	Fibrophrys_sp.
33	8a984467e755fea08c95d50df0cad790	AGCTCCAATAGCGTATATTAAAGTTGTTGCAGTTAAAAAGCTCGTAGTCTGAGTCTTGGTCGGGCATTGAGCGTCCATGGGGGCTCCCTTCGGGGGTTTTCGTGAGCATGCGACAATATGCTGGCCATGTACTTCGGAGGAACGCGCGTCTACTTTTCATTAAGTGGCGCGCGGGATTCCGATAGTTTACTTTGAGAAAAATAGAGTGTTCAAAGCAGGCGATTTTGCCTTGAATACATTAGCATGGGATAATGGAATAGGACATTGGTTCTATTTTGATGGTTTACGGACCGATGTAATGATTAATAGGGACAGTTGGGGACATTCATATTCCATGGCTAGAGGTGAAATTCTTGGATTCATGGAAGATGAACTACTGCGAAAGCATTTGTCAAAGAT…	0	0	0	1	0	0	0	0	0	0	0	0	0	0	0	776	626	149	638	324	166	2680	N	91.4	AY749537.1.1584_U	Eukaryota	Haptista	Centroheliozoa	Centroheliozoa_X	Centroheliozoa_XX	Centroheliozoa_XXX	Centroheliozoa_XXXX	Centroheliozoa_XXXX_sp.
34	07abf4e3eaf09f12134d8e19d0c0a244	AGCTCCAATAGCGTATACTAAAGTTGTTGCAGTTAAAAAGCTCGTAGTTGAATTTCTGGTCTCGGACATCGGTCTGCCTCAAACGAGGTACGCACCAGTTGTCTGAATCCATCCTCGGGGAAAACATATCTGTCATTCAGTTGATGGGTATGGGATCCTCGTCATTTACTGTGAGCAAAATAGAGTGTTCAAAGCAGGCTTATGCCGTTGAATACATTAGCATGGAATAATAAGATAGGACCTTGGTCTATTTTGTTGGTTTGTACTCCAAGGTAATGATTAATAGGGATAGTTGGGGGTATTCGTATTCAATTGTCAGAGGTGAAATTCTTGGATTTATGGAAGACGAACTACTGCGAAAGCATTTACCAAGGATGTTTTCA	0	0	0	0	0	0	0	0	0	0	0	0	0	0	0	1071	1465	47	0	2	0	2585	N	100	KC306530.1.1181_U	Eukaryota	Stramenopiles	Ochrophyta	Chrysophyceae	Chrysophyceae_X	Chrysophyceae_Clade-C	Chrysophyceae_Clade-C_X	Chrysophyceae_Clade-C_X_sp.
35	b37ab7ad713f49b5930d27100a166156	AGCTCCAATAGCGTATACTAAAGTTGTTGCAGTTAAAAAGCTCGTAGTTGGATTTCTGGCCGCGAACCTCGGTCCGCCCCTCACGGGGTGTTGTACCAGGGGTTTGCAGCCATCCTCGGGGAGAGCGCATCTGGCATTTAGTTGTCGGGTGTGGGATCCTCGTCATTTACTGTGAGCAAAATAGAGTGTTCAAAGCAGGCTTAGGCCGTTGAATACATTAGCATGGAATAATAAGATAGGACCTTGGTCTATTTTGTTGGTTTGCACTCCAAGGTAATGATTAATAGGGATAGTTGGGGGTATTCGTATTCAATTGTCAGAGGTGAAATTCTTGGATTTATGGAAGACGAACTACTGCGAAAGCATTTACCAAGGATGTTTTCA	4	68	236	19	121	1489	25	61	244	0	0	0	0	0	0	0	0	0	0	0	0	2267	N	97.7	AB749133.1.1675_U	Eukaryota	Stramenopiles	Ochrophyta	Chrysophyceae	Chrysophyceae_X	Chrysophyceae_XX	Chrysophyceae_XXX	Chrysophyceae_XXX_sp.
36	8a08e4234c8487dff2ddf9042243a2a3	AGCTCCAATAGCGTATATTTAAGTTGCTGCAGTTAAAAAGCTCGTAGTCGGTTTTCGGGCGGGCTGCGCCGGTCTGCCTTTGGTATGCACTGGCGTGGCCCGCTTTTCTGCCGGGGACGGGCTCCTGGGCTTCACTGTCCGGGACCCGGAGTCGGCGCTGTTACCTTGAGTAAATTGGAGTGTTCAAAGCAGGCATACGCTCTGAACATATTAGCATGGAATAACGATATAGGACTCTGGCCTATTTCGTTGGTCTGTGGGACCGGAGTAACGACCAATGGGGGCAGTCGGGGGCATTCGTATTTCGTTGTCAGAGGTGAAATTCTTGGATTTACGAAAGACGAACTGCTGCGAAAGCGTTTGCCAAGGATGCTTTCG	0	3	2	0	0	0	0	0	0	0	0	0	43	28	18	332	832	367	116	281	188	2210	N	99.5	GQ243428.1.1778_G,GQ243428.1.1778_R	Eukaryota	Archaeplastida	Chlorophyta	Trebouxiophyceae	Chlorellales	Chlorellales_X	Oocystaceae	Oocystaceae_sp.
37	83f1ada80e3b487329df6f764fb6c0f5	AGCTCCAATAGCGTATATTAAAGTTGTTGCAGTTAAAAAGCTCGTAGTTGGATTTCAAGGACAGCAGGTGTGCAAACATCGTGCTTCCTACCAGTCTTTGACTGTTACTGTGAGAAAATTAGAGTGTTTCAAGCAGGCTGTTGCAGGAATACATTAGCATGGAATAACGAATGTGTCTAGAATCTTGGTTAATTCTAGATTACGATTAATAGGGACAGTTGGGGGCATTAGTATTTAATTGTCAGAGGTGAAATTCTTGGATTTGTTAAAGACTAACGTATGCGAAAGCATTTGCCAAGGATGTTTTCA	0	0	0	0	0	0	0	0	0	1	0	12	277	1898	0	0	0	0	0	0	0	2188	N	98.4	JF263443.1.1639_U	Eukaryota	Alveolata	Ciliophora	Litostomatea	Litostomatea_X	Litostomatea_XX	Litostomatea_XXX	Litostomatea_XXX_sp.
38	1a73991aa451557f457c9dee4ebe3057	AGCTCCAATAGCGTATACTAAAGTTGTTGCAGTTAAAAAGCTCGTAGTTGAATTTCTGATATAATAGGATGGGTTTTATTTTTCATTAAATATTACTTCCATTATTTTATTATATCATCATCGAAAAGATTATATTTTGGTCATTCATTTGTCTAGTATAAGATTTTCGTCATTTACTGTGAGTAAAATAGAGTGTTCAAAGCAAGCTTAAGCTGTTGAATATATTAGCATGGAATAATAAGATAAGACCTTGGTCTAAATATTTTGTTGGTTTGTTTATCAAGGTAATGATTAATAGGGATAGTTGGGGGTATTCGTATTCAATTGTCAGAGGTGAAATTCTTGGATTTATGGAAGACGAACAACTGCGAAAGCATTTACCAAGGATGTTTTCA	76	126	229	29	49	107	125	62	112	45	336	280	61	112	214	0	32	1	1	9	12	2018	N	99.5	JN825666.1.1001_U,Z28335.1.1745_U,JQ967305.1.1686_U	Eukaryota	Stramenopiles	Ochrophyta	Chrysophyceae	Chrysophyceae_X	Chrysophyceae_Clade-F	Paraphysomonas	*
39	7f2b53c861aab90e7a371ac378dd8d51	AGCTCCAGTAGCGTATATTAAAGTTGTTGCGGTTAAAAAGCTCGTAGTTTGAATATCCCTCACTAGAGGATGACCATTTGGTAGCCACTTTGAGAAAATAGGAGTGCTTCAAGCGAATTTATGTTGCGTACTTTTTAGCATAGTACGGCGTAGATGAAGAAGGATCGTATCCATCATCATCACTTTTAGAGAAGCAGTGGGGGACATTCGTATTTTTATGTCAGAGGTGAAATTCTTGGATTTTACGAGGAAGAGCAGAGGCAAAAGCATTTGTCCAAAATGTTTTAC	33	0	0	0	0	0	0	0	0	3	11	29	11	13	113	0	10	2	62	1179	531	1997	N	53.8	KC487844.1.1648_U,KC486070.1.1650_U,KC487961.1.1650_U,KC488117.1.1650_U,KC487648.1.1651_U	Eukaryota	Alveolata	Chrompodellids	Colpodellidea	Colpodellida	Alphamonaceae	Alphamonadea_ALPH1	Alphamonadea_ALPH1_sp.
40	d2e73c8adcc3103820091b6882dc5586	AGCTCCAATAGCGTATATTAAAGTTGTTGCAGTTAAAAAGCTCGTAGTCTGACCCTTGGCCGGCGTTTTGAGCGTCCGTGGCGAAAGCCACGCGTATGCGACGCGCTGTTGCCACGTACTTTGGAGGAGCGGGTTGGGGGGGCTTGTCTCTCCCTTCTCGCGATTCCAATAGTTTACTTTGAGAAAAATAGAGTGTTCAAAGCAGGCAATCTTCGCCTTGAATACATTAGCATGGGATAATGAAATAGGACATTGGTTCTATTTTGTTGGTTTTAAGGACCGATGTAATGATTAATAGGGACAGTTGGGGACATTCATATTCCATGGCTAGAGGTGAAATTCTTAGATTCATGGAAGATGAACTACTGCGAAAGCATTTGTCAAAGATGTTTTCA	0	0	0	0	0	0	0	0	0	0	0	1	0	0	0	523	485	138	63	489	268	1967	N	98.2	DQ409130.1.967_U	Eukaryota	Haptista	Centroheliozoa	Centroheliozoa_X	Centroheliozoa_XX	Centroheliozoa_XXX	Centroheliozoa_XXXX	Centroheliozoa_XXXX_sp.
41	770d1487085d79ae20ddec00c21e57d2	AGCTCCAATAGCGTATATTAAAGTTGTTGCGGTTAAAAAGCTCGTAGTTGAATTTCTGCCGAGGACGACCTACCCACCTTAGGGTGCGTGTCAGTGTTGACCAAGGCATCCTCCTAGTGGCGTCCGTGCTTTACTGTGCGGTTCGTTCTAGGACTTTTACTTTGAGGAAATTAGAGTGTTTCAAGCAGGCATATGCCTTGAATATATTAGCATGGAATAATAATTTAGGACTTCGGTTCTATTTTGTTGGTTTCTAGAACTGAAGTAATGATTAACAGGGACAGTCGGGGGCATTCGTACTCAACAGTCAGAGGTGAAATTCTTGGATTTGTTGGAGACGAACTACTGCGAAAGCATTTGCCAAGGATGTTTTCA	4	441	1053	12	103	34	0	15	5	0	0	0	0	0	0	0	0	0	7	0	0	1674	N	96.3	JN547327.1.1564_U	Eukaryota	Alveolata	Perkinsea	Perkinsida	Perkinsida_X	Perkinsida_XX	Perkinsida_XXX	Perkinsida_XXX_sp.
42	7d34c41e76a067ea9a16056f05e22345	AGCTCCAATAGTGTATATTAAAGTTGCTGCGGTTAAAAAGCTCGTAGTTGGATTTCGGAATGTCGCCGGTCAAAGCTCGTCCTTGTGGCGTGGCTGGACTGGTGCTTCCTAGCTTCGGATTGGCCAGCAATGGTCTCCGATCATTTACTTTGAAAAAATTAGAGTGTTCAAAGCAGGCGTAACCTTGCCATTGAATATTACAGCATGGGATAATAGAATATGACGTTGGTCTTATTTTGTTGGTTTCTAAGGCTGATGTAATGATTAATAGGGATAGTTGGGGTCGCTCGTATTGAGTTGTCAGAGGTGAAATTCTAGGATTTACTCAAGACGAACTAGTGCGAAAGCATTCGACAAGGATGTTTTCA	0	0	0	0	0	0	0	0	0	0	0	0	0	0	0	168	735	154	559	33	6	1655	N	92.2	HM628631.1.1596_U	Eukaryota	Amoebozoa	Lobosa	Tubulinea	Nolandida	Nolandellidae	Nolandellidae_X	Nolandellidae_X_sp.
43	77502ffbb203fb65a2279e14fe0e0a46	AGCTCCAATAGCGTATATTAAAGTTGTTGCGGTTAAAAAGCTCGTAGTTGAATTTCTGCCTCGGACGACCTACCCACCTACGGGTGCGTGTTAGTGTTGACCTGGGCATCCTCCTAGTTGCGGCCACCCTTCACTGGGTGATTCGCTCTAGGACTTTTACTTTGAGGAAATTAGAGTGTTTCAAGCAGGCTTTCGCCTTGAATATATTAGCATGGAATAATAATCTAGGACTTCGGTTCTATTTTGTTGGTTCTGGACCGAAGTAATGATTAACAGGGACAGTCGGGGGCATTCGTACTCAACAGTCAGAGGTGAAATTCTTGGATTTGTTGGAGACGAACTACTGCGAAAGCATTTGCCAAGGATGTTTTCA	0	0	0	0	0	0	0	0	0	0	0	0	0	0	0	0	0	0	66	563	981	1610	N	92.8	JN547327.1.1564_U	Eukaryota	Alveolata	Perkinsea	Perkinsida	Perkinsida_X	Perkinsida_XX	Perkinsida_XXX	Perkinsida_XXX_sp.
44	8f1068cce047c5184432e295a1bc05b5	AGCTCCAATAGCGTATATTAAAGTTGTTGCAGTTAAAAAGCTCGTAGTTGGATTTCTGGCTCGGGGCGCCTGGCCCGCCTCGAAAGAGTGTGTGTTGTCGGCGTGCCCCGGTCATCCTTCTGGAGAGCACTCCTGCCCTTCACTGGGTTGGGAGTGGGATCCAGATCGTTTACTTTGAAAAAATTAGAGTGTTCAAAGCAGGCTTTACGCTGTGAATACATTAGCATGGAATAATAAGATAGGGCTTTGGTACTATTTTGTTGGTTTCTAGGACCAAAGTAATGATTGATAGGGACAGTTGGGGGTGCTAGTATTCAATGGCCAGAGGTGAAATTCTTGGATTCATTGAAGACTAACTTATGCGAAAGCATTCACCAAGGATGTCTTCT	0	1	0	0	0	0	0	0	0	0	0	0	0	0	0	250	85	99	402	361	366	1564	N	96.1	EU567287.1.1111_U	Eukaryota	Rhizaria	Cercozoa	Novel-clade-10-12	Tremulida	Tremulidae	Tremula	Tremula_longifila
45	469838980e75896cd2abf45d46a47237	AGCTCCAATAGCGTATATTAAAGTTGCTGCAGTTAAAAAGCTCGTAGTTGGATTTCTGGGCTCAAGAATTTGGCCGGCCACGGTTTCGTGTGTTAGTGCTTTGTTCTGTGTCCATCCTTCCAATCGCCATTGGCTCTTCTTCATTGATTGGTCAGTGGTATTGGATCTTTTACTTTGAAAAAATTAGAGTGTTTCAAGCAGGCTTTATGCTATGAATACATTAGCATGGAATAATAATTTAGGACTTCGGTTCTATTTTGTTGGTTTCTAGGACTGAAGTAATGATTGATAGGGATAGTTGGGGGTGCTAGTATTCAGCGGCCAGAGGTGAAATTCTCGGATTCGCTGAAGACTAACTTATGCGAAAGCATTCACCAAGGATGTCTTCT	0	0	0	0	1	1	0	0	0	0	0	0	0	0	0	829	362	236	0	1	0	1430	N	99.7	EU709159.1.1290_U,EU709159.20.1290_U	Eukaryota	Rhizaria	Cercozoa	Filosa-Sarcomonadea	Glissomonadida	Sandonidae	Sandonidae_X	Sandonidae_X_sp.
46	026230788f83338e4a04ed363613ce20	AGCTCCAATAGCGTATATTAAAGTTGTTGCAGTTAAAACGCTCGTAGTTGAATTTTGCGTAGTGGTCGACGGGTTTACCTGGCGGCGACTTTGCGTTGGGAGCGGGGGAGACCCCGCCTCCCGTGTTACTGTGAAGAAATTAGAGTGTTTAAAGCAGGCATTTGCTTGAATAGGTCAGCATGGAATAACGATTACTGATCGTTGGTCGCAATCAACCGATTGATAGGGACAGGCGGGGGCATTGGTATTTGGCAGTCAGAGGTGAAATTCTTGGATTTGGCAAAGACCAACTAGTGCAAAGGCATTTGCCAAGGATGTTTTCA	0	1	1	0	0	0	0	17	6	130	175	822	20	26	4	0	0	1	79	82	64	1428	N	72.4	FN690009.1.1538_U,FN690001.1.1539_U,FN690000.1.1527_U,FN690006.1.1539_U,FN689998.1.1523_U,FN690002.1.1538_U,FN690005.1.1545_U,FN690004.1.839_U,FN689999.1.1547_U,FN690003.1.838_U,FN690008.1.839_U	Eukaryota	Alveolata	Ciliophora	Litostomatea	Haptoria_6	Lacrymariidae	Lacrymariidae_X	Lacrymariidae_X_sp.
47	9032daf182ee010294e785aa8ecc3aa4	AGCTCCAATAGGATATATCAAAGTTGTTGCAGTTGAAAAGCTCGTAGTCGTATTTCTGGTGGGTTGATGTCTTTGCCAGTATGGAACGCAAGTTCTTTCTGGTAGGGGCCGCCTGCCATTTTGTGGAATCAAGTGGTCATGTCGGGGTTTACTCTCTAATATGATCGCTCCACTCCGTCACTGAGAGCAAATTGGAGTGCTCAAAGCAGGCTTTACAGCTTTGAACATTTTAGCTTGGAATGACAAAGAATGACTTTTTGTTCACTTTGTTGGTTATGAATGGGAAGTAATGATAAATAGGAACAGTTGCGGGGGTACTCGTATTGGGAAGTCAGAGGTGAAATTCTTAGATTTTTCCACGACGAACGACTGCGAAAGCATTTACCAAGGATGTTTTCA	0	0	0	0	0	0	0	0	0	0	0	0	0	0	0	816	78	471	0	0	0	1365	N	97.2	AB721051.1.1697_U	Eukaryota	Stramenopiles	Sagenista	Labyrinthulomycetes	Amphifilida	Amphifilaceae	Fibrophrys	Fibrophrys_sp.
48	eab8e9adf9846b1c2ac31ee1845ceaee	AGCTCCAATAGCGTATATTAAAGTTGTTGCAGTTAAAAAGCTCGTAGTTGAATTGAGATATGTTTAATATGAATTTTATATATTATTTTTATAGTATATAGAATATATTACTTATCCCTTTTAAGATAATAAGACTGATATTAAGTTATTGGTTTTATAATATCTTAAACCTTTACTGTGAATAAACTAGAGTGTTCAAAGCAGGCAATTTGTCGAAAGATGAAATATAGCCTGAATACGTTAGCATGGAATAATAATATAAGACCATGGTTTGATTTTGTTTTACGACGATTTCATACTAGTCTTGTTGGTTTGCTGCTAACCATGGTAATGATTAATAGGGACAGTTGGGGGTATTCGTATTCCATAGTCAGAGGTGAAATTCTTGGATTTATGGAA…	0	0	0	0	0	0	0	0	0	7	14	45	16	127	1096	0	0	0	0	0	0	1305	N	74.9	JQ967303.1.1770_U	Eukaryota	Stramenopiles	Ochrophyta	Chrysophyceae	Chrysophyceae_X	Chrysophyceae_Clade-F	Paraphysomonas	Paraphysomonas_sp.
49	3bb9a3ac693a11ff076f1227fda6ce9e	AGCTCCAATAGCGTATATTAAAGTTGCTGCAGTTAAAAAGCTCGTAGTTGGATTTCTGGCTTGACAGACCTGGCCCGCTCCTTAACGGTGTGAGTGCTGGTGCCTGTTTGCCATCCTTCCGTTGGAACTGCGTCTGCCCTTCACTGGGTGGGCGTAGGACCCGGATCTATTACTTTGAAAAAATTAGAGTGTTTAAAGCAGGCATTTTGCTCTGAATACATTAGCATGGAATAATAATCTAGGACTTCGGTTCTATTTTGTTGGTTTCTAGGACTGAAGTAATGATTGATAGGGACAGTTGGGGGTGCTAGTATTCAGAGGCCAGAGGTGAAATTCTTGGATTCTCTGAAGACTAACTTATGCGAAAGCATTCACCAAGGATGTCTTCT	0	0	0	0	0	0	0	0	0	0	0	2	0	0	0	193	752	146	34	24	11	1162	N	89.5	EF024287.1.1808_U	Eukaryota	Rhizaria	Cercozoa	Filosa	Filosa_X	Filosa_XX	Filosa_XXX	Filosa_XXX_sp.
50	9bb01b7db9363a32f9eda43c2ada93fe	AGCTCCAATAGCGTATATTAAAGTTGTTGCAGTTAAAAAGCTCGTAGTTGGACTTTAGGCAAGGCGGCCTGGTCACCCTCTGGGTGTACTGGGATCGCTGCGCCTCACCTTCGGGGAGCTAGTCGTGCGCAAGTGCGCTAGGGAACCGAGCCTTACCTTGAGGAAATTAGAGTGTTTAAAGCAGGCTTATGCTTGAATACGTTAGCATGGAATAACATGATAGGACTTTGGTTCTATTTTGTTGGTTTGAGGACCAAAGTAATGATTAATAGGGACAGTTGGGGGCATTAGTATTCAATAGTCAGAGGTGAAATTCTTGGATTTATTGAAGACTAACTAATGCGAAAGCATTTGCCAAGGATGTTTTCA	0	0	0	0	0	0	0	0	0	6	0	2	15	0	0	0	33	92	291	581	129	1149	N	98.9	FJ490225.1.976_U	Eukaryota	Obazoa	Fungi	Cryptomycota	Cryptomycotina	Cryptomycotina_X	Cryptomycotina_XX	Cryptomycotina_XX_sp.
51	0b2c03385fd17d435938984236adf17b	AGCTCCAATAGCGTATATTAAAGTTGTTGCAGTTAAAAAGCTCGTAGTTGGACTTTAGGCAAGGCGGCCTGGTCACCCACTGGGTGTACTGGGATCGCTGCGCCTCACCTTCGGGGAGCTAGTCGTGCTTCGGTGCGCTAGGGAACCGAGCCTTACCTTGAGGAAATTAGAGTGTTTAAAGCAGGCTTATGCTTGAATACGTTAGCATGGAATAACATGATAGGACTTTGGTTCTATTTTGTTGGTTTGAGGACCAAAGTAATGATTAATAGGGACAGTTGGGGGCATTAGTATTCAATAGTCAGAGGTGAAATTCTTGGATTTATTGAAGACTAACTAATGCGAAAGCATTTGCCAAGGATGTTTTCA	0	0	0	0	0	0	0	0	0	0	4	2	16	3	8	68	182	278	85	250	162	1058	N	100	AB695466.1.1733_U	Eukaryota	Obazoa	Fungi	Cryptomycota	Cryptomycotina	Cryptomycotina_X	Cryptomycotina_XX	Cryptomycotina_XX_sp.
52	408976e79b704f7af7f3b36a43875581	AGCTCCAATAGCGTATATTAAAATTGTTGCAGTTAAAAAGCTCGTAGTTGGATTTCTGGTTTGATGCGCGCGTCCGGCGGCGGGTAAAACCGTCGTTTGTGGCGTTGTGCGTCTACCATCCTTCTGGATTGCACGTGTGCGTCGCAAGGCGTGGCACGTGTCTTCTGGATCTTTTACTTTGAAAAAATTAGAGTGTTCAAAGCAGGCGTATGCTGTGAATACATTAGCATGGAATAATAATTTAGGACTTCTGTTCTATTTTGTTGGTTTCTAGGATAGGAGTAATGATTGATAGGGATAGTTGGGGGTGCTAGTATTCAGCGGCCAGAGGTGAAATTCTTGGATTCGCTGAAGACTAACCTATGCGAAAGCATTCACCAAGGATGTCTTCT	0	0	0	0	0	0	0	0	0	0	0	4	0	0	0	8	1	1	166	236	570	986	N	88.3	AY884327.1.1071_U	Eukaryota	Rhizaria	Cercozoa	Filosa-Sarcomonadea	Cercomonadida	Cercomonadidae	Eocercomonas	Eocercomonas_ramosa
53	b00ad63b9ef49c925ed335ebd01c02d0	AGCTCCAATAGCGTATACTAAAGTTGTTGCAGTTAAAAAGCTCGTAGTTGGATGTGTGGGGCGCGGGGCCGGTCGGCGCTTCGGCGCCGGACGAGGCTGTACCGCGGTCCATCCTCGCGAGGAGGGCGCGTGGCATTCGTTTGTCGTGCGTCGGACTCGCGTCGTTTACTGTGAGAAAATTAGAGTGTTTAAAGCAGGCCGGAGGGCCGTGAATACCTAAGCATGGGATAATGAGATAGGACTGTGGTGCTATTTCGTTGGTTTGCGTGCCACGGTAATGGTCAACAGGGACAGTTGGGGGTATTCATATTCGGTTGTCAGAGGTGAAATTCTTGGATTTACGGAAGATGAACGGATGCGAAAGCATTTACCAAGGATGTTTTCA	0	0	0	0	0	0	0	0	0	0	0	0	0	0	0	22	23	2	134	500	271	952	N	82	JQ782091.1.1763_U	Eukaryota	Stramenopiles	Sagenista	MAST-8	MAST-8B	MAST-8B_X	MAST-8B_XX	MAST-8B_XX_sp.
54	a6fff7e4bbaff4340191e875ead18d2b	AGCTCCAATAGCGTATATTAAAGTTGTTGCAGTTAAAAAGCTCGTAGTTGGATTTCAAGAAACGCATCTGGGCAACCAGTTTGCTTTCTACCAGTCTTTGACTGTTACTGTGAGAAAATTAGAGTGTTTCAAGCAGGCAATTGCAGGAATACATTAGCATGGAATAACGAATGTATCTACAATTTGGTTGATTGTAGAATACGATTAATAGGGACAGTTGGGGGCATTAGTATTTAATTGTCAGAGGTGAAATTCTTGGATTTGTTAAAGACTAACGTATGCGAAAGCATTTGCCAAGGATGTTTTCA	0	0	0	0	0	0	0	0	0	10	8	4	0	0	0	0	0	91	538	27	217	895	N	100	LN870157.1.951_U	Eukaryota	Alveolata	Ciliophora	Litostomatea	Haptoria_5	Pleurostomatida	Pleurostomatida_X	Pleurostomatida_X_sp.
55	c6011c6b53428e400efcac20e5db6df4	AGCTCCAATAGCGTATATTAAAGTTGCTGCAGTTAAAAAGCTCGTAGTTGGATTTCTGGCTCGACAGACCTGGCCCGCCTCTTCAATGGGGTGTGTGTCGGTGCCTGTCTGCCATCCTTCCGTTGGAACTGCGTCTGCTCTTCATTGGGTGGGCGTAGGACCCGGATCTATTACTTTGAAAAAATTAGAGTGTTTAAAGCAGGCATTTTGCCTTGAATACATTAGCATGGAATAATAATCTAGGACTTCGGTTCTATTTTGTTGGTTTCTAGGACTGAAGTAATGATTGATAGGGACAGTTGGGGGTGCTAGTATTCAGCGGCCAGAGGTGAAATTCTTGGATTCGCTGAAGACTAACTTATGCGAAAGCATTCACCAAGGATGTCTTCT	0	0	0	0	0	0	0	0	0	0	0	0	0	0	0	0	0	0	96	335	451	882	N	88.8	EF024287.1.1808_U	Eukaryota	Rhizaria	Cercozoa	Filosa	Filosa_X	Filosa_XX	Filosa_XXX	Filosa_XXX_sp.
56	c4939c0cf227ba6d0e9b6711ed0ab4a3	AGCTCCAATAGGATATATCAAAGTTGTTGCAGTTGAAAAGCTCGTAGTCGTATTTCTGGTGGGTTGATGTCTTGCCGGTTTTGGACGAAAGTTCTTGCTGGTTTGGACCGCCTGCCATTTTGTGGGTTCAAGTGGTCTTGTCGGGGTTTACTCACCGATTTGATCGCTCCACTCCGTCACTGAGAGCAAATTGGAGTGCTCAAAGCAGGCTTTACAGCTTTGAACATTTTAGCTTGGAATGACAAAGAATGACTTTTTGTTCACTTTGTTGGTTATGAATGGGAAGTAATGATAAATAGGAACAGTCACGGGGGTATCCGTATTGGGAAGTCAGAGGTGAAATTCTTAGATTTTTCCACGACGAACGACTGCGAAAGCATTTACCAAGGATGTTTTCA	0	0	0	0	0	0	0	0	0	0	0	0	0	0	0	0	673	203	0	0	0	876	N	95.7	AB721051.1.1697_U	Eukaryota	Stramenopiles	Sagenista	Labyrinthulomycetes	Amphifilida	Amphifilaceae	Fibrophrys	Fibrophrys_sp.
57	088d874be9a963be215a12fb265a73c3	AGCTCCAATAGCGTATATTTAAGTTGTTGCAGTTAAAAAGCTCGTAGTTGGATTTCGGGTGGGTTTCAGCGGTCCGCCTATGGTGAGTACTGCTGTGGCCTTCCTTACTGTCGGGGACCTGCTTCTGGGCTTCATTGTCCGGGACAGGGATTCGGCATGGTTACTTTGAGTAAATTGGAGTGTTCAAAGCAGGCTTACGCCGTGAACATTTTAGCATGGAATAACATGATAGGACTCTGCCCTATTCTGTTGGCCTGTAGGAGTGGAGTAATGATTAAGAGGAACAGTCGGGGGCATTCGTATTTCATTGTCAGAGGTGAAATTCTTGGATTTATGAAAGACGAACTACTGCGAAAGCATTTGCCAAGGATGTTTTCA	10	7	8	10	6	9	0	1	2	0	1	3	41	5	1	8	41	288	97	195	137	870	N	100	JQ315579.1.1672_U,FR865727.2.1770_U,JX101323.1.1746_U,KF864475.1.1795_U	Eukaryota	Archaeplastida	Chlorophyta	Chlorophyceae	Sphaeropleales	Sphaeropleales_X	*	*
58	cb8c53e5e2f5a4dd3c79371d680739ee	AGCTCCAATAGCGTATATTAATGTTGTTGCAGTTAAAAAGCTCGTAGTTGAATTTCTGGTTAAAATGCTAGCTGGCTTCGGTCGTTAGTATTTTAATCATCCGTTAGAGAACTGTAGCCGTCCTTAACTGGTCACTGCAGAGATCTAACATTTTACTTTGAAAAAATTAGAGTGTTCAAGGCAGGCAATCGTCATGAATACTATAGCATGGAATAATGGAATAGGACTTTGGTTCATTTTATTGGTTATTGAACCTTAGTAATGATTAACAGGGACAGTTGGGGGCATTAGTATTTAATTGTCAGAGGTGAAATTCTTGGATTTATTAAAGACTAACTTATGCGAAAGCATCTGCCAAGGATGTTTTCA	0	0	0	0	0	0	0	0	14	0	0	0	0	0	0	49	7	0	72	434	289	865	N	97.8	FN690356.1.1658_U,FN690357.1.1663_U	Eukaryota	Alveolata	Ciliophora	CONThreeP	CONThreeP_X	CONThreeP_XX	CONThreeP_XXX	CONThreeP_XXX_sp.
59	d1b85cc58de07b371cd707221a93e950	AGCTCCAATAGCGTATATTAAAGTTGTTGCAGTTAAAAAGCTCGTAGTTGGATTTCAAGGACAGCAAGTGTGCAAACACTATGCTTCCTACCAGTCTTTGACTGTTACTGTGAGAAAATTAGAGTGTTTCAAGCAGGCTGTTGCAGGAATACATTAGCATGGAATAACGAATGTGTCTAGAATCTTGGTTAATTCTAGATTACGATTAATAGGGACAGTTGGGGGCATTAGTATTTAATTGTCAGAGGTGAAATTCTTGGATTTGTTAAAGACTAACGTATGCGAAAGCATTTGCCAAGGATGTTTTCA	0	0	0	0	0	0	0	0	0	55	63	84	15	644	0	0	0	0	0	0	0	861	N	98.7	JF263443.1.1639_U	Eukaryota	Alveolata	Ciliophora	Litostomatea	Litostomatea_X	Litostomatea_XX	Litostomatea_XXX	Litostomatea_XXX_sp.
60	39d01d26916c1362a592de9204db6c60	AGCTCCAATAGCGTATATTAAAGTTGTTGCAGTTAAAAAGCTCGTAGTCTGAGTCTTGGTTGGTGTTGAGCGTCCGTGGCTTCTGGTCACGTGCATGCGAAACATCGGCCATGTACTTCGGAGGAACATGGGTGCTTTTCATTAAGTGCTCATGGGATTCCGATAGTTTACTTTGAGAAAAATAGAGTGTTCAAAGCAGGCGTTTGCCTTGAATACATTAGCATGGGATAATGGAATAGGACATTGGTTCTATTTTGATGGTTTACGGACCGATGTAATGATTAATAGGGACAGTTGGGGACATTCATATTCCATGGCTAGAGGTGAAATTCTTGGATTCATGGAAGATGAACTACTGCGAAAGCATTTGTCAAAGATGTTTTCA	0	0	0	0	0	0	0	0	0	0	2	1	0	0	0	0	0	0	84	297	476	860	N	99.7	AY749487.1.1576_U,AY749606.1.1577_U,AY749497.1.1576_U,AY268043.1.1758_U	Eukaryota	Haptista	Centroheliozoa	Centroheliozoa_X	Pterocystida	Pterocystidae	*	*
61	ea273f9156d51219a71b800f346f7db7	AGCTCCAGAAGCGTATATTAAAGTTGTTGCAGTTAAAAAGCTCGTAGTTGGATTTCTGGCTGGCCGCGCTGGCCCGCCTCCTTTCGGGGGTGAGTGCCGGCGCGTGCCTTCCATCCTTCCAGATTGTCGCGTGTACCGTTTACTCGGCCGCGCGCGTACGGTCTGGATCATTTACTGTGAAAAAATTAGAGTGTTTAAAGCAGGCTTATGCCTTGAATACATTAGCATGGAATAATAAAATAGGACTTTGGTTCTATTTTGTTGGTTTCTAGAACTGAAGTAATGATTGATAGGGACAGTTGGGGGTGCTAGTATTCAGCGGCCAGAGGTGAAATTCTTGGATTCGCTGAAGACTAACTACTGCGAAAGCATTCACCAAGGATGTCTTCT	0	0	0	0	0	0	0	0	0	0	0	0	0	0	0	40	118	279	153	156	49	795	N	100	KJ925320.1.1502_U,KJ925330.1.1502_U	Eukaryota	Rhizaria	Cercozoa	Cercozoa_X	Cercozoa_XX	Cercozoa_XXX	Cercozoa_XXXX	Cercozoa_XXXX_sp.
62	6765abae1f9b3f95541abda3ca35d775	AGCTCCAATAGGGTATATTAAAGTTGTTGCGGTTAAAAAGCTCGTAGTTGATTATGATTGTGAATAATTTTACTCACAGTGAAAACAGGTCCCTTGAGGAAAAAAGAGTGTTTAAAGCAACTATATAATATTTATCAGCACGGTAGCCCATATTTCTTTATGAAAATGACTTAATCATTTAAGATGAGTGAAATGAACAGATAGGGGCATTCAAATTTGTATGTTAGAGGTGAAATTCTTGGATTTTATGAGGATGTACTAAAGCTAAAGCATTAGTCAGACATGTTTTAA	0	0	0	0	0	0	0	0	0	17	29	518	50	51	114	0	0	0	0	0	0	779	N	54.9	AF238257.1.1792_U	Eukaryota	Alveolata	Dinoflagellata	Dinophyceae	Suessiales	Symbiodiniaceae	Breviolum	Breviolum_sp.
63	3c8b8072c5374e1afd61133b98df8001	AGCTCCAATAGCGTATATTAAAGTTGTTGCAGTTAAAAAGCTCGTAGTTGAAGGTGGGGTGGAGGTTTTTTTGGTGTGGTTGGGTTTTCTTGTGTAAAAGCTTGGAAACGCACTATGCCAATCCTCCCCCATGGTGCTGCTGTAAAAGGCAGACGACTTGGGTGCGCATACTGTGTGGATGTGGCTTTAAAACCATGTTTGTGCAGGCATCCTGATTACTGTGAAAAAATTAGAGTGTTCCAGGCGGTTTTTAGAGATTGAATAGATTAGCATGGAATAATGGAAGAGGACGATGTTTCCGCTTTTTGTTGGTTTGATGGTGGATGACGTTGTAATGATTAATAGGGACAGTTGGGGGCATTAGTATTTAATAGCTAGAGGTGAAATTCCAGGATTTAT…	1	2	2	1	0	1	0	0	0	0	0	0	0	0	0	46	103	22	59	258	259	754	N	78.2	JF706236.1.1671_U	Eukaryota	Obazoa	Choanoflagellida	Choanoflagellatea	Craspedida	Monosigidae_Group_A	Codosiga	Codosiga_sp.
64	4e012ef8a8276912f58bb3b5063d069f	AGCTCCAATAGCGTATATTAAAGTTGTTGCAGTTAAAACGCTCGTAGTTGAATGTTGCAGGATGGGCGCCGGGTTTACCTGGAGGCCATTTTGCGTTGGGAGTGGGGGAGACCCCGCCTCCCGTGTTACTGTGAAGAAATTAGAGTGTTTAAAGCAGGCATTTGCTTGAATAGGTGAGCATGGAATAACGATTACTGATCGTTGGTCGCAATCAACCGATTGATAGGGACAGGCGGGGGCATTGGTATTTGGCAGTCAGAGGTGAAATTCTTGGATTTGGCAAAGACCAACTAGTGCAAAGGCATTTGCCAAGGATGTTTTCA	0	2	0	0	2	0	0	5	4	44	52	239	12	7	0	0	0	0	81	241	50	739	N	72.5	GU479977.1.1387_U	Eukaryota	Obazoa	Fungi	Ascomycota	Saccharomycotina	Lipomycetaceae	Lipomycetaceae_X	Lipomycetaceae_X_sp.
65	62a6c6a7acd2daf75e213cdb31aba702	AGCTCCAGTAGCGTATATTAAAGTTGTTGCGGTTAAAAAGCTCGTAGTTTGAATATCCCTCACCTGAGGATGACCATTTGGTAGCCACTTTGAGAAAATAGGAGTGCTTCAAGCGAATTTATGTTGCGTACTTTTTAGCATAGTACGGCGTAGATGAAGAAGGATCGTATCCATCATCATCACTTTTAGAGAAGCAGTGGGGGACATTCGTATTTTTATGTCAGAGGTGAAATTCTTGGATTTTACGAGGAAGAGCAGAGGCAAAAGCATTTGTCCAAAATGTTTTAC	0	0	0	0	0	0	0	0	2	0	0	6	9	28	47	0	48	16	50	250	271	727	N	54.3	HQ866078.1.873_U	Eukaryota	Alveolata	Dinoflagellata	Dinophyceae	Dinophyceae_X	Dinophyceae_XX	Dinophyceae_XXX	Dinophyceae_XXX_sp.
66	9ddba529f03ef18ba6775997bb0f8d4b	AGCTCCAATAGCGTATATTTAAGTTGTTGCAGTTAAAAAGCTCGTAGTTGGATTTCGGGCGCGTCGCGTTGGTCCGGCAACGCTGTGTACTGGCGTCGGCGCGCCTTCCTGCCGGGGACGGGCTCCTGGGCTTAACTGTCTGGGACTCGGAGTCGGCGACGTTACTTTGAGAAAATTAGAGTGTTCAAAGCAGGCCTACGCTCGAATACTTTAGCATGGAATAACACGATAGGACTCTGGCCTATCCTGTTGGTCTGTAGGACCGGAGTAATGATTAAGAGGGACAGTCGGGGGCATTCGTATTTCATTGTCAGAGGTGAAATTCTTGGATTTATGAAAGACGAACCACTGCGAAAGCATTTGCCAAGGATGTTTTCA	7	0	0	0	2	0	0	0	0	2	8	6	56	6	18	34	122	85	73	128	104	651	N	99.7	AB488564.1.1628_U,AF357152.1.901_U,AB771820.1.1675_U,AB622318.1.1673_U,AB488565.1.1638_U,AF357150.1.1775_U,AF357151.1.1771_U,AB721015.1.1673_U,AB622311.1.1691_U,AB771887.1.1630_U,AH012394.1.901_U	Eukaryota	Archaeplastida	Chlorophyta	Chlorophyceae	Sphaeropleales	Sphaeropleales_X	*	*
67	b21f3d742123074cfaeb3c121aa1b955	AGCTCCAATAGCGTATATTAAAGTTGTTGCAGTTAAAACGCTCGTAGTCTGATGTAATGGGGACTGGAGTGGGGAGCAGCGATGCTCTTTGCTTTGGTCTCCATCAGGGGGACAGCAATGTCCCAGTTTACTTTGAGGAAATTAGAGTGTTCAAAGCAGGCGATTGCTTGAATACTGCAGCATGGAATAATGGAATAGGACTCGCGTCTTATTTTGTTGGTTTGGAGATGTGAGTAATGATGAATAGGGACAGTTGGGGGCATTGGTATTCAGTAGTCAGAGGTGAAATTCTTGGATTTATGAAAGACGAACTACTGCGAAAGCATTTGCCAAGGATGTTTTCA	0	0	0	0	0	0	0	0	0	35	9	394	115	23	1	2	3	15	4	6	4	611	N	97.7	JN054670.1.1469_U	Eukaryota	Obazoa	Fungi	Chytridiomycota	Chytridiomycotina	Chytridiomycetes	Chytridiomycetes_X	Chytridiomycetes_X_sp.
68	ef39b2cee4fb05acd1f7af112f857516	AGCTCCAATAGCGTATATTAAAGTTGTTGCAGTTAAAAAGCTCGTAGTTGGATTTCTGGCTTAGGACGACTGGCCTGGCGACTTCGGTTGCTGTGTTGCTGGTTCGTACTAGCCATCTCTGTTAGAAAACCAAGGCTCCCTTTACTGGGCGCTTTGGCGATCTAGCTCTTTTACTTTGAAAAAATTAGAGTGTTCAAAGCAGGCTTACCGCTGTGAATACATTAGCATGGAATAATAATATAGGACTTTGGTCTTATTTTGTTGGTTTCTAGGACTAAAGTAATGATTGATAGGGATAGTTGGGGGTGCTCGTATTCAGAGGCCAGAGGTGAAATTCTATGATTCTCTGAAGACGAACATATGCGAAAGCATTCACCAAGGATGTCTTCT	57	65	91	22	69	19	29	67	151	0	0	0	0	0	0	0	0	0	0	0	0	570	N	88.5	EF196716.1.879_U,JF730776.1.1705_U,AB721040.1.1677_U,AB622285.1.1707_U	Eukaryota	Rhizaria	Cercozoa	Novel-clade-10-12	Novel-clade-10	Novel-clade-10_X	Novel-clade-10_XX	Novel-clade-10_XX_sp.
69	d20e1671df04aab346f5a1a3cc8ca223	AGCTCCAATAGCGTATATTAAAGTTGCTGCAGTTAAAAAGCTCGTAGTTGGATTTCTGGCTTGGTGCGCCTGGCCCGCCACGGTTACGTGTGTGAGTGCTGGGTCGCGCCTGCCATCCTTCTAGAGAACGTTTCTACTCTTCATTGAGCCGGAGGCGCAATCTAGATCTTTTACTTTGAAAAAATTAGAGTGTTTAAAGCAGGCTTTTGCTATGAATACATTAGCATGGAATAATAATTTAGGACTTCGGTTCTATTTTGTTGGTTTCTAGGACTGAAGTAATGATTGATAGGGATAGTTGGGGGTGCTAGTATTCAGCGGCCAGAGGTGAAATTCTCGGATTCGCTGAAGACTAACTTATGCGAAAGCATTCACCAAGGATGTCTTCT	0	0	0	0	0	0	0	0	0	0	0	0	0	0	0	66	286	76	44	0	85	557	N	98.5	AB695472.1.1770_U	Eukaryota	Rhizaria	Cercozoa	Filosa-Sarcomonadea	Glissomonadida	Allapsidae	Allapsidae_X	Allapsidae_X_sp.
70	b02ce59e7a93798c61131bae84750de7	AGCTCTAATAGTGTATCTTAATGTTGTTGCAGTTAAAAAGCTCGTAGTTGAATTTCTGACAATCCCGCCGATCTAAATGAGAAGCATGGATATGTCATCCGCATTGGAAATACATTTGGTAGCGATACCAGTGTACGGAAGGTGCATTTTACTTTGAAGAAATTAGAGTGTTCCAGGCAGGCTATGCTTGAATATTACAGCATGGAATAATGGAATAGGACATGTCTATTTTATTGGTTATTAGACTTGTAATGATTAACAGGGACAGTTGGGGGCATTCGTATTGGGTAGTCAGAGGTGAAATTCTTAGATTTACTCAAGACGCACTAATGCGAAGGCATTTGCCAAGGATGTTTTCA	0	0	0	0	0	0	0	0	0	0	0	0	0	0	0	0	0	0	557	0	0	557	N	92.8	JX188357.1.1675_U	Eukaryota	Alveolata	Ciliophora	Phyllopharyngea	Cyrtophoria_7	Hartmannulidae	Hartmannulidae_X	Hartmannulidae_X_sp.
71	acfe13188960e932af13c4550c7efd09	AGCTCCAATAGCGTATATTAAAGTTGTTGCAGTTAAAACGCTCGTAGTCTGATGTAATGGGGACTGGAGTGGGGAGCAGCGATGCTCTTTGCTTTGGTCTCCATCAGGGGGACAGCAATGTCCCAGTTTACTTTGAGTAAATTAGAGTGTTCAAAGCAGGCTTACGCTCTGAATACATTAGCATGGAATAACGCGATAGGACTCTGGCCTATCTTGTTGGTCTGTGGGACCGGAGTAATGATTAAGAGGGACAGTCGGGGGCATTCGTATTTCATTGTCAGAGGTGAAATTCTTGGATTTATGAAAGACGAACTACTGCGAAAGCATTTGCCAAGGATGTTTTCA	0	0	0	0	0	0	0	0	0	19	6	393	103	13	4	0	0	1	1	1	0	541	N	88.7	JN054670.1.1469_U	Eukaryota	Obazoa	Fungi	Chytridiomycota	Chytridiomycotina	Chytridiomycetes	Chytridiomycetes_X	Chytridiomycetes_X_sp.
72	5839ea311c9ff44daf9678fcc669b03f	AGCTCCAATAGCGTATATTTAAGTTGCTGCAGTTAAAAAGCTCGTAGTTGGATTTCGGGTGGGGCCTGCCGGTCCGCCGTTTCGGTGTGCACTGGCCGGGCCCACCTTGGTGCCGGGGACGGGCTCCTGGGCTTCACTGTCCGGGACCCGGAGTCGGCGAGGTTACTTTGAGTAAATTAGAGTGTTCAAAGCAGGCCTACGCTCTGAATACATTAGCATGGAATAACACGATAGGACTCTGGCCTATCCTGTTGGTCTGTAGGACCGGAGTAATGATTAAGAGGGACAGTCGGGGGCATTCGTATTTCATTGTCAGAGGTGAAATTCTTGGATTTATGAAAGACGAACTACTGCGAAAGCATTTGCCAAGGATGTTTTCA	5	0	2	1	5	3	0	0	0	0	0	0	0	0	1	10	2	14	41	218	233	535	N	100	FJ946890.1.1730_U,AY422074.1.1693_U,AY195968.1.1794_U,GU592792.1.2772_R,GU592792.1.2772_G,KM020184.1.1749_U	Eukaryota	Archaeplastida	Chlorophyta	Trebouxiophyceae	*	*	*	*
73	fbe0a1b1700fd3f28923dda488854074	AGCTCCAATAGCGTATATTAAAGTTGTTGCAGTTAAAAAGCTCGTAGTTGGATTTCAAGAAATGCATCTGGAAACCCAGTGTGCTTTCTACCAGTCTTTGACTGTTACTGTGAGAAAATTAGAGTGTTTCAAGCAGGCAATTGCAGGAATACATTAGCATGGAATAACGAATGTATCTACAATTTGGTTGATTGTAGGTTACGATTAATAGGGACAGTTGGGGGCATTAGTATTTAATTGTCAGAGGTGAAATTCTTGGATTTGTTAAAGACTAACATATGCGAAAGCATTTGCCAAGGATGTTTTCA	0	0	0	0	0	0	0	0	0	0	0	0	0	0	0	0	0	0	534	0	0	534	N	98.1	KC476181.1.1636_U,EF123708.1.1636_U	Eukaryota	Alveolata	Ciliophora	Litostomatea	Haptoria_5	Pleurostomatida	Loxophyllum	*
74	0cccc6d5d1f435d00dda16be3495aefa	AGCTCCAATAGCGTATATTAAAGTTGCTGCAGTTAAAAAGCTCGTAGTTGGATTTCTGACTTGCTGCGCCTGTCCCGCTACGGCAACGTATGTGAGTGACGGGGTGTACGAGTCATCCTTCGATTCTGGCGGTCGGTCCTTTACTGGGTCGGTCGACTGGGTCGATCGTTTACTTTGAAAAAATTAGAGTGTTTCAAGCAGGCTTAATGCTGTGAATACATTAGCATGGAATAATGAGTTAGGACTTCGGTTCTATTTTGTTGGTTTCTAGGGCTGAAGTAATGATTGATAGGGACAGTTGGGGGTGCTAGTATTCAGTGGCCAGAGGTGAAATTCTTGGATTCCCTGAAGACTAACTAATGCGAAAGCATTCACCAAGGATGTCTTCT	0	0	0	0	0	0	0	0	0	0	0	0	0	0	0	7	42	10	39	334	86	518	N	87.5	AB534329.1.1636_U	Eukaryota	Rhizaria	Cercozoa	Filosa-Sarcomonadea	Glissomonadida	Allapsidae	Allapsidae_X	Allapsidae_X_sp.
75	5b4585394194d39ccbb9bc6a9bcc1f1d	AGCTCCAATAGCGTATATTTAAGTTGTTGCAGTTAAAAAGCTCGTAGTTGGATTTCGGGTGGGGTGGTGCGGTCCGCCTCTGGTGTGCACTGCACTGCTCCACCTTCCTGCCGGGGACGGGCTCCTGGGGCTTCACTGTCTTGGGACTCGGAGTCGGCGAGGTTACTTTGAGTAAATTAGAGTGTTCAAAGCAGGCCTACGCTCTGAATACATTAGCATGGAATAACACGATAGGACTCTGGCCTATCTGTTGGTCTGTGGGACCGGAGTAATGATTAAGAGGGGTAGTCGGGGGCATTCGTATTCCGTTGTCAGAGGTGAAATTCTTGGATTTACGGAAGACGAACATCTGCGAAAGCATTTGCCAAGGATACTTTCA	0	0	0	0	0	0	0	0	0	0	0	0	19	12	0	49	23	54	72	171	117	517	N	99.2	JN863299.1.1762_U,AB753040.1.1632_U,FR865576.2.1763_U,JN903975.1.1717_U,EU925397.1.1403_U,FR865593.2.1763_U,AB701553.1.1651_U,AB701554.1.1613_U,AY665726.1.1693_U,JQ315505.1.1791_U,AY665727.1.1687_U,AB511836.1.1687_U,AB701551.1.1636_U,FR865608.2.1763_U,AB511835.1.1687_U,AB701542.1.1680_U,AB701543.1.1641_U,EU025022.1.1504_U,AB511837.1.1687_U,JX888471.1.1762_U,M32703.1.1791_U,AB701550.1.1656_U,AB511…	Eukaryota	Archaeplastida	Chlorophyta	Chlorophyceae	Chlamydomonadales	Chlamydomonadales_X	*	*
76	772facd15b613680411545851e530185	AGCTCCAATAGCGTATATTAAAGTTGTTGCAGTTAAAAAGCTCGTAGTTGAATTTCAAGGGTTTGAAATTTTTCTTTTGCTTAGGAATTGATTGGAGCAATCTGATCTTTTTCTGAGTAATTAGAATGGAAAACCTTTTTCAATTGTCGAAAGGATCAAGATGCTCTTCATTGAGTGTTTTGAATTCATCTTTTCGATCGTTTACTTTGAAGAAATTAGAGTGTTCAAAGCAGACATTTTTTGTCTTGAATACATTAGCATGGAATAATGAAATAGGACTCTATACTTATTTTGGACGTTTCGGTTTGAAGTGTAGGGTAATGATTAATAGGGATAGTTGGGGGCATTTATATTTCATTGTCAGAGGTGAAATTCTTGGATTTATGAAAGATAAACTAA…	0	12	16	2	0	1	3	38	34	2	10	6	2	2	1	35	105	22	17	88	108	504	N	99.5	AF420478.1.1737_U	Eukaryota	Obazoa	Apusomonadidae	Apusomonadidae_Group-4	Apusomonadidae_Group-4_X	Apusomonadidae_Group-4_XX	Diphylleia	Diphylleia_rotans
77	54019a91a3e54650bf31ad38442637c6	AGCTCCAATAGCGTATATTTAAGTTGTTGCAGTTAAAAAGCTCGTAGTTGGATTTCGGGTGGGTTCTAGCGGTCTGCCTCTGGTATGTACTGCTAAGGCTCACCTTTCTGCCGGGGACGGGCTCCTGGGCTTAACTGTCCGGGACTCGGAATCGGCGAGGTTACTTTGAGTAAAATAGAGTGTTCAAAGCAAGCCTACGCTCTGAATACATTAGCATGGAATAACACGATAGGACTCTGGCCTATCTTGTTGGTCTGTAGGACCGGAGTAATGATTAAGAGGGACAGTCGGGGGCATTCGTATTTCATTGTCAGAGGTGAAATTCTTGGATTTATGAAAGACGAACTTCTGCGAAAGCATTTGCCAAGGATGTTTTCA	10	22	13	13	8	11	26	5	28	27	32	153	7	6	27	3	0	3	17	54	33	498	N	99.2	AB477056.1.1687_U,AB477055.1.1687_U	Eukaryota	Archaeplastida	Chlorophyta	Chlorophyceae	Chlamydomonadales	Chlamydomonadales_X	Chlorogonium	Chlorogonium_complexum
78	7e67a7c3b51b8b779299432544d30eb3	AGCTCCAATAGCGTATATTTAAGTTGTTGCAGTTAAAAAGCTCGTAGTTGGATTTCGGGCGGGGCCTGCCGGTCCGCCTTTGGTGTGCACTGGCAGGGTCCGCCTTGCTGTCGGGGACGGGTTCCTGGGCTTTACTGTCTGGGACTCGGAGTCGACGTGGTTACTTTGAGTAAATTAGAGTGTTCAAAGCAGGCTTACGCTCTGAATACATTAGCATGGAATAACGCGATAGGACTCTGGCCTATCTTGTTGGTCTGTGGGACCGGAGTAATGATTAAGAGGGACAGTCGGGGGCATTCGTATTTCATTGTCAGAGGTGAAATTCTTGGATTTACTGAAGACTAACTAGTGCGAAAGCATTTGCCAAGGATGTTTTCA	0	0	0	0	0	0	0	0	0	29	5	342	78	18	8	0	4	5	2	0	3	494	N	98.7	AB109544.1.2656_G,AB109544.1.2656_R,AB488585.1.1644_U,AF357147.1.2223_R,AF357147.1.2223_G,AY220082.1.2234_G,AB488584.1.1663_U,AY195975.1.1796_U,AY543052.1.1796_U,X89012.1.2653_R,X89012.1.2653_G,FN298930.1.1779_U,AY220082.1.2234_R,AF357148.1.1034_U,FN298929.1.1779_U,AY543051.1.1796_U,AH012393.1.1034_U,AH012392.1.2223_U	Eukaryota	Archaeplastida	Chlorophyta	Trebouxiophyceae	Trebouxiophyceae_X	Trebouxiophyceae_XX	Choricystis	*
79	34bebb7e91949d9b42a00f3b5aa00ff3	AGCTCCAATAGCGTATATTAAAGTTGTTGCAGTTAAAAAGCTCGTAGTTGGATTTCTGGTAGGATAACTTTGCCCGCTTGATGCGTGCGCAGAGTGATCCTGCCATCCTTCTGTTAACCCTTCAGGCTTTCTTTAGTTTGTTGGGGGCTCAGATATTTTACCTTGAGAAAATTAGAGTGTTTCAGGCAGGCTAGCGCCGGAATACATTAGCATGGAATAATAGAATAGGACTTTTACCTCTTCTGTTGGTCTGAGGGGTTCAAGTAATGATTAATAGGGATAGTTGGGGGCATTAGTACTTAACTGTCAGAGGTGAAATTCTCGGATTTGTTAAAGACTAACTTATGCGAAAGCATTTGCCAAGGATGTTTTCA	0	0	0	0	0	0	0	0	0	0	0	0	0	0	0	0	363	130	0	0	0	493	N	100	LN869977.1.1524_U	Eukaryota	Alveolata	Ciliophora	Spirotrichea	Choreotrichida	Strobilidiidae_E	Strobilidium_E	Strobilidium_E_sp.
80	2cef813a42a7aeb000454e990d52d89e	AGCTCCAATAGCGTATACTAAAGTTGTTGCAGTTAAAAAGCTCGTAGTTGAATTTCTGGTCTCGGACATCGGTCTGCCTCGAACGAGGTACGTACCAGTTGTCTGAATCCATCCTCGGGGAAAACGTGTCTGTCATTCAGTTGATGGGCACGGGATCCTCGTCATTTACTGTGAGCAAAATAGAGTGTTCAAAGCAGGCTTATGCCGTTGAATACATTAGCATGGAATAATAAGATAGGACCTTGGTCTATTTTGTTGGTTTGTACTCCAAGGTAATGATTAATAGGGATAGTTGGGGGTATTCGTATTCAATTGTCAGAGGTGAAATTCTTGGATTTATGGAAGACGAACTACTGCGAAAGCATTTACCAAGGATGTTTTCA	0	0	0	0	0	0	0	0	0	0	0	0	0	0	5	47	33	13	68	117	194	477	N	100	AB520733.1.1665_U,AB749097.1.1665_U,AB749068.1.1665_U	Eukaryota	Stramenopiles	Ochrophyta	Chrysophyceae	Chrysophyceae_X	Chrysophyceae_Clade-C	Chrysophyceae_Clade-C_X	Chrysophyceae_Clade-C_X_sp.
81	40eb2c1ad52badac513fcadcce4e814b	AGCTCCAATAGCGTATATTAAAGTTGCTGCAGTTAAAAAGCTCGTAGTTGGATTTCTGGACAATAGAATTTGGCCGGCCACGGTTTCGTGTGTTAGTGCTTTGTTCTGTGTCCATCCTTCCAATGGCTATTGGCTATTCTTCATTGAATGGTCAGTAGTATTGGATCTTTTACTTTGAAAAAATTAGAGTGTTTCAAGCAGGCTTTATGCTATGAATACATTAGCATGGAATAATAATTTAGGACTTCGGTTCTATTTTGTTGGTTTCTAGGACTGAAGTAATGATTGATAGGGACAGTTGGGGGTGCTAGTATTCAGCGGCCAGAGGTGAAATTCTCGGATTCGCTGAAGACTAACTTATGCGAAAGCATTCACCAAGGATGTCTTCT	0	0	0	0	0	0	0	0	0	0	0	0	0	0	0	82	335	14	36	4	3	474	N	99.2	EU709153.22.1484_U	Eukaryota	Rhizaria	Cercozoa	Filosa-Sarcomonadea	Glissomonadida	Sandonidae	Sandona	Sandona_sp.
82	8e9654681e1d9340f4ef5736c03622c7	AGCTCCAATAGCGTATATTAAAGTTGTTGCAGTTAAAACGCTCGTAGTCTGATGTAATGGGGATTGGAGTGGGGAGCAGCGATGCTCTTTGCTTCGGTCCTCATCAGGGGGACAGCAATGTCCCAGTTTACTTTGAGGAAATTAGAGTGTTCAAAGCAGGCGATTGCTTGAATACTGCAGCATGGAATAATGGAATAGGACTCGCGTCTTATTTTGTTGGTTTGGAGATGTGAGTAATGATGAATAGGGACAGTTGGGGGCATTGGTATTCAGTAGTCAGAGGTGAAATTCTTGGATTTACTGAAGACTAACTAGTGCGAAAGCATTTGCCAAGGATGTTTTCA	39	8	18	25	11	9	14	30	53	6	7	26	2	3	0	0	37	1	43	99	34	465	N	99.1	JN054670.1.1469_U	Eukaryota	Obazoa	Fungi	Chytridiomycota	Chytridiomycotina	Chytridiomycetes	Chytridiomycetes_X	Chytridiomycetes_X_sp.
83	ab05c14810e8f48ac559f239e604a117	AGCTCCAATAGCGTATATTAAAGTTGTTGCAGTTAAAACGCTCGTAGTCTGATGTAATGGGGATTGGAGTGGGGAGCAGCGATGCTCTGTGCTTCGGTCCTCATCAGCGGGCCAGCAATGGCCCAGTTTACTTTGAGGAAATTAGAGTGTTCAAAGCAGGCAATTGCTTGAATACTGCAGCATGGAATAATGGAATAGGACTCGCGTCTTATTTTGTTGGTTTGGAGATGTGAGTAATGATGAATAGGGACAGTTGGGGGCATTGGTATTCAGTAGTCAGAGGTGAAATTCTTGGATTTACTGAAGACTAACTAGTGCGAAAGCATTTGCCAAGGATGTTTTCA	0	0	0	0	0	0	0	0	0	0	4	6	20	6	7	4	8	0	117	142	129	443	N	97.7	JN054670.1.1469_U,DQ244016.1.1736_U	Eukaryota	Obazoa	Fungi	*	*	*	*	*
84	466d93efc6f23fcbddce67e8afa0cb61	AGCTCCAATAGCGTATATTAATGTTGCTGCAGTTAAAAAGCTCGTAGTTGGATTTCTGACTTGGCGCACCTGGCCCGCCACGGTTACGTGTGTGAGTGCCGGGATGCGCCTGTCACTTTTCTAGTAAACTATTGTGCTCTTCATTGAGTGTGATAGGTAGCTAGATATTTTACTTTGAAAAAATTAGAGTGTTTAAAGCAGGCGTTTGCTATGAATACATTAGCATGGAATAATAAGTTAGGACTTCGGTTCTATTTTGTTGGTTTCTAGGACTGAAGTAATGATTGATAGGGATAGTTGGGGGTGCTAGTATTCAGCGGCCAGAGGTGAAATTCTCGGATTCGCTGAAGACTAACTTATGCGAAAGCATTCACCAAGGATGTCTTCT	0	0	0	0	0	0	0	0	0	0	0	0	0	0	0	49	329	54	0	0	0	432	N	99.5	AB695526.1.1759_U	Eukaryota	Rhizaria	Cercozoa	Filosa-Sarcomonadea	Glissomonadida	Allapsidae	Allapsidae_X	Allapsidae_X_sp.
85	e93f149e4f84eb2a475106d59d1c731e	AGCTCCAATAGGATATATCAAAGTTGTTGCAGTTGAAAAGCTCGTAGTCGTATTTCTGGTGGGTCGATGTGTCCGGCGGACTGCGCAAGCAGTCTTGCTCGGGGGCCGCCTGCCATTTTGTGGGCTCAAGTGGCCACGAGGTGGTTTACTCTATGTCGTGGTCGCTCCACTCCGTCACTGAGAGCAAATTGGAGTGCTCAAAGCAGGCTTTACAGCTTTGAACATCTTAGCTTGGAATGACAAAGTATGACTTTTGGTTCACTTTGTTGGTTATGAATTAGAAGTAATGATAAATAGGAACAGTTGCGGGGGTACTCGTACTGGGAAGTCAGAGGTGAAATTCTTAGATTTTCCCACGACGAACGACTGCGAAAGCATTTACCAAGGATGTTTTCA	0	0	0	0	0	0	0	0	0	0	0	0	0	0	0	259	135	24	11	3	0	432	N	90.2	AB721051.1.1697_U	Eukaryota	Stramenopiles	Sagenista	Labyrinthulomycetes	Amphifilida	Amphifilaceae	Fibrophrys	Fibrophrys_sp.
86	91d003fac05573828aa1b093960d4418	AGCTCCAATAGCGTATATTTAAGTTGTTGCAGTTAAAAAGCTCGTAGTTGGATTTCGGGTGGGTTTTAGCGGTCCGCCTATGGTGAGTACTGCTATGGCCTTCCTTACTGTCGGGGACCTGCTTCTGGGCTTCACTGTCCGGGACAGGGATTCGGCATGGTTACTTTGAGTAAATTAGAGTGTTCAAAGCAGGCTTACGCCCTGAATACTTTAGCATGGAATAACACAATAGGACTCTGCCCTATTCTGTTGGCCTGTAGGAGTGGAGTAATGATTAAGAGGAACAGTCGGGGGCATTCGTATTTCATTGTCAGAGGTGAAATTCTTGGATTTATGAAAGACGAACTACTGCGAAAGCATTTGCCAAGGATGTTTTCA	9	7	6	12	3	5	4	7	12	3	3	7	7	3	0	2	4	49	60	121	87	411	N	99.7	AY195982.1.2473_G,AY195982.1.2473_R	Eukaryota	Archaeplastida	Chlorophyta	Chlorophyceae	Sphaeropleales	Sphaeropleales_X	Sphaeropleales_XX	Sphaeropleales_XX_sp.
87	f360d3cb3cf7bcbaf5b6ebd982b77ffa	AGCTCCAATAGCGTATACTAAAGTTGTTGCAGTTAAAAAGCTCGTAGTTGAATTTCTGATTATGAAAATAAGTCCATTCTTTATTGAATGTGTACTATTATTTTATATAATCATCCTTGAAAAGATTATTATGGATATTAATTTATCTATTATAAGATTTTCATCATTTACTGTGAGCAAAATAGAGTGTTCAAAGCAGGCTTAGGCCGTTGAATACATTAGCATGGAATAATAAGATAGGACCTTGGTCTATTTTGTTGGTTAGTACTCCAAGGTAATGATTAATAGGGACAGTTGGGGGTATTCGTATTCAATTGTCAGAGGTGAAATTCTTGGATTTATGGAAGACGAACTACTGCGAAAGCATTTACCAAGGATGTTTTCA	0	0	0	0	0	0	0	0	0	0	0	0	0	0	0	48	76	6	87	109	83	409	N	97.9	AB168053.1.1758_U,AB749138.1.1674_U,JQ967311.1.1665_U,JQ967314.1.1663_U	Eukaryota	Stramenopiles	Ochrophyta	Chrysophyceae	Chrysophyceae_X	Chrysophyceae_Clade-F	*	*
88	888a48dc2ac73e5fd072c73d8994913d	AGCTCCAATAGCGTATATTAAAGTTGTTGCAGTTAAAAAGCTCGTAGTTGGACTTTAGGCAAGGCGACCTGGTCACCCTTTGGGTGTACTGGGATCGTTGCGCCTCACCTTCGGGGAGCTAGTCGTGCTTCGGTGCGCTAGGGAACCGAGCCTTACCTTGAGGAAATTAGAGTGTTTAAAGCAGGCTTATGCTTGAATACGTTTGCATGGAATAACATGATAGGACTTTGGTTCTATTTTGTTGGTTTGAGGACCAAAGTAATGATTAATAGGGACAGTTGGGGGCATTAGTATTCAATAGTCAGAGGTGAAATTCTTGGATTTATTGAAGACTAACTAATGCGAAAGCATTTGCCAAGGATGTTTTCA	0	0	0	0	1	0	0	1	0	0	0	2	0	2	3	0	0	7	65	248	74	403	N	99.5	HM486992.1.1344_U,HM486990.1.1343_U	Eukaryota	Obazoa	Fungi	*	*	*	*	*
89	f61442a77c624cd654300b389124246f	AGCTCCAAGAGTGTATACTAAAGTTGTTGCAGTTAAAACGCTCGTAGTCTGATGTAATGGGGACTGGAGTGGGGAGCAGCGATGCTCTTTGCTTTGGTCTCCATCAGGGGGACAGCAATGTCCCAGTTTACTTTGAGGAAATTAGAGTGTTCAAAGCAGGCGATTGCTTGAATACTGCAGCATGGAATAATGGAATAGGACTCGCGTCTTATTTTGTTGGTTTGGAGATGTGAGTAATGATGAATAGGGACAGTTGGGGGCATTGGTATTCAGTAGTCAGAGGTGAAATTCTTGGATTTACTGAAGACTAACTAGTGCGAAAGCATTTGCCAAGGATGTTTTCA	0	0	0	0	0	0	0	0	0	44	46	266	39	0	1	0	0	0	0	0	0	396	N	98.3	JN054670.1.1469_U	Eukaryota	Obazoa	Fungi	Chytridiomycota	Chytridiomycotina	Chytridiomycetes	Chytridiomycetes_X	Chytridiomycetes_X_sp.
90	80168344c32664535284cd5096a3fa28	AGCTCCAATAGCGTATATTAAAGTTGTTGCAGTTAAAAAGCTCGTAGTTGAATTTCTGGTGGAGTGGGTCTGTCCTGCACTTGGTGTAGGTTCGTGACTTGTCTCTGCCCTCCTTGGCCGGAGCCAGTGTTGGCATTAAGTTGTCGGGCTGGGGACGGTCATCGTTTACTGTGAAGAAATTAGAGTGTTCAAAGCAGGCTTAGGCCTTGAATACATTAGCATGGAATAATGAAATAGGGTTTTGGCACTATTTTGTTGGTTTGCGCGCCGAAACAATGATTAATAGGGACAGTTTGGGGATATTCGTATTCAATTGTCAGAGGTGAAATTCTTGGATTTCTGGAAGACGAACGACTGCGAAAGCATTTATCAAGGATGTTTTCA	0	0	0	0	0	0	0	0	0	0	0	0	0	0	29	28	0	136	37	131	25	386	N	100	AY569576.1.1615_U,AY569575.1.1615_U,AY569574.1.1427_U,AY569577.1.1615_U	Eukaryota	Stramenopiles	Ochrophyta	Bacillariophyta	Bacillariophyta_X	Radial-centric-basal-Coscinodiscophyceae	Aulacoseira	*
91	8ac4bd3a98e6c985d66af452623c029d	AGCTCCAATAGCGTATATTAAAGTTGCTGCAGTTAAAAAGCTCGTAGTTGGATTTCTGACACGGCGCGGTTGGTCCGCTGCCTTCGGGTAGTGAGTGCCGGCCTGCGTCTGTCATCCTTCTCAGGTTCAGGTCACCTCCTTTACGGGACGGTGGTTTGGGTTTGGGATCTATTACTTTGAAAAAATTAGAGTGTTTAAAGCAGGCGTTTGCCTTTGAATACATTAGCATGGAATAATAACATAGGACTCCTGTTCTATTTTGTTGGTTCTAGAGCGAGAGTAATGATTGATAGGGATCGTTGGGGGTGCTAGTATTCAGTGGCCAGAGGTGAAATTCTTGGATTCACTGAAGACTAACTTATGCGAAAGCATTCACCAAGGAGGTCTTCT	0	0	0	0	0	0	0	0	14	7	13	75	17	34	213	4	0	3	0	0	0	380	N	84.1	KC306595.1.1186_U	Eukaryota	Rhizaria	Cercozoa	Filosa-Sarcomonadea	Glissomonadida	Allapsidae	Allapsidae_X	Allapsidae_X_sp.
92	9dbd3a38ec5351da632144afef181e19	AGCTCCAATAGCGTATATTAAAGTTGTTGCAGTTAAAAAGCTCGTAGTCTGAGTCTTGGTCGGGCATTGAGCGTCCATGGGGGCTCCTTCGGGGGTTTTCGTGAGCATGCGACAATATGCTGGCCATGTACTTCGGAGGAACGTGCGTCTACTTTTCATTAAGTGGCGCGCGGGATTCCGATAGTTTACTTTGAGAAAAATAGAGTGTTCAAAGCAGGCGATTTTGCCTTGAATACATTAGCATGGGATAATGGAATAGGACATTGGTTCTATTTTGATGGTTTACGGACCGATGTAATGATTAATAGGGACAGTTGGGGACATTCATATTCCATGGCTAGAGGTGAAATTCTTGGATTCATGGAAGATGAACTACTGCGAAAGCATTTGTCAAAGATG…	0	0	0	0	0	0	0	0	0	0	0	0	0	0	0	261	25	14	35	35	9	379	N	91.9	AY749537.1.1584_U	Eukaryota	Haptista	Centroheliozoa	Centroheliozoa_X	Centroheliozoa_XX	Centroheliozoa_XXX	Centroheliozoa_XXXX	Centroheliozoa_XXXX_sp.
93	5f1e5fcae7db785770856800463d37cf	AGCTCCAATAGCGTATATTAAAGTTGTTGCAGTTAAAACGCTCGTAGTCTGATGTAATGGGGACTGGAGTGGGGAGCAGCGATGCTCTTTGCTTTGGTCTCCATCAGGGGGACAGCAATGTCCCAGTTTACTTTGAGGAAATTAGAGTGTTCAAAGCAGGCGATTGCTTGAATACTGCAGCATGGAATAATGGAATAGGACTCGCGTCTTATTTTGTTGGTTTGGAGATGTGAGTAATGATGAATAGGGACAGTTGGGGGCATTGGTATTCAGTAGTCAGAGGTGAAATTCTTGGATTTGGCAAAGACCAACTAGTGCAAAGGCATTTGCCAAGGATGTTTTCA	0	0	0	0	0	0	0	0	0	35	6	322	6	1	0	0	0	0	1	2	0	373	N	97.1	JN054670.1.1469_U	Eukaryota	Obazoa	Fungi	Chytridiomycota	Chytridiomycotina	Chytridiomycetes	Chytridiomycetes_X	Chytridiomycetes_X_sp.
94	ebd7cbba851d88f1c07eaf0ae8d276aa	AGCTCCAATAGCGTATATTAAAGTTGCTGCAGTTAAAAAGCTCGTAGTTGGATTTCTGACTTGATGCACCTGTCCCGCTACGGCAACGTATGTGAGTGACGGAGTGTGTCGGTCATCCTTCTAGAGAAGGTCTGCTGCTCTTTACTGAGTGGTAGTTCCCATCTAGATCTTTTACTTTGAAAAAATTAGAGTGTTTCAAGCAGGCTTTATGCTATGAATACATTAGCATGGAATAATGAGTTAGGACTTCGGTTCTATTTTGTTGGTTTCTAGGGCTGAAGTAATGATTGATAGGGACAGTTGGGGGTGCTAGTATTCAGCGGCCAGAGGTGAAATTCTTGGATTCGCTGAAGACTAACTTATGCGAAAGCATTCACCAAGGATGTCTTCT	0	0	0	0	0	0	0	0	0	0	0	0	0	0	0	36	47	0	88	142	50	363	N	92.1	AB534329.1.1636_U	Eukaryota	Rhizaria	Cercozoa	Filosa-Sarcomonadea	Glissomonadida	Allapsidae	Allapsidae_X	Allapsidae_X_sp.
95	580f8661510df7f58e49eb9636dd8927	AGCTCCAATAGCGTATACTAAAGTTGTTGCAGTTAAAAAGCTCGTAGTTGAATTTCTGATAATGTCATTAAATTTTATATGAATAGTTCTTAATTGAATTATTTTCATATAAAACATTATCATCATCGAAAATATTATATTGGTCATTAAATTGTCTAGTATAAGATTTTTGTCATTTACTGTGAGCAAAATAGAGTGTTCAAAGCAGGCTTAGGCCGTTGAATACATTAGCATGGAATAATAATATAAGATTTTGATATAAATTTTATTTTGTTGGTTTATATATCAAAATAATGATTAATAGGGATAGTTGGGGGTATTTGTATTCAATTGTCAGAGGTGAAATTCTTGGATTTATTGAAGACAAACTACTGCGAAAGCATTTACCAAGGATGTTTT…	0	0	0	0	0	0	0	0	0	16	79	55	29	144	39	0	0	0	0	0	0	362	N	100	AY651094.1.1803_U,AF109325.1.1823_U,AB616676.1.1689_U,JQ967292.1.1759_U	Eukaryota	Stramenopiles	Ochrophyta	Chrysophyceae	Chrysophyceae_X	*	*	*
96	dca2a47584c3c7fe6c84879f135a5f96	AGCTCCAATAGCGTATATTTAAGTTGCTGCAGTTAAAAAGCTCGTAGTCGGTTTTCGGGTGGGCTTCGCCGGTCCGCCTTTTGGTGTGCACTGGCGCGGCCTGCTTTCCTGCCGGGGACGGGCTCCTGGGCTTCGCTGTCCGGGACCCGGAGTCGGCGATGTTACCTTGAGTAAATTGGAGTGTTCAAAGCAGGCATACGCTCTGAACATGTTAGCATGGAATAACGTCATAGGACTCGGGCCTATTTCGTTGGTCTGTGGGACCTGAGTAACGACCAATGGGGGCGGTCGGGGGCATTCGTATTTCGTTGTCAGAGGTGAAATTCTTGGATTTACGAAAGACGAACTACTGCGAAAGCATTTGCCAAGGACGCTTTCG	0	0	0	0	0	0	0	0	0	0	0	2	16	6	74	0	13	40	50	101	58	360	N	99.2	AF228686.1.1776_U	Eukaryota	Archaeplastida	Chlorophyta	Trebouxiophyceae	Chlorellales	Chlorellales_X	Oocystis	Oocystis_solitaria
97	8837d6bee2e32dd2478d5d4f9ef6281d	AGCTCCAATAGCGTATATTAAAGTTGTTGCAGTTAAAAAGCTCGTAGTTGAAGTTCTGGCTGTTCGATCCTCGAGCTCTGTAGCCGAGGAATCGACAGTCATCCGCTTGCAAATATATGTTCGCCTTTAACCGGGCGGCTATATGAGTAAGCATTTTACCTTGAGAAAAACAGAGTGTTCCAGGCAGGTTTGTCCGGAATGCATTAGCATGGAATAATAGAATATGACCGAAGTCGATTTATTGGTTTAAGGCTTCAGTAATGATTAATAGGAACAGTCGGGGGCATTGGTACTTGTCAGTCAGAGGTGAAATTCTAGGATTTGACAAAGACTAACAAATGCGAAAGCATTTGCCAAGGATGTTTTCA	0	48	228	13	28	0	8	0	0	27	1	0	0	0	0	0	0	0	0	0	0	353	N	98.9	EF586172.1.673_U	Eukaryota	Alveolata	Ciliophora	Oligohymenophorea	Peritrichia_2	Sessilida	Sessilida_X	Sessilida_X_sp.
98	77e45d04bf0d384515ff423cdb6a0baa	AGCTCCAATAGCGTATATTAAAGTTGTTGCAGTTAAAAAGTTCGTAGTTGAATGTCTGGGCCCGGGCGCGGTCGGCCTCTGTGCCTGCACTGGCGTCCCGGCGTCCATCCCTTGCAGCGAAGGCGGGGTGGGGGCTCGTCCCCCGCCCCCGTCGGACCTGCATCAATTACTGTGAACAAATTAGAGTGTTTAAAGCGGGCAATGTACAGCTTGAATACATTAGCATGGAATAATGAGATAGGACTGTGGTGCTATTTCGTTGGTTGCGTACCAGAGTAATGATTAACAGGGACAGTTGGGGGTATTCATATTTGAATGTCAGAGGTGAAATTCTTGGATTTTTCAAAGATGAACAACTGCGAAAGCATTTACCAAGGATGCTTTCA	0	0	0	0	0	0	0	0	0	0	0	0	0	0	0	95	220	32	0	0	2	349	N	92.2	EF023669.1.1884_U	Eukaryota	Stramenopiles	Opalozoa	Bicoecea	Bicoecales	Bicoecaceae	Bicoecaceae_X	Bicoecaceae_X_sp.
99	a0d2d30c78dff3e5df2d0c9bddaeb3d2	AGCTCCAATAGCGTATATTAAAGTTGTTGCAGTTAAAAAGCTCGTAGTTGGACTTCTGGGCTTGTGTTGTGGTCCGCCTCACGGTGAGCACTGCGACATGGGTCCTTCTTCTTGAAGACTGTGCGTGCTCTTAACTGGGTGTGTACAGGATTTGAGACCTTTACTTTGAAAAAATTAGAGTGTTCAAAGCAGGCCTTCGCTTGAATACATTAGCATGGAATAATGGAATAGGACTTCTGTTCTATTTTGTTGGTTTCTAGGACTGAAGTAATGATTAATAGGGATAGTTGGGGGCATTAGTATTTAATTGTCAGAGGTGAAATTCTTGGATTTATGAAAGACTAACTTCTGCGAAAGCATTTGCCAAGGATGTTTTCA	25	8	16	9	15	15	107	69	77	0	0	0	0	0	0	0	0	0	7	0	0	348	N	99.7	EF526766.1.1343_U	Eukaryota	Obazoa	Choanoflagellida	Choanoflagellatea	Craspedida	Monosigidae_Group_M	Monosigidae_Group_M_X	Monosigidae_Group_M_X_sp.
100	f427f40b97a661d3620dc6c9113f73f2	AGCTCCAATAGCGTATATTAAAGTTGTTGCAGTTAAAAAGCTCGTAGTTGAAATTCTGATTGTTCGGGTTTTTAGCCTTTAGGCGGAAATACCGACAGTCATCCGCTTGCAAACATACGTTTGATCTTCACCGGTTGACTATGTGAGTAAGCATTTTACCTTGAGAAAAACAGAGTGTTCCAGGCAGGTTTGTCCGGAATGCATTAGCATGGAATAATAGAACATGACTGAAGTCTATTTATTGGTTAAAGGCTTTAGTAATGATTAATAGGAACAGTCGGGGGCATTCGTACTCAGCAGTCAGAGGTGAAATTCTAAGATTTGCTGAAGACGAACTAATGCGAAAGCATTTGCCAAGGATGTTTTCA	0	0	0	0	0	0	0	0	0	0	0	0	0	0	0	0	1	342	0	0	0	343	N	100	GU187051.1.1603_U,JN120232.1.1543_U,JN120231.1.1542_U	Eukaryota	Alveolata	Ciliophora	Oligohymenophorea	Peritrichia_2	Sessilida	*	*
101	4051e9b786c25d40f5f4b0bbea41c702	AGCTCCAATAGCGTATATTAAAGTTGCTGCAGTTAAAAAGCTCGTAGTTGGATTTCTGGGGTCCGGCGGCGGTCTGCCTCACGGCATGCACTGTGCGCGGGGCTCCTTTTGCTCGAAGGCGGCCGGTGCCCTTCACTGGGTGGCGGTTTCGAATTCGGGACCTTTACTTTGAAAAAATTAGAGTGTTCAAAGCAGGCATTTTGGCTTGGATACATTAGCATGGAATAATGGAATAGGACTTTGGTTCTATTTTGTTGGTTTCTAGGACTGAAGTAATGATTAATAGGGACAGTTGGGGGCATTAGTATTTAATTGTCAGAGGTGAAATTCTTGGATTTATGGAAGACGAACTACTGCGAAAGCATTTACCAAGGATGTTTTCA	0	0	0	0	0	0	0	0	0	0	0	0	0	0	0	9	7	0	66	141	114	337	N	90.1	JN825671.1.1015_U	Eukaryota	Obazoa	Choanoflagellida	Choanoflagellatea	Craspedida	Monosigidae_Group_O	Monosigidae_Group_O_X	Monosigidae_Group_O_X_sp.
102	9adc5e4734425de3eb30f2c9c5cf7abe	AGCTCCAATAGCGTATACTAAAGTTGTTGCAGTTAAAAAGCTCGTAGTTGAATTTCTGACTTTGAGGCGCGACCGACCCCGTGTGGGTCTGTGTCTGTGAATCGAGGTCATCCTCGGGGAATGCGTATCTGTCATTAAGTTGATGGGTACGAGTACCCCGTCATTTACTGTGAGCAAAATAGAGTGTTCAAAGCAGGCTTACGCCATTGAATACATTAGCATGGAATAATAAGATAGGACCTTGATCTATTTTGTTGGTTTATTTATCAAGGTAATGATTAATAGGGATAGTTGGGGGTATTCGTATTCAATTGTCAGAGGTGAAATTCTTGGATTTATGGAAGACGAACTACTGCGAAAGCATTTACCAAGGATGTTTTCA	0	0	0	0	0	0	0	0	0	0	0	0	0	0	0	0	3	3	104	132	93	335	N	97.4	GU290079.1.1786_U	Eukaryota	Stramenopiles	Ochrophyta	Chrysophyceae	Chrysophyceae_X	Chrysophyceae_Clade-C	Chrysophyceae_Clade-C_X	Chrysophyceae_Clade-C_X_sp.
103	56a91bb49ffae5fdb63a045ea048ba23	AGCTCCAATAGCGTATATTAAAGTTGTTGCAGTTAAAAAGCTCGTAGTTGGACTTTAGGCGAGGCACGCCGGTCTGTCGCAAGACTGTACTGGCTGTGCCGAGCCTCGACCTTCGGGGAGACGACGTCGCAAGGCGCCGGCCGAACCGAGTTTTACTTTGAAGAAATTAGAGTGTTTAAAGCAGGCTTACGCTTGAATACATTAGCATGGAATAATAGAATAGGACTTTGGTCTTATTTTGTTGGTTTGAAGACCAAAGTAATGATTAATAGGGACAGTTGGGGGCATTAGTATTCAGTAGTCAGAGGTGAAATTCTTGGATTTACTGAAGACTAACTAGTGCGAAAGCATTTGCCAAGGATGTTTTCA	0	0	0	0	0	0	0	0	0	0	0	7	4	0	0	78	13	13	71	78	61	325	N	88.9	AY642700.1.1764_U	Eukaryota	Obazoa	Fungi	Cryptomycota	Cryptomycotina	Cryptomycotina_X	Cryptomycotina_XX	Cryptomycotina_XX_sp.
104	9077d91def2e97f94067703acf047784	AGCTCCAATAGCGTATATTAAAGTTGTTGCAGTTAAAACGCTCGTAGTTGAACCTTAGGCAAGGCAGTCTGGTCTGCCGTCAGGCAGTACTGGGCGCGCTGCGCCTCTACTGCGGGGATCCGGGAGCAATCCCGGGGAACCGCGTTTTACTTTGAAGAAATTAGAGTGTTTAAAGCAGGCTATCGCTTGAATACATTAGCATGGAATAATAGAATAGGACTTTGGTCTTATTTTGTTGGTTTGAAGGCCAAAGTAATGATTAATAGGGACAGTTGGGGGCATTAGTATTCAGTAGTCAGAGGTGAAATTCTTGGATTTACTGAAGACTAACTAGTGCGAAAGCATTTGTCAAGGATGTTTTCA	0	0	0	0	0	0	0	0	2	0	0	0	0	0	0	0	0	2	250	52	19	325	N	87.7	HM487051.1.1341_U	Eukaryota	Obazoa	Fungi	Chytridiomycota	Chytridiomycotina	Chytridiomycetes	Chytridiomycetes_X	Chytridiomycetes_X_sp.
105	456903a76b839396c314bab58facb565	AGCTCCAATAGCGTATATTAAAGTTGTTGCAGTTAAAAAGCTCGTAGTTGGATTTCAAGGGTCGCAGCGCATCCGCGTTTGCACTCTACCAGTCTTTGACTGTTACTGTGAGAAAATTAGAGTGTTTCAAGCAGGCTGTTGCAGGAATACATTAGCATGGAATAACGAATGTATCTAGAATCTTGGTTAATTCTAGATTACGATTAATAGGGACAGTTGGGGGCATTAGTATTTAATTGTCAGAGGTGAAATTCTTGGATTTGTTAAAGACTAACGTATGCGAAAGCATTTGCCAAGGATGTTTTCA	3	58	37	59	52	5	27	23	7	0	0	0	0	0	0	0	0	0	53	0	0	324	N	98.1	JF263444.1.1634_U	Eukaryota	Alveolata	Ciliophora	Litostomatea	Litostomatea_X	Litostomatea_XX	Balantidion	Balantidion_pellucidum
106	0ac277031ee524d822a848d51a22d0ee	AGCTCCAATAGCGTATATTAATGTTGTTGCAGTTAAAAAGCTCGTAGTTGAATTTCTGATTAAAATATTAGCTGGCTTCGGTCGTTAATATTTTAATCATCCGTTAGAGAACTATAGCCGTCCTTAATTGGTCACTATAGAGATCTAACATTTTACTTTGAAAAAATTAGAGTGTTCAAGGCAGGCAATCGTCATGAATACTATAGCATGGAATAATGGAATAGGACTTTGGTTCATTTTATTGGTTATTGAACCTTAGTAATGATTAACAGGGACAGTTGGGGGCATTAGTATTTAATTGTCAGAGGTGAAATTCTTGGATTTATTAAAGACTAACTTATGCGAAAGCATTTGCCAAGGATGTTTTCA	0	0	0	0	0	0	0	5	318	0	0	0	0	0	0	0	0	0	0	0	0	323	N	99.5	FN690354.1.1661_U	Eukaryota	Alveolata	Ciliophora	CONThreeP	CONThreeP_X	Urotrichidae	Urotricha	Urotricha_sp.
107	4332e8c34b59a9500699aec87aa125fe	AGCTCCAATAGCGTATACTAAAGTTGTTGCAGTTAAAAAGCTCGTAGTTGAATTTCTGGTCGTGGCAGCTGGTCCGCCTCGAAAGGGGTGTGTACTTGGTTGTTGCGTCCATCCTCGGGGAGAGCACATCTGGCATTCAGTTGTCGGGTGTGGGACCCTCGTCATTTACTGTGAGCAAAATAGAGTGTTCAAAGCAGGCTTAGGCCGTTGAATACATTAGCATGGAATAATAAAATAGGACCTCGGTTTATTTTGTTGGTTTGTATTCCAAGGTAATGATTAATAGGGACAGTTGGGGGTATTCGTATTCAATTGTCAGAGGTGAAATTCTTGGATTTATGGAAGACGAACTACTGCGAAAGCATTTACCAAGGATGTTTTCA	0	0	0	0	0	0	0	0	0	0	0	0	0	0	0	0	0	1	81	110	126	318	N	97.9	AB721018.1.1669_U,AB771855.1.1667_U,AY642735.1.1193_U	Eukaryota	Stramenopiles	Ochrophyta	Chrysophyceae	Chrysophyceae_X	Chrysophyceae_Clade-F	Chrysophyceae_Clade-F_X	Chrysophyceae_Clade-F_X_sp.
108	5b267e4ac98edec9e28194809c117d62	AACTCCAAGAGTGTATCTTAATGTTGCTGCAGTTAAAAAGCTCGTAGTTGAATTTCTGCGACGAGAGCCGGCGCAAGCTGGAGCTCGACGCATCCGCTTAGAGAAGCTGCACAGCCTTCAACAGCTGTGCAGGGGACCTAGCATTTTACTTTGAAGAAATTAGAGTGTTCCTGGCAGGCGTTCGCTTGCATATATTAGCATGGAATAATGGAAAACGACCCGCTTGTTTTGATTGGTGACAAAAGGGTAATGATTAACAGGGACAGTCGGGGGCATTCGTACTCAGTGGCTAGAGGTGAAATTCTTAGATTCGCTGAAGACGAACTAATGCGAAAGCATTTGCCAAGGATGTTTTCA	0	0	0	0	0	0	0	0	0	0	0	0	0	0	0	0	0	0	311	0	0	311	N	98	FJ998037.1.1708_U	Eukaryota	Alveolata	Ciliophora	Phyllopharyngea	Cyrtophoria_4	Chilodonellidae	Trithigmostoma	Trithigmostoma_cucullulus
109	0d6ed79e7d1228fb964fd13d66160f12	AGCTCCAATAGCGTATATTAAAGTTGTTGCAGTTAAAAAGCTCGTAGTCGGATTTTGGGCGCGTGTGAACTGTCAGCCTCTGGTTGGACGGTGCGCGCGTGCCTTTCTGCTTGGGAGCCCCATGGTGGTTAATTCTGTCGTGGTGGGTCACAGGCCGTTTACTTTGAAAAAATTAGAGTGTTCAAAGCAGGCTGTTGCTTGAATAGATTAGCATGGAATAATGGAATAGGACCTTGGTGCTATTTCGTTGGTTATGGGACTGGGGTAATGATTAATAGGGACAGTTGGGGCCGTTCATATTTCGTTGTCAGAGGTGAAATTCTTGGATTTACGAACGATGAACTTGTGCGAAAGCATTCGGCAAGGATGTTTTCA	0	0	0	0	0	0	0	0	36	0	1	17	13	5	35	3	0	0	47	87	50	294	N	99.7	JN547291.1.958_U	Eukaryota	Cryptista	Cryptophyta	Cryptophyceae	Cryptomonadales	Cryptomonadales_X	Cryptomonadales_XX	Cryptomonadales_XX_sp.
110	1130f71f497992d13568c8fc8af01db9	AGCTCCAATAGCGTATATTAAAGTTGTTGCAGTTAAAAAGCTCGTAGTTGAATGTGGGGCGAGTGTTTGGGTGTTTTTGTGCTGTTGTGCGGGGGCCTTCGGGTCGCTGTGCAGCGGGACATTGTGCCCACCTTGCTCATTGGAGAGCGAGTCCTCTCGGGGGCTCGTGCTTCGACTTGAATGTGTATTTTCGGCGGGTGTCACTTCAGTGTGGTGCCTGTTGAAGCATTCTTATTACTGTGAAAAAATTAGAGTGTTCCAAGCGGTCATTTTTTGATTGAATAGATTAGCATGGAATAATGGAAGAGGACGGTGTTTCCGCTTTTGTTGGTTTTAGTGGATGATGCTGTAATGATTAATAGGGACAGTTGGGGGCATTAGTATTTAATAGCTAGAGGT…	19	35	24	22	14	22	6	34	96	0	2	0	0	0	0	1	0	1	6	3	9	294	N	88.7	JF706240.1.1668_U,JF706238.1.1668_U	Eukaryota	Obazoa	Choanoflagellida	Choanoflagellatea	Craspedida	Monosigidae_Group_A	Codosiga	Codosiga_sp.
111	6d6b797fce780f6a41fbd3d693cdda68	AGCTCCAATAGCGTATATTAAAGTTGTTGCAGTTAAAAAGCTCGTAGTTGAAGTTCGGATGAGGACCCGCGGTATGGCCTTCGGGCGATCACTGCGCGGACCGAGTCCTATTCCTGGGGAAGCGGGGTGTCTTTAGCGAGGTGTCCCGCGACGAAACCAGGACCATTACCTTGAGAAAAATAGAGTGTTCAAAGCAGGCTACAATTGCTTGAATACGTTAGCATGGAATAATAGAGCAAGACTTGGGCTTGTTTTGTTGGTTTTCCTTCTTGACCATGGTCATGATAAATAGGGACAGTTGGGGGCATTAGTATTTTGGAGCTAGAGGTGAAATTCTTGGATTTCCAGAAGACTAACTACTGCGAAAGCATTTGCCAAGGATGTTTTCA	0	0	0	0	0	0	0	0	0	1	0	1	47	20	44	9	11	71	68	13	6	291	N	81.8	EU910606.1.1392_U,HM487011.1.1352_U,HM487007.1.1352_U,HM487010.1.1354_U	Eukaryota	Obazoa	Fungi	*	*	*	*	*
112	cce49dce1eb46651e607fc3e3462f394	AGCTCCAATAGCGTATACTAAAGTTGTTGCAGTTAAAAAGCTCGTAGTTGAATTTCTGATTATGAAAATAAGTCCATTCTTTATTGAATGTGTACTATTATTTTATATAATCATCCTTGAAAAGATTATTATGGATATTAATTTATCTATTATAAGATTTTCATCATTTACTGTGAGCAAAATAGAGTGTTCAAAGCAGGCTTAGGCCGTTGAATACATTAGCATGGAATAATAAGATAGGACCTTGATCTATTTTGTTGGTTTATTTATCAAGGTAATGATTAATAGGGATAGTTGGGGGTATTCGTATTCAATTGTCAGAGGTGAAATTCTTGGATTTATGAAAGACTAACTTCTGCGAAAGCATCTGCCAAGGATGTTTTCA	0	0	0	0	0	0	0	0	0	0	0	0	0	0	0	26	110	9	31	47	67	290	N	98.7	AB168053.1.1758_U,AB749138.1.1674_U,JQ967311.1.1665_U,JQ967314.1.1663_U	Eukaryota	Stramenopiles	Ochrophyta	Chrysophyceae	Chrysophyceae_X	Chrysophyceae_Clade-F	*	*
113	ba88f994ad89043fb3d0511b9143b0df	AGCTCCAGGAGCGTATACTAAAGTTGTTGTGGTTAAAAAGCTCGTAGTTGAATGTGATGTGAGGGGCCAATCCGGGTGGTGTGCGGCCGTGAGGTCGCATCATCCGCCCACCCCTTCACTTTCTGGGGGGGGTCGCCTTGGGCGCCCCCCCCCTCCATTACTGTGAACAAATCGAAGCGTTCCAAGCAGGCTCACGCCGTGAACACTCCAGCATGGAATAATGCAGTAGGACTTGCGCCTATTGGTTGGCAGGTAGCGCGAAAGTAATGATGGATAGGGACGGATCGGGGGTGCCAGTATTGCCCGGCCAGCGGTGAAATGCGGTGATTCGGGCAAGACTAACGATTGCGAAAGCATTCACCAAGGACGTCTTCT	0	0	0	0	0	0	0	0	0	0	0	0	0	0	0	9	149	22	54	46	9	289	N	68.9	HQ869005.1.902_U,JQ222997.1.1650_U,KC488565.1.1705_U	Eukaryota	Rhizaria	Cercozoa	Filosa-Thecofilosea	Cryomonadida	Cryothecomonas-lineage	*	*
114	de0295e46212e86f31036b72dcf99605	AGCTCCAATAGCGTATATTAAAGTTGTTGCAGTTAAAACGCTCGTAGTCTGATGTAATGGGGACTGGAGTGGGGAGCAGCGATGCTCTTTGCTTTGGTCTCCATCAGGGGGACAGCAATGTCCCAGTTTACTTTGAGGAAATTAGAGTGTTTAAAGCAGGCATTTGCTTGAATAGGTCAGCATGGAATAACGATTACTGATCGTTGGTCGCAATCAACCGATTGATAGGGACAGGCGGGGGCATTGGTATTTGGCAGTCAGAGGTGAAATTCTTGGATTTGGCAAAGACCAACTAGTGCAAAGGCATTTGCCAAGGATGTTTTCA	0	0	0	0	0	0	0	0	0	10	2	270	4	0	0	0	0	0	0	1	2	289	N	83.1	JN054670.1.1469_U	Eukaryota	Obazoa	Fungi	Chytridiomycota	Chytridiomycotina	Chytridiomycetes	Chytridiomycetes_X	Chytridiomycetes_X_sp.
115	796fab42b1bd9c7d83b63753330759fc	AGCTCCAATAGCGTATATTAAAGTTGCTGCAGTTAAAAAGCTCGTAGTTGGATTTCTGGCTTGAAACATTTTGCCGGCCACGGTTTCGTGTGTTAGTGCTTGATGTTCTGGCCATCCTTCCAATCGCTGTTGGCTATTCTTCATTGAATGGTCAGCAGTATTGGATCTTTTACTTTGAAAAAATTAGAGTGTTTCAAGCAGGCTTTATGCTATGAATACATTAGCATGGAATAATAATTTAGGACTTCGGTTCTATTTTGTTGGTTTCTAGGACTGAAGTAATGATTGATAGGGATAGTTGGGGGTGCTAGTATTCAGCGGCCAGAGGTGAAATTCTCGGATTCGCTGAAGACTAACTTATGCGAAAGCATTCACCAAGGATGTCTTCT	0	0	0	0	0	0	0	0	0	0	0	0	0	0	0	18	62	11	27	108	62	288	N	99	HM536172.1.2170_U	Eukaryota	Rhizaria	Cercozoa	Filosa-Sarcomonadea	Glissomonadida	Bodomorphidae	Bodomorpha	Bodomorpha_sp.
116	32f34ca0f1b3857b08558e44c0ce446d	AGCTCCAATAGCGTATATTTAAGTTGTTGCAGTTAAAAAGCTCGTAGTTGGATTTCGGGTGGGTTCCAGCGGTCCGCCTATGGTGAGTACTGCTGTGGCCCTCCTTTCTGTCGGGGACGGGCTCCTGGGCTTCACTGTCCGGGACTCGGATTCGACGATGATACTTTGAGTAAATTAGAGTGTTCAAAGCAAGCCTACGCTCTGAATACTTTAGCATGGAATATCGCGATAGGACTCTGGCCTATCTCGTTGGTCTGTAGGACCGGAGTAATGATTAAGAGGGACAGTCGGGGGCATTCGTATTTCATTGTCAGAGGTGAAATTCTTGGATTTATGAAAGACGAACTACTGCGAAAGCATTTGCCAAGGATGTTTTCA	0	2	0	0	0	0	0	0	0	6	6	45	12	11	39	3	19	36	34	49	24	286	N	100	HQ191424.1.1755_U,JQ315499.1.1886_U,HM483518.1.2877_G,AY846382.1.1778_U,Y16939.1.1791_U,HM483518.1.2877_R,AY846376.1.1745_U,HQ191425.1.1755_U,HM628672.1.1555_U,HM483515.1.1744_U,JQ315547.1.2240_U,KF144208.1.1740_U,KX395735.1.1744_U	Eukaryota	Archaeplastida	Chlorophyta	Chlorophyceae	Sphaeropleales	*	*	*
117	30b88a03066fd0b77261bf99c0690d48	AGCTCCAATAGCGTATATTAAAGTTGTTGCAGTTAAAAAGCTCGTAGTTGAATTTTGGGCCTGGTCGAGTGGTCTGTTCGCAAGAACAGTACTGCATCTGGCCGGGTCTTTCCTTCTGGGGAACCAGCGTGCTATTAACTTAGTGCGTTGGGGATCCAGGACTTTTACTTTGAAAAAATTAGAGTGTTTAAAGCAGGCATACGCTTGAATACATTAGCATGGAATAATAGAATAGGACTTTGGTTCTATTTTGTTGGTTTCTAGGACCGAAGTAATGATTAATAGGGACAGTTGGGGGCATTAGTATTTAATTGTCAGAGGTGAAATTCTTGGATTTATGGAAGACGAACTACTGCGAAAGCATTTACCAAGGATGTTTTCA	0	0	0	0	0	0	0	0	0	0	0	0	0	0	0	78	167	30	5	0	0	280	N	94.5	AY635829.1.1724_U,AF164251.1.1046_U,AF164249.1.1086_U,AH009027.1.1086_U,AH009028.1.1046_U	Eukaryota	Obazoa	Fungi	Chytridiomycota	Chytridiomycotina	Chytridiomycetes	Rhizophlyctis	Rhizophlyctis_rosea
118	7c016aaff3f1d02b8d23a62a4f3b4638	AGCTCCAATAGCGTATATTTAAGTTGTTGCAGTTAAAAAGCTCGTAGTTGGATTTCGGGCGGGGCCTGCCGGTCCGCCTTTTGGTGTGCACTGGCAGGGTCCGCCTTGCTGCCGGGGACGGGCTCCTGGGCTTCACTGTCTGGGACTCGGAGTCGGCGTGGTTACTTTGAGTAAATTAGAGTGTTCAAAGCAGGCTTACGCTCTGAATACATTAGCATGGAATAACGCGATAGGACTCTGGCCTATCTTGTTGGTCTGTGGGACCGGAGTAATGATTAAGAGGGACAGTCGGGGGCATTCGTATTTCATTGTCAGAGGTGAAATTCTTGGATTTATGAAAGACGAACTACTGCGAAAGCATTTGCCAAGGATGTTTTCA	5	0	4	0	1	0	0	0	2	1	1	5	18	0	3	6	48	20	47	60	52	273	N	100	AY195972.1.1797_U	Eukaryota	Archaeplastida	Chlorophyta	Trebouxiophyceae	Trebouxiophyceae_X	Trebouxiophyceae_XX	Choricystis	Choricystis_sp.
119	c0c205e96c85a1bad3ccfccc9f6f8ae3	AGCTCCAATAGCGTATATTAAAGTTGTTGCAGTTAAAAAGCTCGTAGTTGGACTTCAAGAAGCGCATCTGGGCAACCAGTTTGCCTTCTACCAGCCCTAGGCTGTTACTGTGAGAAAATTAGAGTGTTTCAAGCAGGCTTTTGCAGGAATACATTAGCATGGAATAACGAATGTGTCTACAATTTGGTTGATTGTAGGTTACAATTAATAGGGACAGTTGGGGGCATTAGTATTTAATAGTCAGAGGTGAAATTCTTGGATTTGTTAAAGACTAACGTATGCGAAAGCATTTGCCAAGGATGTTTTCA	0	0	0	0	0	0	0	0	0	0	0	0	0	0	5	107	93	65	0	0	0	270	N	99.7	AJ130862.1.1485_U	Eukaryota	Alveolata	Ciliophora	Litostomatea	Haptoria_5	Pleurostomatida	Pleurostomatida_X	Pleurostomatida_X_sp.
120	c725177c069f26e542b065de83633bbb	AGCTCCAATAGCGTATATTAAAGTTGTTGCAGTTAAAAAGCTCGTAGTCTGAGTCTTGGCCGGCATTGAGCGTCCGTGGCCTTCACGGTCATGTGCATGCGATATGGCGGCCATTTGTACTTCGGAGGAACACGGGTTTACTTTTCATTAAGTGGCCCGTGGGATTCCGATAGTTTACTTTGAGAAAAATAGAGTGTTCAAAGCAGGCGATTTTGCCTTGAATACATTAGCATGGGATAATGGAATAGGACATTGGTTCTATTTTGATGGTTTACGGACCGATGTAATGATTAATAGGGACAGTTGGGGACATTCATATTCCATGGCTAGAGGTGAAATTCTTGGATTCATGGAAGATGAACTACTGCGAAAGCATTTACCAAGGATGTTTTCA	0	0	0	0	0	0	0	0	0	0	0	0	0	0	0	89	120	6	26	18	8	267	N	94.4	AY749539.1.1586_U,AY749496.1.1582_U	Eukaryota	Haptista	Centroheliozoa	Centroheliozoa_X	Centroheliozoa_XX	Centroheliozoa_XXX	Centroheliozoa_XXXX	Centroheliozoa_XXXX_sp.
121	b31b926e68d25dfb35b8a1e5696485eb	AGCTCCAATAGCGTATATTTAAGTTGTTGCAGTTAAAAAGCTCGTAGTTGGATTTCGGGCGGGGCCTGCCGGTCCGCCTTTGGTGTGCACTGGCAGGGTCCGCCTTGCTGTCGGGGACGGGTTCCTGGGCTTTACTGTCTGGGACTCGGAGTCGACGTGGTTACTTTGAGTAAATTAGAGTGTTCAAAGCAGGCGATTGCTTGAATACTGCAGCATGGAATAATGGAATAGGACTCGCGTCTTATTTTGTTGGTTTGGAGATGTGAGTAATGATGAATAGGGACAGTTGGGGGCATTGGTATTCAGTAGTCAGAGGTGAAATTCTTGGATTTACTGAAGACTAACTAGTGCGAAAGCATTTGCCAAGGATGTTTTCA	0	0	0	0	0	0	0	0	0	15	3	194	48	3	3	0	0	0	0	1	0	267	N	90.8	AB109544.1.2656_G,AB109544.1.2656_R,AB488585.1.1644_U,AF357147.1.2223_R,AF357147.1.2223_G,AY220082.1.2234_G,AB488584.1.1663_U,AY195975.1.1796_U,AY543052.1.1796_U,X89012.1.2653_R,X89012.1.2653_G,FN298930.1.1779_U,AY220082.1.2234_R,AF357148.1.1034_U,FN298929.1.1779_U,AB080305.1.1791_U,AY543051.1.1796_U,AH012393.1.1034_U,AH012392.1.2223_U	Eukaryota	Archaeplastida	Chlorophyta	Trebouxiophyceae	*	*	*	*
122	f0fa6c89ec0fd7e6666fe878f58bf783	AGCTCCAATAGCGTATATTAAAGTTGTTGCAGTTAAAACGCTCGTAGTCTGATGTAATGGGGACTGGAGTGGGGAGCAGCGATGCTCTTTGCTTTGGTCCTCATCAAGGGGACAGCAATGTCCCATTTTACTTTGAGGAAATTAGAGTGTTCAAAGCAGGCGATTGCTTGAATACTGCAGCATGGAATAATGGAATAGGACTCGCGTCTTATTTTGTTGGTTTGGAGATGTGAGTAATGATGAATAGGGACAGTTGGGGGCATTGGTATTCAGTAGTCAGAGGTGAAATTCTTGGATTTACTGAAGACTAACTAGTGCGAAAGCATTTGCCAAGGATGTTTTCA	0	0	1	0	2	0	0	1	0	8	3	52	19	27	19	0	47	43	5	33	6	266	N	99.4	JN054692.1.1469_U	Eukaryota	Obazoa	Fungi	Chytridiomycota	Chytridiomycotina	Chytridiomycetes	Chytridiomycetes_X	Chytridiomycetes_X_sp.
123	e45c493a29afdac38129a65c6032c730	AGCTCCAATAGCGTATATTAAAGTTGTTGCAGTTAAAACGCTCGTAGTTGAATTTTGCGTAGTGGTCGACGGGTTTACCTGGGGGCCACTTTGCCTTGGGAGCGGGGGAGACCCCGCCTCCCGTGTTACTGTGAAGAAATTAGAGTGTTTAAAGCAGGCATTTGCTTGAATAGGTCAGCATGGAATAACGATTACTGATCGTTGGTCGCAATCAACCGATTGATAGGGACAGGCGGGGGCATTGGTATTTGGCAGTCAGAGGTGAAATTCTTGGATTTACTGAAGACTAACTAGTGCGAAAGCATTTGCCAAGGATGTTTTCA	0	0	0	0	0	0	0	0	0	18	4	233	5	0	0	0	0	0	2	0	0	262	N	73.6	AB468674.1.1287_U	Eukaryota	Obazoa	Fungi	Cryptomycota	Cryptomycotina	Cryptomycotina_X	Cryptomycotina_XX	Cryptomycotina_XX_sp.
124	6b1041640b17097433e3f39fbf020daa	AGCTCCAATAGCGTATATTAAAGTTGTTGCAGTTAAAACGCTCGTAGTTGAATGTTGTCTTGTTTGAGTCAGGTTTACCTGGTTTGAACTAGGCGTTGGGAGTGGGGGAGACCCCGCCTCCCGTGTTACTGTGAAGAAATTAGAGTGTTTAAAGCAGGCATTTGCTTGAATAGGTGAGCATGGAATAACGATTACTGATCGTTGGTCGCAATCAACCGATTGATAGGGACAGGCGGGGGCATTGGTATTTGGCAGTCAGAGGTGAAATTCTTGGATTTACTGAAGACTAACTAGTGCGAAAGCATTTGCCAAGGATGTTTTCA	0	0	0	0	0	0	0	0	0	32	0	218	6	2	0	0	0	0	0	0	0	258	N	73.2	FR874714.1.1765_U,FR874575.1.1765_U,FR874713.1.1765_U	Eukaryota	Obazoa	Fungi	Cryptomycota	Cryptomycotina	Cryptomycotina_X	Cryptomycotina_XX	Cryptomycotina_XX_sp.
125	29f97b64b4f2130eb861629686556c8d	AGCTCCAATAGCGTATATTAAAGTTGTTGCAGTTAAAACGCTCGTAGTCTGATGTAATGGGGACTGGAGTGGGGAGCAGCGATGCTCTTTGCTTTGGTCTCCATCAGGGGGACAGCAATGTCCCAGTTTACTTTGAGGAAATTAGAGTGTTCAAAGCAGGCGATTGCTTGAATACTGCAGCATGGAATAATGGAATAGGACTCGCGTCTTATTTTGTTGGTTTGGAGATGTGAGTAATGATGAATAGGGACAGTTGGGGGCATTGGTATTCAGTAGTCAGAGGTGAAATTCTTGGATTCACTGAAGACTAACTTATGCGAAAGCATTCACCAAGGAGGTCTTCT	0	0	0	0	0	0	0	0	0	5	0	42	144	52	3	0	0	4	2	4	1	257	N	96.8	JN054670.1.1469_U	Eukaryota	Obazoa	Fungi	Chytridiomycota	Chytridiomycotina	Chytridiomycetes	Chytridiomycetes_X	Chytridiomycetes_X_sp.
126	635bc12dd47ec02d5263e094ce34ab33	AGCTCCAATAGCGTATATTAAAGTTGTTGCAGTTAAAAAGCTCGTAGTTGAAGGTGGGGTGGAGGTTTTTTGGATTGGTGTGTGGTGTTGCGGTGTAAAAGCTGTAATAACACGACCGAACCGAACTCCCCCATGGTGCTGCTGTAAAAGGCAGACGACTTGGGTGCGCATACTGTGTGGATGTGGCTTTAAAACCATGTTTGTGCAGGCATCCTGATTACTGTGAAAAAATTAGAGTGTTCCAGGCGGTTTTTAGAGATTGAATAGATTAGCATGGAATAATGGAAGAGGACGATGTTTCCGCTTTTTGTTGGTTTGATGGTGGATGACGTTGTAATGATTAATAGGGACAGTTGGGGGCATTAGTATTTAATAGCTAGAGGTGAAATTCCAGGATTT…	0	0	0	0	0	0	0	0	0	0	0	0	0	0	0	16	47	2	59	42	85	251	N	76.8	JF706240.1.1668_U,JF706238.1.1668_U	Eukaryota	Obazoa	Choanoflagellida	Choanoflagellatea	Craspedida	Monosigidae_Group_A	Codosiga	Codosiga_sp.
127	0decec27d0d25e531b10a8d9dcaec95f	AGCTCCAATAGCGTATATTTAAGTTGTTGCAGTTAAAAAGCTCGTAGTTGGATTTCGGGTGGGTTCTAGCGGTCCGCCTATGGTGAGTACTGCTATGGCCTTCCTTTCTGTCGGGGACGGGCTTCTGGGCTTCACTGTCCGGGACTCGGAGTCGACGTGGTTACTTTGAGTAAATTAGAGTGTTCAAAGCAGGCTTACGCCAGAATACTTTAGCATGGAATAACACGATAGGACTCTGGCCTATCTTGTTGGTCTGTAGGACCGGAGTAATGATTAAGAGGGACAGTCGGGGGCATTCGTATTTCATTGTCAGAGGTGAAATTCTTGGATTTATGAAAGACGAACTACTGCGAAAGCATTTGCCAAGGATGTTTTCA	0	0	1	0	0	2	0	0	0	3	3	4	24	94	1	0	3	53	15	35	12	250	N	100	JN090881.1.1793_U,HQ246321.1.1738_U,AB037083.1.1789_U,FR865736.2.1768_U,FR865738.2.1768_U,AY510459.1.1641_U,AB037091.1.1789_U,HQ246319.1.1714_U,JQ315567.1.1670_U,JQ315565.1.1670_U,HQ246322.1.1750_U,AY510458.1.1720_U,AY510462.1.1737_U,AF513372.1.1730_U,JQ315598.1.1792_U,X81966.1.1794_U,HQ246320.1.1719_U,KC794701.1.804_U,KC526215.1.1244_U,KC439160.1.971_U,FR865737.2.1768_U,JQ315571.1.1670_U,AY51046…	Eukaryota	Archaeplastida	Chlorophyta	Chlorophyceae	Sphaeropleales	*	*	*
128	e6cfbe587c22c0a8b6b99077a9f83e44	AGCTCCAATAGCGTATATTAAAGTTGTTGCAGTTAAAAAGCTCGTAGTCTGAGTCTTGGTCGGGCATTGAGCGTCCATGGGGCTCCCTTCGGGGGGTTTCGTGAGCATGCGACAATATGCTGGCCATGTACTTCGGAGGAACGCGCGTCTACTTTTCATTAAGTGGCGCGCGGGATTCCGATAGTTTACTTTGAGAAAAATAGAGTGTTCAAAGCAGGCGATTTTGCCTTGAATACATTAGCATGGGATAATGGAATAGGACATTGGTTCTATTTTGATGGTTTACGGACCGATGTAATGATTAATAGGGACAGTTGGGGACATTCATATTCCATGGCTAGAGGTGAAATTCTTGGATTCATGGAAGATGAACTACTGCGAAAGCATTTGTCAAAGATG…	0	0	0	0	0	0	0	0	0	0	0	0	0	0	0	69	42	13	52	44	29	249	N	91.6	AY749537.1.1584_U	Eukaryota	Haptista	Centroheliozoa	Centroheliozoa_X	Centroheliozoa_XX	Centroheliozoa_XXX	Centroheliozoa_XXXX	Centroheliozoa_XXXX_sp.
129	cda877aecdc759631f6220321bff5a31	AGCTCCAATAGCGTATATTAAAGTTGTTGCAGTTAAAACGCTCGTAGTCTGATGTAATGGGGACTGGAGTGGGGAGCAGCGATGCTCTTTGCTTTGGTCTCCATCAGGGGGACAGCAATGTCCCAGTTTACTTTGAGGAAATTAGAGTGTTCAAAGCAGGCGATTGCTTGAATACTGCAGCATGGAATAATGGAATAGGACTCGCGTCTTATTTTGTTGGTTTGGAGATGTGAGTAATGATGAATAGGGACAGTTGGGGGCATTGGTATTCAGTAGTCAGAGGTGAAATTCTTGGATTTATGGAAGACGAACAACTGCGAAAGCATTTACCAAGGATGTTTTCA	0	0	0	0	0	0	0	0	0	16	6	147	31	0	7	1	6	8	6	1	2	231	N	97.4	JN054670.1.1469_U	Eukaryota	Obazoa	Fungi	Chytridiomycota	Chytridiomycotina	Chytridiomycetes	Chytridiomycetes_X	Chytridiomycetes_X_sp.
130	b44682bde59352f4a2854bd7e78394b6	AGCTCCAGGAGCGTATACTAAAGTTGTTGTGGTTAAAAAGCTCGTAGTTGAATGTGATGTGAGGGGGCCTTGTTGGTGGTGTGCGGCCGTGAGGTCGCATCATCCGCCCACCCCTTCACTTTCTGGGGGGGGTCGCCTTGGGCGCCCCCCCCCTCCATTACTGTGAACAAATCGAAGCGTTCCAAGCAGGCTCACGCCGTGAACACTCCAGCATGGAATAATGCAGTAGGACTTGCGCCTATTGGTTGGCAGGTAGCGCGAAAGTAATGATGGATAGGGACGGATCGGGGGTGCCAGTATTGCCCGGCCAGCGGTGAAATGCGGTGATTCGGGCAAGACTAACGATTGCGAAAGCATTCACCAAGGACGTCTTCT	0	0	0	0	0	0	0	0	0	0	0	0	0	0	0	8	147	3	43	3	25	229	N	68.4	FN690443.1.1696_U,EU087282.1.902_U,FN690442.1.1692_U,KC488565.1.1705_U	Eukaryota	Rhizaria	Cercozoa	Filosa-Thecofilosea	Cryomonadida	Cryothecomonas-lineage	*	*
131	f666d31e4c8284f77a69cca19532dfc6	AGCTCCAGTAGCGTATATTAAAATTGTTGCAGTTAAAAAGCTCGTAGTTGGATTTCTGGCTTGTCGTCCTAGCCCGCTCGCTTCGGTGAGTGAGTGCTGGTACGATTTGCCATCCTTCCAGAGAGCCGTGAGTACCATTTACTTGGCCGCTCGCGTGCGATCTGGATCATTTACTTTGAAAAAATTAGAGTGTTTAAAGCAGGCTTACGCCTTGAATACATTAGCATGGAATAATAACATAGGACTTCGGTTCTATTTTGTTGGTTTCTAGGACCTTAGTAATGATTGATAGGGATAGTTGGGGGTGCTAGTATTCAGCGGCCAGAGGTGAAATTCTTGGATTCGCTGAAGACTAACTACTGCGAAAGCATTCACCAAGGATGTCTTCT	0	0	0	0	0	0	0	0	0	0	0	0	0	0	0	0	0	9	220	0	0	229	N	89.5	KJ925320.1.1502_U,KJ925330.1.1502_U	Eukaryota	Rhizaria	Cercozoa	Cercozoa_X	Cercozoa_XX	Cercozoa_XXX	Cercozoa_XXXX	Cercozoa_XXXX_sp.
132	ff5c9b56e84a6f8edf5ca556ec7baeab	AGCTCCAATAGCGTATATTAAAGTTGTTGCAGTTAAAAAGCTCGTAGTTGGACTTTAGGCAAGGTGCGCTGGTCTGCCGTCAGGCTGTACTGGCGTTACTGCGCCTCACCTTCGGGAATGCAAAGAGCAATCTTTGTCTGAACCGAGTTTTACTTTGAAGAAATTAGAGTGTTTAAAGCAGGCTTACGCTTGAATACATTAGCATGGAATAATAGAATAGGACTTTGGTCTTATTTTGTTGGTTTGAAGACCAAAGTAATGATTAATAGGGACAGTTGGGGGCATTAGTATTCAGTAGTCAGAGGTGAAATTCTTGGATTTACTGAAGACTAACTAGTGCGAAAGCATTTGCCAAGGATGTTTTCA	0	0	0	0	0	0	0	0	0	0	0	0	0	0	0	0	2	0	183	13	29	227	N	88	JN054676.1.1485_U	Eukaryota	Obazoa	Fungi	Cryptomycota	Cryptomycotina	Cryptomycotina_X	Cryptomycotina_XX	Cryptomycotina_XX_sp.
133	fbabf11590dc4645430ed6c01db0c6e1	AGCTCCAATAGCGTATATTAAAGTTGTTGCAGTTAAAAAGCTCGTAGTTGGACCTCGGGCGTCTGCGTGCGCGGGTCTGCCGAGAGGCGGTACTGGCGCACGCCGCCCTGCATGCCGGAGTGCGCGCCTCGCCTCGTGCGGGGCGCGCGGTTCGGAAGTTTACTGTGAAAAAATTAGAGTGTTCAAAGCAGGCGTTGTCGCTTGAATACATTAGCATGGAATAATAGAATAGGACTTTGGTTCTATTTTGTTGGTTTCTAGGACCAAAGTAATGATTAATAGGGATAGTTGGGGGCATTAGTATTTCATTGTCAGAGGTGAAATTCTTGGATTTATGAAAGACTAACTTCTGCGAAAGCATTTGCCAAGGATGTTTTCA	0	0	0	0	0	0	0	0	0	0	0	0	0	0	0	1	1	0	35	53	129	219	N	85.2	MF190553.1.1792_U	Eukaryota	Obazoa	Mesomycetozoa	Filasterea	Filasterea_X	Filasterea_XX	Pigoraptor	Pigoraptor_chileana
134	84054ade81a327b6089f10c1119a8a52	AGCTCCAATAGCGTATATTAAAGTTGTTGCAGTTAAAAAGCTCGTAGTTGAATTTCAAGGGTTTGAAATTTTTCTTTTGCTTAGGAATTGGATTGGAGCAATCTGGTCCTTTTTCTGAGTAATTAGAATGGAAAACCTTTTTCAATTGTCGAAAGGATCAAGATGCTCTTCATTGAGTGTTTTGAATTCATCTTTTCGATCGTTTACTTTGAAGAAATTAGAGTGTTCAAAGCAGACATTTTTTGTCTTGAATACATTAGCATGGAATAATGAAATAGGACTCTATACTTATTTTGGACGTTTCGGTTTGAAGTGTAGGGTAATGATTAATAGGGATAGTTGGGGGCATTTATATTTCATTGTCAGAGGTGAAATTCTTGGATTTATGAAAGATAAACT…	0	2	0	0	4	2	0	2	7	0	0	0	0	1	0	31	51	25	7	42	44	218	N	99.8	AF420478.1.1737_U	Eukaryota	Obazoa	Apusomonadidae	Apusomonadidae_Group-4	Apusomonadidae_Group-4_X	Apusomonadidae_Group-4_XX	Diphylleia	Diphylleia_rotans
135	ca2b8efd8dad817d2f14ccaf09594797	AGCTCCAATAGCGTATATTAAAGTTGTTGCAGTTAAAACGCTCGTAGTCTGATGTAATGGGGACTGGAGTGGGGAGCAGCGATGCTCTGTGCTTTGGTCCTCATCAGCGGGCCAGCAATGGCCCAGTTTACTTTGAGGAAATTAGAGTGTTCAAAGCAGGCAATTGCTTGAATACTGCAGCATGGAATAATGGAATAGGACTCGCGTCTTATTTTGTTGGTTTGGAGATGTGAGTAATGATGAATAGGGACAGTTGGGGGCATTGGTATTCAGTAGTCAGAGGTGAAATTCTTGGATTTACTGAAGACTAACTAGTGCGAAAGCATTTGCCAAGGATGTTTTCA	0	0	0	0	0	0	0	6	0	0	0	9	6	8	16	0	6	3	21	42	100	217	N	98.3	JN054670.1.1469_U	Eukaryota	Obazoa	Fungi	Chytridiomycota	Chytridiomycotina	Chytridiomycetes	Chytridiomycetes_X	Chytridiomycetes_X_sp.
136	62571ce83bfd6902dcb914f0b35253b0	AGCTCCAATAGCGTATATTAAAGTTGCTGCAGTTAAAAAGCTCGTAGTTGGATTTCTGGCTTGAAACATTTAGCCGGCCACGGTTTCGTGTGTTAGTGTTAGATGTTCTGGCCATCCTTCCAATCGCTATTTACTTTTCTTCATTGATTAGTAAGTAGTATTGGATCTTTTACTTTGAAAAAATTAGAGTGTTTCAAGCAGGCTGTTGCTATGAATACATTAGCATGGAATAATAATTTAGGACTTCGGTTCTATTTTGTTGGTTTCTAGGACTGAAGTAATGATTGATAGGGATAGTTGGGGGTGCTAGTATTCAGCGGCCAGAGGTGAAATTCTTGGATTCGCTGAAGACTAACTTATGCGAAAGCATTCACCAAGGATGTCTTCT	0	0	0	0	0	0	0	0	0	0	0	0	0	0	0	0	95	3	84	7	25	214	N	99.2	HQ918172.1.1706_U,AF411279.1.1807_U	Eukaryota	Rhizaria	Cercozoa	Filosa-Sarcomonadea	Glissomonadida	Sandonidae	Sandonidae_Clade-N/F-A	Sandonidae_Clade_N/F-A_sp.
137	46255da5d5b6bf7be6723b4166c6fe7f	AGCTCCAATAGCGTATATTAAAGTTGCTGCAGTTAAAAAGCTCGTAGTTGGATTTCTGGCTTGAAACATTTTGCCGGCCACGGTTTCGTGTGTTAGTGCTTGGTGTTCTGGCCATCCTTCCAATCGCTATTTGTCTTTCTTCATTGATGGGCAAGTGGTATTGGATCTTTTACTTTGAAAAAATTAGAGTGTTTCAAGCAGGCTTTATGCTATGAATACATTAGCATGGAATAATAATTTAGGACTTCGGTTCTATTTTGTTGGTTTCTAGGACTGAAGTAATGATTGATAGGGATAGTTGGGGGTGCTAGTATTCAGCGGCCAGAGGTGAAATTCTCGGATTCGCTGAAGACTAACTTATGCGAAAGCATTCACCAAGGATGTCTTCT	0	0	0	0	0	0	0	0	0	0	0	0	0	0	0	0	0	5	200	1	0	206	N	98.5	EU709197.52.1291_U,EU709197.1.1291_U	Eukaryota	Rhizaria	Cercozoa	Filosa-Sarcomonadea	Glissomonadida	Sandonidae	Sandonidae_X	Sandonidae_X_sp.
138	dec51c84f7f01d8caa0a3c7d37ead417	AGCTCCAATAGCGTATATTAAAGTTGTTGCAGTTAAAAAGCTCGTAGTTGGATTTCTGGTTCACATCATTGACCCGCTCTCTTTGAGGGTGTGTGTTGATGTTTTGTGATCCATCTTTTGAAAGACTGTTCTCTGGCCTTTACTGGTTGGGGAATGGGATTTCAATCGTTTACTTTGAAAAAATTAGAGTGTTCAAAGCAGGCTTACGCCGTGAATACATTAGCATGGAATAATAAAATAGGACTTCGGTTTCTATTTTGTTGGCTTCTAGGACTGAAGTAATGATTGATAGGGATAGTTGGGGGTGCTCGTATTCAGTGGCCAGAGGTGAAATTCTTGGATTCACTGAAGACGAACTAATGCGAAAGCATTCACCAAGGATGTCTTCT	0	0	0	0	0	0	0	0	0	2	11	11	64	110	4	0	0	1	0	0	0	203	N	98.2	GQ330591.1.1464_U,GU479952.1.1464_U	Eukaryota	Rhizaria	Cercozoa	Novel-clade-10-12	Novel-clade-10	Novel-clade-10_X	Novel-clade-10_XX	Novel-clade-10_XX_sp.
139	2c47bab2a6c1da52beb13c60b0c6209f	AGCTCCAATAGCGTATATTAAAGTTGTTGCAGTTAAAAAGCTCGTAGTTGGACTTGTGCGTGCCCCCGATGTCCTTTTTGGTACGTTCGGGGGTATGCATCCTTGGGTGGAACCTGTGTGGCATTAGGTTGTCGTGCAGGGGATGCTCATCGTTTACTGTGAAAAAATTAGAGTGTTCAAAGCAGGCTTACGCCGTTGAATATATTAGCATGGAATAATAAGATAGGACCTTGGTACTATTTTGTTGGTTTGCGCACCGAGGTAATGATTAACAGGGACAGTTGGGGGTATTCGTATTCCATTGTCAGAGGTGAAATTCTTGGATTTTTGGAAGACGAACTACTGCGAAAGCATTTACCAAGGATGTTTTCA	0	0	0	0	0	0	0	0	0	0	0	1	0	0	0	10	21	28	29	46	66	201	N	99.5	HQ912411.1.1733_U	Eukaryota	Stramenopiles	Ochrophyta	Bacillariophyta	Bacillariophyta_X	Raphid-pennate	Entomoneis	Entomoneis_ornata
140	7009abf15de42d01f0c52dd47f7e27dc	AGCTCCAATAGCGTATATTAAAGTTGCTGCAGTTAAAAAGCTCGTAGTTGGATTTCTGACGAAACTGCTAGCTGGCCCGTCACGTCAGTGATGTGTGCCGGCTTGGCGTTTGTCATCCGTTCGAATGATATGCGCGCTGCCCTTCACTGGGTTGGTGCTGCATGTTTTCGATCTTTTACTTTGAAAAAATTAGAGTGTTTCAAGCAGGCATGTTTGCTATGAATACATTAGCATGGAATAATAACCTAGGACTTTCGGTTCTATTTTGTTGGTGTTCTGGAGCTGAAGTAATGATTGATAGGGATAGTTGGGGGTGCTAGTATTCAATGGCCAGAGGTGAAATTCTCGGATTCCTTGAAGACTAACTTATGCGAAAGCATTCACCAAGGATGTCTTCT	0	0	0	0	0	0	0	0	0	0	0	0	0	0	1	11	1	105	52	24	7	201	N	99.7	FJ592329.1.1123_U	Eukaryota	Rhizaria	Cercozoa	Filosa-Sarcomonadea	Glissomonadida	Allapsidae	Group-Te	Group_Te_sp.
141	a12954fab51647bf63bc35207c04c557	AGCTCCAATAGCGTATATTAAAGTTGTTGCAGTTAAAAAGCTCGTAGTTGAAGGTGGGGTGGAGGTTTTTTTGGTGTGGTTGGGTTTTCTTGTGTAAAAGCTTGGAAACAGACTATGCCAATCCTCCCCCATGGTGCTGCTGTAAAAGGCAGACGACTTGGGTGCGCATACTGTGTGGATGTGGCTTTAAAACCATGTTTGTGCAGGCATCCTGATTACTGTGAAAAAATTAGAGTGTTCCAGGCGGTTTTTAGAGATTGAATAGATTAGCATGGAATAATGGAAGAGGACGATGTTTCCGCTTTTTGTTGGTTTGATGGTGGATGACGTTGTAATGATTAATAGGGACAGTTGGGGGCATTAGTATTTAATAGCTAGAGGTGAAATTCCAGGATTTAT…	0	0	0	0	0	0	0	0	0	0	0	0	0	0	0	14	44	4	20	45	74	201	N	77.8	JF706236.1.1671_U	Eukaryota	Obazoa	Choanoflagellida	Choanoflagellatea	Craspedida	Monosigidae_Group_A	Codosiga	Codosiga_sp.
142	ebaffeaf00c92409dc429625a062cbde	AGCTCCAGGAGCGTATACTAAAGTTGTTGTGGTTAAAAAGCTCGTAGTTGAATGTGATGTGAGGGGCGAATCCGGGTGGTGGTCGGCCGTGAGGTTGATTCATCCGCCCACCCCTTCACTTTCTGGGGTGCGTCGCCTCCGGCGCCGCGCCTCTCCATTACTGTGAACAAATCGAAGCGTTCCAAGCAGGCTCACGCCGTGAACACTCCAGCATGGAATAATGCAGTAGGACTTGCGCCTATTGGTTGGCAGGTAGCGCGAAAGTAATGATGGATAGGGACGGATCGGGGGTGCCAGTATTGCCCGGCCAGCGGTGAAATGCGGTGATTCGGGCAAGACTAACGATTGCGAAAGCATTCACCAAGGACGTCTTCT	0	0	0	0	0	0	0	0	0	0	0	0	0	0	0	16	108	18	50	0	2	194	N	69.4	AB275101.1.1691_U	Eukaryota	Rhizaria	Cercozoa	Filosa-Granofilosea	Filosa-Granofilosea_X	Massiteriidae	Massisteria	Massisteria_sp.
143	b7c5f97d2a2d6dcff83b212d83b27487	AGCTCCAATAGCGTATACTTAAGTTGTTGCAGTTAAAAAGCTCGTAGTTGAAATTCGAGTCAGTTACTAGTTGGCTTTTCGTCAGTTAGTTAATTGATTCTCCGTCTACAATCCCTTTTGCGCTTTAGGGTTGCAGCTGGGCGAGTAGACAATTTACCTTGAAAAAATTAGAGTGTTCCAGGCAGGTCTTCGCCGGAATACATTAGCATGGAATAATGGAATAGGACTTGGGTCTTTTGTTGGTTTTAGGACTTGAGTAATGATTAATAGGGACAGATGGGGGCATTAGTATTTAATTGTCAGAGGTGAAATTCTTGGATTTATTAAAGACTAACTTATGCGAAAGCATTTGCCAAGGATGTTTTCA	0	0	5	0	54	0	0	0	0	5	0	49	0	0	0	0	0	0	75	0	0	188	N	100	AF100315.1.1669_U,LN870028.1.991_U,LN870118.1.864_U,LN869947.1.1095_U,LN870172.1.1093_U,KU729877.1.1730_U,KU729876.1.1730_U	Eukaryota	Alveolata	Ciliophora	Oligohymenophorea	Peniculia	Parameciidae	Paramecium	*
144	7ef10345b72e452ce4629d01da9757bc	AGCTCCAGTAGCGTATATTAAAGTTGTTGCGGTTAAAAAGCTCGTAGTTGGATTTGTAGTTTGAAACCAATTTTGGTTAAAACACTTTCCTATACAGGAAATTTTACTTTGACGAAATTAGAGCGTTCCAGGCAAGTGAAAGCTTTTGAATATATTAGCATGGTATAAAGACAAAGGTAATATTCTTAGGTTTTCAGAATATAACTTGTTAAACAGAAACAAACGGGGGCATTCGTATTTAATTGCTAGAGGTGAAATTCTTGGATTTTTTAAGGACGAACTGATGCGAAAGCATTTGCCAAGAATGTTTTCA	0	0	0	0	0	0	0	0	0	0	0	0	27	0	0	0	78	0	76	6	0	187	N	65.6	KJ758905.1.1796_U	Eukaryota	Alveolata	Dinoflagellata	Dinophyceae	Dinophyceae_X	Dinophyceae_XX	Dinophyceae_XXX	Dinophyceae_XXX_sp.
145	c2544839d483ee28794b1dbc02d1b3a7	AGCTCCAGGAGCGTATACTAAAGTTGTTGTGGTTAAAAAGCTCGTAGTTGAATGTGATGTGGGGGGCCAATACGGGTGGTGTGCGGCCGTGAGGTCGCATCATCCGCCCATCCTCCCACTTTCTGGGCACGTGCACCTTCGGCGCACGCGCCCTCCATTACTGTGAACAAATCGAAGCGTTCCAAGCAGGCTCACGCCGTGAACACTCCAGCATGGAATAATGCAGTAGGACTTGCGCCTATTGGTTGGCAGGTAGCGCGAAAGTAATGATGGATAGGGACGGATCGGGGGTGCCAGTATTGCCCGGCCAGCGGTGAAATGCGGTGATTCGGGCAAGACTAACGATTGCGAAAGCATTCACCAAGGACGTCTTCT	0	0	0	0	0	0	0	0	0	0	0	0	0	0	0	6	74	6	53	32	15	186	N	69.1	HQ869005.1.902_U,HQ868632.1.886_U,JQ222997.1.1650_U	Eukaryota	Rhizaria	Cercozoa	Filosa-Thecofilosea	Cryomonadida	Cryothecomonas-lineage	*	*
146	551099daef55bc8ae6cd8306747862a9	AGCTCCAATAGCGTATATTAAAGTTGTTGCAGTTAAAAAGCTCGTAGTTGGATTTCTGGCTTGGGGAGGCTGATCCGTATTAACGTACGTGTTGTCGGTCGCCCCTGCCATCCTTCTGGAGAGCGTCTCTGCTCCTTACCGAGTGGACGACGGGATCCAGATCGTTTACTTTGAAAAAATTAGAGTGTTCAAAGCAGGCATTTTGCTGTGAATACATTAGCATGGAATAATAAGATAGGGCTTTGGTACTATTTTGTTGGTTTCTAGGACCAGAGTAATGATTGATAGGGACAGTTGGGGGTGCTAGTATTCAATGGCCAGAGGTGAAATTCTTGGATTCATTGAAGACTAACTTATGCGAAAGCATTCACCAAGGATGTCTTCT	0	0	0	0	0	0	0	0	0	0	0	0	0	0	0	27	46	14	1	64	33	185	N	98.4	EU567286.1.1131_U	Eukaryota	Rhizaria	Cercozoa	Novel-clade-10-12	Tremulida	Tremulidae	Tremula	Tremula_sp.
147	1626a349d4aacfa304df4c4cc23e4c10	AGCTCCAATAGCGTATATTAAAGTTGTTGCAGTTAAAAAGCTCGTAGTTGGATTTCTGAGATTAGCTTTCGGTCCGTGGCATTTTGTCATGTGTACTGTTTTTGTCTAGTCTCATCCTTGTAGTGATTGCATCTGACATTTAGTTGTTGGGTGTAGGAGCTGCATCGTTTACTGTGAAAAAATTAGAGTGTTTAAAGCAGGCTTATGCCGTGAATACATTAGCATGGAATGATATTATAGGACTTTGGTACTATTTTATTGGTTTGCATATCAAAGTAATGATTAATAGGGATAGTTGGGGGTATTCATATTTAATTGTCAGAGGTGAAATTCTTGGATTTATGAAAGATGAACATATGCGAAAGCATTTACCAAGGATGTTTTCA	0	0	0	0	0	0	0	0	0	0	0	0	0	0	0	33	86	6	17	33	9	184	N	96.1	GQ330588.1.1452_U	Eukaryota	Stramenopiles	Opalozoa	MAST-12	MAST-12C	MAST-12C_X	MAST-12C_XX	MAST-12C_XX_sp.
148	4e14166309bee48f894a86e2b3afd5f7	AGCTCCAATAGCGTATATTAAAGTTGTTGCAGTTAAAAAGCTCGTAGTTGAATTTTGGGCCTGGTCGAGTGGTCTGTTCGCAAGAACAGTACTGCATCTGGCCGGGTCTTTCCTTCTGGGGAACCAGCGTGCTATTAACTTAGTGCGTTGGGGATCCAGGACTTTTACTTTGAAAAAATTAGAGTGTTTAAAGCAGGCATACGCTTGAATACATTAGCATGGAATAATAGAATAGGACTTTGGTTCTATTTTGTTGGTTTCTAGGACCGAAGTAATGATTAATAGGGACAGTTGGGGGCATTAGTATTCAATAGTCAGAGGTGAAATTCTTGGATTTATTGAAGACTAACTAATGCGAAAGCATTTGCCAAGGATGTTTTCA	0	0	0	0	0	0	0	0	0	0	0	0	0	0	0	19	77	82	1	0	0	179	N	94	AY635829.1.1724_U,AF164251.1.1046_U,AF164249.1.1086_U,AH009027.1.1086_U,AH009028.1.1046_U	Eukaryota	Obazoa	Fungi	Chytridiomycota	Chytridiomycotina	Chytridiomycetes	Rhizophlyctis	Rhizophlyctis_rosea
149	35980748be0711f86690067c503c98b2	AGCTCCAATAGCGTATACTAAAGTTGTTGCAGTTAAAAAGCTCGTAGTTGAATTTCTGACTTTGAGGCGCGACCGACCCCGTGTGGGTCTGTGTCTGTGAATCGAGGTCATCCTCGGGGAATGCGTATCTGTCATTAAGTTGATGGGTACGAGTACCCCGTCATTTACTGTGAGCAAAATAGAGTGTTCAAAGCAGGCTTAGGCCGTTGAATACATTAGCATGGAATAATAAGATAGGACCTTGATCTATTTTGTTGGTTTATTTATCAAGGTAATGATTAATAGGGATAGTTGGGGGTATTCGTATTCAATTGTCAGAGGTGAAATTCTTGGATTTATGGAAGACGAACTACTGCGAAAGCATTTACCAAGGATGTTTTCA	0	0	0	0	0	0	0	0	0	0	0	0	0	0	0	0	3	0	47	79	45	174	N	96.9	GU290079.1.1786_U	Eukaryota	Stramenopiles	Ochrophyta	Chrysophyceae	Chrysophyceae_X	Chrysophyceae_Clade-C	Chrysophyceae_Clade-C_X	Chrysophyceae_Clade-C_X_sp.
150	35208e6a1fabd6f34e0d80805aef15d0	AATTCCAATAGCGTATATTAAATTTGTTGTGGTTGAAGTGTTCGTAGTTTATTTTGGGGGTAACCCGTTGGGAGGTACTTTATTGGACTTTCCGCATTACTTTGAAAAAATTGGAGTGTTCAAAACAAACTTTGTCTGAACAATCAAGCATAGAATAATGAAATACAATACTCTTGTATTCCATTGACTTCACAAGAATATAATAAAAGATAGGGACACCACAAGATCAATGTACTGAGTGGCCAGAGGTGAAATTCTATGATTCACTCAAGACAACCTACAGCGAAAGCATTTATCAGGGGTGTCCCCT	0	0	0	0	0	0	0	0	0	0	0	0	0	0	0	5	161	0	0	7	0	173	N	56.8	JF730793.1.1655_U	Eukaryota	Alveolata	Ciliophora	CONThreeP	CONThreeP_X	CONThreeP_XX	Askenasia	Askenasia_sp.
151	3f0d2d191258dbeea0e7781c1fc9956c	AGCTCCAATAGGATATATCAAAGTTGTTGCAGTTGAAAAGCTCGTAGTCGTATTTCTGGTGGGTTGATGTCTTGCCGGTGTGGGACGCAAGTTCTTGCTGGTTTGGACCGCCTGCCATTTTGTGGGCTCAAGTGGTCTTGTCGAGGTTTACTCTTCGATTTGATCGCTCCACTCCGTCACTGAGAGCAAATTGGAGTGCTCAAAGCAGGCTTTACAGCTTTGAACATTTTAGCTTGGAATGACAAAGAATGACTTTTTGTTCACTTTGTTGGTTATGAATGGGAAGTACTGATACCTAGGACCAGTTGCGGGGGTACTCGTATTGGGAAGTCAGAGGTGAAATTCTTAGATTTTTCCACGACGAACGACTGCGAAAGCATTTACCAAGGATGTTTTCA	0	0	0	0	0	0	0	0	0	0	0	0	0	0	0	33	64	75	0	0	0	172	N	95.7	AB721051.1.1697_U	Eukaryota	Stramenopiles	Sagenista	Labyrinthulomycetes	Amphifilida	Amphifilaceae	Fibrophrys	Fibrophrys_sp.
152	e0a1de6c660a6a4d51c2c8b978cd542c	AGCTCCAATAGCGTATATTTAAGTTGCTGCAGTTAAAAAGCTCGTAGTTGGATTTCGGGTGGGGCCTACCGGTCCGCCGTTTCGGTGTGCACTGGCAGGGCCCACCTTGTTGCCGGGGACGGGCTCCTGGGCTTCACTGTCCGGGACTCGGAGTCGGCGAAGTTACTTTGAGTAAATTAGAGTGTTCAAAGCAGGCATACGCTCTGAATACATTAGCATGGAATAACACGATAGGACTCTGGCCTATCTTGTTGGTCTGTAGGACCGGAGTAATGATTAAGAGGGACAGTCGGGGGCATTCGTATTTCATTGTCAGAGGTGAAATTCTTGGATTTATGAAAGACGAACTACTGCGAAAGCATTTGCCAAGGATGTTTTCA	0	0	0	0	0	0	0	0	0	5	12	81	15	10	6	0	5	11	13	5	9	172	N	99.7	AY543040.1.1796_U,AY543039.1.1796_U,AY543041.1.1796_U,AY195973.1.1796_U,AY543042.1.1752_U	Eukaryota	Archaeplastida	Chlorophyta	Trebouxiophyceae	Chlorellales	Chlorellales_X	Meyerella	Meyerella_planktonica
153	2b93875e196cd056a27706a6ca6687e9	AGCTCCAAGAGTGTATATTAAAGTTGTTGCGGTTAAAAAGCTCGTAGTTGAACTTCTGTAATTAGATTGATAAATAGAGTAAAATTTAAATATTAGCATGATAACATAATTTGAACATGGAAACATGGTCATAAGTTACTTTGAAAAAATTAGAGCGTTTAAAGCAAAATTCATATTATGAATAATACAGCATGGGATAACGAAAAATGTCATTAACTAAATTTGTTGGTTTCTTGGGTAAATGAAATGATTAAAAGGGACGGTCGGGGCCGCTCATATTAGGTGGGAAGGGGTGAAATCCTATGATCCATCTAAGATGAACTAATGCGAAAGCATTCGGCAAGGACGTTTTCA	0	0	0	0	0	0	0	0	0	0	0	0	0	0	0	0	45	89	27	5	5	171	N	72.5	KJ542109.1.1729_U	Eukaryota	Amoebozoa	Lobosa	Tubulinea	Euamoebida	LOS7N/I-lineage	Ptolemeba	Ptolemeba_noxubium
154	5a91bffbc189a0a2aef64143df9593e9	AGCTCCAATAGCGTATATTAAAGTTGTTGCAGTTAAAAAGCTCGTAGTTGGATTTCTAGATAAGTGGCTACTATGTAGTTTGCTTGTCTACCAGTCTTAGACTGTTACTGTGAGAAAATTAGAGTGTTTAAAGCAGGCTATTGCAAGAATACATTAGCATGGAATAACGAATGTGTCTAGAATATTGGTTAATTCTAGATTACGATTAATAGGGACAGTTGGGGGCATTAGTATTTAATTGTCAGAGGTGAAATTCTTGGATTTATGAAAGACTAACTTCTGCGAAAGCATCTGCCAAGGATGTTTTCA	0	0	0	0	0	0	0	0	0	0	0	0	0	0	0	9	9	3	35	52	60	168	N	98.7	JN090883.1.1644_U	Eukaryota	Alveolata	Ciliophora	Litostomatea	Haptoria_4	Didiniidae	Didiniidae_X	Didiniidae_X_sp.
155	5591b7e8ad0de9f67646188c9c54bc4b	AGCTCCAATAGCGTATATTAAAGTTGTTGCAGTTAAAAAGCTCGTAGTTGTATTTCGGGGGTTTTTGCCGTCCTGTCCGCCGCAAGGCGCGCACTGGGACTGGCGGCCTCTTTTTACTTCCAATGGCCTCCGCCTGGTTACACCGGGTGGGATTCAGGAAATTGGATATTTTACTTTGAATAAATAAGAGTGTTCAAAGCAGGCGTTTCGCTTGAATTCATCAGCATGGAATAATGGAATAGGACTTTGGTCTTATTTTGTTGGTTTCTAGGACCGAATTAATGATTAATAGGGACAGTTGGGGTCGTTTATATTAAATTGTCAGAGGTGAAATTCTTGGATTTATTTAAGATAAACTACTGCGAAAGCATTCGGCAAGGATGTTTTCA	0	0	0	0	0	0	0	0	0	0	0	0	0	0	0	77	81	4	0	0	0	162	N	100	DQ207566.1.1746_U,EU349233.1.1720_U,DQ207564.1.1661_U,JQ340330.1.1712_U,DQ207563.1.1687_U,EU349232.1.1720_U,GU647192.1.1539_U,GU647189.1.1541_U,JQ340329.1.1761_U	Eukaryota	Eukaryota_X	Eukaryota_XX	Eukaryota_XXX	Eukaryota_XXXX	Eukaryota_XXXXX	Eukaryota_XXXXXX	Eukaryota_XXXXXX_sp
156	8f0eac017a99922c36c78378f50e2e70	AGCTCCAATAGTGTATATTAACGTTGCTGCAGTTAAAAAGCTCGTAGTTGAATTTCTGCTAGTGGTCTGTGCCTCCGGGCCCAGACTGCATAGCATCCGCGCCGGACGGCTCAACAGCTCTGCTTTGAGTCGAATGCGTGTTTTACTTTGAAAAAATCAGAGTGTTCCAGGCAGGCTTTGCTTGAATACATCAGCATGGAATAATGGAATAGGACAGGTCACTTTTATTGGTTATTTGACTTGTAATGATTAACAGGGACAGTTGGGGGCGTTTGTATTCAATAGTCAGAGGTGAAATTCTTGGATTTGTTGAAGACAAACTAATGCGAAAGCATTCGCCAAGGATGTTTTCA	0	0	0	0	0	0	0	0	0	0	0	0	0	0	0	0	2	160	0	0	0	162	N	89.8	JN867016.1.1643_U,KJ569308.1.741_U	Eukaryota	Alveolata	Ciliophora	Phyllopharyngea	Cyrtophoria_8	Dysteriidae	Trochilia	*
157	cadf26e2d4043378adcecf8e7ac617fd	AGCTCCAATAGCGTATATTAAAGTTGTTGCAGTTAAAACGCTCGTAGTCTGATGTAATGGGGACTGGTGTGGGGAGCAGCGATGCTCTGTGCAGCGGTCCTCATCAGGGGGCCAGCAATGGCCCAGTTTACTTTGAGGAAATTAGAGTGTTCAAAGCAGGCGATTGCTTGAATACTGCAGCATGGAATAATGGAATAGGACTCGCGTCTTATTTTGTTGGTTTGGAGATGTGAGTAATGATGAATAGGGACAGTTGGGGGCATTGGTATTCAGTAGTCAGAGGTGAAATTCTTGGATTTACTGAAGACTAACTAGTGCGAAAGCATTTGCCAAGGATGTTTTCA	0	1	0	0	0	0	0	0	0	4	0	27	38	25	11	15	3	18	13	0	3	158	N	99.4	DQ244016.1.1736_U	Eukaryota	Obazoa	Fungi	Cryptomycota	Cryptomycotina	Cryptomycotina_X	Cryptomycotina_XX	Cryptomycotina_XX_sp.
158	48a0a1c5f5eaaa4e31a0f06afa104242	AGCTCCAATAGCGTATATTAAAGTTGTTGCAGTTAAAAAGCTCGTAGTTGGATTTCTGAGATTAGCTTTCGGTCCGTAGCATTTTGTTATGTGTACTGTTTTTGTCTAGTCTCATCCTTGTAGTGATTGCATCTGACATTTAGTTGTTGGGTGTAGGAGCTGCATCGTTTACTGTGAAAAAATTAGAGTGTTTAAAGCAGGCTTATGCCGTGAATACATTAGCATGGAATGATATTATAGGACTTTGGTACTATTTTATTGGTTTGCATATCAAAGTAATGATTAATAGGGATAGTTGGGGGTATTCATATTTAATTGTCAGAGGTGAAATTCTTGGATTTATGAAAGATGAACATATGCGAAAGCATTTACCAAGGATGTTTTCA	0	0	0	0	0	0	0	0	0	0	0	1	0	2	0	26	42	26	8	35	13	153	N	95.6	GQ330588.1.1452_U	Eukaryota	Stramenopiles	Opalozoa	MAST-12	MAST-12C	MAST-12C_X	MAST-12C_XX	MAST-12C_XX_sp.
159	001bd0aaea5d623fe615740f5422b864	AGCTCCAATAGCGTATATTAAAGTTGTTGCAGTTAAAAAGCTCGTAGTTGGATTTCTGGAGTTCGGTGGTAGTCTACTTAACCGTTGTACTGCGACTGAGCTCCTTTTGCTCGAAGGCGGCAGGCGGCAACGCTTGTCGAATTCGGGACCTTTACTTTGAAAAAATTAGAGTGTTCAAAGCAGGCATTTTGGCTTGGATACATTAGCATGGAATAATGGAATAGGACTTTGGTTCTATTTTGTTGGTTTCTAGGACTAGAGTAATGATTAATAGGGACAGTTGGGGGCATTAGTATTTAATTGTCAGAGGTGAAATTCTTGGATTTATGAAAGACTAACTTCTGCGAAAGCATCTGCCAAGGATGTTTTCA	0	0	0	0	0	0	0	0	0	0	3	0	1	0	0	31	11	104	2	0	0	152	N	89.8	FJ848457.1.1550_U,FJ848490.1.1550_U,FJ848502.1.1385_U,FJ848459.1.1549_U,FJ848483.1.1550_U,FJ848454.1.1550_U,FJ848478.1.1550_U,FJ848504.1.1550_U,FJ848489.1.1551_U,FJ848511.1.1550_U,FJ848480.1.1549_U,FJ848492.1.1550_U,FJ848485.1.1550_U	Eukaryota	Obazoa	Choanoflagellida	Choanoflagellatea	Choanoflagellatea_X	Choanoflagellatea_X_Group_P	Choanoflagellatea_X_Group_P_X	Choanoflagellatea_X_Group_P_X_sp.
160	ffd7f7b9352ca6916d8532016adf3e02	AGCTCCAATAGCGTATACTAAAGTTGTTGCAGTTAAAAAGCTCGTAGTTGAATTTCTGACTTTGAGGCGCGACCGACCCCGTGTGGGTCTGTGTCTGCGAATCGAGGTCATCCTCGAGGAATGCGTATCTGTCATTAAGTTGATGGGTACGAGTACCTCGTCATTTACTGTGAGCAAAATAGAGTGTTCAAAGCAGGCTTACGCCGTTGAATACATTAGCATGGAATAATAAGATAGGACCTTGATCTATTTTGTTGGTTTATTTATCAAGGTAATGATTAATAGGGATAGTTGGGGGTATTCGTATTCAATTGTCAGAGGTGAAATTCTTGGATTTATGGAAGACGAACTACTGCGAAAGCATTTACCAAGGATGTTTTCA	0	0	0	0	0	0	0	0	0	0	0	0	0	0	0	54	88	9	0	0	0	151	N	97.1	AB520726.1.1662_U,AB749132.1.1662_U,AB749129.1.1662_U,AY651075.1.1697_U,AB520736.1.1662_U,AB749066.1.1662_U,AB520725.1.1662_U,AB520730.1.1662_U,DQ388538.1.1642_U,AB749123.1.1662_U,AY651073.1.1697_U,AY919824.1.1718_U,JN705528.1.1384_U,AY651074.1.1697_U,AB749067.1.1662_U,AB520734.1.1662_U,AB455149.1.1664_U,AY651076.1.1697_U,AB520717.1.1662_U,AB749125.1.1662_U,AB749058.1.1662_U,AB749124.1.1662_U,AB7…	Eukaryota	Stramenopiles	Ochrophyta	Chrysophyceae	Chrysophyceae_X	Chrysophyceae_Clade-C	Poteriospumella	Poteriospumella_lacustris
161	9d128ef900cdb6a68fc48d400dc036ce	AGCTCCAATAGCGTATATTAAAGTTGCTGCAGTTAAAAAGCTCGTAGTTGGATTTCTGACACGGCGCGGTTGGTCCGCTGCCTTCGGGTGGTGAGTGCCGGCCTGCGTCTGTCATCCTTCTCAGGTTTTGTCACTGCCTTCACGGGTTGTGGCAAGGTTTGGGATCTATTACTTTGAAAAAATTAGAGTGTTTAAAGCAGGCGTTTGCTCTGAATACATTAGCATGGAATAATAACATAGGACTCCTGTTCTATTTTGTTGGTTCTAGGGCGAGAGTAATGATTGATAGGGATCGTTGGGGGTGCTAGTATTCAGTGGCCAGAGGTGAAATTCTTGGATTTACTGAAGACTAACTAGTGCGAAAGCATTTGCCAAGGATGTTTTCA	0	0	0	0	0	0	0	0	0	6	0	8	93	43	1	0	0	0	0	0	0	151	N	83.5	FJ790709.1.1729_U,KC306595.1.1186_U	Eukaryota	Rhizaria	Cercozoa	Filosa-Sarcomonadea	*	*	*	*
162	87a4d479b6a6e9e6defcde06a9117b7f	AGCTCCAATAGCGTATATTTAAGTTGCTGCAGTTAAAAAGCTCGTAGTTGGATTTCGGGTGGGGCCGTCCGGTCCGCCGTTTCGGTGTGCACTGGCCGGGCCCACCTTGTTGTCGGGGACGGGCTCCTGGGCTTCGCTGTCCGGGACCCGGAGTCGGCGTGGTTACTTTGAGTAAATTAGAGTGTTCAAAGCAGGCCTACGCTCTGAATACATTAGCATGGAATAACACGATAGGACTCTGGCCTATCCTGTTGGTCTGTAGGACCGGAGTAATGATTAAGAGGGACAGTCGGGGGCATTCGTATTTCATTGTCAGAGGTGAAATTCTTGGATTTATGAAAGACGAACTACTGCGAAAGCATTTGCCAAGGATGTTTTCA	3	0	1	0	0	0	0	0	0	0	0	1	0	2	0	0	0	15	35	79	14	150	N	98.9	GQ122342.1.1669_U,GQ122337.1.1669_U,FJ536747.1.1025_U,AY422075.1.1692_U,JQ315645.1.1669_U,JQ315639.1.1668_U,JQ315640.1.1668_U,JQ315648.1.1668_U,GQ122350.1.1669_U,EF695107.1.821_U,JQ315641.1.1668_U,HQ218939.1.1205_U,GQ122353.1.1669_U,JN825659.1.1010_U,X06425.1.1796_U,JQ315643.1.1668_U	Eukaryota	Archaeplastida	Chlorophyta	Trebouxiophyceae	Chlorellales	Chlorellales_X	*	*
163	ef80df18648d9f975b1efaef9c693165	AGCTCCAATAGCGTATACTAAAGTTGTTGCAGTTAAAAAGCTCGTAGTTGAATTTCTGATTATGAAAATAAGTCCATTCTTTATTGAATGTGTACTATTATTTTATATAATCATCCTTGAAAAGATTATTATGGATATTAATTTATCTATTATAAGATTTTCATCATTTACTGTGAGCAAAATAGAGTGTTCAAAGCAGGCTTACGCCATTGAATACATTAGCATGGAATAATAAGATAGGACCTTGGTCTATTTTGTTGGTTAGTACTCCAAGGTAATGATTAATAGGGACAGTTGGGGGTATTCGTATTCAATTGTCAGAGGTGAAATTCTTGGATTTATGGAAGACGAACTACTGCGAAAGCATTTACCAAGGATGTTTTCA	0	0	0	0	0	0	0	0	0	0	0	0	0	0	0	0	0	0	39	69	41	149	N	97.4	AB168053.1.1758_U,AB749138.1.1674_U,JQ967311.1.1665_U,JQ967314.1.1663_U	Eukaryota	Stramenopiles	Ochrophyta	Chrysophyceae	Chrysophyceae_X	Chrysophyceae_Clade-F	*	*
164	adb4d1b7684a8337aa45e9257a21ed36	AGCTCCAATAGCGTATATTAAAGTTGCTGCAGTTAAAAAGCTCGTAGTTGGATTTCTGGGGTCCGGCGGCGGTCTGCCTCACGGCATGCACTGTGCGCGGGGCTCCTTTTGCTCGAAGGCGGCCGGTGCCCTTCACTGGGTGGCGGTTTCGAATTCGGGACCTTTACTTTGAAAAAATTAGAGTGTTCAAAGCAGGCATTTTGGCTTGGATACATTAGCATGGAATAATGGAATAGGACTTTGGTTCTATTTTGTTGGTTTCTAGGACTGAAGTAATGATTAATAGGGACAGTTGGGGGCATTAGTATTTAATTGTCAGAGGTGAAATTCTTGGATTTATTAAAGACTAACTTATGCGAAAGCATTTGCCAAGGATGTTTTCA	0	0	0	0	0	0	0	0	0	0	0	0	0	0	0	0	0	0	28	77	44	149	N	89.6	AY821949.1.1552_U,JN825671.1.1015_U	Eukaryota	Obazoa	Choanoflagellida	Choanoflagellatea	Craspedida	*	*	*
165	ce4e1608cf2200389ba8a390edd1d98c	AGCTCCAATAGCGTATATTAAAGTTGTTGCAGTTAAAAAGCTCGTAGTTGGATTTCTGCTCAAGACGACCGGTCCGCCTTTGGTGTGATCCTGGTTCGACTTGGGCATTTTTCTGGGGAACGTAGCTGCACTTGAGTGTGTGGTGCGGTATCCAGGACTTTTACTTTGAGAAAATTAGAGTGTTTCAAGCAGGCATCTGCCTTGAATACTACAGCATGGAATAATAATATAGGACTTCGGTTCTATTTTGTTGGTTTCTGGGACTGAAGTAATGATTAATAGGGATAGTTGGGGGCATTCGTATTTAACTGTCAGAGGTGAAATTCTTGGATTTGTTAAAGACGAACTACTGCGAAAGCATTTGCCAAGGATGTTTTCA	0	0	0	0	0	0	0	0	0	0	0	0	74	39	5	1	2	23	1	0	0	145	N	98.2	KC315835.1.1645_U	Eukaryota	Alveolata	Chrompodellids	Colpodellidea	Colpodellida	Colpodellida_CHR1	Colpodellida_CHR1_X	Colpodellida_CHR1_X_sp.
166	8c57201fdff122e8280f8cc96fd5034b	AGCTCCAAGAGTGTATATTAAAGTTGTTGCGGTTAAAAAGCTCGTAGTTGGACTTTGGGGTAGGACGCAACGGTCCCTGTCGGTTCGCCGATGGGAACAAGGCTGGGTGTTCCTGCCCTTATCTAGGGACGCAAACGGTTCTTCGCCTACGGGTGTTGGCCGGTTCAGTAGGATTTACTTTGAATAAATTAGGGTGTTTAAAGCAGGCGCAATCGTTATGAATACATTAGCATGGGATAATAAAAGATGACCAATGGTCTATACTTTATTGGTTTCTAAGGCCAGGGTAATGATTAACAGGGACAGTTGGGGTCGCTTGTATTCAGTGGTCAGAGGTGAAATTCTAAGACCCACTGAGGACAAACAAATGCGAAGGCATTCGACAAGGATGTTTTCA	0	0	0	0	0	0	0	0	0	0	0	0	0	0	0	11	0	45	70	7	12	145	N	83.1	AY294147.1.1904_U	Eukaryota	Amoebozoa	Lobosa	Tubulinea	Echinamoebida	Vermamoebidae	Hartmannella	Hartmannella_cantabrigiensis
167	8a48bf4ddecfe87c7ba639d46b639cde	AGCTCCAATAGCGTATATTAAAGTTGTTGCAGTTAAAAAGCTCGTAGTTGAACTTTTGGCGAGGTGGTGTGGTTTAGAAATTCTAGACTGCAGTACTGAGCCTATTTTGGGGGAAGCGTCACTTGTGGCGAAGAACCCGGGTTACTGTGAAGAAATTAGAGTGTTTAAAGCAGGCGATCGCTTGAATACATTAGCATGGAATAACAAGATAGGACTTGATTCTACTTGTTGGTTTGGGAGTCAAAGTAATGATTAATAGGGCCAGTCGGGGGCATTAGTATTTAGCAGTCAGAGGTGAAATTCTTGGATTTGCTAAAGACTAACTAGTGCGAAAGCATTTGCCAAGGATGTTTTCA	0	0	0	0	0	0	0	0	0	0	0	0	0	0	0	4	20	8	13	71	25	141	N	95	JN054664.1.1478_U	Eukaryota	Obazoa	Fungi	Cryptomycota	Cryptomycotina	Cryptomycotina_X	Cryptomycotina_XX	Cryptomycotina_XX_sp.
168	a3917e2f118f2a1bc9eeb22e0b7dc8cd	AGCTCCAATAGCGTATATTAAAGTTGTTGCAGTTAAAAAGCTCGTAGTTGGATTTCTGGTTTGAGCGTCCGGTCGACTTTATGTCAGTACTATGGATGTTTGGGCCATATTTTGTGAGGATGCCTTTCTGCCATTAGGTTGGTGGTTGGGTGGACTTGCATCGTTTACTGTGAAAAAATTAGAGTGTTTAAAGCAGGCGTTTGCTCATTTGAATACATTAGCATGGAATAATAAGATACGACCTTGGTGGTCTATTTTGTTGGTTTGCACGCCAGGGTAATGATTAATAGGGACAGTTGGGGGTATTCATATTTCAACGTCAGAGGTGAAATTCTTGGATCGTTGAAAGATGAGCTTAGGCGAAAGCATTTACCAAGGATGTTTTCA	0	0	0	0	0	0	0	0	0	0	0	0	0	0	0	0	9	95	17	0	13	134	N	99.5	FJ794897.1.2403_U,FJ794895.1.1653_U,FJ794896.1.2407_U,FJ794894.1.1653_U	Eukaryota	Stramenopiles	Pseudofungi	Oomycota	Oomycota_X	Saprolegniales	Aphanomyces	Aphanomyces_sp.
169	7e9fccb0e9d0d5f69fe1d749c88c8370	AGCTCCAATAGCGTATATTAAAGTTGTTGCAGTTAAAAAGCTCGTAGTTGAATTTTGGGCCTGGTCGAGTGGTCTGTTCGCAAGAACAGTACTGCATCTGGCCGGGTCTTTCCTTCTGGGGAACCAGCGTGCTATTAACTTAGTGCGTTGGGGATCCAGGACTTTTACTTTGAAAAAATTAGAGTGTTTAAAGCAGGCATACGCTTGAATACATTAGCATGGAATAATAGAATAGGACTTTGGTTCTATTTTGTTGGTTTCTAGGACCGAAGTAATGATTAATAGGGACAGTTGGGGACATTCATATTCCATGGCTAGAGGTGAAATTCTTGGATTCATGGAAGATGAACTACTGCGAAAGCATTTGTCAAAGATGTTTTCA	0	0	0	0	0	0	0	0	0	0	0	0	0	0	0	60	70	3	0	0	0	133	N	91.6	AY635829.1.1724_U,AF164251.1.1046_U,AF164249.1.1086_U,AH009027.1.1086_U,AH009028.1.1046_U	Eukaryota	Obazoa	Fungi	Chytridiomycota	Chytridiomycotina	Chytridiomycetes	Rhizophlyctis	Rhizophlyctis_rosea
170	2a5d30f6ffd9681a11d65e4ee63e2620	AGCTCCAGTAGCGTATACGTACTTTGTTGCAGTTAAAAAGCTCGTAGTTGGATGAGGAATTGGATGGGTGAGATGGACTCGAACGAAAAGTGAGAGGAAGTTTTCAATTCAGTTTCATATGTTTAAAGAAGGGACGGGCCGGTAAAACGGTTCGGTGGAGGGAAACCGAAGCATGCGCGTGCGCATTCTCTCTTTATAGTTAACTTTGAATAAATTAGAGTGTTTAAAACAGGCGAAAATCGAACGATTTTAAGGCTTGAATAAATTAGCATGGGATTATGAAATATGACTTTCGATTGAATTGTGTGATACAGTTTGTCGATCGAGAGTAATGATTAATAGGAGTGGTTAGGGGTATTCGTATTGAATTGTCAGAGGTGAAATTCATGGATTTGTTCA…	0	0	0	0	0	0	0	0	0	0	0	0	0	0	0	12	43	20	55	0	0	130	N	68.4	HQ687483.1.1952_U	Eukaryota	Amoebozoa	Lobosa	Discosea-Flabellinia	Dactylopodida	Vexilliferidae	Vexillifera	Vexillifera_tasmaniana
171	f054fdc5104ae968da2b05922fcd92b0	AGCTCCAATAGCATATATTAAAGTTGTTGCAGTTAAAAAGCTCGTAGTTGGATATCTGGATTGAGTTTGTTCGTGGTTTCCACAGCAAATTCAGTTCATCCTTCTGTTAAAGCACCTTGTACTTGTACCGGGTGTCAGCTCAGATATTTTACCTTGAGAAAATTAGAGTGTTTCAGGCAGGCAAGGCCGGAATACAACAGCATGGAATAATAGAATTGACATGACTCTGTGGTTGGCCAGAGAAGTGTAATGATTAATAGGAACAGTTGGGGGCATTAGTATTTAATTGTCAGAGGTGAAATTCTTGGATTTGTTAAAGACTAACTAAAGCGAAAGCATTTGCCAAGGATGTTTTCA	0	0	0	0	0	0	0	0	0	0	0	0	0	130	0	0	0	0	0	0	0	130	N	100	AY821930.1.1538_U,KX776474.1.1666_U,KX776464.1.1665_U,KX776472.1.1666_U	Eukaryota	Alveolata	Ciliophora	Armophorea	Armophorea_X	Metopidae	*	*
172	51d135586779c89cf5f06f964916a307	AGCTCCAATAGCGTATATTAAAGTTGTTGCAGTTAAAACGCTCGTAGTCTGATGTAATGGGGATTGGGGTGGGGAGCAGCGATGCTCTTTGCTTCGGTTCTCATCAGGGGGACAGCAATGTCCCAGTTTACTTTGAGGAAATTAGAGTGTTCAAAGCAGGCGATTGCTTGAATACTGCAGCATGGAATAATGGAATAGGACTCGCGTCTTATTTTGTTGGTTTGGAGATGTGAGTAATGATGAATAGGGACAGTTGGGGGCATTGGTATTCAGTAGTCAGAGGTGAAATTCTTGGATTTACTGAAGACTAACTAGTGCGAAAGCATTTGCCAAGGATGTTTTCA	16	2	9	4	5	4	3	4	21	0	2	13	2	0	0	0	9	0	3	23	9	129	N	98.5	KC315815.1.1600_U,JN054670.1.1469_U	Eukaryota	Obazoa	Fungi	*	*	*	*	*
173	a4aea53c816ed08c943f6bbebf8116bb	AGCTCCAATAGCGTATACTAAAGTTGTTGCAGTTAAAAAGCTCGTAGTTGAATTTCTGATTATGAAAATAAGTCCATTCTTTATTGAATGTGTACTATTATTTTATATAATCATCCTTGAAAAGATTATTATGGATATTAATTTATCTATTATAAGATTTTCATCATTTACTGTGAGCAAAATAGAGTGTTCAAAGCAGGCTTAGGCCGTTGAATACATTAGCATGGAATAATAAGATAGGACCTTGATCTATTTTGTTGGTTTATTTATCAAGGTAATGATTAATAGGGATAGTTGGGGGTATTCGTATTCAATTGTCAGAGGTGAAATTCTTGGATTTATGGAAGACGAACTACTGCGAAAGCATTTGTCAAAGATGTTTTCA	0	0	0	0	0	0	0	0	0	0	0	0	0	0	0	31	55	0	9	16	18	129	N	99.2	AB168053.1.1758_U,AB749138.1.1674_U,JQ967311.1.1665_U,JQ967314.1.1663_U	Eukaryota	Stramenopiles	Ochrophyta	Chrysophyceae	Chrysophyceae_X	Chrysophyceae_Clade-F	*	*
174	8e9cfc04901ca95cd6520385a3ca118f	AGCTCCAATAGCGTATCCTAAAGTTGTTGCAGTTAAAAAGCTCGTAGTTGAATTTCTGATTATGAAAATAAGTCCATTCTTTATTGAATGTGTACTATTATTTTATATAATCATCCTTGAAAAGATTATTCTGGATATTTATCTATTATAAGATTTCATCATTTACTGAGCAAAATAGAGTGTTCAAAGCAGTAATAAGATAGGACCTTGATCTATTTTGTTGGTTTATTTCTCAAGGTAATGATTAATAGGGATAGTTGGGGGTATTCGTATTCAATTGTCAGAGGTGAAATTCTTGGATTTATGGAAGACGAACTACTGCGAAAGCATTTACCAAGGATGTTTTCA	0	0	0	0	0	0	0	0	0	0	0	0	0	0	0	36	13	0	12	38	29	128	N	89.6	AB168053.1.1758_U,AB749138.1.1674_U,JQ967311.1.1665_U,JQ967314.1.1663_U	Eukaryota	Stramenopiles	Ochrophyta	Chrysophyceae	Chrysophyceae_X	Chrysophyceae_Clade-F	*	*
175	d0cec3b46c521ef01178f37dac33e800	AGCTCCAATAGCGTATATTTAAGTTGTTGCAGTTAAAAAGCTCGTAGTTGGATTTCGGGTGGGTTGTAGCGGTCTGCCACTGGTATGTACTGCTATGGCTCACCTTTCTGCTGGGGACGGGCTCCTGGGCTTAACTGTCTGGGACTCGGAATCAGCGAAGTGACCTTGAGCAAAAGTGAGTGTTCAAAGCAAGCCTACGCTCTGAAACATTTAGCATGGAATCACACGATAGGACTCTGGCCTATCTTGTTGGTCTGTAGGACCGGAGTAATGATTAAGAGGGACAGTCGGGGGCATTCGTATTTCATTGTCAGAGGTGAAATTCTTGGATTTATGAAAGACGAACATCTGCGAAAGCATTTGCCAAGGATGTTTTCA	0	0	0	0	0	0	0	0	0	0	0	0	6	0	0	0	0	65	55	0	1	127	N	99.2	AB451188.1.1687_U	Eukaryota	Archaeplastida	Chlorophyta	Chlorophyceae	Chlamydomonadales	Chlamydomonadales_X	Hamakko	Hamakko_caudatus
176	88f1abdf433199181ceedb036c30e52f	AGCTCCAATAGCGTATATTAAAGTTGCTGCAGTTAAAAAGCTCGTAGTTGGATTTCTGACACGGCGCAGTAGGTCCGCTACCTATCGGTAGTGAGTGCTGTCTGCGTCTGTCATCCTTTCCAGATTTGGTCATTTCCTTTACGGGTTGTGGCCAGGTTTGGAATCTATTACTTTGAAAAAATTAGAGTGTTTAAAGCAGGCGTTTGTCTTGAATACATTAGCATGGAATAATAATATAGGACTCTTGTTCTATTTTGTTGGTTTCTAGGATGAGAGTAATGATTGATAGGGATAGTTGGGGGTGCTAGTATTCAGGGGCCAGAGGTGAAATTCTTGGATTCCCTGAAGACTAACTTATGCGAAAGCATTCACCAAGGATGTCTTCT	0	0	2	0	0	14	0	6	89	5	3	7	0	0	0	0	0	0	0	0	0	126	N	85.1	AB695470.1.1770_U,AB695518.1.1770_U	Eukaryota	Rhizaria	Cercozoa	Filosa-Sarcomonadea	Cercomonadida	Cercomonadidae	Cercomonas	Cercomonas_sp.
177	b1e3a8584176b693d2f047c4d08c8a1f	AGCTCCAATAGCGTATATTTAAGTTGCTGCAGTTAAAAAGCTCGTAGTTGGATTTCGGGTGGGGCCTGCCGGTCCGCCGTTTCGGTGTGCACTGGCAGGGCCCACCTTGTTGCCGGGGACGGGCTCCTGGGCTTCACTGTCCGGGACTCGGAGTCGGCGCTGTTACTTTGAGTAAATTAGAGTGTTCAAAGCAGGCCTACGCTCTGAATACATTAGCATGGAATAACACGATAGGACTCTGGCCTATCCTGTTGGTCTGTAGGACCGGAGTAATGATTAAGAGGGACAGTCGGGGGCATTCGTATTTCATTGTCAGAGGTGAAATTCTTGGATTTATGAAAGACGAACTACTGCGAAAGCATTTGCCAAGGATGTTTTCA	0	0	0	0	0	0	0	0	0	0	0	0	1	3	3	29	9	25	12	11	30	123	N	100	FM205834.1.1779_U,JN051664.1.1055_U,JX097061.1.1770_U,HQ702283.1.1630_U,KC416208.1.1367_U,FM205862.1.2098_U,FM205860.1.1779_U,X72854.1.1797_U,DD279065.1.1783_U,JX889639.1.1751_U,FM205862.1.2098_UC,X62441.1.1797_U,GQ122369.1.1672_U,HQ702288.1.1630_U,FJ946888.1.1670_U,KC416209.1.1514_U,AY197628.1.1759_U,FM205883.1.2379_UC,AB162915.1.3271_G,AB162915.1.3271_R,JX097057.1.1770_U,FM205861.1.1779_U,X7270…	Eukaryota	Archaeplastida	Chlorophyta	Trebouxiophyceae	Chlorellales	Chlorellales_X	*	*
178	8bb7866a68c5842fe31ce486d6565656	AGCTCCAATAGCGTATACTAAAGTTGTTGCAGTTAAAAAGCTCGTAGTTGAATTTCTGGTTTCGTTAGCCACGGCCAGCTCCAGAGTGAGTTTGTGCCTGTGTGCCGAAGCCATCCTCGAGGAGAGTTTGTGTGTGATTCAGTTCATGTGCAAGCGCTACTCGTCGTTTACTGTGAGCAAAATAGAGTGTTCAAAGCAGGCTTACGCCGTTGAATACATTAGCATGGAATAATAAGATAGGACCTTGGTTTTATTTTGTTGGTTTAGTACTCCAAGGTAATGATTAATAGGGACAGTTGGGGGTATTCGTATTCAATTGTCAGAGGTGAAATTCTTGGATTTATGGAAGACGAACTACTGCGAAAGCATTTACCAAGGATGTTTTCA	0	0	0	0	0	0	0	0	0	0	0	0	0	0	0	0	0	0	6	95	22	123	N	90.7	EF032799.1.1739_U,AY082987.1.1778_U	Eukaryota	Stramenopiles	Ochrophyta	Chrysophyceae	Chrysophyceae_X	Chrysophyceae_Clade-C	Chrysophyceae_Clade-C_X	Chrysophyceae_Clade-C_X_sp.
179	54f03e64c500d85993422f5f3c5285db	AGCTCCTTCAGCCTGAGATAGAATTGTTGCAGTTAAAACGCTCGTAGTTGGATTTTGTGGTGTGGTTTTGTAATATTTTGTATGCATATTCGTATGTATATGAGATATGACAACACACTATAATGGTGTTTTCTACGTTTCGACAAGGAAAACATATTACTGTGAGAAAAAGAGTGCGCTTAAGGGCGGCTTATATGCTAAGATCATTTAGCATGGAATAAACATAACGGACATTGGTTTGTTATGTGTTGGTTTTCAAACCAAGTCATGATTGATAAGGATGGTTTGGGGATGTTCGTATTTATACTCGAGGGGTGAAATCTGATAACAGTATAAGGACGATCTTTAGCGAAAGCATTCATCAATTCCAGTCCTA	0	0	0	0	0	0	0	0	0	0	0	0	0	0	0	0	0	119	0	0	2	121	N	62.2	HQ866052.1.884_U	Eukaryota	Stramenopiles	Sagenista	Labyrinthulomycetes	Labyrinthulomycetes_X	Labyrinthulomycetes_LAB2	Labyrinthulomycetes_LAB2_X	Labyrinthulomycetes_LAB2_X_sp.
180	245e847d55703773b353000ae87061cf	AGCTCCAATAGCGTATATTAAAGTTGTTGCAGTTAAAAAGCTCGTAGTTGGATTTCTGGGTTCAGCTTTCGGTCCGTGGACTTGTTTCATGTGTACTGTTTAATGTCTGAACTCATCCTTGTAGTAATTATATCTGGCATTCAGTTGTCGGGTATAGGAGCTGCATCGTTTACTGTGAAAAAATTAGAGTGTTTAAAGCAGGCTTATGCCGTGAATACATTAGCATGGAATGATATTATAGGACTTTGGTACTATTTTATTGGTTTGCATATCAAAGTAATGATTAATAGGGATAGTTGGGGGTATTCATATTTAATTGTCAGAGGTGAAATTCTTGGATTTATGAAAGATGAACATATGCGAAAGCATTTACCAAGGATGTTTTCA	0	0	0	0	0	0	0	0	0	0	0	0	0	0	2	21	44	3	5	25	19	119	N	94.3	GQ330588.1.1452_U,EF196772.1.946_U	Eukaryota	Stramenopiles	Opalozoa	MAST-12	MAST-12C	MAST-12C_X	MAST-12C_XX	MAST-12C_XX_sp.
181	381e9e4f61bd8928ead918f7600e2afc	AGCTCCAATAGCGTATATTAAAGTTGTTGCAGTTAAAAAGCTCGTAGTTGGATTTCTAGATAAGTGGCTACTATGTAGTTTGCTTGTCTACCAGTCTTAGACTGTTACTGTGAGAAAATTAGAGTGTTTAAAGCAGGCTATTGCAAGAATACATTAGCATGGAATAACGAATGTGTCTAGAATATTGGTTAATTCTAGATTACGATTAATAGGGACAGTTGGGGGCATTAGTATTTAATTGTCAGAGGTGAAATTCTTGGATTTATGGAAGACGAACTACTGCGAAAGCATTTACCAAGGATGTTTTCA	0	0	0	0	0	0	0	0	0	0	0	0	0	0	0	6	5	0	28	24	55	118	N	97.7	JN090883.1.1644_U	Eukaryota	Alveolata	Ciliophora	Litostomatea	Haptoria_4	Didiniidae	Didiniidae_X	Didiniidae_X_sp.
182	dedb7b4a0d399c06a95f996871ae1322	AGCTCCAATAGCGTATACTAAAGTTGTTGCAGTTAAAAAGCTCGTAGTTGAATTTCTGATTATGAAAATAAGTCCATTCTTTATTGAATGTGTACTATTATTTTATATAATCATCCTTGAAAAGATTATTATGGATATTAATTTATCTATTATAAGATTTTCATCATTTACTGTGAGCAAAATAGAGTGTTCAAAGCAGGCTTAGGCCGTTGAATACATTAGCATGGAATAATAAGATAGGACCTTGATCTATTTTGTTGGTTTATTTATCAAGGTAATGATTAATAGGGATAGTTGGGGGTATTCGTATTCAATTGTCAGAGGTGAAATTCTTGGATTTATGGAAGACGAACTACTGCGAAAGCATTTACCAAGGATGTCTTCT	0	0	0	0	0	0	0	0	0	0	0	0	0	0	0	12	26	2	18	30	28	116	N	99.5	AB168053.1.1758_U,AB749138.1.1674_U,JQ967311.1.1665_U,JQ967314.1.1663_U	Eukaryota	Stramenopiles	Ochrophyta	Chrysophyceae	Chrysophyceae_X	Chrysophyceae_Clade-F	*	*
183	2cb154d72d57e6effa371a455c71bb17	AGCTCCAATAGCGTATATTAAAGTTGTTGCAGTTAAAAAGCTCGTAGTTGGATTTCTGCCGAAAACAGCCGGTCCGCCTCTGGTGTGCACCTGGTTCGGTTTTGGCATTCTGTTGGGGAACGTGCGTGCACTTGATTGTGTGCCACGGTATCCAGCAATTTTACTTTGAGAAAATTAGAGTGTTTCAAGCAGGCCTTTGCCTTGAATACTGCAGCATGGAATAATAAGATAGGACTTTAGTTCTAGCTTGTTGGTTTCTGGGACTGAAGTAATGATTAATAGGGATAGTTGGGGGCATTCGTATTTGATTGTCAGAGGTGAAATTCTTGGATTTATCAAAGACGAACTACTGCGAAAGCATTTGCCAAGGATGTTTTCA	0	0	0	0	0	2	0	1	44	20	7	41	1	0	0	0	0	0	0	0	0	116	N	98.7	AY234843.1.1747_U,JN090885.1.1791_U	Eukaryota	Alveolata	Chrompodellids	Colpodellidea	Colpodellida	Alphamonaceae	Aphamonas	*
184	305f5f3bad298a49ae6fb1f49c5267d1	AGCTCCAATAGCGTATACTAAAGTTGTTGCAGTTAAAAAGCTCGTAGTTGAATTTCTGACTTTGAGGCGCGACCGACCCCGTGTGGGTCTGTGTCTGTGAATCGAGGTCATCCTCGGGGAATGCGTATCTGTCATTAAGTTGATGGGTACGAGTACCCCGTCATTTACTGTGAGCAAAATAGAGTGTTCAAAGCAGGCTTACGCCATTGAATACATTAGCATGGAATAATAAGATAGGACCTTGGTCTATTTTGTTGGTTAGTACTCCAAGGTAATGATTAATAGGGACAGTTGGGGGTATTCGTATTCAATTGTCAGAGGTGAAATTCTTGGATTTATGAAAGACTAACTTCTGCGAAAGCATCTGCCAAGGATGTTTTCA	0	0	0	0	0	0	0	0	0	0	0	0	0	0	0	0	1	2	28	54	29	114	N	98.2	GU290079.1.1786_U	Eukaryota	Stramenopiles	Ochrophyta	Chrysophyceae	Chrysophyceae_X	Chrysophyceae_Clade-C	Chrysophyceae_Clade-C_X	Chrysophyceae_Clade-C_X_sp.
185	858ae60e8c050fb75ff92dc59d3d92c9	AGCTCCAATAGCGTATACTAAAGTTGTTGCAGTTAAAAAGCTCGTAGTTGAATTTCTGATTATGAAAATAAGTCCATTCTTTATTGAATGTGTACTATTATTTTATATAATCATCCTTGAAAAGATTATTATGGATATTAATTTATCTATTATAAGATTTTCATCATTTACTGTGAGCAAAATAGAGTGTTCAAAGCAGGCTTAGGCCGTTGAATACATTAGCATGGAATAATAAGATAGGACCTTGGTCTATTTTGTTGGTTTGTACTCCAAGGTAATGATTAATAGGGATAGTTGGGGGTATTCGTATTCAATTGTCAGAGGTGAAATTCTTGGATTTATGGAAGACGAACTACTGCGAAAGCATTTACCAAGGATGTTTTCA	0	0	0	0	0	0	0	0	0	0	0	0	0	0	0	31	59	0	14	3	5	112	N	98.4	AB168053.1.1758_U,AB749138.1.1674_U,JQ967311.1.1665_U,JQ967314.1.1663_U	Eukaryota	Stramenopiles	Ochrophyta	Chrysophyceae	Chrysophyceae_X	Chrysophyceae_Clade-F	*	*
186	aaae1550a098846cecbdd78eca493074	AGCTCCAATAGCGTATATTAAAGTTGTTGCAGTTAAAAAGCTCGTAGTCTGAGTCTTGGCCGGCATTGAGCGTCCGTGGCCTTCACGGTCATGTGCATGCGATATGGCGGCCATTTGTACTTCGGAGGAACACGGGTTTACTTTTCATTAAGTGGCCCGTGGGATTCCGATAGTTTACTTTGAGAAAAATAGAGTGTTCAAAGCAGGCGATTTTGCCTTGAATACATTAGCATGGGATAATGGAATAGGACATTGGTTCTATTTTGATGGTTTACGGACCGATGTAATGATTAATAGGGACAGTTGGGGGCATTAGTATTTAATTGTCAGAGGTGAAATTCTTGGATTTATGAAAGACTAACTTCTGCGAAAGCATTTGCCAAGGATGTTTTCA	0	0	0	0	0	0	0	0	0	0	0	0	0	0	0	49	51	4	1	1	6	112	N	91.4	AY749539.1.1586_U,AY749496.1.1582_U	Eukaryota	Haptista	Centroheliozoa	Centroheliozoa_X	Centroheliozoa_XX	Centroheliozoa_XXX	Centroheliozoa_XXXX	Centroheliozoa_XXXX_sp.
187	b8fb5745f1917cb2362ce5a8aaf8a73f	AGCTCCAAGAGTGTATATTAAAGTTGTTGCGGTTAAAAAGCTCGTAGTTGAACTTCTGTAAATAGATTGATAAATAGGGTAAAACCTAAATAGCGATACTGTGTGCATACTTTGATTGTGGAAACACAAATCATAGGTTACTTTGAAAAAATTAGAGCGTTTAAAGCAAAATTCATAATTATGAATAATACAGCATGGGATAACGAAAAATGTCATTAACTAAATTTGTTGGTTTCTTGGGTAAATGAAATGATTAAAAGGGACAGTTGGGGCCGCTCATATTAGGTGGGAAGGGGTGAAATCCTATGATCCATCTAAGATGAACTAATGCGAAAGCATTCGGCAAGGATGTTTTCA	0	0	0	0	0	0	0	0	0	0	0	0	0	0	0	0	6	106	0	0	0	112	N	72.9	KJ542109.1.1729_U	Eukaryota	Amoebozoa	Lobosa	Tubulinea	Euamoebida	LOS7N/I-lineage	Ptolemeba	Ptolemeba_noxubium
188	ea130aa427398d6ebe454380302cae9d	AGCTCCAATAGCGTATATTAAAGTTGTTGCAGTTAAAAAGCTCGTAGTCTGAATCTTGGTTGGTGTTGAGCGTCCGTGGCTTCGGTCACGTGCACGTGACACACTGGCCATATCCTTCGGAGGAACATGGGTGCTTTTCATTAAGTGCTCATGGGATTCCGATAGTTTACTTTGAGAAAAATAGAGTGTTCAAAGCAGGCGTTTTTGCCTTGAATACATTAGCATGGGATAATAGAATAGGACATTGGTTCTATTTTGATGGTTTACGGACCGATGTAATGATTAATAGGAACAGTTGGGGACATTCATATTCCATGGCTAGAGGTGAAATTCTTGGATTCATGGAAGATGAACTACTGCGAAAGCATTTGTCAAAGATGTTTTCA	0	0	0	0	0	0	0	0	0	0	0	0	0	0	0	41	38	20	0	9	1	109	N	97.4	JQ245081.1.1587_U	Eukaryota	Haptista	Centroheliozoa	Centroheliozoa_X	Centroheliozoa_XX	Centroheliozoa_XXX	Centroheliozoa_XXXX	Centroheliozoa_XXXX_sp.
189	b584b24ff7ac0f25e7e2cce5824c6334	AGCTCCAATAGCGTATATTAAAGTTGTTGCAGTTAAAAAGCTCGTAGTTGGATTTCTGGCTGGCCGCGCTGGCCCGCCTCCTTTCGGGGGTGAGTGCCGGCGCGTGCCTTCCATCCTTCCAGATTGTCGCGTGTACCGTTTACTCGGCCGCGCGCGTACGGTCTGGATCATTTACTGTGAAAAAATTAGAGTGTTTAAAGCAGGCTTATGCCTTGAATACATTAGCATGGAATAATAAAATAGGACTTTGGTTCTATTTTGTTGGTTTCTAGAACTGAAGTAATGATTGATAGGGACAGTTGGGGGTGCTAGTATTCAGCGGCCAGAGGTGAAATTCTTGGATTCGCTGAAGACTAACTACTGCGAAAGCATTCACCAAGGATGTCTTCT	0	0	0	0	0	0	0	0	0	0	0	0	0	0	0	4	21	34	26	17	6	108	N	99.5	KJ925320.1.1502_U,KJ925330.1.1502_U	Eukaryota	Rhizaria	Cercozoa	Cercozoa_X	Cercozoa_XX	Cercozoa_XXX	Cercozoa_XXXX	Cercozoa_XXXX_sp.
190	143e939ce2e3d985bbbc148118997618	AGCTCTAAGAGTTCGTTTATTTTAGTTGCTGTAGTTAAAACGCTCGTAGTTTTAATTTTTTTTATTTCAAGATTTTTTAATCTTTTGAAATTTTTATTACTGTAAATAAAATTTAGTGCTTTATACAATTTTTTAAAATGATTAATATTAATTTTTTTAGTATTAATTTGTTGGTTGATTATTTTATTTATAATCAATTAACTGATGAAAATTTTTTATGGAATAATTGTTTTTTTTAATGATTTAATTGAATTTTTTATTTAAAAGGGAATTTTTAAAATATTTTTCATTCAATTAATAATGATTAATAGGAACTGATTTTATTAATCTAATTTTTTTTTAAAATTAGATTGATTTTATCTAGGGAAGTTAAACCTAATGATGAGAGGTGAAATTCTA…	0	0	0	0	0	0	0	0	0	0	0	0	20	88	0	0	0	0	0	0	0	108	N	58.6	AY266470.1.2023_U	Eukaryota	Stramenopiles	Opalozoa	Opalinata	Opalinata_X	Blastocystis-Group	Blastocystis	Blastocystis_sp.
191	fdd5b56a4d0241bc06771c2e64490d7e	AGCTCCAATAGCGTATATTAAAGTTGTTGCAGTTAAAACGCTCGTAGTCTGATGTAATGGGGACTGGAGTGGGGAGCAGCGATGCTCTTTGCTTTGGTCTCCATCAGGGGGACAGCAATGTCCCAGTTTACTTTGAGGAAATTAGAGTGTTCAAAGCAGGCGATTGCTTGAATACTGCAGCATGGAATAATGGAATAGGACTCGCGTCTTATTTTGTTGGTTTGGAGATGTGAGTAATGATGAATAGGGACAGTCGGGGGCATTCGTATTTCATTGTCAGAGGTGAAATTCTTGGATTTATGAAAGACGAACTACTGCGAAAGCATTTGCCAAGGATGTTTTCA	0	0	0	0	0	0	0	0	0	9	1	62	28	4	3	0	0	0	0	0	0	107	N	95.9	JN054670.1.1469_U	Eukaryota	Obazoa	Fungi	Chytridiomycota	Chytridiomycotina	Chytridiomycetes	Chytridiomycetes_X	Chytridiomycetes_X_sp.
192	94f77450d6512e970670c8f71fc56614	AGCTCCAGTAGCGTATATTAAAGTTGCTGCGGTTGAAAAGCTCGTAGTTTATTCTTAGTCTTCTATTTAGAAGACGTACTTCGAAAACTTTGAGAAAAGTAAAATACTTAAAGTAGGTGTGCAACGACGAATATAAAAGCATCGCATGTGGCTAAGGTCACTTTCCTCGGATTGTGGCCATAGAGGGGAGCATTGGAGGATATTCATACTTAACTGTCAGAGGTGAAATTCTTGGATTTTTTAAAGGTGAGCTACGGCGAAAGCATTTGTCCAATATGCTTTTT	0	0	0	0	0	0	0	0	0	0	0	0	48	0	0	0	0	58	0	0	0	106	N	58.7	AB530162.1.1642_U,AB794975.1.1561_U	Eukaryota	Alveolata	Ciliophora	Litostomatea	Trichostomatia	Blepharocorythidae	Blepharocorys	*
193	adce0da8ab5fe76b04601c2065c5b05a	AGCTCCAATAGCGTATATTAAAGTTGTTGCGGTTAAAAAGCTCGTAGTTGAAATTCTGCCAAGGACGACCTACCCACCTTAGGGTGCGTGTCAGTGTTGACCGAGGCATCCTCCTAGCAGCGCCCGTGCTTTACTGTGCGGTCCGTTCTAGGACTTTTACTTTGAGGAAATTAGAGTGTTTCAAGCAGGCTTACGCCTTGAATAATTTAGCATGGAATAATAATTTAGGACTTCGGTTCTATTTTGTTGGTTTCGAGAACTGAAGTAATGATTAATAGGGACAGTCGGGGGCATTCGTACTCAACAGTCAGAGGTGAAATTCTTGGATTTGTTGGAGACGAACTACTGCGAAAGCATTTGCCAAGGATGTTTTCA	0	0	0	0	0	0	0	0	0	0	0	0	0	0	0	1	83	0	12	4	5	105	N	98.9	DQ244038.1.1775_U	Eukaryota	Alveolata	Perkinsea	Perkinsida	Perkinsida_X	Perkinsida_XX	Perkinsida_XXX	Perkinsida_XXX_sp.
194	e9ec906005776913fdd4270b10e2d04c	AGCTCCAATAGCGTATATTCATGTTGTTGCAGTTAAAAAGCTCGTAGTTGAACATCAGACGCGGCGGGGCGGTGCGCTTCGGCGCCACTGTCTCGCTATAGCGTCTAGAATGCGAGGCGCAGCACTTGTGCTGGCAGCCCGCGGGTTACTGTGAGGAAATTAGAGTGTTTAAAGCAGGCGTTTGCTTGAATACTGCAGCATGGAATAACGAGTAGGACTCCGGTTCTGCTTTGTTGGTTTGAGGGCCAGAGTAATGGTTAATAGGAACAGTTGGGGGCATTAGTATTCAGTAGTCAGAGGTGAAATTCTTGGATTTACTGAAGACTGACTAGTGCGAAAGCATTTGCCAAGGATGTTTCCA	0	0	0	0	0	0	0	0	0	0	0	0	0	0	0	0	12	0	8	52	30	102	N	98.3	AY821991.1.1612_U	Eukaryota	Obazoa	Fungi	Chytridiomycota	Chytridiomycotina	Chytridiomycetes	Chytridiomycetes_X	Chytridiomycetes_X_sp.
195	d4eafc9df039f3d87603c69c7a531345	AGCTCCAATAGCGTATATTAAAGTTGTTGCAGTTAAAACGCTCGTAGTCTGATGTAATGGGGACTGGAGTGGGGAGCAGCGATGCTCTTTGCTTTGGTCTCCATCAGGGGGACAGCAATGTCCCAGTTTACTTTGAGGAAATTAGAGTGTTCAAAGCAGGCGATTGCTTGAATACTGCAGCATGGAATAACGCGATAGGACTCTGGCCTATCTTGTTGGTCTGTGGGACCGGAGTAATGATTAAGAGGGACAGTCGGGGGCATTCGTATTTCATTGTCAGAGGTGAAATTCTTGGATTTATGAAAGACGAACTACTGCGAAAGCATTTGCCAAGGATGTTTTCA	0	0	0	0	0	0	0	0	0	7	0	75	17	1	0	1	0	0	1	0	0	102	N	91.3	JN054670.1.1469_U	Eukaryota	Obazoa	Fungi	Chytridiomycota	Chytridiomycotina	Chytridiomycetes	Chytridiomycetes_X	Chytridiomycetes_X_sp.
196	ee08c927629bf1aa11a99833742cbda0	AGCTCCAATAGCGTATATTAAAGTTGTTGCAGTTAAAAAGCTCGTAGTTGGATTTGTGGTGACAGCTGTGGTCCTTTTTGGTACTAACGGTTGTTGCCATCCTTGGGTGGAACCTGTGTGGCATTAACTTGTCGTGCAGGGGATGCCCATCGTTTACTGTGAAAAAATCAGCGCGTTCAAAGCAGGCTTATGCCGTTGAATGTCTTAGCATGGAATAATAAGATAGGACCTTGGTGCTATTTTGTTGGTTTGCGTACCGAGGTAATGATTAATAGGGACAGTTGGGGGTATTCGTATTCCATTGTCAGAGGTGAAATTCTTGGATTTCTGGAAGACGAACTACTGCGAAAGCATTTACCAAGGATGTTTTCA	0	0	0	0	0	0	0	0	0	0	0	0	2	0	0	20	7	21	1	43	8	102	N	99.2	AM502032.1.1723_U,AJ866992.1.1529_U,KF959663.1.1743_U	Eukaryota	Stramenopiles	Ochrophyta	Bacillariophyta	Bacillariophyta_X	Raphid-pennate	Achnanthidium	Achnanthidium_minutissimum
197	857f18266158b0209559d8f53cea0e6a	AGCTCCAATAGCGTATATTAAAGTTGTTGCAGTTAAAACGCTCGTAGTCTGATGTAATGGGGACTGGAGTGGGGAGCAGCGATGCTCTTTGCTTTGGTCTCCATCAGGGGGACAGCAATGTCCCAGTTTACTTTGAGGAAATTAGAGTGTTCAAAGCAGGCGATTGCTTGAATACTGCAGCATGGAATAATGGAATAGGACTCGCGTCTTATTTTGTTGGTTTGGAGATGTGAGTAATGATGAATAGGGACAGTTGGGGGCATTGGTATTCAGTAGTCAGAGGTGAAATTCTTGGATTTACTGAAGACTAACTAGTGCGAAAGCATTCACCAAGGATGTCTTCT	0	0	0	0	0	0	0	0	0	1	0	10	56	29	1	2	1	0	1	1	0	102	N	98	JN054670.1.1469_U	Eukaryota	Obazoa	Fungi	Chytridiomycota	Chytridiomycotina	Chytridiomycetes	Chytridiomycetes_X	Chytridiomycetes_X_sp.
198	b1034dd7049e74399cba6b5325e65c45	AGCTCCAATAGCGTATACTAAAGTTGTTGCAGTTAAAAAGCTCGTAGTTGAATTTCTGGTTTCGGAACGCGGTCGGCTCCAAGGAGTTTGTACCAGCGGATCGGAGCCATCCTCGGGGAGAACATATCTGCCATTAAGTTGGTGGGTATGGGACCCTCGTCATTTACTGTGAGCAAAATAGAGTGTTCAAAGCAGGCTTACGCCGTTGAATACATTAGCATGGAATAATAAGATAGGACCTTGGTCTATTTTGTTGGTTTGTACTCCAAGGTAATGATTAATAGGGATAGTTGGGGGTATTCGTATTCAATTGTCAGAGGTGAAATTCTTGGATTTATGGAAGACGAACTACTGCGAAAGCATTTACCAAGGATGTTTTCA	0	0	0	0	0	0	0	0	0	0	0	0	0	0	95	0	0	0	6	0	0	101	N	95.8	EF165132.1.1763_U,AB721074.1.1669_U	Eukaryota	Stramenopiles	Ochrophyta	Chrysophyceae	Chrysophyceae_X	Chrysophyceae_Clade-C	*	*
199	fecf66358830cd1e125080ddf36bec20	AGCTCCAGGAGCGTATACTAAAGTTGTTGTGGTTAAAAAGCTCGTAGTTGAATGTGATGTGAGGGGGGCTTGTTGGTGGTGGTCGGCCGTGAGGTCGATTCATCCGCCCACCCCTTCACTTTCTGGGGGGGGTCGCCTTCCGGCGCCCCCCCCCTCCATTACTGTGAACAAATCGAAGCGTTCCAAGCAGGCTCACGCCGTGAACACTCCAGCATGGAATAATGCAGTAGGACTTGCGCCTATTGGTTGGCAGGTAGCGCGAAAGTAATGATGGATAGGGACGGATCGGGGGTGCCAGTATTGCCCGGCCAGCGGTGAAATGCGGTGATTCGGGCAAGACTAACGATTGCGAAAGCATTCACCAAGGACGTCTTCT	0	0	0	0	0	0	0	0	0	0	0	0	0	0	0	13	32	4	36	2	14	101	N	68.6	AB275101.1.1691_U	Eukaryota	Rhizaria	Cercozoa	Filosa-Granofilosea	Filosa-Granofilosea_X	Massiteriidae	Massisteria	Massisteria_sp.
200	0d538fda270aa72929ee3988a547010a	AGCTCCAATAGCGTATATTAAAGTTGTTGCAGTTAAAAAGCTCGTAGTTGGATTTCTGGTGCGGGAGCCCGGTCCGCCCTCGTGGTGTGCACTGGCGGTCCCGCGCCATCCTTGGGGAGAGCGCGCCTGGCATTCAGTTGTCGGGCGCGGGACCCCCATCCTTTACTGTGAAAAAATTAGAGTGTTTAAAGCAGGCTTAGGCCGTTGAATACATTAGCATGGAATAATAAGATAGGACTTTGGTGGTCTATTTTGTTGGTTTGCACGCCAGAGTAATGATTAATAGGGACAGTTGGGGGTATCCGTATTTCGTAGTCAGAGGTGAAATTCTTGGATTTACGAAAGACGAACTACTGCGAAAGCATTTACCAAGGATGTTTTCA	0	0	0	0	0	0	0	0	0	0	5	15	13	0	0	12	0	44	10	1	0	100	N	95.1	HM628673.1.1575_U	Eukaryota	Stramenopiles	Pseudofungi	Pirsonia_Clade	Pirsonia_Clade_X	Pirsonia_Clade_XX	Pirsonia_Clade__XXX	Pirsonia_Clade__XXX_sp.
201	00cb1cd7e0337cb97b910e0e20ddb29b	AGCTCCAATAGCGTATATTAAAGTTGTTGCAGTTAAAAAGCTCGTAGTCTGAATCTTTCTGTGCGGCAATAGAGGTTGCGTTAGCCGCTTTAGTGTGGCGTGCAAACTTTTTTCCGCGCAGAATTATTTGACCTTCAGAGGAACACGTTTTGGTACTTTTCATTAAGTGCTCGTGGGATTCTGATAGTTTACTTTGAGAAAAATAGAGTGTTCAAAGCAGGCGATTTATTTGCCTTGAATACATTAGCATGGGATAATGGAATAGGACATTGGTTCTATTTTGATGGTTTACGGACCGATGTAATGATTAATAGGGACAGTTGGGGACATTCATATTCCATGGCTAGAGGTGAAATTCTTGGATTCATGGAAGATGAACTACTGCGAAAGCATTTGTCA…	0	0	0	0	0	0	0	0	0	0	0	0	0	0	0	26	65	8	0	0	1	100	N	87.1	AY749550.1.1626_U	Eukaryota	Haptista	Centroheliozoa	Centroheliozoa_X	Centroheliozoa_XX	Centroheliozoa_XXX	Centroheliozoa_XXXX	Centroheliozoa_XXXX_sp.
202	27c1ab90df539ee1a7d07b7a26826efc	AGCTCCAATAGCGTATATTAAAGTTGTTGCAGTTAAAAAGCTCGTAGTTGGACTTTAGGCAAGGCGGTCTGGTCACCCACTGGGTGTACTGGGCTCGCCGCGCCTCACCTTCGGGGAACTAGTCGTGCTTCGGTGCGCTAGGGAACCGAACCTTACTTTGAAGAAATTAGAGTGTTTAAAGCAGGCTTACGCTTGAATACATCAGCATGGAATAACATGATAGGACTTTGGTTCTATTTTGTTGGTTTGAGGACCAAAGTAATGATTAATAGGGCCAGTTGGGGGCATTAGTATTCTATAGTCAGAGGTGAAATTCTTGGATTTATAGAAGACTAACTAATGCGAAAGCATTTGCCAAGGATGTTTTCA	0	0	0	0	0	0	0	0	0	0	0	0	0	0	0	4	23	0	6	42	25	100	N	100	HM486995.1.1345_U,HM487048.1.1346_U	Eukaryota	Obazoa	Fungi	Cryptomycota	Cryptomycotina	Cryptomycotina_X	Cryptomycotina_XX	Cryptomycotina_XX_sp.
203	44b34ac34dbab0c086429017fe633d89	AGCTCCAATAGCGTATATTAAAGTTGTTGCAGTTAAAAAGCTCGTAGTCTGAGTCTTGGTCGGGCATTGAGCGTCCATGGCTCCCTCGGGGGTCGTGAGCATGCGACAATATGCTGGCCATGTACTTCGGAGGAACGTGCGTCTACTTTTCATTAAGTGGCGCGCGGGATTCCGATAGTTTACTTTGAGAAAAATAGAGTGTTCAAAGCAGGCGATTTTGCCTTGAATACATTAGCATGGGATAATGGAATAGGACATTGGTTCTATTTTGATGGTTTACGGACCGATGTAATGATTAATAGGGACAGTTGGGGACATTCATATTCCATGGCTAGAGGTGAAATTCTTGGATTCATGGAAGATGAACTACTGCGAAAGCATTTGTCAAAGATGTTTTCA	0	0	0	0	0	0	0	0	0	0	0	0	0	0	0	10	59	5	8	16	2	100	N	93	AY749537.1.1584_U	Eukaryota	Haptista	Centroheliozoa	Centroheliozoa_X	Centroheliozoa_XX	Centroheliozoa_XXX	Centroheliozoa_XXXX	Centroheliozoa_XXXX_sp.
204	7581d744124b95b51715846c80846d26	AGCTCCAATAGTGTATATTAAAGTTGTTGCGGTTAAAAAGCTCGTAGTTGATTATGATTGTGAATAATTTTACTCACAGTGAAAACAGGTCCCTTGAGGAAAAAAGAGTGTTTAAAGCAACTATATAATATTTATCAGCACGGTAGCCCATATTTCTTTATGAAAATGACTTAATCATTTAAGATGAGTGAAATGAACAGATAGGGGCATTCAAATTTGTATGTTAGAGGTGAAATTCTTGGATTTACTGAAGACTAACTAGTGCGAAAGCATTTGCCAAGGATGTTTTCA	0	0	0	0	0	0	0	0	0	6	3	80	2	3	6	0	0	0	0	0	0	100	N	66.1	KC493570.1.1638_U	Eukaryota	Alveolata	Ciliophora	Litostomatea	Haptoria_5	Pleurostomatida	Loxophyllum	Loxophyllum_perihoplophorum
205	7281294d54246677c5c6c570a0343cc7	AGCTCCAATAGCGTATACTAAAGTTGTTGCAGTTAAAAAGCTCGTAGTTGAATTTCTGATTATGAAAATAAGTCCATTCTTTATTGAATGTGTACTATTATTTTATATAATCATCCTTGAAAAGATTATTATGGATATTAATTTATCTATTATAAGATTTTCATCATTTACTGTGAGCAGAGTGTTCAAAGCAGGCTTAGGCCGTTGAATACATTAGCATGGAATAATAAGATAGGACCTTGATCTATTTTGTTGGTTTATTTATCAAGGTAATGATTAATAGGGATAGTTGGGGGTATTCGTATTCAATTGTCAGAGGTGAAATTCTTGGATTTATGGAAGACGAACTACTGCGAAAGCATTTACCAAGGATGTTTTCA	0	0	0	0	0	0	0	0	0	0	0	0	0	0	0	2	15	0	16	40	25	98	N	98.7	AB168053.1.1758_U,AB749138.1.1674_U,JQ967311.1.1665_U,JQ967314.1.1663_U	Eukaryota	Stramenopiles	Ochrophyta	Chrysophyceae	Chrysophyceae_X	Chrysophyceae_Clade-F	*	*
206	0abf0e390c85c929f1cd05e8fd00ac65	AGCTCCAATAGCGTATATTAAAGTTGTTGCAGTTAAAAAGCTCGTAGTTGGATTTGTGGCGTACGGTGTGTTCTGGGCACTTGTTGTCTGAGTAACTTGCCGTTGCCATCCTTGGGTGGAACCTGTGTGGCATTAGGTTGTCGTGCAGGGGATGCCCATCTTTTACTGTGAAAAAATTAGAGTGTTCAAAGCAGGCTTATGCCGTTGAATATATTAGCATGGAATAATGAGATAGGACTTTTTCGCTATTTTGTTGGTTTGCGCGAGAAGGTAATGATTAATAGGGACAGTTGGGGGTATTCGTATTCCATTGTCAGAGGTGAAATTCTTGGATTTTTGGAAGACGAACTACTGCGAAAGCATTTACCAAGGATGTTTTCA	0	0	0	0	0	0	0	0	0	0	1	0	7	0	0	10	17	3	15	28	17	98	N	100	FN398345.1.1737_U	Eukaryota	Stramenopiles	Ochrophyta	Bacillariophyta	Bacillariophyta_X	Raphid-pennate	Navicula	Navicula_sp.
207	d7242b98ede31e321990c9f4a8476a7c	AGCTCCAATAGCGTATATTAAAGTTGTTGCAGTTAAAAAGCTCGTAGTTGGATTTCTGGCGTTGGGGCCGCCGGCCCGGCATCCTAGTGGTGCTGTGTTGTTGGTTGGTCTCCGCCATCTTTTCGGAAGAACCAGCGTGCCCTTCACTGGGTGGCGTTGGCGACTCCGATCTTTTACTTTGAAAAAATTAGAGTGTTCAAAGCAGGCTTACGCTGTGAATACATTAGCATGGAATAATAACATAGGACTTTGGTCTTATTTTGTTGGTTTCTAGGACTGAAGTAATGATTGATAGGGATAGTTGGGGGTGCTCGTATTCAGGGGCCAGAGGTGAAATTCTATGATTCCCTGAAGACGAACTTATGCGAAAGCATTCACCAAGGATGTTTTCA	0	0	0	0	0	0	0	0	0	0	0	0	0	0	0	0	0	0	3	42	53	98	N	99.5	EF196716.1.879_U,JF730776.1.1705_U,AB622285.1.1707_U	Eukaryota	Rhizaria	Cercozoa	Novel-clade-10-12	Novel-clade-10	Novel-clade-10_X	Novel-clade-10_XX	Novel-clade-10_XX_sp.
208	3cad84728090a4e82b65b511bd4de6b2	AGCTCCAATAGCGTATATTAAAGTTGTTGCAGTTAAAAAGCTCGTAGTCTGAATCTTGGTTGATGATGAGCGTCCATTGCCTTTAATCGGGTGGTGTGCATGCGATATTCATTGGCCATATTGTACTTCGGAGGAACATAGGTGCTTTTCATTAAGTGTTTATGGGATTCCGATAGTTTACTTTGAGAAAAATAGAGTGTTCAAAGCAGGCGTTTTTGCCTTGAATACATTAGCATGGGATAATGGAATAGGACATTGGTTCTATTTTGTTGGTTTACGGACCGATGTAATGATTAATAGGAACAGTTGGGGACATTTATATTCCGCGGCTAGAGGTGAAATTCTTGGATTCGCGGAAGATAAACTAGTGCGAAAGCATTTGTCAAAGATGTTTTCA	0	0	0	0	0	0	0	0	0	0	0	0	0	0	0	4	20	52	22	0	0	98	N	93.8	AY749492.1.1571_U	Eukaryota	Haptista	Centroheliozoa	Centroheliozoa_X	Centroheliozoa_XX	Centroheliozoa_XXX	Centroheliozoa_XXXX	Centroheliozoa_XXXX_sp.
209	93b5d0605552b5ec4e0cce263985c4b5	AGCTCCAATAGGATATATCAAAGTTGTTGCAGTTGAAAAGCTCGTAGTCGTACTTGTGGCGAGCCGACGCCGGCTGCCGTGTCTGCGCGAAAGCGCGGGCCGGCGCCTGCCGCTCGCCATTTTGTGGGCCCAGGCCGGCCAGGACCAGCGATGGCCCTGGCCGGTCTCCACTCCGTCACTGAGAGCAAATTGGAGTGCTCAAAGCAGGCTTTACAGCTTTGAACATCTTAGCTTGGAATGACAAAGCACGACCTTTGGTTCACTTTGTTGGTTATGAACTACCGAGGTAATGGTAAATAGGAACAGTTGCGGGGACACTCGTACTGCACAGTCAGAGGTGAAATTCTTGGATTTGTGCACGACGAACGACTGCGAAGGCATCTGTCCAGGATGTTTTCA	0	0	0	0	0	0	0	0	0	0	0	0	0	0	0	0	0	0	0	98	0	98	N	80.3	AY919755.1.1748_U	Eukaryota	Stramenopiles	Sagenista	Labyrinthulomycetes	Amphifilida	Amphifilaceae	Fibrophrys	Fibrophrys_sp.
210	ce10960672059db2e56eb3acb1278e87	AGCTCCAATAGCGTATATTAAAGTTGTTGCAGTTAAAAAGCTCGTAGTTGGACTTTAGGCAAGGCGGCCTGGTCACCCTCTGGGTGTACTGGGATCGCTGCGCCTCACCTTCGGGGAGCCAGTCGTGCGCAAGTGCGCTGGGGAACCGAGCCTTACCTTGAGGAAATTAGAGTGTTTAAAGCAGGCTTATGCTTGAATACGTTAGCATGGAATAACATGATAGGACTTTGGTTCTATTTTGTTGGTTTGAGGACCAAAGTAATGATTAATAGGGACAGTTGGGGGCATTAGTATTCAATAGTCAGAGGTGAAATTCTTGGATTTATGGAAGACGAACTACTGCGAAAGCATTTACCAAGGATGTTTTCA	0	0	0	0	0	0	0	0	0	0	0	0	0	0	0	4	18	32	30	7	6	97	N	97.3	FJ490225.1.976_U	Eukaryota	Obazoa	Fungi	Cryptomycota	Cryptomycotina	Cryptomycotina_X	Cryptomycotina_XX	Cryptomycotina_XX_sp.
211	4a59eed5f0546c3a0e5481ab1e8841f4	AGCTCCAATAGCGTATATTAAAGTTGTTGCAGTTAAAACGCTCGTAGTTGAATTTTGCGTAGTGGTCGACGGGTTTACCTGGGGGCCACTTTGCCTTGGGAGCGGGGGAGACCCCGCCTCCCGTGTTACTGTGAAGAAATTAGAGTGTTCAAAGCAGGCGATTGCTTGAATACTGCAGCATGGAATAATGGAATAGGACTCGCGTCTTATTTTGTTGGTTTGGAGATGTGAGTAATGATGAATAGGGACAGTTGGGGGCATTGGTATTCAGTAGTCAGAGGTGAAATTCTTGGATTTACTGAAGACTAACTAGTGCGAAAGCATTTGCCAAGGATGTTTTCA	0	0	0	0	0	0	0	0	0	5	1	91	0	0	0	0	0	0	0	0	0	97	N	86.1	JN054692.1.1469_U,AY642711.1.1264_U	Eukaryota	Obazoa	Fungi	*	*	*	*	*
212	17b3741f6117bfa79fcdc2c2af7ee016	AGCTCCAATAGCGTATATTAAAGTTGTTGCAGTTAAAACGCTCGTAGTCTGATGTAATGAGGATTGGGGTGGGGAGCAGCGATGCTCTTTGCTTCGGTCTTCATCAACGGGACAGCAATGTCCCATTTTACTTTGAGGAAATTAGAGTGTTCAAAGCAGGCGATTGCTTGAATACTGCAGCATGGAATAATGGAATAGGACTCGCGTCTTATTTTGTTGGTTTGGAGATGTGAGTAATGATGAATAGGGACAGTTGGGGGCATTGGTATTCAGTAGTCAGAGGTGAAATTCTTGGATTTACTGAAGACTAACTAGTGCGAAAGCATTTGCCAAGGATGTTTTCA	0	0	0	0	0	0	0	0	0	0	1	0	0	0	0	0	0	12	11	24	48	96	N	98.3	JN054692.1.1469_U	Eukaryota	Obazoa	Fungi	Chytridiomycota	Chytridiomycotina	Chytridiomycetes	Chytridiomycetes_X	Chytridiomycetes_X_sp.
213	75b62102f78b6e922428618331fc1913	AGCTCCAATAGCGTATACTAAAGTTGTTGCAGTTAAAAAGCTCGTAGTTGAATTTCTGACTTTGAGGCGCGACCGACCCCGTGTGGGTCTGTGTCTGCGAATCGAGGTCATCCTCGAGGAATGCGTATCTGTCATTAAGTTGATGGGTACGAGTACCTCGTCATTTACTGTGAGCAAAATAGAGTGTTCAAAGCAGGCTTACGCCGTTGAATACATTAGCATGGAATAATAAGATAGGACCTTGGTCTATTTTGTTGGTTAGTACTCCAAGGTAATGATTAATAGGGACAGTTGGGGGTATTCGTATTCAATTGTCAGAGGTGAAATTCTTGGATTTATGAAAGACTAACTTCTGCGAAAGCATTTGCCAAGGATGTTTTCA	0	0	0	0	0	0	0	0	0	0	0	0	0	0	0	28	39	28	0	0	0	95	N	98.2	AB520726.1.1662_U,AB749132.1.1662_U,AB749129.1.1662_U,AY651075.1.1697_U,AB520736.1.1662_U,AB749066.1.1662_U,AB520725.1.1662_U,AB520730.1.1662_U,DQ388538.1.1642_U,AB749123.1.1662_U,AY651073.1.1697_U,AY919824.1.1718_U,JN705528.1.1384_U,AY651074.1.1697_U,AB749067.1.1662_U,AB520734.1.1662_U,AB455149.1.1664_U,AY651076.1.1697_U,AB520717.1.1662_U,AB749125.1.1662_U,AB749058.1.1662_U,AB749124.1.1662_U,AB7…	Eukaryota	Stramenopiles	Ochrophyta	Chrysophyceae	Chrysophyceae_X	Chrysophyceae_Clade-C	Poteriospumella	Poteriospumella_lacustris
214	3c92f9ae52bfb110331fce329385ea39	AGCTCCAATAGCGTATACTAAAGTTGTTGCAGTTAAAAAGCTCGTAGTTGAATTTCTGGTCGTGGCAGTCGGTCCGCCCCTCACGGGGTGTGCACCTGGCTTCTGCAGCCATCCTCGCGGAGAGCGCGTCTGTCGTTTACTCGTCGGGCGTGGGATCCGCGTCATTTACTGTGAGCAAAATAGAGTGTTCAAAGCAGGCTTAGGCCGTTGAATACATTAGCATGGAATAATAAGATAGGACCTTGGTCTATTTTGTTGGTTTGTACTCCAAGGTAATGATTAATAGGGATAGTTGGGGGTATTCGTATTCAATTGTCAGAGGTGAAATTCTTGGATTTATGGAAGACGAACTACTGCGAAAGCATTTACCAAGGATGTTTTCA	0	0	0	0	0	0	0	0	0	0	0	0	0	0	0	0	0	0	92	0	0	92	N	99.7	GQ863816.1.1700_U,FR874652.1.1788_U,FR874662.1.1788_U,AF109326.1.1707_U	Eukaryota	Stramenopiles	Ochrophyta	Chrysophyceae	Chrysophyceae_X	Chrysophyceae_Clade-F	*	*
215	e333f04aff176e5649f98f8ba937b9f0	AGCTCCAATAGCGTATACTAAAGTTGTTGCAGTTAAAAAGCTCGTAGTTGAATTTCTGATTATGAAAATAAGTCCATTCTTTATTGAATAAGTACTATTATTTTATATAATCATCCTTGAAAAGATTATTATGGATATTAATTTATCTATTATAAGATTTTCATCATTTACTGTGAGCAAAATAGAGTGTTCAAAGCAGGCTTAGGCCGTTGAATACATTAGCATGGAATAATAAGATAGGACCTTGATCTATTTTGTTGGTTTATTTATCAAGGTAATGATTAATAGGGATAGTTGGGGGTATTCGTATTCAATTGTCAGAGGTGAAATTCTTGGATTTATGGAAGACGAACTACTGCGAAAGCATTTACCAAGGATGTTTTCA	0	0	0	0	0	0	0	0	0	0	0	0	0	0	0	2	23	0	26	18	22	91	N	99.5	AB168053.1.1758_U,AB749138.1.1674_U,JQ967311.1.1665_U,JQ967314.1.1663_U	Eukaryota	Stramenopiles	Ochrophyta	Chrysophyceae	Chrysophyceae_X	Chrysophyceae_Clade-F	*	*
216	128983c39873151ccaee71c745d3a857	AGCTCCAATAGCGTATACTAAAGTTGTTGCAGTTAAAAAGCTCGTAGTTGAATTTCTGATATAATAGGATGGGTTTTATTTTTCATTAAATATTACTTCCATTTATTTTTATTATATCATCATCGAAAAGATTATATTTTGGTCATTTATTTGTCTAGTATAAGATTTTCGTCATTTACTGTGAGTAAAATAGAGTGTTCAAAGCAAGCTTAAGCTGTTGAATATATTAGCATGGAATAATAAGATAAGACCTTGGTCTAAATATTTTGTTGGTTTGTTTATCAAGGTAATGATTAATAGGGATAGTTGGGGGTATTCGTATTCAATTGTCAGAGGTGAAATTCTTGGATTTACTGAAGACTAACTAGTGCGAAAGCATTTGCCAAGGATGTTTTCA	0	0	0	0	0	0	0	0	0	6	1	70	13	0	0	0	0	0	0	0	0	90	N	98.2	JQ967306.1.1705_U,JQ967307.1.1699_U	Eukaryota	Stramenopiles	Ochrophyta	Chrysophyceae	Chrysophyceae_X	Chrysophyceae_Clade-F	Paraphysomonas	Paraphysomonas_sp.
217	845f1e967e341c365bf7d067effb3192	TGCTCCAATAGCGTATATTAAAGTTGTTGCAGTTAAAAAGCTCGTAGTTGAATTTCTGCTCGCCTATGACTACTTCGGTGGTCTATAGACGGGCATACGTCTGCAAACTAAGACCGGCCTTTACTGGTGCGACTTAGGGAGTAGACATTTTACTGTGAAAAAATTAGAGTGTTCAAAGCAGGTTTTGCTCGAATACATTAGCATGGAATAATGGAATAGGACTGAGTCCATTTTATTGGTTATTGGATTTAGTAATGATTAATAGGGACAGTTGGGGGCATTAGTATTTAATAGTCAGAGGTGAAATTCTTGGATTTATTAAGGACTAACTAATGCGAAAGCATTTGCCAAAGATGTTTTCA	0	0	0	0	0	0	0	0	0	0	0	0	0	0	0	0	0	89	0	0	0	89	N	99.7	KJ028516.1.1499_U	Eukaryota	Alveolata	Ciliophora	Oligohymenophorea	Hymenostomatia	Tetrahymenida	Tetrahymenida_X	Tetrahymenida_X_sp.
218	e5c76594d521c0db16ec9567bbc83bb5	AGCTCCAATAGCGTATATTAAAGTTGTTGCAGTTAAAAAGCTCGTAGTCTGAGTCTTGGCCGGCATTGAGCGTCCGTGGCCTTCACGGTCATGTGCATGCGATATGGCGGCCATTTGTACTTCGGAGGAACACGGGTTTACTTTTCATTAAGTGGCCCGTGGGATTCCGATAGTTTACTTTGAGAAAAATAGAGTGTTCAAAGCAGGCGATTTTGCCTTGAATACATTAGCATGGGATAATGGAATAGGACATTGGTTCTATTTTGATGGTTTACGGACCGATGTAATGATTAATAGGGACAGTTGGGGACATTCATATTCCATGGCTAGAGGTGAAATTCTTGGATTTATGAAAGACTAACTTCTGCGAAAGCATTTGCCAAGGATGTTTTCA	0	0	0	0	0	0	0	0	0	0	0	0	0	0	0	30	47	2	5	4	0	88	N	93.4	AY749539.1.1586_U,AY749496.1.1582_U	Eukaryota	Haptista	Centroheliozoa	Centroheliozoa_X	Centroheliozoa_XX	Centroheliozoa_XXX	Centroheliozoa_XXXX	Centroheliozoa_XXXX_sp.
219	85b56de242901d2bf981c203701bde50	AGCTCCAATAGCGTATATTAAAGTTGTTGCAGTTAAAAAGCTCGTAGTTGGACTTTAGGCAAGGCGGCCTGGTCACCCTCTGGGTGTACTGGGATCGCTGCGCCTCACCTTCGGGGAGCCAGTCGTGCGCAAGTGCGCTGGGGAACCGAGCCTTACCTTGAGGAAATTAGAGTGTTTAAAGCAGGCTTATGCTTGAATACGTTAGCATGGAATAACATGATAGGACTTTGGTTCTATTTTGTTGGTTTGAGGACCAAAGTAATGATTAATAGGGACAGTTGGGGGCATTAGTATTTAATTGTCAGAGGTGAAATTCTTGGATTTATGAAAGACTAACTTCTGCGAAAGCATTTGCCAAGGATGTTTTCA	0	0	0	0	0	0	0	0	0	0	0	0	0	0	0	8	14	51	9	0	5	87	N	96.7	FJ490225.1.976_U	Eukaryota	Obazoa	Fungi	Cryptomycota	Cryptomycotina	Cryptomycotina_X	Cryptomycotina_XX	Cryptomycotina_XX_sp.
220	35a3709edc9bca5d06c217c67859ec79	AGCTCCAATAGCGTATATTAAAGTTGTTGCAGTTAAAAAGCTCGTAGTCGAAGTTATTTGGCCTTTTCTTCACGATTTGCCCGCATGCTGAGGCTTGAGGTTGGGCTTTCGCCTAGCCTTTTGTCTTTTGTGCGGGGGGCCAAATTGTACTTCGGAGGAACGTGCGTGCTTTTCACTAAGTGCGCATCGGGATTCCGATAGTTTACTTTGAGAAAAATAGAGTGTTCAAAGCAGGCGATTTTGCCCTTGAATACGTTAGCATGGGATAATGAAATAGGACATTGGTTCTCTATTTCTGATGGTTTGAAGGACCGATGTAATGATTAATAGGGACAGTTGGGGACATTCATATTCCATGGCTAGAGGTGAAATTCTTGGATTCATGGAAGATGAACTACT…	0	0	0	0	0	0	0	0	0	0	0	0	0	0	0	0	0	0	6	37	43	86	N	86.2	AY821944.1.1649_U	Eukaryota	Haptista	Centroheliozoa	Centroheliozoa_X	Centroheliozoa_XX	Centroheliozoa_XXX	Centroheliozoa_XXXX	Centroheliozoa_XXXX_sp.
221	c86fb07ee6f8a42cbb6e9e1bc0e5c2a6	AGCTCCAATAGCGTATATTAAAGTTGCTGCAGTTAAAAAGCTCGTAGTTGGATTTCTGGGGTCCGGCGGCGGTCTGCCTCACGGCATGCACTGTGCGCGGGGCTCCTTTTGCTCGAAGGCGGCCGGTGCCCTTCACTGGGTGGCGGTTTCGAATTCGGGACCTTTACTTTGAAAAAATTAGAGTGTTCAAAGCAGGCATTTTGGCTTGGATACATTAGCATGGAATAATGGAATAGGACTTTGGTTCTATTTTGTTGGTTTCTAGGACTGAAGTAATGATTAATAGGGATAGTTGGGGGTATTCGTATTCAATTGTCAGAGGTGAAATTCTTGGATTTATGGAAGACGAACTACTGCGAAAGCATTTACCAAGGATGTTTTCA	0	0	0	0	0	0	0	0	0	0	0	0	0	0	0	3	4	0	13	38	28	86	N	89.6	JN825671.1.1015_U	Eukaryota	Obazoa	Choanoflagellida	Choanoflagellatea	Craspedida	Monosigidae_Group_O	Monosigidae_Group_O_X	Monosigidae_Group_O_X_sp.
222	9e91ea0941deb581148f44ebaeb605e4	AGCTCCAATAGCGTATACTAAAGTTGTTGCAGTTAAAAAGCTCGTAGTTGAATTTCTGGTCTCGGACATCGGTCTGCCTCAAACGAGGTACGCACCAGTTGTCTGAATCCATCCTCGGGGAAAACATATCTGTCATTCAGTTGATGGGTATGGGATCCTCGTCATTTACTGTGAGCAAAATAGAGTGTTCAAAGCAGGCTTATGCCGTTGAATACATTAGCATGGAATAATAAGATAGGACCTTGATCTATTTTGTTGGTTTATTTATCAAGGTAATGATTAATAGGGATAGTTGGGGGTATTCGTATTCAATTGTCAGAGGTGAAATTCTTGGATTTATGGAAGACGAACTACTGCGAAAGCATTTACCAAGGATGTTTTCA	0	0	0	0	0	0	0	0	0	0	0	0	0	0	0	28	58	0	0	0	0	86	N	98.4	KC306530.1.1181_U	Eukaryota	Stramenopiles	Ochrophyta	Chrysophyceae	Chrysophyceae_X	Chrysophyceae_Clade-C	Chrysophyceae_Clade-C_X	Chrysophyceae_Clade-C_X_sp.
223	a62c6124897e387837cf26619cd2f96a	AGCTCCAATAGCGTATATTTAAGTTGTTGCAGTTAAAAAGCTCGTAGTTGGATTTCGGATGGGTTCTAGCGGTCCGCCTTTCGGTGTGTACTGCTATGGCTCATCTTTCTGACGGGGACCCGCTCTTGGGCTTAACTGTCCGGGACGGGGAATCGTCGAGGTCACCGTGAGTAACTCGTAGTGTTCAAAGCAAGCATTCGCTCTGAGCGCATTAGCATGGAATGACAATATAGGACTCTGGCCTATCTTGTTGGTCTGTAGGACTGGAGTAATGATTAAGAGGGACAGTCGGGGGCATTCGTATTTCATTGTCAGAGGTGAAATTCTTGGATTTATGAAAGACGAACTACTGCGAAAGCATTTGCCAAGGATGTTTTCA	0	0	0	0	0	0	0	0	0	0	2	1	31	40	4	0	0	0	0	0	8	86	N	99.7	X91628.1.1791_U,AY009896.1.1740_U	Eukaryota	Archaeplastida	Chlorophyta	Chlorophyceae	Chlamydomonadales	Chlamydomonadales_X	Phacotus	Phacotus_lenticularis
224	daf7860158cea8e11864b65bd0b71643	AGCTCCAGTAGGGTATATTAAATTTGCTGCGGTTAAAAAGCTCGTAGTTGGATATCAATGGTATAATCGATTACTATTGTGTCGCACGACACTTTTACTTTGAAGAAATTAAAGCGTTTTAAGCAGGTTAAAGCCTTTGTATATAATAGCATGGTATATTTTTACTTAAATTATTGGTTCAGTTTTTTAGATGGGATTCAGGGACAGATGGGGACATTTGTATTTAGTTGCTAGAGGTGAAATTCTTGGATTTATTAAGGACAAACTACTGCGAAGGCATTTGTCAAACATGTTTTCT	0	0	0	0	0	0	0	0	0	1	0	0	6	10	22	3	0	7	6	29	2	86	N	64.5	AY835689.1.1072_U	Eukaryota	Obazoa	Fungi	Ascomycota	Saccharomycotina	Saccharomycotina_X	Saccharomycotina_XX	Saccharomycotina_XX_sp.
225	70b643e015dbb0cdb54bb3ff1e6d7cb9	AGCTCCAATAGCGTATATTAAAGTTGTTGCAGTTAAAAAGCTCGTAGTTGGATTTCAAGGATCGCATTATTTTATAATGCCTCCTACCAGTCTTCGGACTGTTACTGTGAGAAAATTAGAGTGTTTCAAGCAGGCTGTTGCAGGAATACATTAGCATGGAATAACGAATGTGTCTAGAATCTTGGTTAATTCTAGATTACGATTAATAGGGACAGTTGGGGGCATTAGTATTTAATTGTCAGAGGTGAAATTCTTGGATTTGTTAAAGACTAACGTATGCGAAAGCATTTGCCAAGGATGTTTTCA	0	0	0	0	0	0	0	0	0	0	0	0	85	1	0	0	0	0	0	0	0	86	N	96.1	JF263442.1.1639_U	Eukaryota	Alveolata	Ciliophora	Litostomatea	Litostomatea_X	Litostomatea_XX	Arcuospathidium_1	Arcuospathidium_namibiense
226	4b16b0ed1d5d4f6c9123d1dd41b1bd45	AGCTCCAATAGCGTATATTTAAGTTGCTGCAGTTAAAAAGCTCGTAGTCGGTTTTCGGGCGGGCTGCGCCGGTCTGCCTTTGGTACGCACTGGTGCGCCCCGCTTTTCTGTCGGGGACGGGCTCCTGGGCTTTACTGTCCGGGACCCGGAGTCGACGCTGTTACCTTGAGTAAATTGGAGTGTTCAAAGCAGGCAACCGCTCTGAACATATTAGCATGGAATAACGTCATAGGACTCTGGCCTATTTCGTTGGTCTGTGGGACCGGAGTAACGACCAATGGGGGCAGTCGGGGGCATTCGTATTTCGTTGTCAGAGGTGAAATTCTTGGATTTACGAAAGACGAACCGCTGCGAAAGCGTTTGCCAAGGATGCTTTCG	0	7	0	0	0	2	1	0	3	0	0	0	0	0	0	0	0	15	22	12	23	85	N	98.7	JQ315525.1.1216_U	Eukaryota	Archaeplastida	Chlorophyta	Trebouxiophyceae	Chlorellales	Chlorellales_X	Lagerheimia	Lagerheimia_longiseta
227	4215d8151f87688757b9549a2ae54e6d	AGCTCCAATAGCGTATATTAAAGTTGTTGCAGTTAAAAAGCTCGTAGTTGGATTTCTGAAGGGGTGCCAATGTCCGCTGTTGCGTGTTCAGCGGCGCCCCTTCATCCTTCTGTTAACGTCTCGGTTATTCATTTAATCGTTTCGGGCTCAGATATTTTACCTTGAGAAAATTAGAGTGTTCTAGGCAGGCTTGCGCCGGAATACATTAGCATGGAATAATAGAATAGGACTTTAGTCTCCTTTGTTGGTTTGAGGGATTGAAGTAATGATTAATAGGGATAGTTGGGGGCATTAGTATTTAATTGTCAGAGGTGAAATTCTCGGATTTGTTAAAGACTAACTTATGCGAAAGCATTTGCCAAGGATGTTTTCA	0	0	0	0	0	0	0	0	0	0	0	0	0	0	0	0	0	0	0	85	0	85	N	99.5	AF164125.1.1770_U,AF508763.1.1770_U	Eukaryota	Alveolata	Ciliophora	Spirotrichea	Hypotrichia	Oxytrichidae	Oxytricha	Oxytricha_longa
228	43c6e5e7b230cb3d61fbfeaa0048ee48	AGCTCCAATAGCGTATATTTAAGTTGTTGCAGTTAAAAAGCTCGTAGTTGGATTTCGGGTGGGTTCTAGCGGTCCGCCTATGGTGAGTACTGCTATGGCCTTCCTTTCTGTCGGGGACGTGCTTCTGGGCTTCACTGTCCGGGACATGGGCTCGGCGTGGTTACTTTGAGTAAATTAGAGTGTTCAAAGCAGGCTTACGCCTTGAATACTTTAGCATGGAATAACACGATAGGACTCTGGCCTATCTTGTTGGTCTGTAGGACCGGAGTAATGATTAAGAGGGACAGTCGGGGGCATTCGTATTTCATTGTCAGAGGTGAAATTCTTGGATTTATGAAAGACGAACTACTGCGAAAGCATTTGCCAAGGATGTTTTCA	0	0	0	0	0	0	0	0	0	0	0	17	9	4	2	12	6	17	2	2	13	84	N	100	AB212094.1.1762_U	Eukaryota	Archaeplastida	Chlorophyta	Chlorophyceae	Sphaeropleales	Sphaeropleales_X	Protodesmus	Protodesmus_globulifer
229	3c0e56753eccfbb8e378aa311e97d45d	AGCTCCAATAGCGTATATTAAAGTTGTTGCAGTTAAAAAGCTCGTAGTTGAATTTTGGGCCTGGTCGAGTGGTCTGTTCGCAAGAACAGTACTGCATCTGGCCGGGTCTTTCCTTCTGGGGAACCAGCGTGCTATTAACTTAGTGCGTTGGGGATCCAGGACTTTTACTTTGAAAAAATTAGAGTGTTTAAAGCAGGCATACGCTTGAATACATTAGCATGGAATAATAGAATAGGACTTTGGTTCTATTTTGATGGTTTACGGACCGATGTAATGATTAATAGGGACAGTTGGGGACATTCATATTCCATGGCTAGAGGTGAAATTCTTGGATTCATGGAAGATGAACTACTGCGAAAGCATTTGTCAAAGATGTTTTCA	0	0	0	0	0	0	0	0	0	0	0	0	0	0	0	42	39	3	0	0	0	84	N	90.3	AY635829.1.1724_U,AF164251.1.1046_U,AF164249.1.1086_U,AH009027.1.1086_U,AH009028.1.1046_U	Eukaryota	Obazoa	Fungi	Chytridiomycota	Chytridiomycotina	Chytridiomycetes	Rhizophlyctis	Rhizophlyctis_rosea
230	6a5fd52235b30bb6d33de348b2020059	AGCTCCAATAGCGTATATTAAAGTTGTTGCAGTTAAAAAGCTCGTAGTTGGATTTGTGGCGTACGGTGTGTCCCGGGCACTTGTTGTCTGAGTGACCTGCTGTTGCCATCCTTGGGTGGAACCTGTGTGGCATTAGGTTGTCGTGCAGGGGATGCCCATCATTTACTGTGAAAAAATTAGAGTGTTCAAAGCAGGCTTATGCCGTTGAATATATTAGCATGGAATAATGAGATAGGACTTTTTTGCTATTTTGTTGGTTTGCGCAAAGAGGTAATGATTAATAGGGACAGTTGGGGGTATTCGTATTCCATTGTCAGAGGTGAAATTCTTGGATTTCTGGAAGACGAACTACTGCGAAAGCATTTACCAAGGATGTTTTCA	0	0	0	0	0	0	0	0	0	1	0	0	13	4	0	14	3	4	28	10	7	84	N	99.5	AM501991.1.1745_U	Eukaryota	Stramenopiles	Ochrophyta	Bacillariophyta	Bacillariophyta_X	Raphid-pennate	Navicula	Navicula_sp.
231	75ff54451d5353b4635f7238c2abc2b9	AGCTCCAATAGCGTATACTAAAGTTGTTGCAGTTAAAAAGCTCGTAGTTGAATTTCTGATTATGAAAATAAGTCCATTCTTTATTGAATGTGTACTATAAATTTTATATAATCATCCTTGAAAAGATTATTATGGATATTAATTTATCTATTATAAGATTTTCATCATTTACTGTGAGCAAAATAGAGTGTTCAAAGCAGGCTTAGGCCGTTGAATACATTAGCATGGAGGACCTTGATCTATTTTGTTGGTTTATTTATCAAGGTAATGATTAATAGGGATAGTTGGGGGTATTCGTATTCAATTGTCAGAGGTGAAATTCTTGGATTTATGGAAGACGAACTACTGCGAAAGCATTTACCAAGGATGTTTTCA	0	0	0	0	0	0	0	0	0	0	0	0	0	0	1	6	22	0	14	12	28	83	N	96.6	AB168053.1.1758_U,AB749138.1.1674_U,JQ967311.1.1665_U,JQ967314.1.1663_U	Eukaryota	Stramenopiles	Ochrophyta	Chrysophyceae	Chrysophyceae_X	Chrysophyceae_Clade-F	*	*
232	198c299e0a73ff51fdee4dc11f05bc5b	AGCTCCAATAGCGTATATTAAAGTTGTTGCGGTTAAAAAGCTCGTAGTTGGATTTCTGCTGAGGACAACCGACCGACCCAAACGGGTTTGTGTCTGGTTAGACCGAGGCATCCTCTTGGAAAACGTTTCCACTTCGGTGGTTACGGGGTCCAGGACTTTTACTTTGAGGAAATTAGAGTGTTTCAAACAGGCGTTCGCCGTGAATACATTAGCATGGAATAATAAGATAGGACTTCGGTTCTATTTTGTTGGTTTCTAGAACTGAAGTAATGATTAATAGGGACAGTCGGGGGCATTCGTACTTAACTGTCAGAGGTGAAATTCTTGGATTTGTTAAAGACGAACTACTGCGAAAGCATTTGCCAAGGATGTTTTCA	0	0	0	0	0	0	0	0	0	4	19	48	0	0	11	0	0	0	0	0	0	82	N	97.6	JN090897.1.1770_U	Eukaryota	Alveolata	Dinoflagellata	Dinophyceae	Prorocentrales	Prorocentraceae	Prorocentrum	Prorocentrum_sp.
233	b30320cdfbd2e105136f3859f207c881	AGCTCCAATAGCGTATATTAAAGTTGCTGCAGTTAAAAAGCTCGTAGTTGGATTTCAAGCATAGTATACCTGGCCCGCTGTCGTAAGACATGTGTGTGCTGGGCTATATTTGCTTTCCTTCTAGTGGACTATAGCTGCCCTTTACTGGGTTGGTTGTAGTTTTCTGCTAGATCTTTTACTTTGAACAAATTAGAGTGTTTCAAGCAGGCGTTTGCTATGAATACATTAGCATGGAATAATAATTTAGGACTTTGGTTCTATTTTGTTGGTTTCTAGGACTGAAGTAATGATTGATAGGGACAGTTGGGGGTGCTAGTATTCAGCGGCCAGAGGTGAAATTCTCGGATTCGCTGAAGACTAACTTATGCGAAAGCATTCACCAAGGATGTCTTCT	0	0	0	0	0	0	0	0	0	0	0	0	0	0	0	38	43	1	0	0	0	82	N	88.4	AB534329.1.1636_U	Eukaryota	Rhizaria	Cercozoa	Filosa-Sarcomonadea	Glissomonadida	Allapsidae	Allapsidae_X	Allapsidae_X_sp.
234	2d0904c208777bd3cb745f87b354bd5b	AGCTCCAATAGCGTATATTAAAGTTGTTGCAGTTAAAAAGCTCGTAGTCTGAATCTTTCTGGGCGGTGTATTTTGGACGTGTTAGCTGCTTTAGTGTAGCGCACGTACGAATGACAGCTCAGAATTATTTGACCTTCAGAGGAACACGTTTTGGTACTTTTCATTAAGTGCTCGTGGGATTCTGATAGTTTACTTTGAGAAAAATAGAGTGTTCAAAGCAGGCGATTTATTTGCCTTGAATACATTAGCATGGGATAATGGAATAGGACATTGGTTCTATTTTGATGGTTTACGGACCGATGTAATGATTAATAGGGACAGTTGGGGACATTCATATTCCATGGCTAGAGGTGAAATTCTTGGATTCATGGAAGATGAACTACTGCGAAAGCATTTGTC…	0	0	0	0	0	0	0	0	0	0	0	0	0	0	0	14	48	11	0	9	0	82	N	87.2	AY749550.1.1626_U	Eukaryota	Haptista	Centroheliozoa	Centroheliozoa_X	Centroheliozoa_XX	Centroheliozoa_XXX	Centroheliozoa_XXXX	Centroheliozoa_XXXX_sp.
235	15f7ec3ed4302e5746e2f9dbcfac845c	AGCTCCAGTAGCGTATGCTAAAGTTGCTGCAGTTAAAAAGCTCGTAGTTGAACCTTTGGCTTTGGGATTTGGGTTGACCGCAAGGTCTTACTCTCTTCTCTAGCCTCTTTCGGAGGATTGGGCTTAACAGCTCAACGCCTCTATGTTACTGTGAAGAAATTAGAGTGTTTAAAGCAGGCAATCGCTTGAATACATCAGCATGGAATAACAAGATAGGACTAGCGTTCTACTTGTTGGTTTGAGGGCGCAAGTAATGATTAATAGGAACAGTTGGGGGCATTTGTATTTAGCAGTCAGAGGTGAAATTCTTGGATTTGCTAAAGACAAACTAGTGCGAAAGCATTTGCCAAGGATGTTTTCA	0	0	0	0	0	0	0	0	0	0	3	34	4	3	0	1	1	27	1	0	7	81	N	98.9	FJ810615.1.1232_U	Eukaryota	Obazoa	Fungi	Cryptomycota	Cryptomycotina	Cryptomycotina_X	Cryptomycotina_XX	Cryptomycotina_XX_sp.
236	bfc0029cf36b112d30beade95ba4ed8d	AGCTCCAATAGCGTATATTAAAGTTGTTGCAGTTAAAAAGCTCGTAGTCTGAGTCTTGGCCGGCATTGAGCGTCCGTGGCCTTCACGGTCATGTGCATGCGATATGGCGGCCATTTGTACTTCGGAGGAACACGGGTTTACTTTTCATTAAGTGGCCCGTGGGATTCCGATAGTTTACTTTGAGAAAAATAGAGTGTTCAAAGCAGGCGATTTTGCCTTGAATACATTAGCATGGGATAATGGAATAGGACATTGGTTCTATTTTGATGGTTTACGGACCGATGTAATGATTAATAGGGACAGTTGGGGACATTCATATTCCATGGCTAGAGGTGAAATTCTTGGATTTATGGAAGACGAACTACTGCGAAAGCATTTACCAAGGATGTTTTCA	0	0	0	0	0	0	0	0	0	0	0	0	0	0	0	28	35	1	12	2	3	81	N	93.9	AY749539.1.1586_U,AY749496.1.1582_U	Eukaryota	Haptista	Centroheliozoa	Centroheliozoa_X	Centroheliozoa_XX	Centroheliozoa_XXX	Centroheliozoa_XXXX	Centroheliozoa_XXXX_sp.
237	ad4030fb8308cebf177184853afb5be6	AGCTCCAATAGCGTATATTAAAGTTGTTGCAGTTAAAAAGCTCGTAGTCTGAGTCTTGGCCTGGTGTTGAGCGTCCGCGGCCTTCATTGTGCAGCGTGCATGCAATATTTTACACTGGCCGATTTGTACTTCGGAGGAACGCGGGGTATTGTTCACTCAGTGCTCCGCGCTATTCCGATAGTTTACTTTGAGAAAAATAGAGTGTTCAAAGCAGGCGATTGTTGCCTTGAATACATTAGCATGGGATAATGGAATAGGACATTGGTTCTATTTTTGATGGTTTACGGACCGATGTAATGATTAATAGGGACAGTTGGGGACATTCATATTCCATGGCTAGAGGTGAAATTCTTGGATTCATGGAAGATGAACTAGTGCGAAAGCATTTGTCAAAGATGT…	0	0	0	0	0	0	0	0	0	0	0	0	0	0	0	8	50	3	0	9	11	81	N	90.1	JQ245081.1.1587_U	Eukaryota	Haptista	Centroheliozoa	Centroheliozoa_X	Centroheliozoa_XX	Centroheliozoa_XXX	Centroheliozoa_XXXX	Centroheliozoa_XXXX_sp.
238	d5cb1181be3aafb5273a53bfe6e70007	AGCTCCAATAGCGTATATTAAAGTTGTTGCAGTTAAAAAGCTCGTAGTTGGATTTGTGGTTGTGCCTGTGGTCCGATCTATTTTGGTACCGCAAGGCACCGCCATCCTTTGGGGAAACCTGTGGGGCATTAGGTTGTCTTGCAGGGGACGCCGATCCTTTACTGTGAAAAAATTAGAGTGTTCAAAGCAGGCTTATGCCGTTGAATAGATTAGCATGGAATAATAAAATAGGACTTTGGTACTATTTTGTTGGTTTGTGTACTTAAGTAATGATTAAAAGGGACAGTTGGGGGTATTCGTATTCCATTGTCAGAGGTGAAATTCTTGGATTTTTGGAAGACGAACTACTGCGAAAGCATTTACCAAGGATGTTTTCA	0	0	0	0	0	0	0	0	0	0	0	0	32	0	0	0	7	8	16	13	4	80	N	96	HQ912604.1.1740_U	Eukaryota	Stramenopiles	Ochrophyta	Bacillariophyta	Bacillariophyta_X	Raphid-pennate	Pinnularia	Pinnularia_brebissonii
239	189f04aa688e75e242c3759201387b92	AGCTCCAAGAGTGTATATTAAAGTTGTTGCGGTTAAAAAGCTCGTAGTTGGACTAACAAATGAAAATGTAATGGTTCTGGGATTTTTTCTCAGGTTAAGGCCAGGCAAATTGGTTTGAATTGGGTGTACTATTAACAGTGTAAAAACTGGGTATAGCTAGGTTTACTTTGAATAAATTAGGGTGTTTAAAACAGGCGAAATCGTCTTGAATATATTAGCATGGGATAATGGAATAGGACTTTGGTCTAATATTTTTTGGTTTCTGAGGCCAGGGTAATGATTGATAGGGATAGTTGGGGTCGCTCGTATTCAGTGGTAAGAGGTGAAATTCTATGACCCACTGAGGACGAACAAGTGCGAAGGCATTCGACAAGGATGTTTTCA	0	0	0	0	0	0	0	0	0	0	0	0	0	0	0	5	0	3	72	0	0	80	N	77.4	GU938869.1.1827_U	Eukaryota	Amoebozoa	Lobosa	Tubulinea	Euamoebida	Hartmannellidae	Copromyxa	Copromyxa_protea
240	81378fc76b6eca94321e78458b704db4	AGCTCCAATAGCGTATATTAAAGTTGTTGCAGTTAAAAAGCTCGTAGTCTGAGTCTTGGCCGGCATTGAGCGTCCGTGGCCTTCACGGTCATGTGCATGCGATATGGCGGCCATTTGTACTTCGGAGGAACACGGGTTTACTTTTCATTAAGTGGCCCGTGGGATTCCGATAGTTTACTTTGAGAAAAATAGAGTGTTCAAAGCAGGCGATTTTGCCTTGAATACATTAGCATGGGATAATGGAATAGGACATTGGTTCTATTTTGATGGTTTACGGACCGATGTAATGATTAATAGGGATAGTTGGGGGTATTCGTATTCAATTGTCAGAGGTGAAATTCTTGGATTTATGGAAGACGAACTACTGCGAAAGCATTTACCAAGGATGTTTTCA	0	0	0	0	0	0	0	0	0	0	0	0	0	0	0	23	41	0	8	2	5	79	N	91.9	AY749539.1.1586_U,AY749496.1.1582_U	Eukaryota	Haptista	Centroheliozoa	Centroheliozoa_X	Centroheliozoa_XX	Centroheliozoa_XXX	Centroheliozoa_XXXX	Centroheliozoa_XXXX_sp.
241	d9ab5ee7e1ca38d25e1df74f141cb7c6	AGCTCCAATAGCGTATATTAAAGTTGTTGCAGTTAAAACGCTCGTAGTCTGATGTAATGGGGACTGGAGTGGGGAGCAGCGATGCTCTTTGCTTTGGTCTCCATCAAGGGGACAGCAATGTCCCATTTTACTTTGAGGAAATTAGAGTGTTCAAAGCAGGCGATTGCTTGAATACTGCAGCATGGAATAATGGAATAGGACTCGCGTCTTATTTTGTTGGTTTGGAGATGTGAGTAATGATGAATAGGGACAGTTGGGGGCATTGGTATTCAGTAGTCAGAGGTGAAATTCTTGGATTTATGGAAGACGAACTACTGCGAAAGCATTTACCAAGGATGTTTTCA	0	0	0	0	0	0	0	0	0	4	0	5	1	0	2	0	0	1	7	33	26	79	N	98	JN054692.1.1469_U	Eukaryota	Obazoa	Fungi	Chytridiomycota	Chytridiomycotina	Chytridiomycetes	Chytridiomycetes_X	Chytridiomycetes_X_sp.
242	a602d43789a6a935725d5b6d9ef53dea	AGCTCCAATAGCGTATACTAAAGTTGTTGCAGTTAAAAAGCTCGTAGTTGAATTTCTGATTATGAAAATAAGTCCATTCTTTATTGAATGTGTACTATTATTTTATATAATCATCCTTGAAAAGATTATTATGGATATTAATTTATCTATTATAAGATTTTCATCATTTACTGTGAGCAAAATAGAGTGTTCAAAGCAGGCTTAGGCCGTTGAATACATTAGCATGGAATAATAAGATAGGACCTTGATCTATTTTGTTGGTTTATTTATCAAGGTAATGATTAATAGGGATAGTTGGGGGTATTCGTATTCAATTGTCAGAGGTGAAATTCTTGGATTTATTGAAGACTAACTAATGCGAAAGCATTTGCCAAGGATGTTTTCA	0	0	0	0	0	0	0	0	0	0	0	0	0	0	0	4	16	6	30	14	9	79	N	99	AB168053.1.1758_U,AB749138.1.1674_U,JQ967311.1.1665_U,JQ967314.1.1663_U	Eukaryota	Stramenopiles	Ochrophyta	Chrysophyceae	Chrysophyceae_X	Chrysophyceae_Clade-F	*	*
243	a344c5241bc74a437140890b5c4935fa	AGCTCCAATAGCGAATACTAATTTTGTTGCAGTTAAAACGCTCGTAGTTGGATTTTTTTTCATCTCTTTATTAAAAATTTAAATAGTAAAATATATAAATAGATAAAAAAAAGAGATGAAAAAATAATAATTTCTTTTGTTTTGAAAAAAAGAAAAGAAATAATTTACTTTGAATAAATTAGAGTGTTTAAAGCAATCATCTTGAAAGAGAGAAAGGATTGAATACGAAAGCATGGGATAATAAAAAAGGATTTGAAAGAAAAGAACCAAAATTGGTGAAAAAAAAAGTATTTTTTTTTGAATAATGATAAAGAGGAACGGTTGGGGGTATTTGTATTGAATAGCTAGCGGTGAAATGCGAGGATTTGTTCAAGACAAACATCAGCGAAAGCATTTACC…	0	0	0	0	0	0	0	0	0	0	0	0	0	0	0	2	2	72	3	0	0	79	N	69.7	HQ687482.1.1898_U	Eukaryota	Amoebozoa	Lobosa	Discosea-Flabellinia	Dactylopodida	Vexilliferidae	Vexillifera	Vexillifera_fluvialis
244	e784eecc3f833742a2e6e6dac1715189	AGCTCCAATAGGATATATCAAAGTTGTTGCAGTTGAAAAGCTCGTAGTCGTATTTCTGGTGGGTTGATGTCTTTGCCAGTATGGAACGCAAGTTCTTTCTGGTAGGGGCCGCCTGCCATTTTGTGGAATCAAGTGGTCATGTCGGGGTTTACTCTCTAATATGATCGCTCCACTCCGTCACTGAGAGCAAATTGGAGTGCTCAAAGCAGGCTTTACAGCTTTGAACATTTTAGCTTGGAATGACAAAGAATGACTTTTTGTTCACTTTGTTGGTTATGAATGGGAAGTACTGATACCTAGGACCAGTTGCGGGGGTACTCGTATTGGGAAGTCAGAGGTGAAATTCTTAGATTTTTCCACGACGAACGACTGCGAAAGCATTTACCAAGGATGTTTTCA	0	0	0	0	0	0	0	0	0	0	0	0	0	0	0	50	3	25	0	0	0	78	N	96.2	AB721051.1.1697_U	Eukaryota	Stramenopiles	Sagenista	Labyrinthulomycetes	Amphifilida	Amphifilaceae	Fibrophrys	Fibrophrys_sp.
245	1f8186d575c66a1fda1369f8a231fefa	AGCTCCAATAGCGTATATTAAAGTTGCTGCAGTTAAAAAGCTCGTAGTTGGATTTCTGGCCTGAAACATTTTGTCGGCCACGGTTTCGTGTGTTAGTGCATTATGTTCTGGCCATCCTTCCAATCGCTATTTGCCTTTCTTCATTGATTGGTAAGTGGTATTGGATCTTTTACTTTGAAAAAATTAGAGTGTTTCAAGCAGGCTTTATGCTATGAATACATTAGCATGGAATAATAATTTAGGACTTCGGTTCTATTTTGTTGGTTTCTAGGACTGAAGTAATGATTGATAGGGACAGTTGGGGGTGCTAGTATTCAGCGGCCAGAGGTGAAATTCTCGGATTCGCTGAAGACTAACTTATGCGAAAGCATTCACCAAGGATGTCTTCT	0	0	0	0	0	0	0	0	0	0	0	0	13	17	0	0	0	0	46	2	0	78	N	99.5	HM536168.1.2166_U,AY496043.1.1552_U,AY965866.1.2086_U,HM536169.1.2182_U	Eukaryota	Rhizaria	Cercozoa	Filosa-Sarcomonadea	Glissomonadida	Sandonidae	Flectomonas	Flectomonas_ekelundi
246	57ecbbe98a2ac3493f56a6162fbe9a7e	AGCTCCAATAGCGTATATTTAAGTTGTTGCAGTTAAAAAGCTCGTAGTTGGATTTCGGGCGGGGCCTGCCGGTCCGCCTTTGGTGTGCACTGGCAGGGTCCGCCTTGCTGTCGGGGACGGGTTCCTGGGCTTTACTGTCTGGGACTCGGAGTCGACGTGGTTACTTTGAGTAAATTAGAGTGTTCAAAGCAGGCTTACGCTCTGAATACATTAGCATGGAATAATGGAATAGGACTCGCGTCTTATTTTGTTGGTTTGGAGATGTGAGTAATGATGAATAGGGACAGTTGGGGGCATTGGTATTCAGTAGTCAGAGGTGAAATTCTTGGATTTACTGAAGACTAACTAGTGCGAAAGCATTTGCCAAGGATGTTTTCA	0	0	0	0	0	0	0	0	0	3	0	63	10	0	1	0	0	0	0	0	0	77	N	92.9	AB109544.1.2656_G,AB109544.1.2656_R,AB488585.1.1644_U,AF357147.1.2223_R,AF357147.1.2223_G,AY220082.1.2234_G,AB488584.1.1663_U,AY195975.1.1796_U,AY543052.1.1796_U,X89012.1.2653_R,X89012.1.2653_G,FN298930.1.1779_U,AY220082.1.2234_R,AF357148.1.1034_U,FN298929.1.1779_U,AY543051.1.1796_U,AH012393.1.1034_U,AH012392.1.2223_U	Eukaryota	Archaeplastida	Chlorophyta	Trebouxiophyceae	Trebouxiophyceae_X	Trebouxiophyceae_XX	Choricystis	*
247	ce2de00d274560e56b496776dbc46531	AGCTCCAATAGCGTATATTAAAGTTGTTGCAGTTAAAACGCTCGTAGTTGAATTTTGCGTAGTGGTCGACGGGTTTACCTGGGGGCCACTTTGCCTTGGGAGCGGGGGAGACCCCGCCTCCCGTGTTACTGTGAAGAAATTAGAGTGTTTAAAGCAGGCATTTGCTTGAATAGGTCAGCATGGAATAACGATTACTGATCGTTGGTCGCAATCAACCGATTGATAGGGACAGGCGGGGGCATTGGTATTCAGTAGTCAGAGGTGAAATTCTTGGATTTACTGAAGACTAACTAGTGCGAAAGCATTTGCCAAGGATGTTTTCA	0	0	0	0	0	0	0	0	0	7	0	70	0	0	0	0	0	0	0	0	0	77	N	74.4	AB468674.1.1287_U	Eukaryota	Obazoa	Fungi	Cryptomycota	Cryptomycotina	Cryptomycotina_X	Cryptomycotina_XX	Cryptomycotina_XX_sp.
248	cd0d52d4a993085ae306e4cfadf75c0b	AGCTCCAATAGCGTATACTAAAGTTGTTGCAGTTAAAAAGCTCGTAGTTGAATTTCTGATTATGAAAATAAGTCCATTCTTTATTGAATGTGTACTATTATTTTATATAATCATCCTTGAAAAGATTATTATGGATATTAATTTATCTATTATAAGATTTTCATCATTTACTGTGAGCAAAATAGAGTGTTCAAAGCAGGCTTAGGCCGTTGAATACATTAGCATGGAATAATAAGATAGGACCTTGATCTATTTTGTTGGTTTATTTATCAAGGTAATGATTAATAGGGACAGTTGGGGGCATTAGTATTTAATTGTCAGAGGTGAAATTCTTGGATTTATGAAAGACTAACTTCTGCGAAAGCATCTGCCAAGGATGTTTTCA	0	0	0	0	0	0	0	0	0	0	0	0	0	0	0	8	23	0	12	18	15	76	N	97.7	AB168053.1.1758_U,AB749138.1.1674_U,JQ967311.1.1665_U,JQ967314.1.1663_U	Eukaryota	Stramenopiles	Ochrophyta	Chrysophyceae	Chrysophyceae_X	Chrysophyceae_Clade-F	*	*
249	d01fe4897c2baafbd3dee166f73994d0	AGCTCCAATAGCGTATACTAAAGTTGTTGCAGTTAAAAAGCTCGTAGTTGAATTTCTGATTATGAAAATAAGTCCATTCTTTATTGAATGTGTACTATTATTTTATATAATCATCCTTGAAAAGATTATTATGGATATTAATTTATCTATTATAAGATTTTCATCATTTACTGTGAGCAAAATAGAGTGTTCAAAGCAGGCTTAGGCCGTTGAATACATTAGCATGGAATAATAAGATAGGACCTTGATCTATTTTGTTGGTTTATTTATCAAGGTAATGATTAATAGGGATAGTTGGGGGTATTCGTATTCAATTGTCAGAGGTGAAATTCTTGGATTTATTAAAGACTAACGTATGCGAAAGCATTTGCCAAGGATGTTTTCA	0	0	0	0	0	0	0	0	0	0	0	0	0	0	0	3	5	0	19	19	30	76	N	98.2	AB168053.1.1758_U,AB749138.1.1674_U,JQ967311.1.1665_U,JQ967314.1.1663_U	Eukaryota	Stramenopiles	Ochrophyta	Chrysophyceae	Chrysophyceae_X	Chrysophyceae_Clade-F	*	*
250	f97a2baeaa82baea00cdec78c1c08e5e	AGCTCCAATAGCGTATACTAAAGTTGTTGCAGTTAAAAAGCTCGTAGTTGAATTTCTGGTTTCGTTAGCCACGGCCAGCTCCAGAGTGGGTTTGTGCTTGTGTGCCGAAGCCATCCTCGAGGAGAGTTTGTGTGTGATTCAGTTCATGTGCAAGCGCTACTCGTCGTTTACTGTGAGCAAAATAGAGTGTTCAAAGCAGGCTTACGCCGTTGAATACATTAGCATGGAATAATAAGATAGGACCTTGGTTTTATTTTGTTGGTTTAGTACTCCAAGGTAATGATTAATAGGGACAGTTGGGGGTATTCGTATTCAATTGTCAGAGGTGAAATTCTTGGATTTATGGAAGACGAACTACTGCGAAAGCATTTACCAAGGATGTTTTCA	0	0	0	0	0	0	0	0	0	0	0	0	0	0	0	0	17	0	10	28	21	76	N	90.7	EF032799.1.1739_U,AY082987.1.1778_U	Eukaryota	Stramenopiles	Ochrophyta	Chrysophyceae	Chrysophyceae_X	Chrysophyceae_Clade-C	Chrysophyceae_Clade-C_X	Chrysophyceae_Clade-C_X_sp.
251	008ff5150450997fe424e2a7e3eb12e8	AGCTCCAATAGCGTATACTAAAGTTGTTGCAGTTAAAAAGCTCGTAGTTGAATTTCTGACTTTGAGGCGCGACCGACCCCGTGTGGGTCTGTGTCTGTGAATCGAGGTCATCCTCGGGGAATGCGTATCTGTCATTAAGTTGATGGGTACGAGTACCCCGTCATTTACTGTGAGCAAAATAGAGTGTTCAAAGCAGGCTTACGCCATTGAATACATTAGCATGGAATAATAAGATAGGACCTTGGTCTATTTTGTTGGTTAGTACTCCAAGGTAATGATTAATAGGGACAGTTGGGGGTATTCGTATTCAATTGTCAGAGGTGAAATTCTTGGATTTATTAAAGACTAACTTATGCGAAAGCATTTGCCAAGGATGTTTTCA	0	0	0	0	0	0	0	0	0	0	0	0	0	0	0	0	1	0	21	37	17	76	N	97.9	GU290079.1.1786_U	Eukaryota	Stramenopiles	Ochrophyta	Chrysophyceae	Chrysophyceae_X	Chrysophyceae_Clade-C	Chrysophyceae_Clade-C_X	Chrysophyceae_Clade-C_X_sp.
252	ec68247654143775e0f5f2b45b14a03f	AGCTCCAAGAGTGTATATTAAAGTTGTTGCGGTTAAAAAGCTCGTAGTTGGACTTGGGGTTTGTGTACAACGGTTCTCGGGGGTTCGCCTTCGGGGTCAAAGCCGCGTGCACTTACTTATCATGGGGCGTTAAGGGGGGCGGCAGGCTTCGGTCTGTTGTCTTCTGTTTCAGTGGGTTTACTTTGAAAAAATTAGGGTGTTCAAAGCAGGCGAAATCGTCTTGAATACATTAGCATGGGATAATAAAATACGACCTTTGGTCTATTCTTTATTGGTTTCTGGGGCCAGGGTAATGATTGACAGGGACAGTTGGGGCGGCTTGTATCCAGTGGTTAGAGGTGAAATTCTATGACCCGCTGGGGACAAACAAATGCGAAGGCATTCCGCAAGGATGTTTTCA	0	0	0	0	0	0	0	0	0	0	0	0	0	0	0	25	23	5	23	0	0	76	N	85.8	HQ687486.1.1894_U	Eukaryota	Amoebozoa	Lobosa	Tubulinea	Euamoebida	Hartmannellidae	Hartmannellidae_X	Hartmannellidae_X_sp.
253	b74dbfd75af494b96741885376ddc384	AGCTCCAATAGCGTATATTAAAGTTGTTGCAGTTAAAACGCTCGTAGTTGAATTTTGCGTAGTGGTCGACGGGTTTACCTGGCGGCGACTTTGCGTTGGGAGCGGGGGAGACCCCGCCTCCCGTGTTACTGTGAAGAAATTAGAGTGTTTAAAGCAGGCATTTGCTTGAATAGGTCAGCATGGAATAACGATTACTGATCGTTGGTCGCAATCAACCGATTGATAGGGACAGGCGGGGGCATTGGTATTTGGCAGTCAGAGGTGAAATTCTTGGATTTACTGAAGACTAACTAGTGCGAAAGCATTTGCCAAGGATGTTTTCA	0	0	0	0	0	0	0	0	0	7	0	68	1	0	0	0	0	0	0	0	0	76	N	73.7	JN054687.1.1478_U	Eukaryota	Obazoa	Fungi	Cryptomycota	Cryptomycotina	Cryptomycotina_X	Cryptomycotina_XX	Cryptomycotina_XX_sp.
254	96655e53f7195cec8159858f27a32442	AGCTCCAATAGCGTATATTAAAGTTGTTGCAGTTAAAACGCTCGTAGTCTGATGTAATGGGGACTGGAGTGGGGAGCAGCGATGCTCTTTGCTTTGGTCTCCATCAGGGGGACAGCAATGTCCCAGTTTACTTTGAGGAAATTAGAGTGTTCAAAGCAGGCGATTGCTTGAATACTGCAGCATGGAATAATGGAATAGGACTCGCGTCTTATTTTGTTGGTTTGGAGATGTGAGTAATGATGAATAGGGACAGTTGGGGGCATTGGTATTCAGTAGTCAGAGGTGAAATTCTTGGATTTACTGAAGACTAACTAGTGCGAAAGCATTCCACAAGGATGTTTTCA	0	0	0	0	0	0	0	0	0	4	17	46	4	3	2	0	0	0	0	0	0	76	N	98.3	JN054670.1.1469_U	Eukaryota	Obazoa	Fungi	Chytridiomycota	Chytridiomycotina	Chytridiomycetes	Chytridiomycetes_X	Chytridiomycetes_X_sp.
255	c9ea6510db53af976501f93cbe23b7fe	AGCTCCAATAGCGTATATTAATGTTGCTGCAGTTAAAAAGCTCGTAGTTGGATTTCTGACTTGGCGCACCTGGCCCGCCACGGTTTCGTGTGTGAGTGCCGGGATGCGCCTGTCACTTTTCTGGTAAACCATTGTGCTCTTCATTGAGTGTGATGGGTAGTCAGATATTTTACTTTGAAAAAATTAGAGTGTTTAAAGCAGGCGTTTGCTATGAATACATTAGCATGGAATAATAAGTTAGGACTTCGGTTCTATTTTGTTGGTTTCTAGGACTGAAGTAATGATTGATAGGGATAGTTGGGGGTGCTAGTATTCAGCGGCCAGAGGTGAAATTCTCGGATTCGCTGAAGACTAACTTATGCGAAAGCATTCACCAAGGATGTCTTCT	0	0	0	0	0	0	0	0	0	0	4	2	0	0	0	0	0	30	39	0	0	75	N	99.5	KF207866.1.1706_U,KF207867.1.1648_U,KF207868.1.1668_U,KF207869.1.1743_U,KF207870.1.1699_U,KF207871.1.1684_U	Eukaryota	Rhizaria	Cercozoa	Filosa-Sarcomonadea	Glissomonadida	Allapsidae	Viridiraptor	Viridiraptor_invadens
256	d4a66779e07bf61a29b6bee4880a8fc5	AGCTCCAATAGCGTATATTAAAGTTGTTGCAGTTAAAACGCTCGTAGTCTGATGTAATGGGGACTGGAGTGGGGAGCAGCGATGCTCTTTGCTTTGGTCTCCATCAGGGGGACAGCAATGTCCCAGTTTACTTTGAGGAAATTAGAGTGTTCAAAGCAGGCGATTGCTTGAATACTGCAGCATGGAATAATGGAATAGGACTCGCGTCTTATTTTGTTGGTTTGGAGATGTGAGTAATGATGAATAGGGACAGTTGGGGGCATTGGTATTCAGTAGTCAGAGGTGAAATTCATGGATTCGCTGAAGACTAACTTATGCGAAAGCATTCACCAAGGATGTCTTCT	0	0	0	0	0	0	0	0	0	1	0	3	56	14	0	0	0	1	0	0	0	75	N	96.5	JN054670.1.1469_U	Eukaryota	Obazoa	Fungi	Chytridiomycota	Chytridiomycotina	Chytridiomycetes	Chytridiomycetes_X	Chytridiomycetes_X_sp.
257	19e9d24ff0021a1000431eee8a03d92e	AGCTCCAATAGCGTATACTAAAGTTGTTGCAGTTAAAAAGCTCGTAGTTGAATTTCTGATTATGAAAATAAGTCCATTCTTTATTGAATGTGTACTATTATTTTATATAATCATCCTTGAAAAGATTATTATGGATATTAATTTATCTATTATAAGATTTTCATCATTTACTGTGAGCAAAATAGAGTGTTCAAAGCAGGCGATTTTGCCTTGAATACATTAGCATGGGATAATGGAATAGGACATTGGTTCTATTTTGATGGTTTACGGACCGATGTAATGATTAATAGGGACAGTTGGGGACATTCATATTCCATGGCTAGAGGTGAAATTCTTGGATTCATGGAAGATGAACTACTGCGAAAGCATTTGTCAAAGATGTTTTCA	0	0	0	0	0	0	0	0	0	0	0	0	0	0	0	17	41	0	5	7	4	74	N	91.2	AB168053.1.1758_U,AB749138.1.1674_U,JQ967311.1.1665_U,JQ967314.1.1663_U	Eukaryota	Stramenopiles	Ochrophyta	Chrysophyceae	Chrysophyceae_X	Chrysophyceae_Clade-F	*	*
258	c73ab38e22e1843c0ba1e2c42507588d	AGCTCCAATAGCGTATATTAAAGTTGTTGCAGTTAAAAAGCTCGTAGTTGAATTTTGGGCCTGGTCGAGTGGTCTGTTCGCAAGAACAGTACTGCATCTGGCCGGGTCTTTCCTTCTGGGGAACCAGCGTGCTATTAACTTAGTGCGTTGGGGATCCAGGACTTTTACTTTGAAAAAATTAGAGTGTTTAAAGCAGGCATACGCTTGAATACATTAGCATGGAATAATAGAATAGGACTTTGGTTCTATTTTGTTGGTTTCTAGGACCGAAGTAATGATTAATAGGGATAGTTGGGGGTATTCGTATTCAATTGTCAGAGGTGAAATTCTTGGATTTATGGAAGACGAACTACTGCGAAAGCATTTACCAAGGATGTTTTCA	0	0	0	0	0	0	0	0	0	0	0	0	0	0	0	20	47	6	1	0	0	74	N	94	AY635829.1.1724_U,AF164251.1.1046_U,AF164249.1.1086_U,AH009027.1.1086_U,AH009028.1.1046_U	Eukaryota	Obazoa	Fungi	Chytridiomycota	Chytridiomycotina	Chytridiomycetes	Rhizophlyctis	Rhizophlyctis_rosea
259	bac4b591f6e6bf0de16b9c2cc0f736e1	AGCTCCAATAGCGTATATTTAAGTTGTTGCAGTTAAAAAGCTCGTAGTTGGATTTCGGGCGGGGCCTGCCGGTCCGCCTTTGGTGTGCACTGGCAGGGTCCGCCTTGCTGTCGGGGACGGGTTCCTGGGCTTTACTGTCTGGGACTCGGAGTCGACGTGGTTACTTTGAGTAAATTAGAGTGTTCAAAGCAGGCTTACGCTCTGAATACATTAGCATGGAATAACGCGATAGGACTCTGGCCTATCTTGTTGGTCTGTGGGACCGGAGTAATGATTAAGAGGGACAGTCGGGGGCATTGGTATTCAGTAGTCAGAGGTGAAATTCTTGGATTTACTGAAGACTAACTAGTGCGAAAGCATTTGCCAAGGATGTTTTCA	0	0	0	0	0	0	0	0	0	10	0	37	18	7	0	1	0	0	0	0	1	74	N	97.4	AB109544.1.2656_G,AB109544.1.2656_R,AB488585.1.1644_U,AF357147.1.2223_R,AF357147.1.2223_G,AY220082.1.2234_G,AB488584.1.1663_U,AY195975.1.1796_U,AY543052.1.1796_U,X89012.1.2653_R,X89012.1.2653_G,FN298930.1.1779_U,AY220082.1.2234_R,AF357148.1.1034_U,FN298929.1.1779_U,AY543051.1.1796_U,AH012393.1.1034_U,AH012392.1.2223_U	Eukaryota	Archaeplastida	Chlorophyta	Trebouxiophyceae	Trebouxiophyceae_X	Trebouxiophyceae_XX	Choricystis	*
260	3492232b05467bd2fd6ca5caf4f0f993	AGCTCCAATAGCGTATATTAAAGTTGTTGCAGTTAAAAAGCTCGTAGTTGGATTTCTGGCGTGGTGCCTCTCGTCCGCCGGCATTAGCCGTGTGAGTACGGGCGTGTGCCTGCCATCCTTCCGGGGAGCGTGTCTGCCCTTTACTGGGTCGGGCGCGCGGCCTGGATCGTTTACTTTGAAAAAATTAGAGTGTTTAAAGCAGGCGATTGCCTCTGAATACATTAGCATGGAATAATAAAATAGGACTTTGGTTCTATTTTGTTGGTTTCTAGAACTGAAGTAATGATTGATAGGGACAGTTGGGGGTGCTAGTATTCGACGGCCAGAGGTGAAATTCTTGGATTCGTTGAAGACTAACTAATGCGAAAGCATTCACCAAGGATGTCTTCT	0	0	0	0	0	0	0	0	0	0	0	0	0	0	0	0	0	3	21	41	9	74	N	95.9	EF455769.1.1760_U	Eukaryota	Rhizaria	Cercozoa	Filosa-Granofilosea	Cryptofilida	Mesofilidae	Mesofila	Mesofila_sp.
261	3f88f35c8deb28eb5859f1348d3dd045	AGCTCCAAGAGTGTATATTAAAGTTGTTGCGGTTAAAAAGCTCGTAGTTGGACTTTGGGTAGGAGCGTGTCGGTGCCTGATGGTTCTGCCGTCAGGGTTAACGCCGATCGTTTCCGTCCCTGTTCTCGGAACGTTTACGGTGTCAGCAATGGGATCGGTTTCGTAGGGTTTACTTTGAATAAATTAGGGTGTTCAAAGCAGGCGCAACTCGCCTTGAATACATTAGCATGGGATAATGAAAGATGACCTTTGGTCTATACTTTATTGGTTTCTAAGGCCAAGGTAATGATTAATAGGGACAGTCGGGGTCGCTTGTATTCAGTGGTCAGAGGTGAAATTCTAGGACCCACTGAGGACAAACAAATGCGAAGGCATTCGACAAGGATGTTTTCA	0	0	0	0	0	0	0	0	0	0	0	0	0	0	0	0	74	0	0	0	0	74	N	86.3	GU938869.1.1827_U	Eukaryota	Amoebozoa	Lobosa	Tubulinea	Euamoebida	Hartmannellidae	Copromyxa	Copromyxa_protea
262	e868d4f1452d7975a5fadd711c7419ed	AGCTCCAATAGCGTATATTAAAGTTGCTGCAGTTAAAAAGCTCGTAGTTGGATTTCTGGTTTGGTGCGCCTAGCCCGCCACGGTTTCGTGTGTGAGTGTTGGGACGTTCCTGCCATCCTTCTAGTTCCTTGTCTTGCCCCTCACGGGGTGGAGGCAGTGGGCTAGATCTTTTACTTTGAAAAAATTAGAGTGTTTCAAGCAGGCATTTGTCGCTATGAATACATTAGCATGGAATAATCATGTAGGACTTCGGTCTTATTTTGTTGGTGTTTCTAAGGCTGAAGTAATGATTGATAGGGATAGTTGGGGGTGCTAGTATTCAGTGGCCAGAGGTGAAATTCTCGGATTCACTGAAGACTAACTTATGCGAAAGCATTCACCAAGGATGTCTTCT	0	0	0	0	0	0	0	0	0	0	0	0	0	0	36	0	29	8	0	0	0	73	N	99.5	AF411276.1.1857_U	Eukaryota	Rhizaria	Cercozoa	Filosa-Sarcomonadea	Glissomonadida	Bodomorphidae	Bodomorpha	Bodomorpha_minima
263	aee55c77425404a78966f35d933586a6	AGCTCCAATAGCGTATACTAAAGTTGTTGCAGTTAAAAAGCTCGTAGTTGAATTTCTGATTATGAAAATAAGTCCATTCTTTATTGAATGTGTACTATTATTTTATATAATCATCCTTGAAAAGATTATTATGGATATTAATTTATCTATTATAAGATTTTCATCATTTACTGTGAGCAAAATAGAGTGTTCAAAGCAGGCTTAGGCCGTTGAATACATTAGCATGGAATAATAAGATAGGACCTTGATCTATTTTGTTGGTTTATTTATCAAGGTAATGATTAATAGGGACAGTTGGGGACATTCATATTCCATGGCTAGAGGTGAAATTCTTGGATTCATGGAAGATGAACTACTGCGAAAGCATTTGTCAAAGATGTTTTCA	0	0	0	0	0	0	0	0	0	0	0	0	0	0	0	22	22	0	13	6	9	72	N	96.6	AB168053.1.1758_U,AB749138.1.1674_U,JQ967311.1.1665_U,JQ967314.1.1663_U	Eukaryota	Stramenopiles	Ochrophyta	Chrysophyceae	Chrysophyceae_X	Chrysophyceae_Clade-F	*	*
264	33e0859a4bfc544f6cd0feb3e8e068e3	AGCTCCAAGAGTGTATATTAAAGTTGTTGCGGTTAAAAAGCTCGTAGTTGGACTTGGGGTTTGTGTACAACGGTTCCTGGGGGTTCGCTCCTGGGGTTAAGGCCGCGTGCACTCATCTATCATGGGGCGTTAAGGGGGGGGGTCGGCTTCGGTCGGTTCTCTTCTGTTTCAGTGGGTTTACTTTGAAAAAATTAGGGTGTTCAAAGCAGGCGAAATCGTCTTGAATACATTAGCATGGGATAATAAAATACGACCTTTGGTCTATTCTTTATTGGTTTCTGGGGCCAGGGTAATGATTGACAGGGATAGTTGGGGTCGCTTGTATCCAGTGGTTAGAGGTGAAATTCTATGACCCATTGGGGACAAACAAATGCGAAGGCATTCGACAAGGATGTTTTCA	0	0	0	0	0	0	0	0	0	0	0	0	0	0	0	13	36	3	18	1	0	71	N	88.2	HQ687486.1.1894_U	Eukaryota	Amoebozoa	Lobosa	Tubulinea	Euamoebida	Hartmannellidae	Hartmannellidae_X	Hartmannellidae_X_sp.
265	7eb86c3753fc05472c21b2bb0dc10715	AGCTCCAATAGCGTATATTAAAGTTGTTGCAGTTAAAAAGCTCGTAGTTGAATTTCGGAGGAGAGTTCCTGGTCTAGGTTCGCCTTGTACTGGGAGGCTCGAATCTTTTTTCTGGGGAAGCGGGGTGTCCTTCACTGGGCGCCTCGGGGAACCAGGACGATTACCTTGAGAAAAATAGAGTGTTCAAAGCAGGCTTTTGCTTGAATACGTTAGCATGGAATAATAAAATAGGACTTTGGTTCTATTTTGTTGGTTTTAAGGACCAATGTCATGATGAATAGGGACAGTTGGGGGCATTCGTATTCCGAAGCTAGAGGTGAAATTCTTGGATTTTCGGAAGACGAACTACTGCGAAAGCATTTGCCAAGGATGTTTTCA	0	0	0	0	0	0	0	0	0	0	0	0	0	2	0	12	30	8	9	4	5	70	N	100	EU910606.1.1392_U	Eukaryota	Obazoa	Fungi	Cryptomycota	Cryptomycotina	Cryptomycotina_X	Cryptomycotina_XX	Cryptomycotina_XX_sp.
266	eb7eddb705d9656491379c557e2ed28d	AGCTCCAATAGCGTATACTAAAGTTGTTGCAGTTAAAAAGCTCGTAGTTGAATTTCTGACTTTGAGGCGCGACCGACCCCGTGTGGGTCTGTGTCTGCGAATCGAGGTCATCCTCGAGGAATGCGTATCTGTCATTAAGTTGATGGGTACGAGTACCTCGTCATTTACTGTGAGCAAAATAGAGTGTTCAAAGCAGGCTTACGCCGTTGAATACATTAGCATGGAATAATAAGATAGGACCTTGGTCTATTTTGTTGGTTAGTACTCCAAGGTAATGATTAATAGGGACAGTTGGGGGTATTCGTATTCAATTGTCAGAGGTGAAATTCTTGGATTTATTGAAGACTAACTAATGCGAAAGCATTTGCCAAGGATGTTTTCA	0	0	0	0	0	0	0	0	0	0	0	0	0	0	0	7	13	50	0	0	0	70	N	98.2	AB520726.1.1662_U,AB749132.1.1662_U,AB749129.1.1662_U,AY651075.1.1697_U,AB520736.1.1662_U,AB749066.1.1662_U,AB520725.1.1662_U,AB520730.1.1662_U,DQ388538.1.1642_U,AB749123.1.1662_U,AY651073.1.1697_U,AY919824.1.1718_U,JN705528.1.1384_U,AY651074.1.1697_U,AB749067.1.1662_U,AB520734.1.1662_U,AB455149.1.1664_U,AY651076.1.1697_U,AB520717.1.1662_U,AB749125.1.1662_U,AB749058.1.1662_U,AB749124.1.1662_U,AB7…	Eukaryota	Stramenopiles	Ochrophyta	Chrysophyceae	Chrysophyceae_X	Chrysophyceae_Clade-C	Poteriospumella	Poteriospumella_lacustris
267	2e80ab51e371174f56f4395e2b9d164c	AGCTCCAATAGCGTATATTAAAGTTGTTGCAGTTAAAAAGCTCGTAGTTGAAATTCTGCAAGTGACAACTGGTCTTCTTATTAAGATTGTACTTTGTTTTCACTGGCATAAGTCCGACTTACTTATTAGGCAACTATTAAGTATTCGGTACTGTTACTTTGAGAAAATTAGAGTGTTTCAAGCAGGCATAACGCCTTGAATACTCCAGCATGGAATAACAAGTAAGGACTTAAGTTCTTCTTGTTGGTTTAAGAACTTGAGTAATGATTAAGAGGAACAGTTGGGGGCATTTGTATTTGGTAGTCAGAGGTGAAATTCTTAGATTTACTAAAGACAAACTACTGCGAAAGCATCTGCCAAGGATGTTTTCA	0	0	0	0	0	0	0	0	0	0	0	0	0	0	0	0	0	0	70	0	0	70	N	86.6	EF024673.1.1760_U,EF024471.1.1761_U,EF024116.1.1762_U,EF024809.1.1762_U,EF024930.1.1762_U,EF024769.1.1703_U,EF024388.1.1761_U,EF024347.1.1762_U,EF024963.1.1761_U,EF024102.1.1803_U,EF024338.1.1850_U,EF024926.1.1762_U,EF024584.1.1762_U,EF024130.1.1762_U,EF024808.1.1773_U,EF024816.1.1773_U,EF024820.1.1773_U,EF024828.1.1773_U,EF024908.1.1773_U,EF024916.1.1773_U,EF024923.1.1773_U,EF024936.1.1773_U	Eukaryota	Alveolata	Apicomplexa	Gregarinomorphea	Neogregarinorida	Actinocephalidae	Monocystis	Monocystis_sp.
268	ec8a8ebcec12dcdbcda72512839bbb73	AGCTCCAATAGCGTATATTAAAGTTGTTGCAGTTAAAAAGCTCGTAGTTGGATTTGTGGTTGAGTTGTCCGGTCCGGCACATTGTGCGGGTACTTGGACGGCTTGGCCATCCTTGGGTGGAATCTGTGTGGCATTAAGTTGTCGTGCAGGGGATGCCCATCTTTTACTGTGAAAAAATTAGAGTGTTCAAAGCAGGCTTATGCCGTTGAATATATTAGCATGGAATAATGAGATAGGACCTTGGTACTATTTTGTTGGTTTGCGCACCGAGGTAATGATTAATAGGGACAGTTGGGGGTATTCGTATTCCATTGTCAGAGGTGAAATTCTTGGATTTTTGGAAGACGAACTACTGCGAAAGCATTTACCAAGGATGTTTTCA	0	0	0	0	0	0	0	0	0	0	0	0	0	0	0	0	1	0	0	28	40	69	N	100	HQ912588.1.1744_U	Eukaryota	Stramenopiles	Ochrophyta	Bacillariophyta	Bacillariophyta_X	Araphid-pennate	Fragilaria	Fragilaria_famelica
269	e6c597544b8fd38082de56ed2d8556dd	AGCTCCAATAGCGTATATTAAAGTTGTTGCAGTTAAAACGCTCGTAGTTGAATGTTGTCTTGTTTGAGTCAGGTTTACCTGGTTTGAACTAGGCGTTGGGAGTGGGGGAGACCCCGCCTCCCGTGTTACTGTGAAGAAATTAGAGTGTTCAAAGCAGGCGATTGCTTGAATACTGCAGCATGGAATAATGGAATAGGACTCGCGTCTTATTTTGTTGGTTTGGAGATGTGAGTAATGATGAATAGGGACAGTTGGGGGCATTGGTATTCAGTAGTCAGAGGTGAAATTCTTGGATTTACTGAAGACTAACTAGTGCGAAAGCATTTGCCAAGGATGTTTTCA	0	0	0	0	0	0	0	0	0	4	2	61	2	0	0	0	0	0	0	0	0	69	N	86.2	AY642711.1.1264_U	Eukaryota	Obazoa	Fungi	Cryptomycota	Cryptomycotina	Cryptomycotina_X	Cryptomycotina_XX	Cryptomycotina_XX_sp.
270	51955e792c20a26e21b82755efb4d48e	AGCTCCAATAGCGTATATTAAAGTTGTTGCAGTTAAAAAGCTCGTAGTTGGACTTTAGGCAAGGCGGCCTGGTCACCCTCTGGGTGTACTGGGATCGCTGCGCCTCACCTTCGGGGAGCCAGTCGTGCGCAAGTGCGCTGGGGAACCGAGCCTTACCTTGAGGAAATTAGAGTGTTTAAAGCAGGCTTATGCTTGAATACGTTAGCATGGAATAACATGATAGGACTTTGGTTCTATTTTGTTGGTTTGAGGACCAAAGTAATGATTAATAGGGACAGTTGGGGGCATTAGTATTCAATAGTCAGAGGTGAAATTCTTGGATTTATGAAAGACTAACTTCTGCGAAAGCATTTGCCAAGGATGTTTTCA	0	0	0	0	0	0	0	0	0	0	0	0	0	0	0	4	15	39	8	3	0	69	N	97.3	FJ490225.1.976_U	Eukaryota	Obazoa	Fungi	Cryptomycota	Cryptomycotina	Cryptomycotina_X	Cryptomycotina_XX	Cryptomycotina_XX_sp.
271	b4f2624166772d2a4eea28bd8d8f698d	AGCTCCAATAGCGTATATTAAAGTTGTTGCGGTTAAAAAGCTCGTAGTTGGATTTCTGCCAAGGATGACCGACCCACCTTCGGGTGCGTGTCAGTGTTGACCAAGGCATTTTCCTTTCTCTATCTGCTTAATTGTGGATGTGGGATCGGACTTTTACTTTGAGGAAATTAGAGTGTTTCAAGCAGGCATACGCCTTGAATACATTAGCATGGAATAATAATATAGGACTTCGGTTCTATTTTGTTGGTTTCTAGAACTGAAGTAATGATTAATAGGGACAGTCGGGGGCATTCGTACTCAACAGTCAGAGGTGAAATTCTTGGATTTGTTGGAGACGAACTACTGCGAAAGCATTTGCCAAGGATGTTTTCA	2	24	15	9	5	3	1	0	10	0	0	0	0	0	0	0	0	0	0	0	0	69	N	91.4	EF196787.1.964_U	Eukaryota	Alveolata	Perkinsea	Perkinsida	Perkinsida_X	Perkinsida_XX	Perkinsida_XXX	Perkinsida_XXX_sp.
272	17cdca37fd58cc1eb3110aa6f061af71	AGCTCCAATAGCGTATATTAAAGTTGCTGCAGTTAAAAAGCTCGTAGTTGGATTTCAAGCATAGTATACCTGGCCCGCTGTCGTAAGACATGTGTGTGCTGGGCTATATTTGCTTTCCTTCTAGTGGACTATAGCTGCCCTTTACTGGGTTGGTTGTAGTTTTCTGCTAGATCTTTTACTTTGAACAAATTAGAGTGTTTCAAGCAGGCGTTTGCTATGAATACATTAGCATGGAATAATAATTTAGGACTTTGGTTCTATTTTGTTGGTTTCTAGGACCGAAGTAATGATTAATAGGGACAGTTGGGGGCATTAGTATTTAATTGTCAGAGGTGAAATTCTTGGATTTATGAAAGACTAACTTCTGCGAAAGCATTTGCCAAGGATGTTTTCA	0	0	0	0	0	0	0	0	0	0	0	0	0	0	0	18	49	1	0	0	0	68	N	84.3	EU709266.1.1570_U	Eukaryota	Rhizaria	Cercozoa	Filosa-Sarcomonadea	Glissomonadida	Allapsidae	Allapsidae_X	Allapsidae_X_sp.
273	e645f583d7896e3e82607c711c381218	AGCTCCAATAGCGTATACTAAAGTTGTTGCAGTTAAAAAGCTCGTAGTTGAATTTCTGATTATGAAAATAAGTCCATTCTTTATTGAATGTGTACTATTATTTTATATAATCATCCTTGAAAAGATTATTATGGATATTAATTTATCTATTATAAGATTTTCATCATTTACTGTGAGCAAAATAGAGTGTTCAAAGCAGGCTTAGGCCGTTGAATACATTAGCATGGAATAATAAGATAGGACCTTGATCTATTTTGTTGGTTTATTTATCAAGGTAATGATTAATAGGGATAGTTGGGGGTATTCGTATTCAATTGTCAGAGGTGAAATTCTTGGATTCATGGAAGATGAACTACTGCGAAAGCATTTGTCAAAGATGTTTTCA	0	0	0	0	0	0	0	0	0	0	0	0	0	0	0	20	28	0	9	4	6	67	N	98.7	AB168053.1.1758_U,AB749138.1.1674_U,JQ967311.1.1665_U,JQ967314.1.1663_U	Eukaryota	Stramenopiles	Ochrophyta	Chrysophyceae	Chrysophyceae_X	Chrysophyceae_Clade-F	*	*
274	6eccce550864f5e07611eea1bfef8d80	AGCTCCACTAGCGTATATTAAAGTTGTTGCAGTTAAAAAGCTCGTAGTTGAACTTCTGATTGTTGTTAGCGTCGGTATTTATATCGCGTTAGTGGCAGTCATCCGTCTGCAAACTTTTACATCCTTAACTGGTTTGTCTAAGGGAGCAGGCATTTTACTTTGAAAAAATTAGAGTGTTTAAGGCAGGCGCAAGCCTGAATACATTAGCATGGAATAATGGAATAGGACGCTTGTCCATTTGATTGGTTATTGGACTCGCGTAATGATTAATAGGGACAGTTGGGGGCATTAGTATTTAATTGTCAGAGGTGAAATTCTTGGATTTATGAAAGACTAACTTCTGCGAAAGCATCTGCCAAGGATGTTTTCA	0	0	0	0	0	0	0	0	0	0	0	0	0	0	0	0	0	1	11	37	18	67	N	99.2	DQ442846.1.897_U,DQ442854.1.904_U,DQ442862.1.904_U,DQ442863.1.846_U,DQ442838.1.877_U,DQ442852.1.907_U,DQ442849.1.883_U,DQ442847.1.896_U	Eukaryota	Alveolata	Ciliophora	Oligohymenophorea	Scuticociliatia_2	Scuticociliatia_2_X	Cyclidium_3	Cyclidium_glaucoma
275	b4096a12d5528ddac9da3e3324f1af19	AGCTCCAATAGCGTATATTAAAGTTGTTGCAGTTAAAAAGCTCGTAGTTGAATTTTGGGCCTGGTCGAGTGGTCTGTTCGCAAGAACAGTACTGCATCTGGCCGGGTCTTTCCTTCTGGGGAACCAGCGTGCTATTAACTTAGTGCGTTGGGGATCCAGGACTTTTACTTTGAAAAAATTAGAGTGTTTAAAGCAGGCATACGCTTGAATACATTAGCATGGAATAATAGAATAGGACTTTGGTTCTATTTTGTTGGTTTCTAGGACCGAAGTAATGATTAATAGGGACAGTTGGGGGCATTAGTATTTAATTGTCAGAGGTGAAATTCTTGGATTTATGAAAGACTAACTTCTGCGAAAGCATTTGTCAAAGATGTTTTCA	0	0	0	0	0	0	0	0	0	0	0	0	0	0	0	15	34	18	0	0	0	67	N	95	AY635829.1.1724_U,AF164251.1.1046_U,AF164249.1.1086_U,AH009027.1.1086_U,AH009028.1.1046_U	Eukaryota	Obazoa	Fungi	Chytridiomycota	Chytridiomycotina	Chytridiomycetes	Rhizophlyctis	Rhizophlyctis_rosea
276	48dde25e7aae031d97f0889c37bed7c9	AGCTCCAATAGCGTATATTAAAGTTGTTGCAGTTAAAAAGCTCGTAGTTGGACCTTAGGCAAGGCGGCCTGGTCACCCTCTGGGTGTACTGGGATCGCTGCGCCTCACCTTCGGGGAGCTAGTCGTGCTTCGGTGCGCTAGGGAACCGAGCCTTACCTTGAGGAAATTAGAGTGTTTAAAGCAGGCTTATGCTTGAATACGTTTGCATGGAATAACATGATAGGACTTTGGTTCTATTTTGTTGGTTTGAGGACCAAAGTAATGATTAATAGGGACAGTTGGGGGCATTAGTATTCAATAGTCAGAGGTGAAATTCTTGGATTTATGGAAGACGAACTACTGCGAAAGCATTTACCAAGGATGTTTTCA	0	0	0	0	0	0	0	0	0	0	0	0	0	0	0	12	24	6	14	4	6	66	N	98.9	HM486994.1.1344_U,HM486989.1.1344_U,HM487049.1.1345_U	Eukaryota	Obazoa	Fungi	Cryptomycota	Cryptomycotina	Cryptomycotina_X	Cryptomycotina_XX	Cryptomycotina_XX_sp.
277	d00011080d0c7583b33a7a51d4757714	AGCTCCACTAGCGTATATTAAAGTTGTTGCAGTTAAAAAGCTCGTAGTTGAACTTCTGATTGTTGTTAGCGTCGGTATTTATATCGCGTTAGTGGCAGTCATCCGTCTGCAAACTTTTACATCCTTAACTGGTTTGTCTAAGGGAGCAGGCATTTTACTTTGAAAAAATTAGAGTGTTTAAGGCAGGCGCAAGCCTGAATACATTAGCATGGAATAATGGAATAGGACGCTTGTCCATTTGATTGGTTATTGGACTCGCGTAATGATTAATAGGGACAGTTGGGGGCATTAGTATTTAATTGTCAGAGGTGAAATTCTTGGATTTATGGAAGACGAACTACTGCGAAAGCATTTACCAAGGATGTTTTCA	0	0	0	0	0	0	0	0	0	0	0	0	0	0	0	1	2	0	22	20	20	65	N	98.4	DQ442846.1.897_U,DQ442854.1.904_U,DQ442862.1.904_U,DQ442863.1.846_U,DQ442838.1.877_U,DQ442852.1.907_U,DQ442849.1.883_U,DQ442847.1.896_U	Eukaryota	Alveolata	Ciliophora	Oligohymenophorea	Scuticociliatia_2	Scuticociliatia_2_X	Cyclidium_3	Cyclidium_glaucoma
278	bd3b0432809781011c9073fdb3404533	AGCTCCAATAGCGTATATTAAAGTTGTTGCGGTTAAAAAGCTCGTAGTTGAATTTCTGCCGAGGACGACCTACCCACCTTCGGGTGCGTGTCAGCGTTGACCGAGGCATCCTCCTAGCGGCGTCCGTGCTTAACTGTACGGCTCGTTCTAGGACTTTTACTTTGAGGAAATTAGAGTGTTTCAAGCAGGCATATGCCTTGAATATATTAGCATGGAATAATAATTTAGGACTTCGGTTCTATTTTGTTGGTTTCTAGAACTGAAGTAATGATTAATAGGGACAGTCGGGGGCATTCGTACTCAACAGTCAGAGGTGAAATTCTTGGATTTGTTGGAGACGAACTACTGCGAAAGCATTTGCCAAGGATGTTTTCA	0	0	0	0	0	0	0	0	0	0	0	0	0	0	0	7	54	4	0	0	0	65	N	96	JN547327.1.1564_U	Eukaryota	Alveolata	Perkinsea	Perkinsida	Perkinsida_X	Perkinsida_XX	Perkinsida_XXX	Perkinsida_XXX_sp.
279	3b7208b39d83b19ce7ff9e935cf07c9e	AGCTCCAATAGCGTATACTAAAGTTGTTGCAGTTAAAAAGCTCGTAGTTGAATTTCTGACTTTGAGGCGCGACCGACCCCGTGTGGGTCTGTGTCTGTGAATCGAGGTCATCCTCGGGGAATGCGTATCTGTCATTAAGTTGATGGGTACGAGTACCCCGTCATTTACTGTGAGCAAAATAGAGTGTTCAAAGCAGGCTTACGCCATTGAATACATTAGCATGGAATAATAAGATAGGACCTTGGTCTATTTTGTTGGTTAGTACTCCAAGGTAATGATTAATAGGGACAGTTGGGGGTATTCGTATTCAATTGTCAGAGGTGAAATTCTTGGATTTATGGAAGACGAACTACTGCGAAAGCATTTACCAAGGATGTCTTCT	0	0	0	0	0	0	0	0	0	0	0	0	0	0	0	0	0	0	20	21	24	65	N	99	GU290079.1.1786_U	Eukaryota	Stramenopiles	Ochrophyta	Chrysophyceae	Chrysophyceae_X	Chrysophyceae_Clade-C	Chrysophyceae_Clade-C_X	Chrysophyceae_Clade-C_X_sp.
280	96911f6a1967a55b8cdee35a5fdc9bec	AGCTCCAGTAGCGTATATTAAAGTTGTTGCGGTTAAAAAGCTCGTAGTTGGTTATTTAAGCTTAAACCCTCGGGTAGAGCTTTTTCCCCATTTGGGGAGTGTTTACTTTGAAGAAATTAGAGCGTTCCAGGCAGGTGCAAGCTTTGTATACATTAGCATGGTATGAAAATAAAGGAAATATTTTTGGGTTTTCAAAATATTGCTTGTTAAATAGAAACAATCGGGGGCATTCGAATTTATTTGTTAGAGGTGAAATTCTTGGATTTTATAAGGACGAACTGATGCGAAAGCATTTGCCAAGAATGTTTTCA	0	0	0	0	0	0	0	0	0	0	0	2	7	0	56	0	0	0	0	0	0	65	N	65.1	AY665024.1.1735_U	Eukaryota	Alveolata	Dinoflagellata	Dinophyceae	Dinophyceae_X	Dinophyceae_XX	Dinophyceae_XXX	Dinophyceae_XXX_sp.
281	73863e808d27d89f86ff5a00f08d573d	AGCTCCAATAGCGTATATTAAAGTTGTTGCAGTTAAAACGCTCGTAGTTGAATGTTGTCTTGTTTGAGTCAGGTTTACCTGGTTTGAACTAGGCGTTGGGAGTGGGGGAGACCCCGCCTCCCGTGTTACTGTGAAGAAATTAGAGTGTTTAAAGCAGGCATTTGCTTGAATAGGTGAGCATGGAATAACGATTACTGATCGTTGGTCGCAATCAACCGATTGATAGGGACAGGCGGGGGCATTGGTATTCAGTAGTCAGAGGTGAAATTCTTGGATTTACTGAAGACTAACTAGTGCGAAAGCATTTGCCAAGGATGTTTTCA	0	0	0	0	0	0	0	0	0	8	1	55	1	0	0	0	0	0	0	0	0	65	N	74	FR874714.1.1765_U,FR874575.1.1765_U,FR874713.1.1765_U	Eukaryota	Obazoa	Fungi	Cryptomycota	Cryptomycotina	Cryptomycotina_X	Cryptomycotina_XX	Cryptomycotina_XX_sp.
282	329c039b2c6628e9b125b5da25a2dc43	AGCTCCAATAGCGTATATTAAAGTTGTTGCAGTTAAAAAGCTCGTAGTTGAATTTTGGGCCTGGTCGAGTGGTCTGTTCGCAAGAACAGTACTGCATCTGGCCGGGTCTTTCCTTCTGGGGAACCAGCGTGCTATTAACTTAGTGCGTTGGGGATCCAGGACTTTTACTTTGAAAAAATTAGAGTGTTTAAAGCAGGCATACGCTTGAATACATTAGCATGGAATAATAGAATAGGACTTTGGTTCTATTTTGTTGGTTTCTAGGACCGAAGTAATGATTAATAGGGACAGTTGGGGGCATTAGTATTTAATTGTCAGAGGTGAAATTCTTGGATTCATGGAAGATGAACTACTGCGAAAGCATTTGTCAAAGATGTTTTCA	0	0	0	0	0	0	0	0	0	0	0	0	0	0	0	21	41	2	0	0	0	64	N	93.7	AY635829.1.1724_U,AF164251.1.1046_U,AF164249.1.1086_U,AH009027.1.1086_U,AH009028.1.1046_U	Eukaryota	Obazoa	Fungi	Chytridiomycota	Chytridiomycotina	Chytridiomycetes	Rhizophlyctis	Rhizophlyctis_rosea
283	50794d6d1ca6dc9fcb7f55b3a9ea7701	AGCTCCAGTAGCGTATATTAAATTTGTTGCGGTTAAAAAGCTCGTAGTTGGATTTTATTGCTTGCAGGATTCTATATCCAACGCAGCAATATTCCGTAAGGAATTTTCACTTTGAAGAAAATAGAGCGTTTCAGGCAGGTGTTTGCAATGAATACTGTAGCATGGTATGACTGTAAAAGTTACACTCATAGGTAATGATGTATAACTTGTTTAATATGGACAGTTGGGGGCATTCGTATTTATTTGTCAGAGGTGAAATTCTTGGATTTTATAAGGACGAACCGCAGCGAAAGCATTTGCCAAAGATGTTTTCT	0	0	0	0	0	0	0	0	0	0	0	0	0	0	64	0	0	0	0	0	0	64	N	64.9	JN825653.1.1009_U	Eukaryota	Alveolata	Ciliophora	Oligohymenophorea	Oligohymenophorea_X	Oligohymenophorea_XX	Oligohymenophorea_XXX	Oligohymenophorea_XXX_sp.
284	00d433f35bb001611a67a5d050a2f4f3	AGCTCCAATAGCGTATATTAAAGTTGTTGCAGTTAAAACGCTCGTAGTCTGATGTAATGGGGACTGGAGTGGGGAGCAGCGATGCTCTTTGCTTTGGTCTCCATCAGGGGGACAGCAATGTCCCAGTTTACTTTGAGGAAATTAGAGTGTTTAAAGCAGGCGTTTGCTCTGAATACATTAGCATGGAATAATAACATAGGACTCCTGTTCTATTTTGTTGGTTCTAGGGCGAGAGTAATGATTGATAGGGATCGTTGGGGGTGCTAGTATTCAGTGGCCAGAGGTGAAATTCTTGGATTCACTGAAGACTAACTTATGCGAAAGCATTCACCAAGGAGGTCTTCT	0	0	0	0	0	0	0	0	0	0	0	14	37	12	0	0	0	0	0	0	0	63	N	88.1	JN054670.1.1469_U	Eukaryota	Obazoa	Fungi	Chytridiomycota	Chytridiomycotina	Chytridiomycetes	Chytridiomycetes_X	Chytridiomycetes_X_sp.
285	407b7915e5ef1e806cad44f6d6602b06	AGCTCCAATAGCGTATATTAAAGTTGTTGCAGTTAAAACGCTCGTAGTCTGATGTAATGGGGACTGGAGTGGGGAGCAGCGATGCTCTTTGCTTTGGTCTCCATCAGGGGGACAGCAATGTCCCAGTTTACTTTGAGGAAATTAGAGTGTTCAAAGCAGGCGATTGCTTGAATACTGCAGCATGGAATAATGGAATAGGACTCGCGTCTTATTTTGTTGGTTTGGAGATGTGAGTAATGATGAATAGGGACAGTTGGGGGCATTGGTATTCAGTAGTCAGAGGTGAAATTCTTGGATTTTATGAGGATGTACTAAAGCTAAAGCATTAGTCAGAAATGTTTTAA	0	0	0	0	0	0	0	0	0	0	2	48	5	3	4	0	0	0	0	0	0	62	N	94.8	JN054670.1.1469_U	Eukaryota	Obazoa	Fungi	Chytridiomycota	Chytridiomycotina	Chytridiomycetes	Chytridiomycetes_X	Chytridiomycetes_X_sp.
286	767c7a5c17cd87d8205fc2c3d95e8bb0	AGCTCCAATAGCGTATATTAAAGTTGCTGCAGTTAAAAAGCTCGTAGTTGGATTTCTGGTTTGGTGCGCCTGGCCCGCCACGGTTTCGTGTGTGAGTGCTGGGTTCGTACCTGCCATCCTTCTAGAGAACGTTGCTACTCTTTATTGAGCCGGTGACGCCATCTAGATCTTTTACTTTGAAAAAATTAGAGTGTTTAAAGCAGGCATTTTGCTATGAATACATTAGCATGGAATAATAATTTAGGACTTCGGTTCTATTTTGTTGGTTTCTAGGACTGAAGTAATGATTGATAGGGATAGTTGGGGGTGCTAGTATTCAGTGGCCAGAGGTGAAATTCTCGGATTCACTGAAGACTAACTTATGCGAAAGCATTCACCAAGGATGTCTTCT	0	11	17	1	2	3	0	2	18	0	0	0	0	0	0	0	0	0	6	2	0	62	N	96.9	EU647174.1.1581_U	Eukaryota	Rhizaria	Cercozoa	Filosa-Sarcomonadea	Glissomonadida	Bodomorphidae	Bodomorpha	Bodomorpha_sp.
287	6e4faf7b1922adcce3099fbf189c3798	AGCTCCAATAGCGTATATTTAAGTTGTTGCAGTTAAAAAGCTCGTAGTTGGATTTCGGGTGGGTTTCAGCGGTCCGCCTATGGTGAGTACTGCTGTGGCCTATCTTACTGTCGGGGACCTGCTTCTGGGCTTCATTGTCCGGGACAGGGATTCGGCATGGTTACTTTGAGTAAATTAGAGTGTTCAAAGCAGGCTTACGCCGTGAATACTTTAGCATGGAATAACATGATAGGACTCTGCCCTATTCTGTTGGCCTGTAGGAGTGGAGTAATGATTAAGAGGAACAGTCGGGGGCATTCGTATTTCATTGTCAGAGGTGAAATTCTTGGATTTATGAAAGACGAACTACTGCGAAAGCATTTGCCAAGGATGTTTTCA	0	1	0	0	1	0	0	0	0	0	0	0	3	1	4	0	0	25	6	17	3	61	N	100	JN825661.1.1736_U,AJ249514.1.1617_U	Eukaryota	Archaeplastida	Chlorophyta	Chlorophyceae	Sphaeropleales	Sphaeropleales_X	Desmodesmus	*
288	ea4a61ced59ce0eff25452c18aed7e8f	AGCTCCAATAGCGTATACTAAAGTTGTTGCAGTTAAAAAGCTCGTAGTCGAATTTCAGTTTTAAACTGCTATCTTGTTATAATTTATAATAAAGGTTAGGTGAGTTTAGAACTTATTTTGCTAGTTTGAAAATTACCTCTTAATTGAGTATTTTAAAATTATGCATTTTTTACTGTGAACAAAATAGAGTGTTCATGGCAGGCCTTTAAGGCTTATATACCTCAGCATGGAATAATAGAGTAGGACTTCCGGTTCTATTTTATTGGTTATTGGAGCCGAAGTAATGATTAATAGGAATAGTTGGGGGCACTCGTACTCCGTAGTTAGAGGTGAAATTCTTGGATTTACGGAAGACGAACAACTGCGAAAGCATCTGCCAAGGATGTTTTCA	0	0	0	0	0	0	0	0	0	0	0	0	5	0	51	0	0	0	0	4	1	61	N	79.6	MF179481.1.1806_U	Eukaryota	Cryptista	Cryptophyta	Cryptophyceae	Cryptomonadales	Hemiselmidaceae	Hemiselmis	Hemiselmis_sp.
289	6cdc758c7f476e988c6fbae4c56324cd	AGCTCTCGTAGTGTATACTAAAATTGCTGCAGTTAAAACGCTCGTAGTTGAAGTTGGTCTACCGGGGGCGGGGTCCGCGGGGGGCTAGTCTCTTCGCAGTGGCCCTGTTTCCTAGACTTTGGGGTCGCCGCGGCGGCGGGGTGGGGGGCCTTCACTGGTCTCGCGCCCCGGCCCGTAGCGGCATTGTCACCCCCTTTTACTTTGAATAAATTAGGGTGTTTCAGGCAGGCATACGCTTCTGAATACATTAGCATGGGATAATGAGATAGGACTTGGGTTCTGTTTCGTTGGCTCTCCAGGACCGAAGTAATGATGGATAGGGACAGTTGGGGGTGCTAGTATTTGGCGGCCAGAGGTGAAATTCTTGGATTCCCCAAAGACTAACCGATGCGAAAGCGT…	0	0	0	0	0	0	0	0	0	0	0	0	0	0	0	0	39	11	1	3	7	61	N	72.8	EU567213.1.1136_U,DQ388459.1.1722_U	Eukaryota	Eukaryota_X	Eukaryota_XX	Eukaryota_XXX	Eukaryota_XXXX	Eukaryota_XXXXX	Eukaryota_XXXXXX	Eukaryota_XXXXXX_sp
290	eb877ddea85db484198206ab316aaa58	AGCTCCAATAGCGTATATTAAAGTTGTTGCAGTTAAAAAGCTCGTAGTTGAATTTTGGGCCTGGTCGAGTGGTCTGTTCGCAAGAACAGTACTGCATCTGGCCGGGTCTTTCCTTCTGGGGAACCAGCGTGCTATTAACTTAGTGCGTTGGGGATCCAGGACTTTTACTTTGAAAAAATAGAGTGTTCAAAGCAGGCGATTTTGCCTTGAATACATTAGCATGGGATAATGGAATAGGACATTGGTTCTATTTTGATGGTTTACGGACCGATGTAATGATTAATAGGGACAGTTGGGGACATTCATATTCCATGGCTAGAGGTGAAATTCTTGGATTCATGGAAGATGAACTACTGCGAAAGCATTTGTCAAAGATGTTTTCA	0	0	0	0	0	0	0	0	0	0	0	0	0	0	0	20	39	1	0	0	0	60	N	87.8	AY635829.1.1724_U,AF164251.1.1046_U,AF164249.1.1086_U,AH009027.1.1086_U,AH009028.1.1046_U	Eukaryota	Obazoa	Fungi	Chytridiomycota	Chytridiomycotina	Chytridiomycetes	Rhizophlyctis	Rhizophlyctis_rosea
291	e06cc5af846321ee281468ee9497b8c1	AGCTCCAATAGCGTATATTAAAGTTGTTGCAGTTAAAAAGCTCGTAGTTGGGTGTGAGTGTGTGAGGGGGCGTGTCCTGCAAAGGGCGTGCCGCCTTGTGCGCTGAGGGGGGAGTTGCAGGGCGACCTGGGACGACCCGAGTTACTTTGAAGAAATTAGAGTGTTCAAAGCAGGCGAGAGCTTGAATACGTTAGCATGGAATAACAGAGAAGGACCGGTGCCTTGTTTGTTGGTTTGAGGGCGTGGGTAAAGATTAATAGGGGCAGTTGGGGGCATTAGTATTCGGTAGTCAGAGGTGAAATTCTTGGATTTACTGAAGACTAACTAGTGCGAAAGCATTTGCCAAGGATGTTTTCA	0	0	0	0	0	0	0	2	0	0	0	0	0	0	0	0	0	0	0	58	0	60	N	79.8	AB971032.1.1448_U	Eukaryota	Obazoa	Fungi	Cryptomycota	Cryptomycotina	Cryptomycotina_X	LKM11-Rozella_XX	LKM11-Rozella_XX_sp.
292	38372909fc71aa9cb594e3692226af82	AGCTCCAATAGCGTATATTAAAGTTGTTGCAGTTAAAACGCTCGTAGTTGAACCTTGGGCAAAGTCACTTGGGTAGACCGCAAGGTCTTACTCTTGGGCTACGCCTCTACTGGGGGACTTGGTACATTAGTGCCAAGGTAACCCGTGTTACTGTGAAGAAATTAGAGTGTTTAAAGCAGGCTTACGCTTGAATACATCAGCATGGAATAACAATATAGGACTATAGTTCTACTTGTTGGTTTGAGAATTAAAGTAATGATTAATAGGGCCAGTTGGGGGCATTAGTATTCAGTAGTCAGAGGTGAAATTCTTGGATTTACTGAAGACTAACTAATGCGAAAGCATTTGCCAAAGATGTTTTCA	0	0	0	0	0	0	0	0	0	0	0	0	0	0	0	0	9	3	3	35	10	60	N	87.9	FR874714.1.1765_U,FR874575.1.1765_U,FR874713.1.1765_U	Eukaryota	Obazoa	Fungi	Cryptomycota	Cryptomycotina	Cryptomycotina_X	Cryptomycotina_XX	Cryptomycotina_XX_sp.
293	04a817adf5534422a1d26b8686ad3682	AGCTCCAATAGCGTATATTAAAGTTGTTGCAGTTAAAAAGCTCGTAGTCTGAGTCTTGGCCGGCATTGAGCGTCCGTGGCCTTCACGGTCATGTGCATGCGATATGGCGGCCATTTGTACTTCGGAGGAACACGGGTTTACTTTTCATTAAGTGGCCCGTGGGATTCCGATAGTTTACTTTGAGAAAAATAGAGTGTTCAAAGCAGGCGATTTTGCCTTGAATACATTAGCATGGGATAATGGAATAGGACATTGGTTCTATTTTGTTGGTTTCTAGGACCGAAGTAATGATTAATAGGGACAGTTGGGGGCATTAGTATTTAATTGTCAGAGGTGAAATTCTTGGATTTATGAAAGACTAACTTCTGCGAAAGCATTTGCCAAGGATGTTTTCA	0	0	0	0	0	0	0	0	0	0	0	0	0	0	0	27	31	0	1	0	0	59	N	90.2	AY749539.1.1586_U,AY749601.1.1576_U	Eukaryota	Haptista	Centroheliozoa	Centroheliozoa_X	*	*	*	*
294	7d33b89eab973943859848f8ecb5d612	AGCTCCAATAGCGTATATTAAAGTTGTTGCAGTTAAAAAGCTCGTAGTTGGATTTCTGGCGTTGGGGCCGCCGGCCCGGCATCCTAGTGGTGCTGTGTTGTTGGTTGGTCTCCGCCATCTTTTCGGAAGAACCAGCGTGCCCTTCACTGGGTGGCGTTGGCGACTCCGATCTTTTACTTTGAAAAAATTAGAGTGTTCAAAGCAGGCTTACGCTGTGAATACATTAGCATGGAATAATAACATAGGACTTTGGTCTTATTTTGTTGGTTTCTAGGACTGAAGTAATGATTGATAGGGATAGTTGGGGGTGCTCGTATTCAGGGGCCAGAGGTGAAATTCTTGGATTTATGGAAGACGAACTACTGCGAAAGCATTTACCAAGGATGTTTTCA	0	0	0	0	0	0	0	0	0	0	0	0	0	0	0	0	0	0	4	29	26	59	N	97.2	EF196716.1.879_U,JF730776.1.1705_U,AB622285.1.1707_U	Eukaryota	Rhizaria	Cercozoa	Novel-clade-10-12	Novel-clade-10	Novel-clade-10_X	Novel-clade-10_XX	Novel-clade-10_XX_sp.
295	98dcef254861d1cf1f524fc7019fe7d7	AGCTCCAATAGCGTATATTAAAGTTGTTGCAGTTAAAACGCTCGTAGTCTGATGTAATGGGGACTGGAGTGGGGAGCAGCGATGCTCTTTGCTTTGGTCTCCATCAGGGGGACAGCAATGTCCCAGTTTACTTTGAGGAAATTAGAGTGTTCAAAGCAGGCGATTGCTTGAATACTGCAGCATGGAATAACGATTACTGATCGTTGGTCGCAATCAACCGATTGATAGGGACAGGCGGGGGCATTGGTATTTGGCAGTCAGAGGTGAAATTCTTGGATTTGGCAAAGACCAACTAGTGCAAAGGCATTTGCCAAGGATGTTTTCA	0	0	0	0	0	0	0	0	0	6	1	50	2	0	0	0	0	0	0	0	0	59	N	84.9	JN054670.1.1469_U	Eukaryota	Obazoa	Fungi	Chytridiomycota	Chytridiomycotina	Chytridiomycetes	Chytridiomycetes_X	Chytridiomycetes_X_sp.
296	8f0284cff22eff1e037a3be1e8218ad2	AGCTCCAATAGCGTATATTAACGTTGTTGCAGTTAAAAGGCTCGTAGTCGAATTTATGGCTGTGCAGACCTGTCCCAGCGTCTAGTACGTTGCGCGACGGTGTTTGTAGGTCATCCGTCTGGAGAGCGTTTCTGCCCTTCACTGGGTTGGTTGCGTAATCTAGACCATTTACTGTGAGTAAATCAACGTGTTCAAAGCAGGCATTTCGCTTGAATGCTCTAGCATGGAATAATACTATAGGACTTCGGTTCTATTTATTGGCTTTTAGGACCAAAGTAATGATTGAAAGGGATAGTTGGGGGTGCTAGTATTTAACGGTCAGCGGTGAAATGCGTGGACCCGTTAAAGACTAACTTATGCGAAAGCATTCACCAAGGATATCTTCT	0	0	0	0	0	0	0	0	0	0	0	0	0	0	0	28	4	0	0	27	0	59	N	99.2	AB622340.1.1685_U	Eukaryota	Rhizaria	Cercozoa	Endomyxa	Vampyrellida	op14-lineage	op14-lineage_X	op14-lineage_X_sp.
297	fde88535b3703e516d0239b4cee86954	AGCTCCAATAGCGTATATTAAAGTTGCTGCAGTTAAAAAGCTCGTAGTTGGATTTCTGACACGGCGCAGTAGGTCCGCCAACTTCTGTTGGTGAGTGCTGTCTGCGTCTGTCATCCTTTCCATGTTTCGCCATTTCCTTCACGGGTAGTGGCGAGGTGTGGAATCTATTACTTTGAAAAAATTAGAGTGTTTAAAGCAGGCGTTTGTCTTGAATACATTAGCATGGAATAATAATATAGGACTCTTGTTCTATTTTGTTGGTTTCTAGGATGGGAGTAATGATTGATAGGGATAGTTGGGGGTGCTAGTATTCAGTGGCCAGAGGTGAAATTCTTGGATTCACTGAAGACTAACTTATGCGAAAGCATTCACCAAGGATGTCTTCT	0	0	0	0	0	0	0	0	0	0	2	1	0	0	0	0	0	0	43	6	6	58	N	84.4	AY620268.1.1258_U	Eukaryota	Rhizaria	Cercozoa	Filosa-Granofilosea	Filosa-Granofilosea_X	Novel-Gran-234	Novel-Gran-234_X	Novel-Gran-234_X_sp.
298	e59086a7534c041f1bffb51ca8410541	AGCTCCACTAGCGTATATTAAAGTTGTTGCAGTTAAAAAGCTCGTAGTTGAACTTCTGATTGTTGCTAGAGTCGGTATTTATATCGCTTTAGCGGCAGTCATCCGTCTGCAAACTTTTACATCCTTAACTGGTTTGTCTAAGGGAGCAGGCATTTTACTTTGAAAAAATTAGAGTGTTTAAGGCAGGCGCAAGCCTGAATACATTAGCATGGAATAATGGAATAGGACGCTTGTCCATTTGATTGGTTATTGGACTCGCGTAATGATTAATAGGGACAGTTGGGGGCATTAGTATTTAATTGTCAGAGGTGAAATTCTTGGATTTATTAAAGACTAACTTATGCGAAAGCATTTGCCAAGGATGTTTTCA	0	0	0	0	0	0	0	0	0	0	0	0	0	0	0	0	0	0	9	21	27	57	N	99.5	DQ442856.1.904_U,DQ442850.1.904_U,DQ442855.1.904_U,DQ442858.1.859_U,DQ442857.1.860_U	Eukaryota	Alveolata	Ciliophora	Oligohymenophorea	Scuticociliatia_2	Scuticociliatia_2_X	Cyclidium_3	Cyclidium_glaucoma
299	7497d391803df8ecb935a70cc26bce86	AGCTCCAATAGCGTATATTAAAGTTGTTGCAGTTAAAAAGCTCGTAGTCTGAATCTTTCTGGGCGGATGACTGAGGTTTGTGTTAGCCGCTTTAGTGTGTGCGTGCAATTCTTGTTTCCGTCCAGAATTATTTGACCTTCAGAGGAACACGTTTTGGTACTTTTCATTAAGTGCTCGTGGGATTCTGATAGTTTACTTTGAGAAAAATAGAGTGTTCAAAGCAGGCGATTTATTTGCCTTGAATACATTAGCATGGGATAATGGAATAGGACATTGGTTCTATTTTGATGGTTTACGGACCGATGTAATGATTAATAGGGACAGTTGGGGACATTCATATTCCATGGCTAGAGGTGAAATTCTTGGATTCATGGAAGATGAACTACTGCGAAAGCATTT…	0	0	0	0	0	0	0	0	0	0	0	0	0	0	0	5	51	1	0	0	0	57	N	86	AY749550.1.1626_U	Eukaryota	Haptista	Centroheliozoa	Centroheliozoa_X	Centroheliozoa_XX	Centroheliozoa_XXX	Centroheliozoa_XXXX	Centroheliozoa_XXXX_sp.
300	b3ca008dc1d415b2ea5cf84447c368da	AGCTCCAATAGGATATATCAAAGTTGTTGCAGTTGAAAAGCTCGTAGTCGTATTTCTGGTGGGTTGATGTCTTGCCGGTTTTGGACGAAAGTTCTTGCTGGTTTGGACCGCCTGCCATTTTGTGGGTTCAAGTGGTCTTGTCGGGGTTTACTCACCGATTTGATCGCTCCACTCCGTCACTGAGAGCAAATTGGAGTGCTCAAAGCAGGCTTTACAGCTTTGAACATTTTAGCTTGGAATGACAAAGAATGACTTTTTGTTCACTTTGTTGGTTATGAATGGGAAGTACTGATACCTAGGACCAGTCACGGGGGTATCCGTATTGGGAAGTCAGAGGTGAAATTCTTAGATTTTTCCACGACGAACGACTGCGAAAGCATTTACCAAGGATGTTTTCA	0	0	0	0	0	0	0	0	0	0	0	0	0	0	0	0	45	12	0	0	0	57	N	94.7	AB721051.1.1697_U	Eukaryota	Stramenopiles	Sagenista	Labyrinthulomycetes	Amphifilida	Amphifilaceae	Fibrophrys	Fibrophrys_sp.
301	da34c4dc6726f21088a10cd8d7ba6e81	AGCTCCAATAGCGTATACTAAAGTTGTTGCAGTTAAAAAGCTCGTAGTTGAATTTCTGACTTTGAGGCGCGACCGACCCCGTGTGGGCCTGTGTCTGCGAATCGAGGTCATCCTCGAGGAATGCGTATCTGTCATTCAGTTGATGGGTACGAGTACCTCGTCATTTACTGTGAGCAAAATAGAGTGTTCAAAGCAGGCTTACGCCATTGAATACATTAGCATGGAATAATAAGATAGGACCTTGGTCTATTTTGTTGGTTAGTACTCCAAGGTAATGATTAATAGGGACAGTTGGGGGTATTCGTATTCAATTGTCAGAGGTGAAATTCTTGGATTTATGGAAGACGAACTACTGCGAAAGCATTTACCAAGGATGTTTTCA	0	0	0	0	0	0	0	0	0	3	50	4	0	0	0	0	0	0	0	0	0	57	N	100	AB520726.1.1662_U,AB749132.1.1662_U,AB749129.1.1662_U,AY651075.1.1697_U,AB520736.1.1662_U,AB749066.1.1662_U,AB520725.1.1662_U,AB520730.1.1662_U,DQ388538.1.1642_U,AB749123.1.1662_U,AY651073.1.1697_U,AY919824.1.1718_U,JN705528.1.1384_U,AY651074.1.1697_U,AB749067.1.1662_U,AB520734.1.1662_U,AB455149.1.1664_U,AY651076.1.1697_U,AB520717.1.1662_U,AB749125.1.1662_U,AB749058.1.1662_U,AB749124.1.1662_U,AB7…	Eukaryota	Stramenopiles	Ochrophyta	Chrysophyceae	Chrysophyceae_X	Chrysophyceae_Clade-C	Poteriospumella	Poteriospumella_lacustris
302	1041557aface443dca57ed51ce9e6c5f	AGCTCCAATAGCGTATATTAAAGTTGTTGCAGTTAAAAAGCTCGTAGTTGGATTTCAAGGAATGCAGTGCGAAAGCTTTGCATCCTACCAGTCTTTGACTGTTACTGTGAGAAAATTAGAGTGTTTCAAGCAGGCTGTTGCAGGAATACATTAGCATGGAATAACGAATGTGTCTAGAATCTTGGTTAATTCTAGATTACGATTAATAGGGACAGTTGGGGGCATTAGTATTTAATTGTCAGAGGTGAAATTCTTGGATTTGTTAAAGACTAACGTATGCGAAAGCATTTGCCAAGGATGTTTTCA	0	0	0	0	0	0	0	0	0	0	1	0	42	14	0	0	0	0	0	0	0	57	N	99	DQ115955.1.598_U	Eukaryota	Alveolata	Ciliophora	Litostomatea	Litostomatea_X	Litostomatea_XX	Litostomatea_XXX	Litostomatea_XXX_sp.
303	30d53bf55d41162405cbf57ac81e2c51	AGCTCCAATAGCGTATATTAAAGTTGTTGCAGTTAAAAAGCTCGTAGTTGGATTTCAAGGTACGCAGGACGCAAGTCCTGCCTCCTACCAGTCATTGACTGTTACTGTGAGAAAATTAGAGTGTTTCAAGCAGGCTGTTGCAGGAATACATTAGCATGGAATAACGAATGTGTCTAGAATCTTGGTTAATTCTAGATTTCGATTAATAGGGACAGTTGGGGGCATTAGTATTTAATTGTCAGAGGTGAAATTCTTGGATTTGTTAAAGACTAACGTATGCGAAAGCATTTGCCAAGGATGTTTTCA	0	0	0	0	0	0	0	0	0	0	4	0	53	0	0	0	0	0	0	0	0	57	N	97.4	JX268838.1.611_U	Eukaryota	Alveolata	Ciliophora	Litostomatea	Litostomatea_X	Litostomatea_XX	Litostomatea_XXX	Litostomatea_XXX_sp.
304	71b3a5bfc5ec76d28a22d9bfa0a6b2bd	AGCTCCAATAGCGTATATTAAAGTTGTTGCAGTTAAAAAGCTCGTAGTTGAAGTTCTGATTGTTCGGGTTTCTAGACATTAGTCGGAGATACTGACAGTCATCCGCTTGCAAACATATGTTCGATCTTCACCGGTTGGCTATGTGAGTAAGCATTTTACCTTGAGAAAAACAGAGTGTTCCAGGCAGGTTTGTCCGGAATGCATTAGCATGGAATAATAGAATATGACTGAAGTCTATTTATTGGTTACAGGCTTTAGTAATGATTAATAGGAACAGTCGGGGGCATTCGTACTCAGCAGTCAGAGGTGAAATTCTTGGATTTATGGAAGACGAACTACTGCGAAAGCATTTACCAAGGATGTTTTCA	0	0	0	0	0	0	0	0	0	0	0	0	0	0	0	0	0	2	21	14	19	56	N	98.1	JN120249.1.1542_U	Eukaryota	Alveolata	Ciliophora	Oligohymenophorea	Peritrichia_2	Sessilida	Vorticella	Vorticella_aequilata
305	c61e21c93c2ebd548fd55e7eb6de2a8f	AGCTCCAGGAGCGTATACTAAAGTTGTTGTGGTTAAAAAGCTCGTAGTTGAATGTGATGTGAGGGGGGCTTGTTGGTGGTGGTCGGCCGTGAGGTCGATTCATCCGCCCACCCCTTCACTTTCTGGGCGCGTGCTCCTTCGGCGCACGCGCCCTCCATTACTGTGAACAAATCGAAGCGTTCCAAGCAGGCTCACGCCGTGAACACTCCAGCATGGAATAATGCAGTAGGACTTGCGCCTATTGGTTGGCAGGTAGCGCGAAAGTAATGATGGATAGGGACGGATCGGGGGTGCCAGTATTGCCCGGCCAGCGGTGAAATGCGGTGATTCGGGCAAGACTAACGATTGCGAAAGCATTCACCAAGGACGTCTTCT	0	0	0	0	0	0	0	0	0	0	0	0	0	0	0	0	5	8	19	19	5	56	N	68.9	AF174373.1.1744_U,AF174374.1.1718_U,AF174371.1.1726_U	Eukaryota	Rhizaria	Cercozoa	Filosa-Granofilosea	Filosa-Granofilosea_X	Massiteriidae	Massisteria	Massisteria_marina
306	f086d2f535a4b1874931cac7338acf05	AGCTCCAATAGCGTATATTAAAGTTGTTGCAGTTAAAAAGCTCGTAGTTGGATTTGTGGCGGATTGTGGCGTCCTCTTTTGGTACTGTCATGATCTGCCATCCTTGGGTGGAACCTGTGTGGCATTAGGTTGTCGTGCAGGGGATGCTCATCATTTACTGTGAAAAAATCAGCGCGTTCAAAGCAGGCTTATGCCGTTGAATGTATTAGCATGGAATAATAAGATAGGACCTTGGTACTATTTTGTTGGTTTGTGCACCGAGGTAATGATTAATAGGGACAGTTGGGGGTATTCGTATTCCATTGTCAGAGGTGAAATTCTTGGATTTCTGGAAGACGAACTACTGCGAAAGCATTTACCAAGGATGTTTTCA	0	0	0	0	0	0	0	0	0	0	0	0	0	0	0	0	0	0	0	56	0	56	N	99.5	JN790276.1.1660_U,AM501961.1.1731_U,JN790277.1.1664_U,JN790275.1.1663_U,KF959662.1.1678_U,KT072991.1.1678_U	Eukaryota	Stramenopiles	Ochrophyta	Bacillariophyta	Bacillariophyta_X	Raphid-pennate	Encyonema	*
307	56a111361cf9d609c18d1e168faa5d86	AGCTCCAATAGCGTATATTAAAGTTGCTGCAGTTAAAAAGCTCGTAGTTGGATTTCTGACACGGCGCGGTTGGTCCGCTGCCTTCGGGTGGTGAGTGCCGGCCTGCGTCTGTCATCCTTCTCAGGTTTTGTCACTGCCTTCACGGGTTGTGGCAAGGTTTGGGATCTATTACTTTGAAAAAATTAGAGTGTTTAAAGCAGGCGTTTGCTCTGAATACATTAGCATGGAATAATAACATAGGACTCCTGTTCTATTTTGTTGGTTCTAGGGCGAGAGTAATGATTGATAGGGATCGTTGGGGGTGCTAGTATTCAGCGGCCAGAGGTGAAATTCATGGATTCGCTGAAGACTAACTTATGCGAAAGCATTCACCAAGGATGTCTTCT	0	0	0	0	0	0	0	0	0	0	0	0	27	29	0	0	0	0	0	0	0	56	N	85.6	FJ790709.1.1729_U	Eukaryota	Rhizaria	Cercozoa	Filosa-Sarcomonadea	Cercomonadida	Cercomonadidae	Cercomonas	Cercomonas_parincurva
308	47cde0a4b98c9fd7a593bcc44fb96fd3	AGCTCCAATAGCGTATATTAAAGTTGTTGCAGTTAAAGAGCTCGTAGTTGGATTTCTGATCAAGGTAATGTTCGAGGGTTCGCTCTCTGTTCAACACTTTGGTCATCCATGGGGAATTTCAGTATGACATTCACTTGTTGTATTGAGGTCTCCCCATCCTTTACTGTGAGTAAATTAGAGTGTTCAAAGCAGGCTTATGCCGTTGAATATTATTAGCATGGAATAATAAGATATGACTTTGGTGGTCTATTTTGTTGGTTTGTACACCAAGGTAATGATTAATAGGGATAGTTGGGGGTATTCGTATTCAATTGTCAGAGGTGAAATTCTTGGATTTATGGAAGACGAACTACTGCGAAAGCATTTACCAAGGATGTTTTCA	0	0	0	0	0	0	0	0	0	0	0	0	0	9	47	0	0	0	0	0	0	56	N	84.7	KF757237.1.1719_U,KF757243.1.1562_U,KF757250.1.1715_U,KF757254.1.1715_U	Eukaryota	Stramenopiles	Ochrophyta	Eustigmatophyceae	Eustigmatophyceae_X	Eustigmatophyceae_XX	Eustigmatophyceae_XXX	Eustigmatophyceae_XXX_sp.
309	55d1524225c1cdb6b731fe16fdef6f80	AGCTCCAATAGCGTATATTAAAGTTGTTGCAGTTAAAAAGCTCGTAGTCTGAGTCTTGGCCGGCATTGAGCGTCCGTGGCCTTCACGGTCATGTGCATGCGATATGGCGGCCATTTGTACTTCGGAGGAACACGGGTTTACTTTTCATTAAGTGGCCCGTGGGATTCCGATAGTTTACTTTGAAAAAATTAGAGTGTTTAAAGCAGGCATACGCTTGAATACATTAGCATGGAATAATAGAATAGGACTTTGGTTCTATTTTGTTGGTTTCTAGGACCGAAGTAATGATTAATAGGGACAGTTGGGGGCATTAGTATTTAATTGTCAGAGGTGAAATTCTTGGATTTATGAAAGACTAACTTCTGCGAAAGCATTTGCCAAGGATGTTTTCA	0	0	0	0	0	0	0	0	0	0	0	0	0	0	0	18	37	0	0	0	0	55	N	88.1	AY749601.1.1576_U	Eukaryota	Haptista	Centroheliozoa	Centroheliozoa_X	Pterocystida	Pterocystidae	Pterocystis	Pterocystis_foliacea
310	d5b58caed0c5672698b8e5c1f75a8fe8	AGCTCCAAGAGTGTATACTAAAGTTGTTGCGGTTAAAAAGCTCGTAGTTGATTATGATTGTGAATAATTTTACTCACAGTGAAAACAGGTCCCTTGAGGAAAAAAGAGTGTTTAAAGCAACTATATAATATTTATCAGCACGGTAGCCCATATTTCTTTATGAAAATGACTTAATCATTTAAGATGAGTGAAATGAACAGATAGGGGCATTCAAATTTGTATGTTAGAGGTGAAATTCTTGGATTTTATGAGGATGTACTAAAGCTAAAGCATTAGTCAGAAATGTTTTAA	0	0	0	0	0	0	0	0	0	1	2	49	3	0	0	0	0	0	0	0	0	55	N	54.3	AF238257.1.1792_U	Eukaryota	Alveolata	Dinoflagellata	Dinophyceae	Suessiales	Symbiodiniaceae	Breviolum	Breviolum_sp.
311	0e8aba9b1dba7301f6b96b2226e9ddbd	AGCTCCAATAGCGTATATTAAAGTTGTTGCAGTTAAAAAGCTCGTAGTCTGAGTCTTGGTCGGGCATTGAGCGTCCATGGGGGCTCCCTTCGGGGGTTTTCGTGAGCATGCGACAATATGCTGGCCATGTACTTCGGAGGAACGCGCGTCTACTTTTCATTAAGTGGCGCGCGGGATTCCGATAGTTTACTTTGAGAAAAATAGAGTGTTCAAAGCAGGCGATTTTGCCTTGAATACATTAGCATGGGATAATGGAATAGGACATTGGTTCTATTTTGATGGTTTTTTACGGACCGATGTAATGATTAATAGGGACAGTTGGGGACATTCATATTCCATGGCTAGAGGTGAAATTCTTGGATTCATGGAAGATGAACTACTGCGAAAGCATTTGTCAAA…	0	0	0	0	0	0	0	0	0	0	0	0	0	0	0	7	28	0	13	4	2	54	N	90	AY749537.1.1584_U	Eukaryota	Haptista	Centroheliozoa	Centroheliozoa_X	Centroheliozoa_XX	Centroheliozoa_XXX	Centroheliozoa_XXXX	Centroheliozoa_XXXX_sp.
312	793f984d8e8c9ffe0a3dc2096c0bc442	AGCTCCAATAGCGTATATTAAAGTTGTTGCAGTTAAAAAGCTCGTAGTTGAACTTTAGGCAAGGTGGCCTGGTCGCCCTCTGGGCGTACTGGACTCACCGCGCCTCACCTTCGGGGAGCTAGCTGTGCTTCGGCGCGCTAGGGAACCGAGCCTTACTTTGAAGAAATTAGAGTGTTTAAAGCAGGCTTATGCTTGAATACGCCAGCATGGAATAACATGATAGGACTTTGGTTCTATTTTGTTGGTTTGAGGGCCAAAGTAATGATTAATAGGGCCAGTCGGGGGCATTAGTATTCTATAGTCAGAGGTGAAATTCTTGGATTTATAGAAGACTAACTAGTGCGAAAGCATTTGCCAAGGATGTTTTCA	0	0	1	0	0	0	0	0	0	0	0	0	0	0	0	0	13	0	10	28	2	54	N	100	AY821997.1.1542_U	Eukaryota	Obazoa	Fungi	Cryptomycota	Cryptomycotina	Cryptomycotina_X	Cryptomycotina_XX	Cryptomycotina_XX_sp.
313	89ce099181a7f9bfd0bebffb18377bb7	AGCTCCAATAGCGTATATTAAAGTTGTTGCAGTTAAAACGCTCGTAGTCTGATGTAATGGGGACTGGAGTGGGGAGCAGCGATGCTCTTTGCTTTGGTCTCCATCAGGGGGACAGCAATGTCCCAGTTTACTTTGAGGAAATTAGAGTGTTCAAAGCAGGCGATTGCTTGAATACTGCAGCATGGAATAATGGAATAGGACTCGCGTCTTATTTTGTTGGTTTGGAGATGTGAGTAATGATGAATAGGGACAGTTGGGGGCATTGGTATTTGGCAGTCAGAGGTGAAATTCTTGGATTTGGCAAAGACCAACTAGTGCAAAGGCATTTGCCAAGGATGTTTTCA	0	0	0	0	0	0	0	0	0	6	1	44	2	0	0	0	0	0	0	0	1	54	N	96.2	JN054670.1.1469_U	Eukaryota	Obazoa	Fungi	Chytridiomycota	Chytridiomycotina	Chytridiomycetes	Chytridiomycetes_X	Chytridiomycetes_X_sp.
314	928c5ceb1f2d4bf5ffc50ef3b2bda0c0	AGCTCCAATAGCGTATATTAAAGTTGTTGCAGTTAAAAAGCTCGTAGTCTGAATCTTTCTGGGCGGCAATCGAGGTTTGTGTTAGCCGCTTTAGTGTGTGCGTGCAATCTTGTTTCCGTCCAGAATTATTTGACCTTCAGAGGAACACGTTTTGGTACTTTTCATTAAGTGCTCGTGGGATTCTGATAGTTTACTTTGAGAAAAATAGAGTGTTCAAAGCAGGCGATTTATTTGCCTTGAATACATTAGCATGGGATAATGGAATAGGACATTGGTTCTATTTTGATGGTTTACGGACCGATGTAATGATTAATAGGGACAGTTGGGGACATTCATATTCCATGGCTAGAGGTGAAATTCTTGGATTCATGGAAGATGAACTACTGCGAAAGCATTTGT…	0	0	0	0	0	0	0	0	0	0	0	0	0	0	0	7	42	5	0	0	0	54	N	86.5	AY749550.1.1626_U	Eukaryota	Haptista	Centroheliozoa	Centroheliozoa_X	Centroheliozoa_XX	Centroheliozoa_XXX	Centroheliozoa_XXXX	Centroheliozoa_XXXX_sp.
315	fa5aecbaf9c242fcd4d642a59f6531c7	AGCTCCAATAGCGTATATTAAAGTTGCTGCAGTTAAAAAGCTCGTAGTTGGACTTTGGGCTGTAGGTATCGGTCCGCCCTTTAAAGGTGAGTACTGGTGCTTGCATGCCTTACCGCCCATAGACTGGGGCATGGCCTTAACTGGTTGTGTTCATTTGTATATGGGACTTTTACTGTGAAAAAATTAGAGTGTTCAAAGCAGGCTTAACGCTTGAATACCTCAGCATGGAATAACTAAATAGGACTTTGGTTTTATTTTGTTGGTTTCTAGGACCGAAGTAATGATTAATAGGGATAGTTGGGGGCATTAGTATTTAATTGTCAGAGGTGAAATTCTTGGATTTATGAAAGACTAACTTCTGCGAAAGCATTTGCCAAGGATGTTTTCA	0	0	0	0	0	0	0	0	0	0	0	0	0	0	0	8	0	0	18	20	7	53	N	88.7	ACFS01000464.52662.54459_U,ACFS01000464.73319.75121_U,AF436886.1.1777_U,AF436887.1.1777_U,AF349564.1.1797_U,ACFS01000464.62984.64782_U,AF436888.1.1777_U,AF436889.1.1777_U,AY363957.1.1777_U	Eukaryota	Obazoa	Mesomycetozoa	Filasterea	Capsasporida	Capsasporidae	Capsaspora	Capsaspora_owczarzaki
316	12bc680dbe413007058895355b58d232	AGCTCCAATAGCGTATATTAAAGTTGCTGCAGTTAAAAAGCTCGTAGTTGGATTTCTGACACGGCGCGGTTGGTCCGCTGCCTTCGGGTGGTGAGTGCCGGCCTGCGTCTGTCATCCTTCTCAGGTTTTGTCACTGCCTTCACGGGTTGTGGCAAGGTTTGGGATCTATTACTTTGAAAAAATTAGAGTGTTTAAAGCAGGCGTTTGCTCTGAATACATTAGCATGGAATAATTTGCTCCTGAACATAGGACTCCTGTTCTATTTTGTTGGTTCTAGGGCGAGAGTAATGATTGATAGGGATCGTTGGGGGTGCTAGTATTCAGTGGCCAGAGGTGAAATTCTTGGATTCACTGAAGACTAACTTATGCGAAAGCATTCACCAAGGAGGTCTTCT	0	0	0	0	0	0	0	0	0	0	0	0	7	46	0	0	0	0	0	0	0	53	N	83.2	AB534506.1.1632_U	Eukaryota	Rhizaria	Cercozoa	Filosa	Filosa_X	Filosa_XX	Filosa_XXX	Filosa_XXX_sp.
317	33fa24996782e6e0151c9e58eaa3f0e8	AGCTCCAATAGCGTATATTAAAGTTGTTGCAGTTAAAACGCTCGTAGTCTGATGTAATGGGGAGTGGAGTGGGGAGCAGCGATGCTCTTTGCTTTGGTCCTCATCATAGGGACAGCAATGTCCCAGTTTACTTTGAGGAAATTAGAGTGTTCAAAGCAGGCGATTGCTTGAATACTGCAGCATGGAATAATGGAATAGGACTCGCGTCTTATTTTGTTGGTTTGGAGATGTGAGTAATGATGAATAGGGACAGTTGGGGGCATTGGTATTCAGTAGTCAGAGGTGAAATTCTTGGATTTACTGAAGACTAACTAGTGCGAAAGCATTTGCCAAGGATGTTTTCA	0	0	0	0	0	0	0	0	0	0	0	0	1	0	0	7	0	0	2	41	1	52	N	98.8	JN054670.1.1469_U	Eukaryota	Obazoa	Fungi	Chytridiomycota	Chytridiomycotina	Chytridiomycetes	Chytridiomycetes_X	Chytridiomycetes_X_sp.
318	6683d4e749bd188e1255ac879a5a1996	AGCTCCAATAGCGTATACTAAAGTTGTTGCAGTTAAAAAGCTCGTAGTTGAATTTCTGATTATGAAAATAAGTCCATTCTTTATTGAATGTGTACTATTATTTTATATAATCATCCTTGAAAAGATTATTATGGATATTAATTTATCTATTATAAGATTTTCATCATTTACTGTGAGCAAAATAGAGTGTTCAAAGCAGGCTTAGGCCGTTGAATACATTAGCATGGGATAATGGAATAGGACATTGGTTCTATTTTGATGGTTTACGGACCGATGTAATGATTAATAGGGACAGTTGGGGACATTCATATTCCATGGCTAGAGGTGAAATTCTTGGATTCATGGAAGATGAACTACTGCGAAAGCATTTGTCAAAGATGTTTTCA	0	0	0	0	0	0	0	0	0	0	0	0	0	0	0	19	20	0	6	4	3	52	N	93	AB168053.1.1758_U,AB749138.1.1674_U,JQ967311.1.1665_U,JQ967314.1.1663_U	Eukaryota	Stramenopiles	Ochrophyta	Chrysophyceae	Chrysophyceae_X	Chrysophyceae_Clade-F	*	*
319	aa17d6b4a7d6f747a2d5d45b645421d7	AGCTCCAATAGCGTATATTAAAGTTGTTGCAGTTGAAAAGCTCGTAGTCGTATTTCTGGTGGGTTGATGTCTTGCCGGTGTGGGACGCAAGTTCTTGCTGGTTTGGACCGCCTGCCATTTTGTGGGCTCAAGTGGTCTTGTCGAGGTTTACTCTTCGATTTGATCGCTCCACTCCGTCACTGAGAGCAAATTGGAGTGCTCAAAGCAGGCTTTACAGCTTTGAACATTTTAGCTTGGAATGACAAAGAATGACTTTTTGTTCACTTTGTTGGTTATGAATGGGAAGTAATGATAAATAGGAACAGTTGCGGGGGTACTCGTATTGGGAAGTCAGAGGTGAAATTCTTAGATTTTTCCACGACGAACGACTGCGAAAGCATTTACCAAGGATGTTTTCA	0	0	0	0	0	0	0	0	0	0	0	0	0	0	0	4	30	18	0	0	0	52	N	96	AB721051.1.1697_U	Eukaryota	Stramenopiles	Sagenista	Labyrinthulomycetes	Amphifilida	Amphifilaceae	Fibrophrys	Fibrophrys_sp.
320	3cf2ac3976a5b5ef9c03fef6850fda21	AGCTCCAATAGCGTATATTAAAGTTGTTGCAGTTAAAAAGCTCGTAGTTGGATTTCTGGAAGGGTGCCAATGTCCGCTCGTAAGCGTGTGCAGCGGCGCCCTTCCATCCTTCTGTTAACGTTTCTCGGCATTCATTTGCTGGTTTCGGGCTCAGATATTTTACCTTGAGAAAATTAGAGTGTTTCAGGCAGGCTTGCGCCGGAATACATTAGCATGGAATAATAGAATAGGACTTTTGTCTCCTTTGTTGGTTTGAGGGACTGAAGTAATGATTAATAGGGATAGTTGGGGGCATTAGTATTTAATTGTCAGAGGTGAAATTCTCGGATTTGTTAAAGACTAACTTATGCGAAAGCATTTGCCAAGGATGTTTTCA	0	0	0	0	0	0	0	0	0	0	0	0	0	0	0	0	0	52	0	0	0	52	N	98.1	JN008943.1.1729_U	Eukaryota	Alveolata	Ciliophora	Spirotrichea	Hypotrichia	Oxytrichidae	Parabistichella	Parabistichella_variabilis
321	bcfd601ad139a52aaf4d55c624e3256a	AGCTCCAATAGCGTATATTAAAGTTGTTGCAGTTAAAAAGCTCGTAGTTGGATTTCAAGGACAGCAGCATTTACGTGTTGCCTCCTACCAGTCATTGACTGTTACTGTGAGAAAATTAGAGTGTTTCAAGCAGGCTGTTGCAGGAATACATTAGCATGGAATAACGAATGTGTCTAGAATCTTGGTTAATTCTAGATTACGATTAATAGGGACAGTTGGGGGCATTAGTATTTAATTGTCAGAGGTGAAATTCTTGGATTTGTTAAAGACTAACGTATGCGAAAGCATTTGCCAAGGATGTTTTCA	0	0	0	0	0	0	0	0	0	0	2	50	0	0	0	0	0	0	0	0	0	52	N	96.4	JF263443.1.1639_U	Eukaryota	Alveolata	Ciliophora	Litostomatea	Litostomatea_X	Litostomatea_XX	Litostomatea_XXX	Litostomatea_XXX_sp.
322	f754416e6058a888f0966e691a48918e	AGCTCCAATAGCGTATATTAAAGTTGTTGCAGTTAAAAAGCTCGTAGTTGAACCTTAGGCAAGGCGGCCTGGTCGCCCACTGGGTGTACTGGGCTCGCCGCGCCTCACCTGCGGGGAACTAGTCGTGCTTCGGTGCGCTAGGGAACCGCGCCTTACTTTGAAGAAATTAGAGTGTTTAAAGCAGGCTTTTGCTTGAATACGCCAGCATGGAATAACAGGATAGGACTTTGGTTCTATTTTGTTGGTTTGAGGACCAAAGTAATGATTAATAGGGCCAGTCGGGGGCATTAGTATTCTATAGTCAGAGGTGAAATTCTTGGATTTATAGAAGACTAACTAATGCGAAAGCATTTGCCAAGGATGTTTTCA	0	0	0	0	0	0	0	0	0	0	0	0	0	0	0	0	4	5	6	21	15	51	N	99.7	JX111047.1.850_U,JX074672.1.850_U,JX111006.1.850_U,JX074698.1.850_U,JX074695.1.850_U,JX074699.1.850_U	Eukaryota	Obazoa	Fungi	Cryptomycota	Cryptomycotina	Cryptomycotina_X	Cryptomycotina_XX	Cryptomycotina_XX_sp.
323	e29fd8b2a02a5f0743badd32f7cf49fa	AGCTCCAATAGCGTATATTTAAGTTGTTGCAGTTAAAAAGCTCGTAGTTGGATTTCGGGTGGGTTTCAGCGGTCCGCCTATGGTGAGTACTGCTGTGGCCTTCCTTACTGTTGGGGACCTGCTTCTGGGCTTCATTGTCCGGGACAGGGATTCAGCATGGTTACTTTGAGTAAATTGGAGTGTTCAAAGCAGGCTTACGCCGTGAACATTTTAGCATGGAATAACATGATAGGACTCTGCCCTATTCTGTTGGCCTGTAGGAGTGGAGTAATGATTAAGAGGAACAGTCGGGGGCATTCGTATTTCATTGTCAGAGGTGAAATTCTTGGATTTATGAAAGACGAACTACTGCGAAAGCATTTGCCAAGGATGTTTTCA	0	2	0	0	0	0	0	0	0	0	0	0	0	0	0	0	0	0	9	38	2	51	N	100	KC315818.1.1641_U,KF864474.1.1796_U,KF144191.1.1760_U	Eukaryota	Archaeplastida	Chlorophyta	Chlorophyceae	Sphaeropleales	Sphaeropleales_X	*	*
324	39106491696890735b27745d8d4fc0e7	AGCTCCAATAGCGTATACTAAAGTTGTTGCAGTTAAAAAGCTCGTAGTTGAATTTCTGACTTTGAGGCGCGACCGACCCCGTGTGGGTCTGTGTCTGTGAATCGAGGTCATCCTCGGGGAATGCGTATCTGTCATTAAGTTGATGGGTACGAGTACCCCGTCATTTACTGTGAGCAAAATAGAGTGTTCAAAGCAGGCTTACGCCATTGAATACATTAGCATGGAATAATAAGATAGGACCTTGGTCTATTTTGTTGGTTAGTACTCCAAGGTAATGATTAATAGGGACAGTTGGGGGTATTCGTATTCAATTGTCAGAGGTGAAATTCTTGGATTTATTGAAGACTAACTAATGCGAAAGCATTTGCCAAGGATGTTTTCA	0	0	0	0	0	0	0	0	0	0	0	0	0	0	0	0	0	7	21	11	12	51	N	98.4	GU290079.1.1786_U	Eukaryota	Stramenopiles	Ochrophyta	Chrysophyceae	Chrysophyceae_X	Chrysophyceae_Clade-C	Chrysophyceae_Clade-C_X	Chrysophyceae_Clade-C_X_sp.
325	f7dd0d90ba6a31272cd875166bef633c	AGCTCCAATAGCGTATATTAAAGTTGCTGCAGTTAAAAAGCTCGTAGTTGGATTTCAAGCATAGTATACCTGGCCCGCTGTCGTAAGACATGTGTGTGCTGGGCTATATTTGCTTTCCTTCTAGTGGACTATAGCTGCCCTTTACTGGGTTGGTTGTAGTTTTCTGCTAGATCTTTTACTTTGAAAAAATTAGAGTGTTTAAAGCAGGCATACGCTTGAATACATTAGCATGGAATAATAGAATAGGACTTTGGTTCTATTTTGTTGGTTTCTAGGACCGAAGTAATGATTAATAGGGACAGTTGGGGGCATTAGTATTTAATTGTCAGAGGTGAAATTCTTGGATTTATGAAAGACTAACTTCTGCGAAAGCATTTGCCAAGGATGTTTTCA	0	0	0	0	0	0	0	0	0	0	0	0	0	0	0	10	41	0	0	0	0	51	N	85.5	GQ995319.1.1773_U	Eukaryota	Obazoa	Fungi	Chytridiomycota	Chytridiomycotina	Chytridiomycetes	Spizellomycetales-and-Rhizophlyctidales	Spizellomycetales-and-Rhizophlyctidales_sp.
326	8fd82ac4bc181294240a15035c4fe2ea	AGCTCCAATAGCGTATATTAAAGTTGTTGCAGTTAAAAAGCTCGTAGTCTGAGTCTTGGCCGGCATTGAGCGTCCGTGGCCTTCACGGTCATGTGCATGCGATATGGCGGCCATTTGTACTTCGGAGGAACACGGGTTTACTTTTCATTAAGTGGCCCGTGGGATTCCGATAGTTTACTTTGAGAAAAATAGAGTGTTCAAAGCAGGCGATTTTGCCTTGAATACATTAGCATGGAATAATAGAATAGGACTTTGGTTCTATTTTGTTGGTTTCTAGGACCGAAGTAATGATTAATAGGGACAGTTGGGGGCATTAGTATTTAATTGTCAGAGGTGAAATTCTTGGATTTATGAAAGACTAACTTCTGCGAAAGCATTTGCCAAGGATGTTTTCA	0	0	0	0	0	0	0	0	0	0	0	0	0	0	0	16	33	1	0	0	0	50	N	89.9	AY749539.1.1586_U	Eukaryota	Haptista	Centroheliozoa	Centroheliozoa_X	Centroheliozoa_XX	Centroheliozoa_XXX	Centroheliozoa_XXXX	Centroheliozoa_XXXX_sp.
327	6b9a32a55644960cd177ab139a5289fa	AGCTCCAATAGCGTATATTAAAGTTGTTGCAGTTAAAAAGCTCGTAGTTGAAGGTGGGGTGGAGGTTTTTTGGATTGGTGTGTGGTGTTGCGGTGTAAAAGCTGTAATACGACCACTGAACCGAACTCCCCCATGGTGCTGCTGTAAAAGGCAGACGACTTGGGTGCGCATACTGTGTGGATGTGGCTTTAAAACCATGTTTGTGCAGGCATCCTGATTACTGTGAAAAAATTAGAGTGTTCCAGGCGGTTTTTAGAGATTGAATAGATTAGCATGGAATAATGGAAGAGGACGATGTTTCCGCTTTTTGTTGGTTTGATGGTGGATGACGTTGTAATGATTAATAGGGACAGTTGGGGGCATTAGTATTTAATAGCTAGAGGTGAAATTCCAGGATTT…	0	0	0	0	0	0	0	0	0	0	0	0	0	0	0	1	2	2	11	22	12	50	N	77.4	JF706240.1.1668_U,JF706238.1.1668_U	Eukaryota	Obazoa	Choanoflagellida	Choanoflagellatea	Craspedida	Monosigidae_Group_A	Codosiga	Codosiga_sp.
328	3f7593a3f51b8067c5bccdceff3fc0de	AGCTCCAATAGCGTATATTAAAGTTGTTGCAGTTAAAACGCTCGTAGTCTGATGTAATGGGGACTGGAGTGGGGAGCAGCGATGCTCTTTGCTTTGGTCTCCATCAGGGGGACAGCAATGTCCCAGTTTACTTTGAGGAAATTAGAGTGTTCAAAGCAGGCGATTGCTTGAATACTGCAGCATGGAATAATGGAATAGGACTCGCGTCTTATTTTGTTGGTTTGGAGATGTGAGTAATGATTAATAGGGATAGTTGGGGGTATTCGTATTCAATTGTCAGAGGTGAAATTCTTGGATTTATGGAAGACGAACAACTGCGAAAGCATTTACCAAGGATGTTTTCA	0	0	0	0	0	0	0	0	0	2	0	43	3	0	1	0	0	0	1	0	0	50	N	95.6	JN054670.1.1469_U	Eukaryota	Obazoa	Fungi	Chytridiomycota	Chytridiomycotina	Chytridiomycetes	Chytridiomycetes_X	Chytridiomycetes_X_sp.
329	cc0f12d19e6f54c6ece6521be332639a	AGCTCCAATAGCGTATATTAAAGTTGCTGCAGTTAAAAAGCTCGTAGTTGGATTTCAAGCATAGTATACCTGGCCCGCTGTCGTAAGACATGTGTGTGCTGGGCTATATTTGCTTTCCTTCTTGTGGACTATAGCTGCCCTTTACTGGGTTGGTTGTAGTTTTCTGCTAGATCTTTTTCTTTGAACAAATTAGAGTGTTTCAAGCAGGCGTTTGCTATGAATACATTAGCATGGAATAATAATTTAGGACTTTGGTTCTATTTTGTTGGTTTCTAGGACTGAAGTAATGATTGATAGGGACAGTTGGGGGTGCTAGTATTCAGTGGCCAGAGGTGAAATTCTTGGATTCACTGAAGACTAACTAATGCGAAAGCATTCACCAAGGATGTCTTCT	0	0	0	0	0	0	0	0	0	0	0	0	0	0	0	4	46	0	0	0	0	50	N	88.1	EU709266.1.1570_U	Eukaryota	Rhizaria	Cercozoa	Filosa-Sarcomonadea	Glissomonadida	Allapsidae	Allapsidae_X	Allapsidae_X_sp.
330	fd094809be92d040afc263218452085c	AGCTCCACTAGCGTATATTAAAGTTGTTGCAGTTAAAAAGCTCGTAGTTGAACTTCTGATTGTTGGTCGACTTAGGTATTTATATCAAGTTTACAGGCAGTCATCCGTCTGCAAACTTTTACATCCTTAACTGGTTTGTCTAAGGGAGCAGGCATTTTACTTTGAAAAAATTAGAGTGTTTAAGGCAGGCGCAAGCCTGAATACATTAGCATGGAATAATGGAATAGGACGCTTGTCCATTTGATTGGTTATTGGACTCGTAATGATTAATAGGGACAGTTGGGGGCATTAGTATTTAATAGTCAGAGGTGAAATTCTTGGATTTATTAACGACTAACTAATGCGAAAGCATTTGCCAAGGATGTTTTCA	14	1	9	6	2	0	2	3	0	2	0	0	0	0	0	0	0	0	0	3	8	50	N	96	DQ442846.1.897_U,DQ442854.1.904_U,DQ442862.1.904_U,DQ442863.1.846_U,DQ442838.1.877_U,DQ442852.1.907_U,DQ442849.1.883_U,DQ442847.1.896_U	Eukaryota	Alveolata	Ciliophora	Oligohymenophorea	Scuticociliatia_2	Scuticociliatia_2_X	Cyclidium_3	Cyclidium_glaucoma
331	cbbe7491fa2b23e165d1f58e9a2864b0	AGCTCCAAGAGTGTATATTAAAGTTGTTGCGGTTAAAAAGCTCGTAGTTGGACTTTGGGGTAGAGCGCAACCGGTCCTCGGCAGCTCAGCTGTCGGGATCAAGGCCGAGTGTTTCTACCTCTATTCTCGGAACGCCAACGGCTGTTTGTCGTCTTCGGGCGGCAGGCAGTCGGTTTCGTAGGGTTTACTTTGAATAAATTAGGGTGTTCAAAGCAGGCGCAAATCGCCTTGAATACATTAGCATGGGATAATAAAAGATGACCTTTGGTCTATACTTTATTGGTTTCTAGGGCCAGGGTAATGATTAATAGGGACAGTTGGGGTCGCTTGTATTCAATGGTCAGAGGTGAAATTCTAAGACCCATTGAGGACAGACAAATGCGAAGGCATTCGACAAGG…	0	0	0	0	0	0	0	0	0	0	0	0	0	0	0	3	0	47	0	0	0	50	N	84.3	AY294147.1.1904_U	Eukaryota	Amoebozoa	Lobosa	Tubulinea	Echinamoebida	Vermamoebidae	Hartmannella	Hartmannella_cantabrigiensis
332	7e1ac6f94ed611174c61c88f261e781e	AGCTCCAATAGCGTATATTAAAGTTGTTGCAGTTAAAAAGCTCGTAGTTGAAGTTCTGATTGTTCGGGTTTCTAGACATTAGTCGGAGATACTGACAGTCATCCGCTTGCAAACATATGTTCGATCTTCACCGGTTGGCTATGTGAGTAAGCATTTTACCTTGAGAAAAACAGAGTGTTCCAGGCAGGTTTGTCCGGAATGCATTAGCATGGAATAATAGAATATGACTGAAGTCTATTTATTGGTTACAGGCTTTAGTAATGATTAATAGGGATAGTTGGGGGTATTCGTATTCAATTGTCAGAGGTGAAATTCTTGGATTTATGGAAGACGAACTACTGCGAAAGCATTTACCAAGGATGTTTTCA	0	0	0	0	0	0	0	0	0	0	0	0	0	0	0	0	0	1	5	22	21	49	N	95.9	JN120249.1.1542_U	Eukaryota	Alveolata	Ciliophora	Oligohymenophorea	Peritrichia_2	Sessilida	Vorticella	Vorticella_aequilata
333	6be77b9d59fd4c9d7afe3a8ef569e2aa	AGCTCCAATAGCGTATATTTAAGTTGTTGCAGTTAAAAAGCTCGTAGTTGGATTTCGGGTGGCTCGCAGCGGTCCGCCTCTGGTGAGCACTGCTGCGGGCCTCCTTTCTGTCGGGGACGGGCTCCTGGGCTTCGCTGTCCGGGACTCGGAGTCGACGCGTTACTTTGAGTAAATTAGAGTGTTCAAAGCAGGCTTTCGCCTTGAATACTTTAGCATGGAATAACACGATAGGACTCTGGCCTATCTTGTTGGTCTGTAGGACCGGAGTAATGATTAAGAGGGACAGTCGGGGGCATTCGTATTTCATTGTCAGAGGTGAAATTCTTGGATTTATGAAAGACGAACTACTGCGAAAGCATTTGCCAAGGATGTTTTCA	0	0	0	0	0	0	0	0	0	0	0	7	3	5	0	0	5	5	14	10	0	49	N	96.8	AB771857.1.1678_U,AB771835.1.1675_U	Eukaryota	Archaeplastida	Chlorophyta	Chlorophyceae	Sphaeropleales	Sphaeropleales_X	Scenedesmus	Scenedesmus_sp.
334	598f7599827f635fd5a066bda7f387d4	AGCTCCAATAGCGTATATTTAAGTTGTTGCAGTTAAAAAGCTCGTAGTTGGATTTCGGGTGGGGTGGTGCGGTCCGCCTCTGGTGTGCACTGCTCTGCTCCACCTTCCTGCCGGGGACGGGCTCCTGGGCTTCACTGTCTGGGACTCGGAGTCGGCGAGGTTACTTTGAGTAAATTAGAGTGTTCAAAGCAGGCCTACGCTCTGAATACATTAGCATGGAATAACACGATAGGACTCTGGCCTATCTGTTGGTCTGTGGGACCGGAGTAATGATTAAGAGGGGTAGTCGGGGGCATTCGTATTCCGTTGTCAGAGGTGAAATTCTTGGATTTACGGAAGACGAACATCTGCGAAAGCATTTGCCAAGGATACTTTCA	0	0	0	0	0	0	0	0	0	0	0	30	5	9	4	0	0	0	0	0	0	48	N	100	JN863299.1.1762_U,AB753040.1.1632_U,FR865576.2.1763_U,JN903975.1.1717_U,EU925397.1.1403_U,FR865593.2.1763_U,AB701553.1.1651_U,AB701554.1.1613_U,AY665726.1.1693_U,JQ315505.1.1791_U,AY665727.1.1687_U,AB511836.1.1687_U,AB701551.1.1636_U,FR865608.2.1763_U,AB511835.1.1687_U,AB701542.1.1680_U,AB701543.1.1641_U,EU025022.1.1504_U,AB511837.1.1687_U,JX888471.1.1762_U,M32703.1.1791_U,AB701550.1.1656_U,AB511…	Eukaryota	Archaeplastida	Chlorophyta	Chlorophyceae	Chlamydomonadales	Chlamydomonadales_X	*	*
335	f33b5cf0bb1c89044ba1a4b7cf684463	AGCTCCAATAGCGTATATTAAAGTTGTTGCAGTTAAAACGCTCGTAGTCTGATGTAATGGGGATTGGAGTGGGGAGCAGCGATGCTTTTTGCTTTGGTCCTCATCAACGGGACAGTAATGTCCCATTTTACTTTGAGGAAATTAGAGTGTTCAAAGCAGGCGATTGCTTGAATACTGCAGCATGGAATAATGGAATAGGACTCGCGTCTTATTTTGTTGGTTTGGAGATGTGAGTAATGATGAATAGGGACAGTTGGGGGCATTGGTATTCAGTAGTCAGAGGTGAAATTCTTGGATTTACTGAAGACTAACTAGTGCGAAAGCATTTGCCAAGGATGTTTTCA	0	0	0	0	0	0	0	0	0	0	0	0	0	9	0	0	0	39	0	0	0	48	N	98.5	JN054670.1.1469_U	Eukaryota	Obazoa	Fungi	Chytridiomycota	Chytridiomycotina	Chytridiomycetes	Chytridiomycetes_X	Chytridiomycetes_X_sp.
336	ab9967ac69a8f445d50cfd7decd46a37	AGCTCCAATAGCGTATATTTAAGTTGTTGCAGTTAAAAAGCTCGTAGTTGGATTTCGGGCGTGTCGCGTTGGTCCGCCAATGGTGAGTACTGGCGTCGGCGCGCCTTCCTGCCGGGGACGGGCTCCTGGGCTTCACTGTCTGGGACTCGGAGTCGGCGACGTTACTTTGAGAAAATTAGAGTGTTCAAAGCAGGCCTACGCTCGAATACTTTAGCATGGAATAACACGATAGGACTCTGGCCTATCCTGTTGGTCTGTAGGACCGGAGTAATGATTAAGAGGGACAGTCGGGGGCATTCGTATTTCATTGTCAGAGGTGAAATTCTTGGATTTATGAAAGACGAACCACTGCGAAAGCATTTGCCAAGGATGTTTTCA	0	2	3	2	0	3	2	0	5	0	0	0	6	0	0	0	0	17	1	6	1	48	N	100	JQ315564.1.1668_U,AB771909.1.1671_U,GQ477038.1.1739_U,AY195978.1.1792_U,GQ477039.1.1739_U,GQ477048.1.2175_R,GQ477048.1.2175_G,GQ477050.1.1739_U,AY197637.1.1792_U,AB727554.1.1775_U,AB727553.1.1775_U,AY543065.1.1785_U,AY543062.1.1792_U,JN968587.1.1746_U,AY543063.1.1628_U,AY543066.1.1785_U,AB771901.1.1661_U,AY122335.1.1592_U,AY543064.1.1786_U,AB727552.1.1775_U,GQ477053.1.1739_U,KF144211.1.1756_U	Eukaryota	Archaeplastida	Chlorophyta	Chlorophyceae	Sphaeropleales	Sphaeropleales_X	*	*
337	8cf1f4c7273ac9dccba2181d0b84c819	AGCTCCAATAGCGTATATTAAAGTTGCTGCAGTTAAAAAGCTCGTAGTTGGATTTCTGGGGTCCGGCGGCGGTCTGCCTCACGGCATGCACTGTGCGCGGGGCTCCTTTTGCTCGAAGGCGGCCGGTGCCCTTCACTGGGTGGCGGTTTCGAATTCGGGACCTTTACTTTGAAAAAATTAGAGTGTTCAAAGCAGGCATTTTGGCTTGGATACATTAGCATGGAATAATAAGATAGGACCTTGATCTATTTTGTTGGTTTATTTATCAAGGTAATGATTAATAGGGATAGTTGGGGGTATTCGTATTCAATTGTCAGAGGTGAAATTCTTGGATTTATGGAAGACGAACTACTGCGAAAGCATTTACCAAGGATGTTTTCA	0	0	0	0	0	0	0	0	0	0	0	0	0	0	0	4	2	0	13	15	14	48	N	86.4	JN825671.1.1015_U	Eukaryota	Obazoa	Choanoflagellida	Choanoflagellatea	Craspedida	Monosigidae_Group_O	Monosigidae_Group_O_X	Monosigidae_Group_O_X_sp.
338	2e850be30ba952342ff1b29cd7eab517	AGCTCCAATAGCGTATATTAAAGTTGTTGCAGTTAAAAAGCTCGTAGTCTGAGTCTTGGCCGGCATTGAGCGTCCGTGGCCTTCACGGTCATGTGCATGCGATATGGCGGCCATTTGTACTTCGGAGGAACACGGGTTTACTTTTCATTAAGTGGCCCGTGGGATTCCGATAGTTTACTTTGAGAAAAATAGAGTGTTCAAAGCAGGCTTAGGCCGTTGAATACATTAGCATGGAATAATAAGATAGGACCTTGATCTATTTTGTTGGTTTATTTATCAAGGTAATGATTAATAGGGATAGTTGGGGGTATTCGTATTCAATTGTCAGAGGTGAAATTCTTGGATTTATGGAAGACGAACTACTGCGAAAGCATTTACCAAGGATGTTTTCA	0	0	0	0	0	0	0	0	0	0	0	0	0	0	0	13	26	0	2	5	2	48	N	88.1	AY749539.1.1586_U	Eukaryota	Haptista	Centroheliozoa	Centroheliozoa_X	Centroheliozoa_XX	Centroheliozoa_XXX	Centroheliozoa_XXXX	Centroheliozoa_XXXX_sp.
339	41abcbf6c95e1d8732824243be386ebc	AGCTCCAATAGCGTATATTAAAGTTGCTGCAGTTAAAAAGCTCGTAGTTGGATTTCTGGCATGCTGAAACTTTCCTGCTCTAGAAATAGTTGTGTGTGATAGTTTCAAATGCCATCCTTCTAGAAAACAATACTTTCGGGTATTGCGATCTAGATCTTTTACTTTGAAAAAATTAGAGTGTTCAAAGCAGGCTTTTGCTAGAATACATTAGCATGGAATAATAACATAGGACTTTGGTCTTATTTTATTGGTTTTCTAGACTGAAGTAATGATTGATAGGGATAGTTGGGGGTGCTAGTATTCAGCGGCCAGAGGTGAAATTCTTGGATTCACTGAAGACTAACTTATGCGAAAGCATTCACCAAGGAGGTCTTCT	0	0	0	0	0	0	0	0	0	0	0	0	26	21	0	0	0	0	1	0	0	48	N	84.4	AY180018.1.1740_U	Eukaryota	Rhizaria	Cercozoa	Filosa-Thecofilosea	Ventricleftida	Ventrifissuridae	Ventrifissuridae_X	Ventrifissuridae_X_sp.
340	8b44e267c35d6a34babe754bb00f7f20	AGCTCCAATAGCGTATATTAAAGTTGTTGCAGTTAAAACGCTCGTAGTCTGATGTAATGGGGACTGGAGTGGGGAGCAGCGATGCTCTTTGCTTTGGTCTCCATCAGGGGGACAGCAATGTCCCAGTTTACTTTGAGGAAATTAGAGTGTTCAAAGCAGGCGATTGCTTGAATACTGCAGCATGGAATAATGGAATAGGACTCGCGTCTTATTTTGTTGGTTTGGAGATGTGAGTAATGATGAATAGGGACAGTTGGGGGCATTGGTATTCAGTAGTCAGAGGTGAAATTCTTGGATTTACGAACGATGAACTTGTGCGAAAGCATTCGGCAAGGATGTTTTCA	0	0	0	0	0	0	0	0	0	2	0	13	20	1	9	0	0	0	0	1	1	47	N	96.8	JN054670.1.1469_U	Eukaryota	Obazoa	Fungi	Chytridiomycota	Chytridiomycotina	Chytridiomycetes	Chytridiomycetes_X	Chytridiomycetes_X_sp.
341	ee2d04db32c08714a889cb3cf96bca55	AGCTCCAATAGCGTATATTAAAGTTGTTGCAGTTAAAAAGCTCGTAGTTGAATTTTGGGCCTGGTCGAGTGGTCTGTTCGCAAGAACAGTACTGCATCTGGCCGGGTCTTTCCTTCTGGGGAACCAGCGTGCTATTAACTTAGTGCGTTGGGGATCCAGGACTTTTACTTTGAAAAAATTAGAGTGTTTAAAGCAGGCATACGCTTGAATACATTAGCATGGAATAATAGAATAGGACTTTGGTTCTATTTTGTTGGTTTCTAGGACCGAAGTAATGATTAATAGGGACAGTTGGGGGCATTAGTATTTAATTGTCAGAGGTGAAATTCTTGGATTTATTAAAGACTAACGTATGCGAAAGCATTTGCCAAGGATGTTTTCA	0	0	0	0	0	0	0	0	0	0	0	0	0	0	0	19	23	5	0	0	0	47	N	94.8	AY635829.1.1724_U,AF164251.1.1046_U,AF164249.1.1086_U,AH009027.1.1086_U,AH009028.1.1046_U	Eukaryota	Obazoa	Fungi	Chytridiomycota	Chytridiomycotina	Chytridiomycetes	Rhizophlyctis	Rhizophlyctis_rosea
342	dd4325a9089bae82b6ad348ebcfbd6d8	AGCTCCAATAGCGTATATTAAAGTTGCTGCAGTTAAAAAGCTCGTAGTTGGATTTCTGGCATGCTGAAACTTTCCTGCTCTAGAAATAGTTGTGTGTGATAGTTTCAAATGCCATCCTTCTAGAAAACAATACTTTCGGGTATTGCGATCTAGATCTTTTACTTTGAAAAAATTAGAGTGTTCAAAGCAGGCTTTTGCTAGAATACATTAGCATGGAATAATAACATAGGACTTTGGTCTTATTTTATTGGTTTTCTAGACTGAAGTAATGATTGATAGGGATAGTTGGGGGTGCTAGTATTCAGCGGCCAGAGGTGAAATTCATGGATTCGCTGAAGACTAACTTATGCGAAAGCATTTGCCAAGGATGTTTTCA	0	0	0	0	0	0	0	0	0	0	0	0	31	15	0	0	0	0	1	0	0	47	N	83.6	AY180018.1.1740_U	Eukaryota	Rhizaria	Cercozoa	Filosa-Thecofilosea	Ventricleftida	Ventrifissuridae	Ventrifissuridae_X	Ventrifissuridae_X_sp.
343	465b34eb1d95b13bf220d23f95d07a60	AGCTCCAATAGCGTATATTAAAGTTGCTGCAGTTAAAAAGCTCGTAGTTGGATTTCTGGCATGCTGAAACTTTCCTGCTCTAGAAATAGTTGTGTGTGATAGTTTCAAATGCCATCCTTCTAGAAAACAATACTTTCGGGTATTGCGATCTAGATCTTTTACTTTGAAAAAATTAGAGTGTTCAAAGCAGGCTTTTGCTAGAATACATTAGCATGGAATAATAACATAGGACTTTGGTCTTATTTTATTGGTTTGGAGATGTGAGTAATGATGAATAGGGACAGTTGGGGGCATTGGTATTCAGTAGTCAGAGGTGAAATTCTTGGATTTACTGAAGACTAACTAGTGCGAAAGCATTTGCCAAGGATGTTTTCA	0	0	0	0	0	0	0	0	0	0	0	0	37	10	0	0	0	0	0	0	0	47	N	79.7	EF526931.1.1357_U	Eukaryota	Rhizaria	Cercozoa	Filosa-Thecofilosea	Ventricleftida	Ventrifissuridae	Ventrifissuridae_X	Ventrifissuridae_X_sp.
344	85db1dc899805a728b6198b7d056b898	AGCTCCAATAGCGTATATTAAAGTTGTTGCAGTTAAAAAGCTCGTAGTCGAATTTTCATCAAGTTTTACGTTGACATTGTCAAAGCAAAGCTTGATGTTTTACTATAGTCAATATTTATATTGGATATAGTGTTTTACTTTGATTAAATTAGAGTGTTTAAAGCAGGCTATTTGCTTGAATACATTAGCATGGAATAATAAAATAGGACTTTGGTTTTATTTTGTTGGTTTTAAGAACCAAAGTAATGATTAATAGGGACAGTTGGGGGCATTGGTATTTAGAAGTCAGAGGTGAAATTCTTGGATTTTCTAAAGACTAACTAGTGCGAAAGCATTTGCCAAGGATGTTTTCA	0	0	0	0	0	0	0	0	0	0	0	0	0	0	0	0	0	0	47	0	0	47	N	83.3	FM178230.1.1589_U,FM178229.1.1584_U	Eukaryota	Obazoa	Fungi	Fungi_X	Fungi_XX	Fungi_XXX	Fungi_XXXX	Fungi_XXXX_sp.
345	eed15b4f2fabf2a4b1d63f89d2735606	AGCTCCACTAGCGTATATTAAAGTTGTTGCAGTTAAAAAGCTCGTAGTTGAACTTCTGATTGTTGTTAGCGTCGGTATTTATATCGCGTTAGTGGCAGTCATCCGTCTGCAAACTTTTACATCCTTAACTGGTTTGTCTAAGGGAGCAGGCATTTTACTTTGAAAAAATTAGAGTGTTTAAGGCAGGCGCAAGCCTGAATACATTAGCATGGAATAATGGAATAGGACGCTTGTCCATTTGATTGGTTATTGGACTCGCGTAATGATTAATAGGGACAGTTGGGGGCATTAGTATTTAATTGTCAGAGGTGAAATTCTTGGATTTATGAAAGACGAACTTCTGCGAAAGCATTTGCCAAGGATGTTTTCA	0	0	0	0	0	0	0	1	0	0	0	2	0	0	0	3	15	3	8	7	7	46	N	99.2	DQ442846.1.897_U,DQ442854.1.904_U,DQ442862.1.904_U,DQ442863.1.846_U,DQ442838.1.877_U,DQ442852.1.907_U,DQ442849.1.883_U,DQ442847.1.896_U	Eukaryota	Alveolata	Ciliophora	Oligohymenophorea	Scuticociliatia_2	Scuticociliatia_2_X	Cyclidium_3	Cyclidium_glaucoma
346	08748dcddeffa20c3f49c03b0b030915	AGCTCCAATAGCGTATATTAAAGTTGTTGCAGTTAAAAAGCTCGTAGTTGGACCTTAGGCAAGGCGGCCTGGTCACCCTCTGGGTGTACTGGGATCGCTGCGCCTCACCTTCGGGGAGCTAGTCGTGCTTCGGTGCGCTAGGGAACCGAGCCTTACCTTGAGGAAATTAGAGTGTTTAAAGCAGGCTTATGCTTGAATACGTTTGCATGGAATAACATGATAGGACTTTGGTTCTATTTTGTTGGTTTGAGGACCAAAGTAATGATTAATAGGGACAGTTGGGGGCATTAGTATTTAATTGTCAGAGGTGAAATTCTTGGATTTATGAAAGACTAACTTCTGCGAAAGCATTTGCCAAGGATGTTTTCA	0	0	0	0	0	0	0	0	0	0	0	0	0	0	0	7	23	7	7	2	0	46	N	98.4	HM486994.1.1344_U,HM486989.1.1344_U,HM487049.1.1345_U	Eukaryota	Obazoa	Fungi	Cryptomycota	Cryptomycotina	Cryptomycotina_X	Cryptomycotina_XX	Cryptomycotina_XX_sp.
347	11a931faaca4e2fc1ff72d65f911aa39	AGCTCCAATAGCGTATATTAAAGTTGCTGCAGTTAAAAAGCTCGTAGTTGGATTTCTGGCTTAACGAGCCGAGCCCGCGCCGTAATGGTTGTGAGTGCTTGTTGCTCGTTTGCCATCCTGCCAGTTGGACCAGTCCTGCTTCTTTCGGGGAGTTGGGGCTTGGGACCTGGCTCTATTACTTTGAAAAAATTAGAGTGTTTAAAGCAGGCATATTGCTCTGAATACATTAGCATGGAATAATAATTTAGGACTTTGGTTCTATTTTGTTGGTTTCTAGGACTGAGGTAATGATTGATAGGGATAGTTGGGGGTGCTAGTACTCAGTGGCCAGAGGTGAAATTCTTTGATTCACTGAAGACTAACTTATGCGAAAGCATTCACCAAGGATGTCTTCT	0	7	13	5	13	2	5	1	0	0	0	0	0	0	0	0	0	0	0	0	0	46	N	86.9	EF024287.1.1808_U	Eukaryota	Rhizaria	Cercozoa	Filosa	Filosa_X	Filosa_XX	Filosa_XXX	Filosa_XXX_sp.
348	aa5138436b6c4b2a83bd7b449f1a90c6	AGCTCCAATAGGATATATCAAAGTTGTTGCAGTTGAAAAGCTCGTAGTCGTATTTCTGGCGGGTCGATGCTCCTTGCTCTTCCGGGCGCAAGCCTGGGGCGCTCGGGGCCGCCTGCCATTTTGTGGGCCCATGTGGCCCTGGCGCGCGGTTCACTCCGCGGCCGGGTCGCACCACTCCGTCACTGAGAGCAAATTGGAGTGCTCAAAGCAGGCTTTACAGCTTTGAACATCTTAGCTTGGAATGACAAAGTATGACTTTTTGTTCACTTTGTTGGTTATGAATAGGAAGTAATGGTAAATAGGAACAGTTGCGGGGGTACTCGTACTGGAAAGTCAGAGGTGAAATTCTTGGATTTTTCCACGACGAACGACTGCGAAAGCATTTATCAAGGATGTTTT…	0	0	0	0	0	0	0	0	0	0	0	0	0	0	0	5	0	7	22	0	11	45	N	89.5	AY821979.1.1632_U	Eukaryota	Stramenopiles	Sagenista	Labyrinthulomycetes	Amphifilida	Amphifilaceae	Fibrophrys	Fibrophrys_sp.
349	8eb5875c73443fdbb8cee06eafdd5f53	AGCTCCAATAGCGTATATTAAAGTTGTTGCAGTTAAAAAGCTCGTAGTTGGATTTCTGGAGTCAGCTTTCGGCCCGTGTCTTTTTGGCATGTGTGCTGTATCTGTCTGGCTTCATCCTTGTAGTGAGTGTATCTGGCATTCATTTGTCGGGTGCAGGAGCTGCATCGTTTACTGTGAAAAAATTAGAGTGTTTAAAGCAGGCTTATGCCGTGAATACATTAGCATGGAATGATACTATAGGACTTTGGTACTATTTTATTGGTTTGCATATCAAAGTAATGATTAATAGGGATAGTTGGGGGTATTCATATTTAATTGTCAGAGGTGAAATTCTTGGATTTATGAAAGATGAACATATGCGAAAGCATTTACCAAGGATGTTTTCA	0	0	0	0	0	0	0	0	0	0	0	0	0	0	1	25	9	10	0	0	0	45	N	98.4	EF196772.1.946_U	Eukaryota	Stramenopiles	Opalozoa	MAST-12	MAST-12C	MAST-12C_X	MAST-12C_XX	MAST-12C_XX_sp.
350	1e6e2ffe9af05356537d4afe5390b8fd	AGCTCCAATAGCGTATATTAAAGTTGTTGCAGTTAAAAAGCTCGTAGTTGGATTTCTGGCGTTGGGGCCGCCGGCCCGGCATCCTAGTGGTGCTGTGTTGTTGGTTGGTCTCCGCCATCTTTTCGGAAGAACCAGCGTGCCCTTCACTGGGTGGCGTTGGCGACTCCGATCTTTTACTTTGAAAAAATTAGAGTGTTCAAAGCAGGCTTACGCTGTGAATACATTAGCATGGAATAATAAGATAGGACCTTGATCTATTTTGTTGGTTTATTTATCAAGGTAATGATTAATAGGGATAGTTGGGGGTATTCGTATTCAATTGTCAGAGGTGAAATTCTTGGATTTATGGAAGACGAACTACTGCGAAAGCATTTACCAAGGATGTTTTCA	0	0	0	0	0	0	0	0	0	0	0	0	0	0	0	0	0	0	14	13	18	45	N	92.3	EF196716.1.879_U,JF730776.1.1705_U,AB721040.1.1677_U,AB622285.1.1707_U	Eukaryota	Rhizaria	Cercozoa	Novel-clade-10-12	Novel-clade-10	Novel-clade-10_X	Novel-clade-10_XX	Novel-clade-10_XX_sp.
351	ba64a8472246582956443ad49d81a5ba	AGCTCCAATAGCGTATATTTAAGTTGTTGCAGTTAAAAAGCTCGTAGTTGGATTTCGGGTGGGTTCCAGCGGTCCGCCTATGGTGAGTACTGCTGTGGCCCTCCTTTCTGTCGGGGACGGGCTCCTGGGCTTCACTGTCCGGGACCTGGATTCGACGATGATACTTTGAGTAAATTAGAGTGTTCAAAGCAAGCCTACGCTCTGAATACTTTAGCATGGAATATCGCGATAGGACTCTGGCCTATCTCGTTGGTCTGTAGGACCGGAGTAATGATTAAGAGGGACAGTCGGGGGCATTCGTATTTCATTGTCAGAGGTGAAATTCTTGGATTTATGAAAGACGAACTACTGCGAAAGCATTTGCCAAGGATGTTTTCA	0	0	0	0	0	0	0	0	0	0	0	0	0	0	0	0	45	0	0	0	0	45	N	99.5	AY846371.1.2415_R,AY846371.1.2415_G	Eukaryota	Archaeplastida	Chlorophyta	Chlorophyceae	Sphaeropleales	Sphaeropleales_X	Ankistrodesmus	Ankistrodesmus_gracilis
352	8094d1e165a05bfa2553264a6e3c1827	AGCTCCACTAGCGTATATTAAAATTGTTGCAGTTAAAAAGCTCGTAGTTGGATTTCTGACATGGTGCGCCTGGTCCGCCCCGTAAAGGTGGTGAGTACTGGAGCGTGCCTGTCATCCTTCCGCAGAGCGTGCCTACCCTTCACTGGGCCGGGTTCGCGATGTGGATCATTTACTTTGAAAAAATTAGAGTGTTTAAAGCAGGCTTACGCCTTGAATACATTAGCATGGAATAATAAGATAGGACTTTGGTCTCTATTTTGTTGGTTTCTAGGACTGAAGTAATGATTGATAGGGATAGTTGGGGGTGCTAGTATTCAACGGCCAGAGGTGAAATTCTTGGATTCGTTGAAGACTAACTTATGCGAAAGCATTCACCAAGGATGTCTTCT	0	0	0	0	0	0	0	0	0	0	0	0	0	0	0	0	0	0	6	16	23	45	N	96.4	EU567224.1.1138_U	Eukaryota	Rhizaria	Cercozoa	Filosa-Granofilosea	Filosa-Granofilosea_X	Novel-Gran-234	Novel-Gran-234_X	Novel-Gran-234_X_sp.
353	890b8e37c51e91ff518a68988facb4c1	AGCTCCAATAGCGTATATTAAAGTTGTTGCAGTTAAAAAGCTCGTAGTTGGACCTTAGGCAAGGCGGCGCGGTCTGCCGCTAGGCAGTACTGTGTCGCTGCGCCTCGCCTTCGGGGAGCTGTCGGCGCAAGCCGGCAGGGAACCGAGTTTTACTTTGAAGAAATTAGAGTGTTTAAAGCAGGCTTACGCTTGAATACATTAGCATGGAATAATAGAATAGGACTTTGGTTTTATTTTGTTGGTTTGAAGACCAAAGTAATGATTAATAGGGACAGTTGGGGGCATTAGTATTCGGTAGTCAGAGGTGAAATTCTTGGATTTACCGAAGACTAACTAGTGCGAAAGCATTTGCCAAGGATGTTTTCA	0	0	0	0	0	0	0	0	2	0	0	0	0	0	0	0	0	2	2	3	36	45	N	89.4	JN054676.1.1485_U	Eukaryota	Obazoa	Fungi	Cryptomycota	Cryptomycotina	Cryptomycotina_X	Cryptomycotina_XX	Cryptomycotina_XX_sp.
354	39eb85a5c940210a817e025e98210ff4	AGCTCCAATAGTGTATATTAAAGTTGTTGCGGTTAAAAAGCTCGTAGTTGGACTTGGGAGTTGAGCACGACAGTTCTCTTGGGTTTACCCTTGGGGTTCAAACTGAGTGTTTTCTTCTCTTATTCTTGAAGCGTTAAAGGGCCTTTTTGGTGCAAGCCGGATTGGTTCTGTTTCACAGGGTTTACTTTGAATAAATTAGGGTGTTCAAAGCAGGCGAAATCGCCTTGAATACATTAGCATGGGATAATGAAAGATGACCACTGGTCTATACTTTATTGGTTTCTAAGGCCGAGGTAATGATTAATAGGGACAGTTGGGGTCGCTTGTACTCATTGGCTAGAGGTGAAATTCTATGACCCAATGAAGACAAACAACTGCGAAGGCATTCGACAAGGATGT…	0	0	0	0	0	0	0	0	0	0	0	0	0	0	0	0	0	0	45	0	0	45	N	82	AY294147.1.1904_U	Eukaryota	Amoebozoa	Lobosa	Tubulinea	Echinamoebida	Vermamoebidae	Hartmannella	Hartmannella_cantabrigiensis
355	2d71980508fc486564eccba9a1858897	AGCTCCAATAGCGTATATTAAAGTTGTTGCAGTTGAAAAGCTCGTAGTCGTATTTCTGGTGGGTTGATGTCTTTGCCAGTATGGAACGCAAGTTCTTTCTGGTAGGGGCCGCCTGCCATTTTGTGGAATCAAGTGGTCATGTCGGGGTTTACTCTCTAATATGATCGCTCCACTCCGTCACTGAGAGCAAATTGGAGTGCTCAAAGCAGGCTTTACAGCTTTGAACATTTTAGCTTGGAATGACAAAGAATGACTTTTTGTTCACTTTGTTGGTTATGAATGGGAAGTAATGATAAATAGGAACAGTTGCGGGGGTACTCGTATTGGGAAGTCAGAGGTGAAATTCTTAGATTTTTCCACGACGAACGACTGCGAAAGCATTTACCAAGGATGTTTTCA	0	0	0	0	0	0	0	0	0	0	0	0	0	0	0	29	0	15	0	0	0	44	N	96.5	AB721051.1.1697_U	Eukaryota	Stramenopiles	Sagenista	Labyrinthulomycetes	Amphifilida	Amphifilaceae	Fibrophrys	Fibrophrys_sp.
356	627862b44b3f84a0e9d169cb87e799a6	AGCTCCAATAGCGTATACTAAAGTTGTTGCAGTTAAAAAGCTCGTAGTTGAATTTCTGATTATGAAAATAAGTCCATTCTTTATTGAATGTGTACTATTATTTTATATAATCATCCTTGAAAAGATTATTATGGATATTAATTTATCTATTATAAGATTTTCATCATTTACTGTGAGCAAAATAGAGTGTTCAAAGCAGGCTTAGGCCGTTGAATACATTAGCATGGAATAATAACATAGGACTTTGGTCTTATTTTGTTGGTTTCTAGGACTGAAGTAATGATTGATAGGGATAGTTGGGGGTGCTCGTATTCAGGGGCCAGAGGTGAAATTCTATGATTCCCTGAAGACGAACTTATGCGAAAGCATTCACCAAGGATGTCTTCT	0	0	0	0	0	0	0	0	0	0	0	0	0	0	0	0	0	0	7	9	28	44	N	92.2	AB168053.1.1758_U,AB749138.1.1674_U,JQ967311.1.1665_U,JQ967314.1.1663_U	Eukaryota	Stramenopiles	Ochrophyta	Chrysophyceae	Chrysophyceae_X	Chrysophyceae_Clade-F	*	*
357	d08caa75915e922b73920d002f155a6f	AGCTCCAATAGCGTATACTAAAGTTGTTGCAGTTAAAAAGCTCGTAGTTGAATTTCTGACTTTGAGGCGCGACCGACCCCGTGTGGGTCTGTGTCTGTGAATCGAGGTCATCCTCGGGGAATGCGTATCTGTCATTAAGTTGATGGGTACGAGTACCCCGTCATTTACTGTGAGCAAAATAGAGTGTTCAAAGCAGGCTTACGCCATTGAATACATTAGCATGGAATAATAAGATAGGACCTTGGTCTATTTTGTTGGTTAGTACTCCAAGGTAATGATTAATAGGGACAGTTGGGGGCATTAGTATTTAATTGTCAGAGGTGAAATTCTTGGATTTATGAAAGACTAACTTCTGCGAAAGCATCTGCCAAGGATGTTTTCA	0	0	0	0	0	0	0	0	0	0	0	0	0	0	0	0	0	0	10	21	13	44	N	97.4	GU290079.1.1786_U	Eukaryota	Stramenopiles	Ochrophyta	Chrysophyceae	Chrysophyceae_X	Chrysophyceae_Clade-C	Chrysophyceae_Clade-C_X	Chrysophyceae_Clade-C_X_sp.
358	248816a86924ad8af336c175817e8018	AGCTCCAATAGCGTATATTAAAGTTGCTGCAGTTAAAAAGCTCGTAGTTGGATTTCAAGCATAGTATACCTGGCCCGCTGTCGTAAGACATGTGTGTGCTGGGCTATATTTGCTTTCCTTCTAGTGGACTATAGCTGCCCTTTACTGGGTTGGTTGTAGTTTTCTGCTAGATCTTTTACTTTGAACAAATTAGAGTGTTTCAAGCAGGCGTTTGCTATGAATACATTAGCATGGAATAATAATTTAGGACTTTGGTTCTATTTTGTTGGTTTCTAGGACTGAAGTAATGATTGATAGGGACAGTTGGGGGTGCTAGTATTCAGTGGCCAGAGGTGAAATTCTTGGATTCATGGAAGATGAACTACTGCGAAAGCATTTGTCAAAGATGTTTTCA	0	0	0	0	0	0	0	0	0	0	0	0	0	0	0	20	24	0	0	0	0	44	N	85.8	EU709266.1.1570_U	Eukaryota	Rhizaria	Cercozoa	Filosa-Sarcomonadea	Glissomonadida	Allapsidae	Allapsidae_X	Allapsidae_X_sp.
359	1f97a6bf6c3b56aca5e97cb2be3973c1	AGCTCCAATAGCGTATATTAAAGTTGCTGCAGTTAAAAAGCTCGTAGTTGGATTTCAAGCATAGTATACCTGGCCCGCTGTCGTAAGACATGTGTGTGCTGGGCTATATTTGCTTTCCTTCTAGTGGACTATAGCTGCCCTTTACTGGGTTGGTTGTAGTTTTCTGCTAGATCTTTTACTTTGAACAAATTAGAGTGTTTCAAGCAGGCGTTTGCTATGAATACATTAGCATGGAATAATAATTTAGGACTTTGGTTCTATTTTGTTGGTTTCTAGGACTGAAGTAATGATTGATAGGGACAGTTGGGGGTGCTAGTATTCAGTGGCCAGAGGTGAAATTCTTGGATTTATGAAAGACTAACTTCTGCGAAAGCATTTGCCAAGGATGTTTTCA	0	0	0	0	0	0	0	0	0	0	0	0	0	0	0	17	27	0	0	0	0	44	N	86.6	EU709266.1.1570_U	Eukaryota	Rhizaria	Cercozoa	Filosa-Sarcomonadea	Glissomonadida	Allapsidae	Allapsidae_X	Allapsidae_X_sp.
360	00757702dd456be4819f3eb3386ab205	AGCTCCAATAGCGTATATTTAAGTTGTTGCAGTTAAAAAGCTCGTAGTTGGATTTCGGGTGGGATGGTGCGGTCCGCCTCTGGTGTGCACTGCTCCGTTCCACCTTCCTGCCGGGGACGGGCTCCTGAGCCTTCACTGTCTCGGGACTCGGAGTCGGCGAGGTTACTTTGAGTAAATTAGAGTGTTCAAAGCAGGCCTACGCTCTGAATACATTAGCATGGAATAACATGATAGGACTCTGGCCTATCTGTTGGTCTGTGGGACCGGAGTAATGATTAAGAGGGGTAGTCGGGGGCATTCGTATTCCGTTGTCAGAGGTGAAATTCTTGGATTTACGGAAGACGAACATCTGCGAAAGCATTTGCCAAGGATACTTTCA	0	0	0	0	0	0	0	0	0	0	0	0	0	0	0	1	2	0	8	20	13	44	N	98.7	KJ848717.1.1608_U	Eukaryota	Archaeplastida	Chlorophyta	Chlorophyceae	Chlamydomonadales	Chlamydomonadales_X	Chlamydomonas	Chlamydomonas_globosa
361	edd1ec46ace9caa86ddc6249d5e9f97c	AGCTCCAATAGCGTATATTAAAGTTGTTGCAGTTAAAAAGCTCGTAGTTGGATTTCTGGCTTCAGATACCTAGCCCGCCTCGAAAGAGTGTGTGCTGCTGGTGTGTCTTGGCCATCCTTCTGGAGAACATCTCTTCCCTTCAGTGGGCAGGGGATGGGATCCAGATCTTTTACTTTGAAAAAATTAGAGTGTTCAAAGCAGGCATATCGCTATGAATACATTAGCATGGAATAATAAGATAGGACTTCCGTCCTATTTTGTTGGTTTCTAGGACAGAAGTAATGATTGATAGGGATAGTTGGGGGTGCTAGTATTCAACGGCCAGAGGTGAAATTCTCGGATTCGTTGAAGACTAACTAATGCGAAAGCATTCACCAAGGATGTCTTCT	0	0	0	0	0	0	0	0	0	4	5	5	14	6	3	0	0	7	0	0	0	44	N	93.3	EU567290.1.1116_U	Eukaryota	Rhizaria	Cercozoa	Novel-clade-10-12	Novel-clade-12	NC12B-lineage	NC12B-lineage_X	NC12B-lineage_X_sp.
362	0957a8532feff5a28ef54e885ba24b56	AGCTCCAATAGCGTATATTAAAGTTGCTGCAGTTAAAAAGCTCGTAGTTGGATTTCTGGCATGCTGAAACTTTCCTGCTCTAGAAATAGTTGTGTGTGATAGTTTCAAATGCCATCCTTCTAGAAAACAATACTTTCGGGTATTGCGATCTAGATCTTTTACTTTGAAAAAATTAGAGTGTTCAAAGCAGGCTTTTGCTAGAATACATTAGCATGGAATAATAACATAGGACTTTGGTCTTATTTTATTGGTTTTCTAGACTGAAGTAATGATTGATAGGGATAGTTGGGGGTGCTAGTATTCAGCGGCCAGAGGTGAAATTCTTGGATTTACTGAAGACTAACTAGTGCGAAAGCATTTGCCAAGGATGTTTTCA	0	0	0	0	0	0	0	0	0	0	0	0	27	17	0	0	0	0	0	0	0	44	N	82.9	AY180018.1.1740_U	Eukaryota	Rhizaria	Cercozoa	Filosa-Thecofilosea	Ventricleftida	Ventrifissuridae	Ventrifissuridae_X	Ventrifissuridae_X_sp.
363	cf173be2a08eb551e277ad2ef2052828	AGCTCCAATAGCGTATACTAAAGTTGTTGCAGTTAAAAAGCTCGTAGTTGAATTTCTGAGCAAGGTAGTCGGTCCGCCTCTAACGGGGTGTGTACTATGACTTGCCTGTTCATCCTCGGGGATTCATTTATCGGGTATGGGATCCTCGTCCTTTACTGTGAGCAAAATAGAGTGTTCAAAGCAGGCTTAGGCCGTTGAATACATTAGCATGGAATAATAAGATAAGACCTTGGTCTATTTTGTTGGTTTATGTTCCAAGGTAATGATTAATAGGGACAGTTGGGGGTATTCGTATTCAATTGTCAGAGGTGAAATTCTTGGATTTATGGAAGACGAACTACTGCGAAAGCATTTACCAAGGATGTTTTCA	0	2	3	0	2	0	0	35	2	0	0	0	0	0	0	0	0	0	0	0	0	44	N	91.7	AY651090.1.1700_U	Eukaryota	Stramenopiles	Ochrophyta	Chrysophyceae	Chrysophyceae_X	Chrysophyceae_Clade-F	Chrysophyceae_Clade-F_X	Chrysophyceae_Clade-F_X_sp.
364	8a4b7bf75f73c2a354030aca50ad7af1	AGCTCTAATAGCATATATTAAAGTTGTTGCAGTTAAAACGCTCGTAGTCTGATGTAATGGGGACTGGAGTGGGGAGCAGCGATGCTCTTTGCTTTGGTCTCCATCAGGGGGACAGCAATGTCCCAGTTTACTTTGAGGAAATTAGAGTGTTCAAAGCAGGCGATTGCTTGAATACTGCAGCATGGAATAATGGAATAGGACTCGCGTCTTATTTTGTTGGTTTGGAGATGTGAGTAATGATGAATAGGGACAGTTGGGGGCATTGGTATTCAGTAGTCAGAGGTGAAATTCTTGGATTTACTGAAGACTAACTAGTGCGAAAGCATTTGCCAAGGATGTTTTCA	0	0	0	0	0	0	0	0	0	5	0	4	6	5	23	0	0	0	0	0	0	43	N	98.5	JN054670.1.1469_U	Eukaryota	Obazoa	Fungi	Chytridiomycota	Chytridiomycotina	Chytridiomycetes	Chytridiomycetes_X	Chytridiomycetes_X_sp.
365	f012027bd6f3ffca22c429f20e183b9d	AGCTCCAATAGCGTATATTAAAGTTGTTGCAGTTAAAAAGCTCGTAGTTGGACTTTTGGGTGTTGGAGAGCTGGTCTCGTCAAACAGACTGGTTAGCCATGCCCTTTTCCAGCGGGTTCGCCCGCTAGGTTACTGTGAAGAAATTAGAGTGTTCAAAGCAGGCGAAAGCTTGAATACATCAGCATGGAATAACAAGTTACGGCTTGTTGGTTGGCAAGTATCCTTTTTTAATAGGAACAGTTGGGGGCATTGGTATTTAGCAGTCAGAGGTGAAATTCTTGGATTTGCTAAAGACCAACTAGTGCGAAAGCATTTGCCAAGGATGTTTTCA	0	0	0	0	0	0	0	0	0	0	0	0	0	0	0	2	10	4	7	3	17	43	N	75.4	FJ687267.1.1590_U	Eukaryota	Obazoa	Fungi	Fungi_X	Fungi_XX	Fungi_XXX	Fungi_XXXX	Fungi_XXXX_sp.
366	9e1bbb161da4c741969837c5e9973b08	AGCTCCAATAGCGTATATTAAAGTTGTTGCAGTTAAAAAGCTCGTAGTTGGACCTCGAGCGTTTGTGTGCGCGGGTCTGCCGAGAGGCGGTACTGGCGCACGCCGCTCTGCATGCCGGAGTGCGCGCCTCCTTGCGGGGTGCGCGGTTCGGAAGTTTACTGTGAAAAAATTAGAGTGTTCAAAGCAGGCATGTTTCGCTTGAATACATTAGCATGGAATAATAGAATAGGACTTTGGTTCTATTTTGTTGGTTTCTAGGACCAAAGTAATGATTAATAGGGATAGTTGGGGGCATTAGTATTTCATTGTCAGAGGTGAAATTCTTGGATTTATGAAAGACTAACTTCTGCGAAAGCATTTGCCAAGGATGTTTTCA	0	0	0	0	0	0	0	0	0	0	0	0	0	0	0	0	1	4	8	7	23	43	N	86	MF190553.1.1792_U	Eukaryota	Obazoa	Mesomycetozoa	Filasterea	Filasterea_X	Filasterea_XX	Pigoraptor	Pigoraptor_chileana
367	cb5e36395b1498b296d7201b6c409c19	AGCTCCAATAGCGTATATTAAAGTTGTTGCAGTTAAAACGCTCGTAGTTGAATTTTGCGTAGTGGTCGACGGGTTTACCTGGGGGCCACTTTGCCTTGGGAGCGGGGGAGACCCCGCCTCCCGTGTTACTGTGAAGAAATTAGAGTGTTTAAAGCAGGCATTTGCTTGAATAGGTCAGCATGGAATAACGATTACTGATCGTTGGTCGCAATCAACCGATTGATAGGGACAGGCGGGGGCATTGGTATTTGGCAGTCAGAGGTGAAATTCTTGGATTTGGCAAAGACCAACTAGTGCGAAAGCATTTGCCAAGGATGTTTTCA	0	0	0	0	0	0	0	0	0	1	1	36	4	0	0	0	0	0	0	1	0	43	N	72.7	FN690009.1.1538_U,FN690001.1.1539_U,FN690000.1.1527_U,FN690006.1.1539_U,FN689998.1.1523_U,FN690002.1.1538_U,FN690005.1.1545_U,FN690004.1.839_U,FN689999.1.1547_U,FN690003.1.838_U,FN690008.1.839_U	Eukaryota	Alveolata	Ciliophora	Litostomatea	Haptoria_6	Lacrymariidae	Lacrymariidae_X	Lacrymariidae_X_sp.
368	765794622ff23d25dfa151dbe5168a89	AGCTCCAGTAGCGTATATTAACGTTGCTGCAGTTAAAAAGCTCGTAGTTGGATTTCTGGTTTGTCACACTAGCCCAGGGCTTCGGTTCTGAGTGTTGGTGTGTACTCTCCATCCTTCTAGAGAGCTGTGCGTACCGTTAACTCGGCCGCGCGCATGCGATCTAGATCTTTTACTTTGAAAAAATTAGAGTGTTTAAAGCAGGCTTACGCTGTGAATACATTAGCATGGAATAATAATATAGGACTTTGTTTCTATTTTGTTGGTTTCTAGGAATGAAGTAATGATTGATAGGGATAGTTGGGGGTGCTAGTATTCAGCGGCCAGAGGTGAAATTCTTGGATTCGCTGAAGACTAACTACTGCGAAAGCATTCACCAAGGATGTCTTCT	0	0	0	0	0	0	0	0	0	0	0	0	0	0	0	0	7	8	0	20	8	43	N	88.7	AY620296.1.1266_U	Eukaryota	Rhizaria	Cercozoa	Filosa-Imbricatea	Euglyphida	Euglyphida_X	Euglyphida_XX	Euglyphida_XX_sp.
369	27f265d61959e64b12ea7b5fc435842c	AGCTCCAATAGCGTATATTAAAGTTGTTGCAGTTAAAAAGCTCGTAGTTGGACTTTAGGCAAGGCGGTCTGGTCGCCCACTGGGTGTACTGGGCTCGCCGCGCCTCACCTTCGGGGAACTAGTTGTGCTTCGGTGCGCTAGGGAACCGAGCCTTACTTTGAAGAAATTAGAGTGTTTAAAGCAGGCTTACGCTTGAATACATCAGCATGGAATAACATGATAGGACTTTGGTTCTATTTTGTTGGTTTGAGGACCAAAGTAATGATTAATAGGGCCAGTTGGGGGCATTAGTATTCTATAGTCAGAGGTGAAATTCTTGGATTTATAGAAGACTAACTAATGCGAAAGCATTTGCCAAGGATGTTTTCA	0	0	0	0	0	0	0	0	0	0	0	0	12	1	0	0	11	17	0	1	0	42	N	99.7	FJ687268.1.1609_U	Eukaryota	Obazoa	Fungi	Cryptomycota	Cryptomycotina	Cryptomycotina_X	Cryptomycotina_XX	Cryptomycotina_XX_sp.
370	144d2a1c3bfdd4cae7e7f9f252314212	AGCTCCAATAGGATATATTAAAGTTGTTGCAGTTAAAAAGCTCGTAGTTGAATTTTGGGCCTGGTCGAGTGGTCTGTTCGCAAGAACAGTACTGCATCTGGCCGGGTCTTTCCTTCTGGGGAACCAGCGTGCTATTAACTTAGTGCGTTGGGGATCCAGGACTTTTACTTTGAAAAAATTAGAGTGTTTAAAGCAGGCATACGCTTGAATACATTAGCATGGAATAATAGAATAGGACTTTGGTTCTATTTTGTTGGTTTCTAGGACCGAAGTAATGATTAATAGGGACAGTTGGGGGCATTAGTATTTAATTGTCAGAGGTGAAATTCTTGGATTTATGAAAGACTAACTTCTGCGAAAGCATTTGCCAAGGATGTTTTCA	0	0	0	0	0	0	0	0	0	0	0	0	0	0	0	3	22	17	0	0	0	42	N	95	AY635829.1.1724_U,AF164251.1.1046_U,AF164249.1.1086_U,AH009027.1.1086_U,AH009028.1.1046_U	Eukaryota	Obazoa	Fungi	Chytridiomycota	Chytridiomycotina	Chytridiomycetes	Rhizophlyctis	Rhizophlyctis_rosea
371	6dd56f8b1ef5a67470cebf6af4902c55	AGCTCCAATAGCGTATATTAAAGTTGTTGCAGTTAAAACGCTCGTAGTCTGAGGGAGGGTGCTGTGCGGGGGTGGTAGCGATACTGCAGCTGCGTGGTGCCTGTTTGTGGTCGCGAGGCCACGGGTTACTTTGAGGAAATTAGGGTGTTCAAAGCGGGCGAATGCTTGGATACTGCAGCATGGAATAACGGAATAGGGCTTGCCGTCTTATTTTGTTGGTTTGGAGGGGCGAGTAATGATTAATAGGGGCAGTTGGGGGCATTGGTATTTGGTAGCTAGAGGTGAAATTCTTGGATTTACCAAAGACTAACTAGTGCGAAAGCATTTGCCAAGGATGTTTTCA	0	0	0	0	0	0	0	0	0	0	0	0	0	0	0	6	0	0	0	36	0	42	N	89.6	AB764136.1.1744_U	Eukaryota	Obazoa	Fungi	Cryptomycota	Cryptomycotina	Cryptomycotina_X	Cryptomycotina_XX	Cryptomycotina_XX_sp.
372	228fac1015cc8eb60ec9285f44f9a3d7	AGCTCTAATAGCGTATATTAAAGTTGTTGCAGTTAAAAAGCTCGTAGTCGGATGTCGGGGTCGGGCAGGCTGTTGGCCTCTGGTCGAATGGCAGGCTCGGCTCTTTTTGCCTGGGGACCCCGTCACACTTAACTGTGGGGCGGGTGTACGCAGGCCGTTTACTTTGAAAAAATTAGAGTGTTCAAAGCAGGCCTACGCTTGAATACATTAGCATGGAATAATGGAATAGGACTTTGGTGCTATTTTGTTGGTTTATGGGACCGAAGTAATGATTAATAGGGACAGTTGGGGCCGTTTATATTTCGTTGTCAGAGGTGAAATTCTTGGATTTACGAAAGATAAACTTGTGCGAAAGCATTCGGCAAGGATGTTTTCA	0	0	0	0	0	0	0	0	0	0	0	0	10	0	31	0	0	0	0	0	0	41	N	100	AM901358.1.1585_U	Eukaryota	Cryptista	Cryptophyta	Cryptophyceae	Cryptomonadales	Cryptomonadales_X	Komma	Komma_caudata
373	777246de537d7e34ed60cc381fa6e11c	AGCTCCAATAGCGTATACTAAAGTTGTTGCAGTTAAAAAGCTCGTAGTTGAATTTCTGACTTTGAGGCGCGACCGACCCCGTGTGGGTCTGTGTCTGTGAATCGAGGTCATCCTCGGGGAATGCGTATCTGTCATTAAGTTGATGGGTACGAGTACCCCGTCATTTACTGTGAGCAAAATAGAGTGTTCAAAGCAGGCTTACGCCATTGAATACATTAGCATGGAATAATAAGATAGGACCTTGGTCTATTTTGTTGGTTAGTACTCCAAGGTAATGATTAATAGGGACAGTTGGGGGTATTCGTACTCAGCAGTCAGAGGTGAAATTCTAAGATTTGCTGAAGACGAACTAATGCGAAAGCATTTGCCAAGGATGTTTTCA	0	0	0	0	0	0	0	0	0	0	0	0	0	0	0	0	0	0	16	10	15	41	N	96.6	GU290079.1.1786_U	Eukaryota	Stramenopiles	Ochrophyta	Chrysophyceae	Chrysophyceae_X	Chrysophyceae_Clade-C	Chrysophyceae_Clade-C_X	Chrysophyceae_Clade-C_X_sp.
374	5358d2e06407230ee2b5246999598a6b	AGCTCCAATAGCGTATATTAAAGTTGTTGCAGTTAAAAAGCTCGTAGTTGAAGGTGGGGTGGAGGTTTTTTTGGTGTGGTTGGGTTTTCTTGTGTAAAAGCTTGGAAATACACTGTGCCAATCCTCCCCCATGGTGCTGCTGTAAAAGGCAGACGACTTGGGTGCGCATACTGTGTGGATGTGGCTTTAAAACCATGTTTGTGCAGGCATCCTGATTACTGTGAAAAAATTAGAGTGTTCCAGGCGGTTTTTAGAGATTGAATAGATTAGCATGGAATAATGGAAGAGGACGATGTTTCCGCTTTTTGTTGGTTTGATGGTGGATGACGTTGTAATGATTAATAGGGACAGTTGGGGGCATTAGTATTTAATAGCTAGAGGTGAAATTCCAGGATTTAT…	0	0	0	0	0	0	0	0	0	0	0	0	0	0	0	0	3	2	5	11	20	41	N	78	JF706236.1.1671_U	Eukaryota	Obazoa	Choanoflagellida	Choanoflagellatea	Craspedida	Monosigidae_Group_A	Codosiga	Codosiga_sp.
375	27173d15ba321ed5e8e1756bc8ce757d	AGCTCCAATAGCGTATATTAAAGTTGTTGCAGTTAAAAAGCTCGTAGTTGGATTTCTGGCGTTGGGGCCGCCGGCCCGGCATCCTAGTGGTGCTGTGTTGTTGGTTGGTCTCCGCCATCTTTTCGGAAGAACCAGCGTGCCCTTCACTGGGTGGCGTTGGCGACTCCGATCTTTTACTTTGAAAAAATTAGAGTGTTCAAAGCAGGCTTACGCTGTGAATACATTAGCATGGAATAATAACATAGGACTTTGGTCTTATTTTGTTGGTTTCTAGGACTGAAGTAATGATTGATAGGGATAGTTGGGGGTGCTCGTATTCAGGGGCCAGAGGTGAAATTCTATGATTCCCTGAAGACGAACTTATGCGAAAGCATTTGCCAAGGATGTTTTCA	0	0	0	0	0	0	0	0	0	0	0	0	0	0	0	0	0	0	2	16	23	41	N	99	EF196716.1.879_U,JF730776.1.1705_U,AB622285.1.1707_U	Eukaryota	Rhizaria	Cercozoa	Novel-clade-10-12	Novel-clade-10	Novel-clade-10_X	Novel-clade-10_XX	Novel-clade-10_XX_sp.
376	7a1325dc92d901350dfc2fb7c32e28dc	AGCTCCAATAGCGTATATTAAAGTTGTTGCAGTTAAAAAGCTCGTAGTTGAAGTTCTGATTGTTCGGGTTTCTAGACATTAGTCGGAGATACTGACAGTCATCCGCTTGCAAACATATGTTCGATCTTCACCGGTTGGCTATGTGAGTAAGCATTTTACCTTGAGAAAAACAGAGTGTTCCAGGCAGGTTTGTCCGGAATGCATTAGCATGGAATAATAGAATATGACTGAAGTCTATTTATTGGTTACAGGCTTTAGTAATGATTAATAGGAACAGTCGGGGGCATTCGTACTCAGCAGTCAGAGGTGAAATTCTAAGATTTGCTGAAGACGAACTAATGCGAAAGCATTCACCAAGGATGTCTTCT	0	0	0	0	0	0	0	0	0	0	0	0	0	0	0	0	0	0	6	13	22	41	N	98.9	JN120249.1.1542_U	Eukaryota	Alveolata	Ciliophora	Oligohymenophorea	Peritrichia_2	Sessilida	Vorticella	Vorticella_aequilata
377	13bc9baddc55082b42cbb82666973cb3	AGCTCCAATAGCGTATATTAAAGTTGTTGCAGTTAAAACGCTCGTAGTCTGATGTAATGGGGATTGGAGTGGGGAGCAGTGATGCTCTGTGCTTCGGTCCTCATCAGCGGGCCAGCAATGGCCCAGTTTACTTTGAGGAAATTAGAGTGTTCAAAGCAGGCAATTGCTTGAATACTGCAGCATGGAATAATGGAATAGGACTCGCGTCTTATTTTGTTGGTTTAGAGATGTGAGTAATGATGAATAGGGACAGTTGGGGGCATTGGTATTCAGTAGTCAGAGGTGAAATTCTTGGATTTACTGAAGACTAACTAGTGCGAAAGCATTTGCCAAGGATGTTTTCA	0	0	0	0	0	0	0	0	1	0	2	0	0	0	0	0	0	0	0	5	33	41	N	97.1	JN054670.1.1469_U,DQ244016.1.1736_U	Eukaryota	Obazoa	Fungi	*	*	*	*	*
378	f86b625aae9ef1a94cf05964eea1d760	AGCTCCAATAGCGTATACTAAAGTTGTTGCAGTTAAAAAGCTCGTAGTTGAATTTCTGACTTTGAGGCGCGACCGACCCCGTGTGGGTCTGTGTCTGCGAATCGAGGTCATCCTCGAGGAATGCGTATCTGTCATTAAGTTGATGGGTACGAGTACCTCGTCATTTACTGTGAGCAAAATAGAGTGTTCAAAGCAGGCTTACGCCGTTGAATACATTAGCATGGAATAATAAGATAGGACCTTGGTCTATTTTGTTGGTTTGTACTCCAAGGTAATGATTAATAGGGATAGTTGGGGGTATTCGTATTCAATTGTCAGAGGTGAAATTCTTGGATTTATGGAAGACGAACTACTGCGAAAGCATTTACCAAGGATGTTTTCA	0	0	0	0	0	0	0	0	0	0	0	0	0	0	0	17	22	1	0	0	0	40	N	98.7	AB520726.1.1662_U,AB749132.1.1662_U,AB749129.1.1662_U,AY651075.1.1697_U,AB520736.1.1662_U,AB749066.1.1662_U,AB520725.1.1662_U,AB520730.1.1662_U,DQ388538.1.1642_U,AB749123.1.1662_U,AY651073.1.1697_U,AY919824.1.1718_U,JN705528.1.1384_U,AY651074.1.1697_U,AB749067.1.1662_U,AB520734.1.1662_U,AB455149.1.1664_U,AY651076.1.1697_U,AB520717.1.1662_U,AB749125.1.1662_U,AB749058.1.1662_U,AB749124.1.1662_U,AB7…	Eukaryota	Stramenopiles	Ochrophyta	Chrysophyceae	Chrysophyceae_X	Chrysophyceae_Clade-C	Poteriospumella	Poteriospumella_lacustris
379	f83392a568bbe08d3a1168e1f935dbce	AGCTCCAATAGCGTATATTAAAGTTGTTGCAGTTAAAACGCTCGTAGTTGAATCTCGGGCCGGACGGGACGGCGGGCCATGAGGCTTTAGCTTGTCTTGCTGGTCAAATCTTTTCCGGAGTGGACCGCATGCACTTCACTGGGTGTGCGGAGATCTCTGCTCCGGACGTTTACTTTGAAAAAATTAGAGTGTTCAAAGCAGGCGTTTCGCTGTGAATATCTTAGCATGGAATAATGAAATATGACTTTTGGTTGTGTTTTGTTGGTTTTAATGACCGAAGTAATGATTAATAGGGACTGTTGGGGGCATTTGTATTTCGTTGTCAGAGGTGAAATTCTTGGATTTACGAAAGACAAACTACTGCGAAAGCATCTGCCAAGGATGTTTTCA	0	0	0	0	0	0	0	0	0	0	0	0	0	0	0	0	2	26	2	9	1	40	N	90.1	AY268038.1.1731_U	Eukaryota	Obazoa	Hilomonadea	Planomonadida	Planomonadidae	Planomonadidae_X	Micronuclearia	Micronuclearia_podoventralis
380	02138b19486a9f6eb34ebbf5286dc1f0	AGCTCCAATAGCGTATACTAAAGTTGTTGCAGTTAAAAAGCTCGTAGTTGAATTTCTGATTATGAAAATAAGTCCATTCTTTATTGAATGTGTACTATTATTTTATATAATCATCCTTGAAAAGATTATTATGGATATTAATTTATCTATTATAAGATTTTCATCATTTACTGTGAGCAAAATAGAGTGTTCAAAGCAGGCTTAGGCCGTTGAATACATTAGCATGGAATAATAAGATAGGACCTTGATCTATTTTGTTGGTTTATTTATCAAGGTAATGATTAATAGGGATAGTTGGGGGTATTCGTATTCAATTGTCAGAGGTGAAATTCTAAGATTTGCTGAAGACGAACTAATGCGAAAGCATTTGCCAAGGATGTTTTCA	0	0	0	0	0	0	0	0	0	0	0	0	0	0	0	0	0	0	11	17	12	40	N	98.2	AB168053.1.1758_U,AB749138.1.1674_U,JQ967311.1.1665_U,JQ967314.1.1663_U	Eukaryota	Stramenopiles	Ochrophyta	Chrysophyceae	Chrysophyceae_X	Chrysophyceae_Clade-F	*	*
381	2e3726dbe20238690ddaee499269ee2b	AGCTCCAATAGCGTATACTAAAGTTGTTGCAGTTAAAAAGCTCGTAGTTGAATTTCTGATTATGAAAATAAGTCCATTCTTTATTGAATGTGTACTATTATTTTATATAATCATCCTTGAAAAGATTATTATGGATATTAATTTATCTATTATAAGATTTTCATCATTTACTGTGAGCAAAATAGAGTGTTCAAAGCAGGCTTAGGCCGTTGAATACATTAGCATGGAATAATAAGATAGGACCTTGATCTATTTTGTTGGTTTATTTATCAAGGTAATGATTAATAGGGATAGTTGGGGGTATTCGTACTCAGCAGTCAGAGGTGAAATTCTAAGATTTGCTGAAGACGAACTAATGCGAAAGCATTTGCCAAGGATGTTTTCA	0	0	0	0	0	0	0	0	0	0	0	0	0	0	0	0	0	0	13	11	16	40	N	97.1	AB168053.1.1758_U,AB749138.1.1674_U,JQ967311.1.1665_U,JQ967314.1.1663_U	Eukaryota	Stramenopiles	Ochrophyta	Chrysophyceae	Chrysophyceae_X	Chrysophyceae_Clade-F	*	*
382	ca447adbbc10944064440db3937ab48d	AGCTCCAATAGCGTATATTAAAGTTGCTGCAGTTAAAAAGCTCGTAGTTGGATTTCTGGGGTCCGGCGGCGGTCTGCCTCACGGCATGCACTGTGCGCGGGGCTCCTTTTGCTCGAAGGCGGCCGGTGCCCTTCACTGGGTGGCGGTTTCGAATTCGGGACCTTTACTTTGAAAAAATTAGAGTGTTCAAAGCAGGCATTTTGGCTTGGATACATTAGCATGGAATAATGGAATAGGACTTTGGTTCTATTTTGTTGGTTTCTAGGACTGAAGTAATGATTAATAGGGACAGTTGGGGGCATTAGTATTCAATAGTCAGAGGTGAAATTCTTGGATTTATTGAAGACTAACTAATGCGAAAGCATTTGCCAAGGATGTTTTCA	0	0	0	0	0	0	0	0	0	0	0	0	0	0	0	3	3	2	10	16	6	40	N	89	JN825671.1.1015_U	Eukaryota	Obazoa	Choanoflagellida	Choanoflagellatea	Craspedida	Monosigidae_Group_O	Monosigidae_Group_O_X	Monosigidae_Group_O_X_sp.
383	1c715eebc2e5774ac5aacc85762ae993	AGCTCCAATAGCGTATATTAAAGTTGTTGCAGTTAAAAAGCTCGTAGTTGAATTTTGGGCCTGGTCGAGTGGTCTGTTCGCAAGAACAGTACTGCATCTGGCCGGGTCTTTCCTTCTGGGGAACCAGCGTGCTATTAACTTAGTGCGTTGGGGATCCAGGACTTTTACTTTGAAAAAATTAGAGTGTTTAAAGCAGGCATACGCTTGAATACATTAGCATGGAATAATAGAATAGGACTTTGGTTCTATTTTGTTGGTTTCTAGGACTGAAGTAATGATTGATAGGGACAGTTGGGGGTGCTAGTATTCAGTGGCCAGAGGTGAAATTCTTGGATTCACTGAAGACTAACTAATGCGAAAGCATTCACCAAGGATGTCTTCT	0	0	0	0	0	0	0	0	0	0	0	0	0	0	0	19	20	1	0	0	0	40	N	90.6	AY635829.1.1724_U,AF164251.1.1046_U,AF164249.1.1086_U,AH009027.1.1086_U,AH009028.1.1046_U	Eukaryota	Obazoa	Fungi	Chytridiomycota	Chytridiomycotina	Chytridiomycetes	Rhizophlyctis	Rhizophlyctis_rosea
384	455b2e7178f1044f6a8563acc043693d	AGCTCCAATAGCGTATATTAAAGTTGTTGCAGTTAAAACGCTCGTAGTTGAATTTTGCGTAGTGGTCGACGGGTTTACCTGGGGGCCACTTTGCCTTGGGAGCGGGGGAGACCCCGCCTCCCGTGTTACTGTGAAGAAATTAGAGTGTTTAAAGCAGGCATTTGCTTGAATAGGTCAGCATGGAATAATGGAATAGGACTCGCGTCTTATTTTGTTGGTTTGGAGATGTGAGTAATGATGAATAGGGACAGTTGGGGGCATTGGTATTCAGTAGTCAGAGGTGAAATTCTTGGATTTACTGAAGACTAACTAGTGCGAAAGCATTTGCCAAGGATGTTTTCA	0	0	0	0	0	0	0	0	0	4	0	33	3	0	0	0	0	0	0	0	0	40	N	84.4	JN054692.1.1469_U,AY642711.1.1264_U	Eukaryota	Obazoa	Fungi	*	*	*	*	*
385	10b6f43b41a985de2495c746722de561	AGCTCCAGTAGCGTATATTAGAGTTGTTGCAGTTAAAAAGCTCGTAGTTGGATTTCTGACACGACAAGGCTGACCTGCCGTCCTCGCGACGCGTATGTGTCGGTTTTTTTTGTCTGTCATCCTTTCGGATATTAAAACCGTCTTTTGCCCTTTACTGGGTGGAGGATTCGGGGACCGAAACGTTTACTTTGAAAAAATTAGAGTGTTCAAAGCAGGCTTGCGCAATTGAATACATTAGCATGGAATAATAATTTAGGACTTTGGTTCTATTTTGTTGGTTTCTAGGGCCGAAGTAATGATTGATAGGGACAGTTGGGGGTGCTAGTATTCAGGGGCCAGAGGTGAAATTCTTATATTCCCTGAAGACTAACTTATGCGAAAGCATTCACCAAGGATGTC…	0	0	0	0	0	0	0	0	0	0	0	0	0	0	0	0	10	0	27	0	3	40	N	84.1	KC488597.1.1709_U	Eukaryota	Rhizaria	Cercozoa	Filosa-Imbricatea	Marimonadida	Marimonadida_X	Marimonadida_XX	Marimonadida_XX_sp.
386	b56cff1f0138cfcfcbfb3080c2c415b0	TGCTCCAATAGCGTATATTAAAGTTGTTGCAGTTAAAAAGCTCGTAGTTGAATTTCTGCTCGCCTAGGACTACTTCGGTGGTCTTTAGACGGGCATACGTCTGCAAACTAAGACCGGCCTTTACTGGTGCGACTTAGGGAGTAGACATTTTACTGTGAAAAAATTAGAGTGTTCAAAGCAGGTTTTGCTCGAATACATTAGCATGGAATAATGGAATAGGACTGGGTCCATTTTATTGGTTATTGGATTTAGTAATGATTAATAGGGACAGTTGGGGGCATTAGTATTTAATAGTCAGAGGTGAAATTCTTGGATTTATTAAGGACTAACTAATGCGAAAGCATTTGCCAAAGATGTTTTCA	0	0	0	0	0	0	0	0	0	0	0	0	0	0	0	0	0	40	0	0	0	40	N	98.9	KJ028516.1.1499_U	Eukaryota	Alveolata	Ciliophora	Oligohymenophorea	Hymenostomatia	Tetrahymenida	Tetrahymenida_X	Tetrahymenida_X_sp.
387	103b8a2db1f15f0130500dfdfea6f99e	AGCTCCAATAGCGTATATTAAAGTTGCTGCAGTTAAAAAGCTCGTAGTTGGATTTCTGGCATGCTGAAACTTTCCTGCTCTAGAAATAGTTGTGTGTGATAGTTTCAAATGCCATCCTTCTAGAAAACAATACTTTCGGGTATTGCGATCTAGATCTTTTACTTTGAAAAAATTAGAGTGTTCAAAGCAGGCTTTTGCTAGAATACATTAGCATGGAATAATAACATAGGACTTTGGTCTTATTTTATTGGTTTTCTAGACTGAAGTAATGATTGATAGGGATAGTTGGGGGTGCTAGTATTCAGCGGCCAGAGGTGAAATTCATGGATTCGCTGAAGACTAACTTATGCGAAAGCATTCACCAAGGATGTTTTCA	0	0	0	0	0	0	0	0	0	0	0	0	23	16	0	0	0	0	1	0	0	40	N	84.1	AY180018.1.1740_U	Eukaryota	Rhizaria	Cercozoa	Filosa-Thecofilosea	Ventricleftida	Ventrifissuridae	Ventrifissuridae_X	Ventrifissuridae_X_sp.
388	8d68e952d2e9fbc65dec5886aac9ab90	AGCTCCAATAGCGTATATTAAAGTTGTTGCAGTTAAAAAGCTCGTAGTTGGATTTCTGGGAGGGCGCCAATGTCCGCTCGTTCGCGTGTGCAGCGGCGCCCTTCCATCCTTCTGTTAACGCTTCTTGGTATTCAGTTACTGGTAGCGGGCTCAGATATTTTACCTTGAGAAAATTAGAGTGTTCCAGGCAGGCTTGCGCCGGAATACATTAGCATGGAATAATAGAATAGGACTTTAGTCTCCTTTGTTGGTTTGAGGGACTGAAGTAATGATTAATAGGGATAGTTGGGGGCATTAGTATTTAATTGTCAGAGGTGAAATTCTCGGATTTGTTAAAGACTAACTTATGCGAAAGCATTTGCCAAGGATGTTTTCA	0	0	0	0	0	0	0	0	1	0	0	2	0	0	0	10	0	2	0	0	24	39	N	100	HQ219361.1.1737_U,AY919715.1.1712_U,GU067965.1.1776_U,HQ219369.1.1739_U,HQ219390.1.1739_U,DQ244023.1.1762_U,HQ219356.1.1739_U,JN547324.1.1578_U,HQ219453.1.1744_U,HQ219424.1.1737_U	Eukaryota	Alveolata	Ciliophora	Spirotrichea	Hypotrichia	*	*	*
389	1fc71cfa85b7ead784abf07f138ba2be	AGCTCCAATAGCGTATATTAAAGTTGCTGCAGTTAAAAAGCTCGTAGTTGGATTTCTGGGGTCCGGCGGCGGTCTGCCTCACGGCATGCACTGTGCGCGGGGCTCCTTTTGCTCGAAGGCGGCCGGTGCCCTTCACTGGGTGGCGGTTTCGAATTCGGGACCTTTACTTTGAAAAAATTAGAGTGTTCAAAGCAGGCATTTTGGCTTGGATACATTAGCATGGAATAATGGAATAGGACTTTGGTTCTATTTTGTTGGTTTCTAGGACTGAAGTAATGATTGATAGGGATAGTTGGGGGTGCTCGTATTCAGGGGCCAGAGGTGAAATTCTATGATTCCCTGAAGACGAACTTATGCGAAAGCATTCACCAAGGATGTCTTCT	0	0	0	0	0	0	0	0	0	0	0	0	0	0	0	0	0	0	4	18	17	39	N	84.9	JN825671.1.1015_U	Eukaryota	Obazoa	Choanoflagellida	Choanoflagellatea	Craspedida	Monosigidae_Group_O	Monosigidae_Group_O_X	Monosigidae_Group_O_X_sp.
390	1428bc07ad20e296ec0a820277ed8ca6	AGCTCCAATAGCGTATATTAAAGTTGCTGCAGTTAAAAAGCTCGTAGTTGGATTTCTGACTTAGTACGTCTGGCCCGCCACAGTTATGTGGTGTGTGCCGGGTCGTGCTTGTCATCCTTCTAGTGAACGTATCTGCCCTTAACTGGGTTGGGTACGAGATCTAGATCTTTTACTTTGAGTAAATTAGAGTGTTTAAAGCAGGCTTATGCTATGAATACATTAGCATGGAATAATAATTTAGGACTTTGGTTCTATTTTGTTGGTTTCTAGGACTGAAGTAATGATTGATAGGGATCGTTGGGGGTGCTCGTATTCAGCGGCCAGAGGTGAAATTCTTGGATTCGCTGAAGACGAACTAATGCGAAAGCATTCACCAAGGAGATCTTCT	0	0	0	0	0	0	0	0	0	0	0	0	0	0	0	16	0	19	0	0	4	39	N	99.7	DQ199662.1.1633_U	Eukaryota	Rhizaria	Cercozoa	Filosa-Sarcomonadea	Pansomonadida	Pansomonadida_X	Aurigamonas	Aurigamonas_solis
391	5643ce34bebe4af55cdb94a5fbacff0f	AGCTCCAATAGCGTATATTAAAGTTGTTGCAGTTAAAACGCTCGTAGTTGAATGTTGTCTTGTTTGAGTCAGGTTTACCTGGTTTGAACTAGGCGTTGGGAGTGGGGGAGACCCCGCCTCCCGTGTTACTGTGAAGAAATTAGAGTGTTTAAAGCAGGCATTTGCTTGAATAGGTGAGCATGGAATAACGATTACTGATCGTTGGTCGCAATCAACCGATTGATAGGGACAGGCGGGGGCATTGGTATTTGGCAGTCAGAGGTGAAATTCTTGGATTTGGCAAAGACCAACTAGTGCGAAAGCATTTGCCAAGGATGTTTTCA	0	0	0	0	0	0	0	0	0	2	3	31	1	0	0	0	0	0	0	2	0	39	N	73	LN869997.1.1027_U	Eukaryota	Alveolata	Ciliophora	Litostomatea	Rhynchostomatia	Dileptidae	Dileptidae_X	Dileptidae_X_sp.
392	0040f521b6519b8899096338bb722812	AGCTCCAATAGCGTATATTTAAGTTGTTGCAGTTAAAAAGCTCGTAGTTGGATTTCGGGTGTGCTTGCGCGGTCTGCCTATGGTAAGTACTGCGTCAAGTGCACCTTTCTGCTGGGGACGAGCTCCTGGGCTTAACTGTCTGGGACTCGGAATCAGCGAAGTGACCTTGAGCAAACAAGAGTGTTCAAAGCAAGCCTACGCTCTGAATTTTTTAGCATGGAATCACACGATAGGACTCTGGCCTATCTTGTTGGTCTGTAGGACCGGAGTAATGATTAAGAGGGACAGTCGGGGGCATTCGTATTTCATTGTCAGAGGTGAAATTCTTGGATTTATGAAAGACGAACTTCTGCGAAAGCATTTGCCAAGGATGTTTTCA	0	0	0	0	0	0	0	0	0	0	0	4	0	0	35	0	0	0	0	0	0	39	N	98.9	KF144189.1.1776_U,KM020107.1.1768_U	Eukaryota	Archaeplastida	Chlorophyta	Chlorophyceae	Chlamydomonadales	Chlamydomonadales_X	Chlorococcum	Chlorococcum_vacuolatum
393	7a23833075bc4f915a5dd107b20d0a2a	AGCTCCAATAGGATATATCAAAGTTGTTGCAGTTAAAAAGCTCGTAGTCGTATTTCTGGTGGGTCGATGTTTTCAGCGCCGCGTAAAACCGGTGGTGAGGGCCGCCTGCCATTTTGTGGGCTCAAGTGGCCATGCTGTGGTTTACTCTATGGCATGGTCGCTCCACTCCGTCACTGAGAGCAAATTGGAGTGCTCAAAGCAGGCTTTACAGCTTTGAACATCTTAGCTTGGAATGACAAAGTATGACTTATTGTTCACTTTGTTGGTTATGAACGAAAAGTAATGATAAATAGGAACAGTTGCGGGGGTACTCGTACTGGAAAGTCAGAGGTGAAATTCTTAGATTTTTCCACGACGAACGACTGCGAAAGCATTTACCAAGGATGTTTTCA	0	0	0	0	0	0	0	0	0	0	0	0	0	0	0	0	1	38	0	0	0	39	N	89.2	AY821979.1.1632_U	Eukaryota	Stramenopiles	Sagenista	Labyrinthulomycetes	Amphifilida	Amphifilaceae	Fibrophrys	Fibrophrys_sp.
394	bd8344b70223eeb34fc1f30549f75b53	AGCTCCAATAGCGTATATTAAAGTTGTTGCAGTTAAAAAGCTCGTAGTTGGATTTCAAGGACAGCAATTCGCAAGTTTTGCTTCCTACCAGTCTTTGACTGTTACTGTGAGAAAATTAGAGTGTTTCAAGCAGGCTGTTGCAGGAATACATTAGCATGGAATAACGAATGTGTCTAGAATCTTGGTTAATTCTAGATTACGATTAATAGGGACAGTTGGGGGCATTAGTATTTAATTGTCAGAGGTGAAATTCTTGGATTTGTTAAAGACTAACGTATGCGAAAGCATTTGCCAAGGATGTTTTCA	0	0	0	0	0	0	0	0	0	0	0	0	25	4	10	0	0	0	0	0	0	39	N	97.7	JF263443.1.1639_U	Eukaryota	Alveolata	Ciliophora	Litostomatea	Litostomatea_X	Litostomatea_XX	Litostomatea_XXX	Litostomatea_XXX_sp.
395	87426130d670cf8fff7f676b74a29151	AGCTCCAATAGCGTATATTTAAGTTGCTGCAGTTAAAAAGCTCGTAGTTGGATTTCGGGCGGGGCCTGCCGGTCCGCCGTTTCGGTGTGCACTGGCAGGGCCCGCCTTGTTGCCGGGGACGGGCTCCTGGGCTTCACTGTCCGGGACTCGGAGTCGGCGCTGTTACTTTGAGTAAATTAGAGTGTTCAAAGCAGGCCTACGCTCTGAATACATTAGCATGGAATAACACGATAGGACTCTGGCCTATCCTGTTGGTCTGTAGGACCGGAGTAATGATTAAGAGGGACAGTCGGGGGCATTCGTATTTCGATGTCAGAGGTGAAATTCTTGGATTTTCGAAAGACGAACTACTGCGAAAGCATTTGCCAAGGATGTTTTCA	0	0	0	0	0	0	0	0	0	0	0	0	0	0	0	14	0	22	0	0	2	38	N	100	AB488600.1.1664_U,GQ487203.1.2146_R,AB080309.1.1791_U,GQ487218.1.2525_R,AB488598.1.1639_U,FM205845.1.1779_U,AB162911.1.1799_U,FM205846.1.1779_U,AB488595.1.1675_U,GQ487251.1.1763_U,FM205885.1.1779_U,AB488597.1.1652_U,HM126550.1.1761_U,AB488592.1.1672_U,GQ487203.1.2146_G,GQ477060.1.1779_U,FR865655.2.1771_U,GQ176861.1.1742_U,GQ477059.1.1779_U,GQ487253.1.1779_U,AB488594.1.1675_U,HM126549.1.1713_U,GQ4…	Eukaryota	Archaeplastida	Chlorophyta	Trebouxiophyceae	Chlorellales	Chlorellales_X	*	*
396	97a73716afa87378eed4c5893699ffef	AGCTCCAATAGCGTATATTAAAGTTGTTGCAGTTAAAAAGCTCGTAGTCTGAGTCTTGGCCGGCATTGAGCGTCCGTGGCCTTCACGGTCATGTGCATGCGATATGGCGGCCATTTGTACTTCGGAGGAACACGGGTTTACTTTTCATTAAGTGGCCCGTGGGATTCCGATAGTTTACTTTGAGAAAAATAGAGTGTTCAAAGCAGGCGATTTTGCCTTGAATACATTAGCATGGGATAATGGAATAGGACATTGGTTCTATTTTGATGGTTTACGGACCGATGTAATGATTAATAGGGACAGTTGGGGACATTCATATTCCATGGCTAGAGGTGAAATTCTTGGATTCACTGAAGACTAACTAATGCGAAAGCATTCACCAAGGATGTCTTCT	0	0	0	0	0	0	0	0	0	0	0	0	0	0	0	18	20	0	0	0	0	38	N	92.4	AY749539.1.1586_U,AY749496.1.1582_U	Eukaryota	Haptista	Centroheliozoa	Centroheliozoa_X	Centroheliozoa_XX	Centroheliozoa_XXX	Centroheliozoa_XXXX	Centroheliozoa_XXXX_sp.
397	0d4faa2839821bfc684397257a788f49	AGCTCCAATAGCGTATATTAAAGTTGTTGCAGTTAAAAAGCTCGTAGTTGAATTTTGGGCCTGGTCGAGTGGTCTGTTCGCAAGAACAGTACTGCATCTGGCCGGGTCTTTCCTTCTGGGGAACCAGCGTGCTATTAACTTAGTGCGTTGGGGATCCAGGACTTTTACTTTGAAAAAATTAGAGTGTTTAAAGCAGGCATACGCTTGAATACATTAGCATGGAATAATAAGATAGGACCTTGATCTATTTTGTTGGTTTATTTATCAAGGTAATGATTAATAGGGATAGTTGGGGGTATTCGTATTCAATTGTCAGAGGTGAAATTCTTGGATTTATGGAAGACGAACTACTGCGAAAGCATTTACCAAGGATGTTTTCA	0	0	0	0	0	0	0	0	0	0	0	0	0	0	0	12	26	0	0	0	0	38	N	90.8	AY635829.1.1724_U,AF164251.1.1046_U,AF164249.1.1086_U,AH009027.1.1086_U,AH009028.1.1046_U	Eukaryota	Obazoa	Fungi	Chytridiomycota	Chytridiomycotina	Chytridiomycetes	Rhizophlyctis	Rhizophlyctis_rosea
398	2e45705a98e593238d44753f7e5a6bab	AGCTCCAATAGCGTATATTAAAGTTGCTGCAGTTAAAAAGCTCGTAGTTGGATTTCAAGCATAGTATACCTGGCCCGCTGTCGTAAGACATGTGTGTGCTGGGCTATATTTGCTTTCCTTCTAGTGGACTATAGCTGCCCTTTACTGGGTTGGTTGTAGTTTTCTGCTAGATCTTTTACTTTGAACAAATTAGAGTGTTTCAAGCAGGCGTTTGCTATGAATACATTAGCATGGAATAATAATTTAGGACTTTGGTTCTATTTTGTTGGTTTCTAGGACTGAAGTAATGATTGATAGGGACAGTTGGGGGTGCTAGTATTCAGTGGCCAGAGGTGAAATTCTTGGATTTATGGAAGACGAACTACTGCGAAAGCATTTACCAAGGATGTTTTCA	0	0	0	0	0	0	0	0	0	0	0	0	0	0	0	16	20	2	0	0	0	38	N	86.6	EU709266.1.1570_U	Eukaryota	Rhizaria	Cercozoa	Filosa-Sarcomonadea	Glissomonadida	Allapsidae	Allapsidae_X	Allapsidae_X_sp.
399	6779d6371a29feb674a7e6325afb8116	AGCTCCAATAGCGTATATTAAAGTTGTTGCGGTTAAAAAGCTCGTAGTTGGATTTCTGCTTAGGACGACCGGTCCGCCCACTGGGTGAGTATCTGGCTCGGCCTGGGCATCTTCTTGGAGAACGTAGCTGCGCTTGATTGTGTGGTGCGGAATCCAGGACTTTTACTTTGAGAAAATTAGAGTGTTTCAAGCAGGCACACGCCTTGAATACATTAGCATGGAATAATAATATAGGACCTCGGTTCTATTTTGTTGGTTTCTAGAGCTGAGGTAATGATTGATAGGGATAGTTGGGGGCATTCGTATTTAACTGTCAGAGGTGAAATTCTTGGATTTGTTAAAGACGGACTACTGCGAAAGCATTTGCCAAGGATGTTTTCA	0	0	0	0	0	0	0	0	0	0	0	0	8	0	0	0	0	0	7	0	23	38	N	100	KF446616.1.1195_U,KF446620.1.1219_U	Eukaryota	Alveolata	Dinoflagellata	Dinophyceae	Suessiales	Borghiellaceae	Borghiella	Borghiella_tenuissima
400	049945f7aa8aba81f448b1c587c97605	AGCTCCACTAGCGTATATTAAAGTTGTTGCAGTTAAAAAGCTCGTAGTTGAACTTCTGATTGTTGGTAGACTTAGGTATTTATATCTAGTTTACAGGCAGTCATCCGTCTGCAAACTTTTACATCCTTAACAGGTTTGTCTAAGGGCGCGGGCATTTTACTTTGAAAAAATTAGAGTGTTTAAGGCAGGCGCAAGCCTGAATACATAGCATGGAATAATGAAATAGGACTTGTCCATTTGATTGGTTATTGGACTCGTAATGATTAATAGGGACAGTTGGGGGCATTAGTATTTAATAGTCAGAGGTGAAATTCTTGGATTTATTAACGACTAACTAATGCGAAAGCATTTGCCAAGGATGTTTTCA	1	3	5	6	6	4	3	0	0	0	0	4	0	0	0	0	0	0	0	0	6	38	N	94.4	DQ442846.1.897_U,DQ442854.1.904_U,DQ442862.1.904_U,DQ442863.1.846_U,DQ442838.1.877_U,DQ442852.1.907_U,DQ442849.1.883_U,DQ442847.1.896_U	Eukaryota	Alveolata	Ciliophora	Oligohymenophorea	Scuticociliatia_2	Scuticociliatia_2_X	Cyclidium_3	Cyclidium_glaucoma
401	91a8134df2f58cbf6578b92d8958a5d0	AGCTCCAATAGCGTATATTTAAGTTGTTGCAGTTAAAAAGCTCGTAGTTGGATTTCGGGTGGGTCACGGCGGTCCGCCTCTGGTGTGCACTGCCGCTGATTCGCCTTTCTGTCGGGGACGGGCTCTTGGGCTTAACTGTCCGGGACCCGGGCTCGACGTTGTTACTTTGAGTAAATTGGAGTGTTCAAAGCAGGCGATCGCCTGAACATATTAGCATGGAATAGCACGATAGGACTCTGGCCTATCTTGCTGGTCTGTAGGACTGGAGTAATGATTAAGAGGGACAGTCGGGGGCATTCGTATTTCATTGTCAGAGGTGAAATTCTTGGATTTATGAAAGACGAACTTCTGCGAAAGCATTTGCCAAGGATGTTTTCA	0	0	0	0	0	0	0	0	0	0	0	0	0	0	0	0	0	0	0	38	0	38	N	97.1	AB721043.1.1679_U,AB721065.1.1678_U,AB622302.1.1664_U	Eukaryota	Archaeplastida	Chlorophyta	Chlorophyceae	Chlamydomonadales	Chlamydomonadales_X	Chlamydomonadales_XX	Chlamydomonadales_XX_sp.
402	b7cf33e687eef22be7538d6884b64c9c	AGCTCCAATAGCATATATTAAAGTTGTTGCAGTTAAAAAGCTCGTAGTTGGATTTCTGAGAGAGTGCCAATGTCCGCTGTTGCGTGTTCAGCGGCGCTCTCTCATCCTTCTGTTAACCTTTCTGACATTCATTTGTTGGTCTGGGGCTCAGATATTTTACCTTGAGAAAATTAGAGTGTTCTAGGCAGGCTTGCGCCGGAATACATTAGCATGGAATAATAGAATAGGACTTTAGTCTCCTTTGTTGGTTTGAGGGATTGAAGTAATGATTAATAGGGATAGTTGGGGGCATTAGTATTTAATTGTCAGAGGTGAAATTCTCGGATTTGTTAAAGACTAACTTATGCGAAAGCATTTGCCAAGGATGTTTTCA	0	0	0	0	0	0	0	0	0	0	0	0	0	0	0	0	0	37	0	0	0	37	N	96.8	AY083001.1.1768_U,FN429124.1.1723_U	Eukaryota	Alveolata	Ciliophora	Spirotrichea	Hypotrichia	Oxytrichidae	Oxytricha	Oxytricha_sp.
403	c1ddc8a1c3491a611cb28ed7333d8a91	AGCTCCAATAGCGTATACTAAAGTTGTTGCAGTTAAAAAGCTCGTAGTTGAATTTCTGATTATGAAAATAAGTCCATTCTTTATTGAATGTGTACTATTATTTTATATAATCATCCTTGAAAAGATTATTATGGATATTAATTTATCTATTATAAGATTTTCATCATTTACTGTGAGCAAAATAGAGTGTTCAAAGCAGGCTTAGGCCGTTGAATACATTAGCATGGAATAATAAGATAGGACCTTGATCTATTTTGTTGGTTTATTTATCAAGGTAATGATTAATAGGGATAGTTGGGGGTATTCGTATTCAATTGTCAGAGGTGAAATTCTTGGATTTACTGAAGACTAACTAGTGCGAAAGCATTTGCCAAGGATGTTTTCA	0	0	0	0	0	0	0	0	0	0	0	0	0	0	0	2	6	1	7	10	11	37	N	98.7	AB168053.1.1758_U,AB749138.1.1674_U,JQ967311.1.1665_U,JQ967314.1.1663_U	Eukaryota	Stramenopiles	Ochrophyta	Chrysophyceae	Chrysophyceae_X	Chrysophyceae_Clade-F	*	*
404	05868cddfe1b9e062f79aecc06bed14d	AGCTCCAATAGCGTATACTAAAGTTGTTGCAGTTAAAAAGCTCGTAGTTGAATTTCTGACTTTGAGGCGCGACCGACCCCGTGTGGGTCTGTGTCTGTGAATCGAGGTCATCCTCGGGGAATGCGTATCTGTCATTAAGTTGATGGGTACGAGTACCCCGTCATTTACTGTGAGCAAAATAGAGTGTTCAAAGCAGGCTTACGCCATTGAATACATTAGCATGGAATAATAAGATAGGACCTTGGTCTATTTTGTTGGTTAGTACTCCAAGGTAATGATTAATAGGGACAGTTGGGGGTATTCGTATTCAATTGTCAGAGGTGAAATTCTAAGATTTGCTGAAGACGAACTAATGCGAAAGCATTTGCCAAGGATGTTTTCA	0	0	0	0	0	0	0	0	0	0	0	0	0	0	0	0	0	0	9	11	17	37	N	97.6	GU290079.1.1786_U	Eukaryota	Stramenopiles	Ochrophyta	Chrysophyceae	Chrysophyceae_X	Chrysophyceae_Clade-C	Chrysophyceae_Clade-C_X	Chrysophyceae_Clade-C_X_sp.
405	698cd3f9cf54aeaab61080a6b8e86ab8	AGCTCCAATAGCGTATACTAAAGTTGTTGCAGTTAAAAAGCTCGTAGTTGAATTTCTGGTCTCGGACATCGGTCTGCCTCAAACGAGGTACGCACCAGTTGTCATCCTCGAGGAAAACATATCTGTCATTCAGTTGATGGGTATGGGATCCTCGTCATTTACTGTGAGCAAAATAGAGTGTTCAAAGCAGGCTTATGCCGTTGAATACATTAGCATGGAATAATAAGATAGGACCTTGGTCTATTTTGTTGGTTTGTACTCCAAGGTAATGATTAATAGGGATAGTTGGGGGTATTCGTATTCAATTGTCAGAGGTGAAATTCTTGGATTTATGGAAGACGAACTACTGCGAAAGCATTTACCAAGGATGTTTTCA	0	0	0	0	0	0	0	0	0	0	0	0	0	0	0	0	37	0	0	0	0	37	N	97.9	KC306530.1.1181_U	Eukaryota	Stramenopiles	Ochrophyta	Chrysophyceae	Chrysophyceae_X	Chrysophyceae_Clade-C	Chrysophyceae_Clade-C_X	Chrysophyceae_Clade-C_X_sp.
406	09c26d81aee2579e7059bfaa6c790ed6	AGCTCTCGTAGTGTATACTAAAATTGCTGCAGTTAAAACGCTCGTAGTTGAAGTTGGTCTACCGGGGGCGGGGTCCGCGGGGGGCTAGTCTCTCCGCAGTGGCCCTGTTTCCTAGACTTTGGGGTCGCCGCGGGTTCGGGGTGGGGGGCCTTCACTGGTCTCGCGCCTTGGGCCCGCGGTCCACATACCCCCTTTTACTTTGAATAAATTAGGGTGTTTCAGGCAGGCATACGCTTCTGAATACATTAGCATGGGATAATGAGATAGGACTTGGGTTCTGTTTCGTTGGCTCTCCAGGACCGAAGTAATGATGGATAGGGACAGTTGGGGGTGCTAGTATTTGGCGGCCAGAGGTGAAATTCTTGGATTCCCCAAAGACTAACCGATGCGAAAGCGTTC…	0	0	0	0	0	0	0	0	0	0	0	0	0	0	0	4	5	7	0	21	0	37	N	73.1	FN598271.1.1159_U	Eukaryota	Rhizaria	Cercozoa	Filosa-Granofilosea	Filosa-Granofilosea_X	Massiteriidae	Massisteria	Massisteria_sp.
407	2b1d58ef4a8ebf6293b2d51b51deca4a	AGCTCCAATAGCGTATATTAAAGTTGTTGCAGTTAAAAAGCTCGTAGTTGGATTTCTGGATTCACAAAAGTTGACCCTTTCATTTTCTTTTAGAAGGTGATTGTGTTTGTCGATTTTTTTAAGTTGATCCATTAATTTTTTAAAGAGAATTGGAGAAGCAATTTTTCAATTTTTTTTAAAAAAACGTTTACTTTGAAAAAATTAGAGTGTTCAAAGCAGGCTTTTTTAGTAGCCGTGAATACATTAGCATGGAATAATAAGATAGGACTTTGGTTCTATTTTGTTGGTTTCTAGGACTGAAGTAATGATTGATAGGGATAGTTGGGGGTGCTCGTATTCAGTGGCCAGAGGTGAAATTCTTGGATTCACTGAAGACGAACTAATGCGAAAGCATTCACC…	0	0	0	0	0	0	0	0	0	1	1	3	6	23	0	0	0	0	3	0	0	37	N	78.9	GQ330591.1.1464_U,GU479952.1.1464_U	Eukaryota	Rhizaria	Cercozoa	Novel-clade-10-12	Novel-clade-10	Novel-clade-10_X	Novel-clade-10_XX	Novel-clade-10_XX_sp.
408	b44694a4c453d09c823b996ae1b87d7e	AGCTCCAGTAGCGTATATTTAAGTTGTTGTAATTAAAAAGCTCGTAGTTGAAATATGACTTTGTTTGTTGTTTAAGGTGAAATAAATTCATTTTAAATAATTAACTAGTCATTAAGAGAACAATTAAACACTTCTTGTGATTGAAAGATTATAGGTTGAAACGTTTTTGTTCATATTACCATAAGTAAAATAGAGTGTTTAAAGCAGAACGTTTGTTCATTGAATAATAGAGTATGGGATAATAGAAGACGAAGGAGATATGGAGATGTTCTTCAATCTTAATGCAAATTAAGGTTGGTCATATTTCTTTAATGATTAATAGGGACTATTGGGGTAATTAATATTTCTACACGAGCGGTGAAATGCGTAGACTGTAGAAAGATTAACTAATGCGAAAGC…	0	0	0	0	0	0	0	0	0	0	0	0	0	0	0	0	0	0	37	0	0	37	N	75.9	AY775130.1.2018_U	Eukaryota	Amoebozoa	Lobosa	Lobosa_X	Himatismenida	Cochliopodiidae	Cochliopodium	Cochliopodium_spiniferum
409	ca7a46c0e4c4ee4ae2a0e65e6035e9d4	AGCTCCAATAGCGTATATTAAAGTTGTTGCAGTTAAAAAGCTCGTAGTTGAAGTTCTGGCTGCTCAGGTCTTCAGCCATTTAGGCGGGGATTCTGACAGTCATCCGCTTGCAAGCATACGTTCGGCCTTAAACAGCTGGCTATGTGAGTAAGCAATTTACCTTGAGAAAAACAGAGTGTTCCAGGCAGGTTTGTCCGGGATGCGTTAGCATGGAATAATAGAACATGACTGAAGTCTATTTATTGGTTTAAGGCTTTAGTAATGATTAATAGGAACAGTCGGGGGCATTCGTACTCAGCAGTCAGAGGTGAAATTCTAAGATTTGCTGAAGACGAACTAATGCGAAAGCATTTGCCAAGGATGTTTTCA	0	0	0	0	0	0	0	0	0	0	0	0	0	0	0	0	0	37	0	0	0	37	N	98.4	JX457441.1.1494_U	Eukaryota	Alveolata	Ciliophora	Oligohymenophorea	Peritrichia_2	Sessilida	Sessilida_X	Sessilida_X_sp.
410	90aa0d19abf8553aef154244c9d63685	AGCTCTAATAGCATATATTAAAGTTGTTGCAGTTAAAAAGCTCGTAGTCGGAATTTGGGCGCGTGTGGGCTGTCGGCCTCTGGTCGGACGGCACGCGCGTGCCTTTTTGCTTGGGAGCCCCACGGCGGTTCACGCCGTCGTGGTGGGTCACAGGCCGTTTACTTTGAAAAAATTAGAGTGTTCAAAGCAGGCTGTTGCTTGAATAGATTAGCATGGAATAATGGAATAGGACCTTGGTGCTATTTCGTTGGTTATGGGACTGGGGTAATGATTAATAGGGACAGTTGGGGCCGTTCATATTTCGTTGTCAGAGGTGAAATTCTTGGATTTACGAACGATGAACTTGTGCGAAAGCATTCGGCAAGGATGTTTTCA	0	0	0	0	0	0	0	0	0	0	0	0	0	0	36	0	0	0	0	0	0	36	N	98.7	AF508267.1.1726_U,KC928306.1.1463_U,AJ421150.1.1706_U,JX453451.1.1548_U,EU163586.1.1738_U,AJ421147.1.1707_U,JX490054.1.1663_U,KC928307.1.1473_U,AM051197.1.1611_U,JX490053.1.1667_U,AB971059.1.1242_U	Eukaryota	Cryptista	Cryptophyta	Cryptophyceae	Cryptomonadales	Cryptomonadales_X	Cryptomonas	*
411	71669ba998f1b95fa82cf775e979c463	AGCTCCAATAGCGTATATTAAAGTTGCTGCAGTTAAAAAGCTCGTAGTTGGATTTCTGGCTTGACAGACCTGGCCCGCTCCTTAACGGTGTGAGTGCTGGTGCCTGTTTGCCATCCTTCCGTTGGAACTGCGTCTGCCCTTCACTGGGTGGGCGTAGGACCCGGATCTATTACTTTGAAAAAATTAGAGTGTTTAAAGCAGGCATTTTGCTCTGAATACATTAGCATGGAATAATAATCTAGGACTTCGGTTCTATTTTGTTGGTTTCTAGGACTGAAGTAATGATTGATAGGGACAGTTGGGGGTGCTAGTATTCAGTGGCCAGAGGTGAAATTCTTGGATTCACTGAAGACTAACTAATGCGAAAGCATTCACCAAGGATGTCTTCT	0	0	0	0	0	0	0	0	0	0	0	0	0	0	0	6	30	0	0	0	0	36	N	89.8	EF024287.1.1808_U	Eukaryota	Rhizaria	Cercozoa	Filosa	Filosa_X	Filosa_XX	Filosa_XXX	Filosa_XXX_sp.
412	37ac34b6f6c312973398deb0def530ea	AGCTCCAATAGCGTATATTAATGTTGTTGCAGTTAAAAAGCTCGTAGTTGAATTTCTGATTAAAATATTAGCTGGCTTTGGTCGTTAATATTTTAATCATCCGTTAGAGAACTATAGCCGTCCTTAACTGGTCACTATAGAGATCTAACATTTTACTTTGAAAAAATTAGAGTGTTCAAGGCAGGCAATCGTCATGAATACTATAGCATAGAATAATGGAATAGGACTTTGGTTCATTTTATTGGTTATTGAACCTTAGTAATGATTAACAGGGACAGTTGGGGGCATTAGTATTTAATTGTCAGAGGTGAAATTCTTGGATTTATTAAAGACTAACTTATGCGAAAGCATTTGCCAAGGATGTTTTCA	0	0	0	0	0	0	0	0	0	0	0	0	0	0	0	0	25	11	0	0	0	36	N	99.2	GQ330633.1.1434_U	Eukaryota	Alveolata	Ciliophora	CONThreeP	CONThreeP_X	Urotrichidae	Urotricha	Urotricha_sp.
413	ef38d7b580fce786c056277baca3bd3c	AGCTCTAATAGCATATATTAAAGTTGTTGCAGTTAAAAAGCTCGTAGTCGGATTTTGGGCGCGTGTGAACTGTCAGCCTCTGGTTGGACGGTGCGCGCGTGCCTTTCTGCTTGGGAGCCCCATGGTGGTTAATTCTGTCGTGGTGGGTCACAGGCCGTTTACTTTGAAAAAATTAGAGTGTTCAAAGCAGGCTGTTGCTTGAATAGATTAGCATGGAATAATGGAATAGGACCTTGGTGCTATTTCGTTGGTTATGGGACTGGGGTAATGATTAATAGGGACAGTTGGGGCCGTTCATATTTCGTTGTCAGAGGTGAAATTCTTGGATTTACTGAAGACTAACTAGTGCGAAAGCATTTGCCAAGGATGTTTTCA	0	0	0	0	0	0	0	0	0	2	0	4	6	3	10	0	0	0	6	3	1	35	N	97.9	JN547317.1.953_U,HM135077.1.1701_U,AJ007280.1.1751_U,JN547315.1.938_U,JQ230002.1.1682_U,HM135076.1.1702_U,JN547308.1.938_U,JX490049.1.1471_U,AY919686.1.1697_U,JN547287.1.938_U,JX490050.1.1462_U,AM051189.1.1684_U,AY919727.1.1698_U,KC928309.1.1706_U,HM135074.1.1702_U,JQ230004.1.1475_U,JX490048.1.1471_U,EF196801.1.897_U,HQ219448.1.1730_U,JN547288.1.989_U,AB771884.1.1629_U,GU067870.1.1764_U,JN090891.…	Eukaryota	Cryptista	Cryptophyta	Cryptophyceae	Cryptomonadales	Cryptomonadales_X	Cryptomonas	*
414	73b7501f436d00bbdea63caad49ff459	AGCTCCAATAGCGTATACTAAAGTTGTTGCAGTTAAAAAGCTCGTAGTTGAATTTCTGACTTTGAGGCGCGACCGACCCCGTGTGGGTCTGTGTCTGTGAATCGAGGTCATCCTCGGGGAATGCGTATCTGTCATTAAGTTGATGGGTACGAGTACCCCGTCATTTACTGTGAGCAAAATAGAGTGTTCAAAGCAGGCTTACGCCATTGAATACATTAGCATGGAATAATAAGATAGGACCTTGGTCTATTTTGTTGGTTAGTACTCCAAGGTAATGATTAATAGGAACAGTCGGGGGCATTCGTACTCAGCAGTCAGAGGTGAAATTCTAAGATTTGCTGAAGACGAACTAATGCGAAAGCATTTGCCAAGGATGTTTTCA	0	0	0	0	0	0	0	0	0	0	0	0	0	0	0	0	0	0	10	14	11	35	N	95.8	GU290079.1.1786_U	Eukaryota	Stramenopiles	Ochrophyta	Chrysophyceae	Chrysophyceae_X	Chrysophyceae_Clade-C	Chrysophyceae_Clade-C_X	Chrysophyceae_Clade-C_X_sp.
415	026ede11d15e785a29527420bac002fe	AGCTCCAATAGCGTATACTAAAGTTGTTGCAGTTAAAAAGCTCGTAGTTGAATTTCTGACTTTGAGGCGCGACCGACCCCGTGTGGGTCTGTGTCTGTGAATCGAGGTCATCCTCGGGGAATGCGTATCTGTCATTAAGTTGATGGGTACGAGTACCCCGTCATTTACTGTGAGCAAAATAGAGTGTTCAAAGCAGGCTTACGCCATTGAATACATTAGCATGGAATAATAAGATAGGACCTTGGTCTATTTTGTTGGTTAGTACTCCAAGGTAATGATTAATAGGGACAGTTGGGGGTATTCGTATTCAATTGTCAGAGGTGAAATTCTTGGATTTATGGAAGACGAACTACTGCGAAAGCATTTGTCAAAGATGTTTTCA	0	0	0	0	0	0	0	0	0	0	0	0	0	0	0	0	0	0	13	15	7	35	N	98.7	GU290079.1.1786_U	Eukaryota	Stramenopiles	Ochrophyta	Chrysophyceae	Chrysophyceae_X	Chrysophyceae_Clade-C	Chrysophyceae_Clade-C_X	Chrysophyceae_Clade-C_X_sp.
416	0304ad23d27eb32bcc7510bce60e623f	AGCTCCAATAGCGTATATTAAAGTTGCTGCAGTTAAAAAGCTCGTAGTTGGATTTCTGGGCTCAAGAATTTGGCCGGCCACGGTTTCGTGTGTTAGTGCTTTGTTCTGTGTCCATCCTTCCAATCGCCATTGGCTCTTCTTCATTGATTGGTCAGTGGTATTGGATCTTTTACTTTGAAAAAATTAGAGTGTTTCAAGCAGGCTTTATGCTATGAATACATTAGCATGGAATAATAATTTAGGACTTCGGTTCTATTTTGTTGGTTTCTAGGACTGAAGTAATGATTGATAGGGACAGTTGGGGGTGCTAGTATTCAGTGGCCAGAGGTGAAATTCTTGGATTCACTGAAGACTAACTAATGCGAAAGCATTCACCAAGGATGTCTTCT	0	0	0	0	0	0	0	0	0	0	0	0	0	0	0	21	14	0	0	0	0	35	N	98.5	EU709159.1.1290_U,EU709159.20.1290_U	Eukaryota	Rhizaria	Cercozoa	Filosa-Sarcomonadea	Glissomonadida	Sandonidae	Sandonidae_X	Sandonidae_X_sp.
417	699c0d83331495ee691a5fc8e9b0953f	AGCTCCAATAGCGTATATTAAAGTTGCTGCAGTTAAAAAGCTCGTAGTTGGATTTCTGGGGTCCGGCGGCGGTCTGCCTCACGGCATGCACTGTGCGCGGGGCTCCTTTTGCTCGAAGGCGGCCGGTGCCCTTCACTGGGTGGCGGTTTCGAATTCGGGACCTTTACTTTGAAAAAATTAGAGTGTTCAAAGCAGGCATTTTGGCTTGGATACATTAGCATGGAATAATGGAATAGGACTTTGGTTCTATTTTGTTGGTTTCTAGGACTGAAGTAATGATTAATAGGAACAGTCGGGGGCATTCGTACTCAGCAGTCAGAGGTGAAATTCTAAGATTTGCTGAAGACGAACTAATGCGAAAGCATTTGCCAAGGATGTTTTCA	0	0	0	0	0	0	0	0	0	0	0	0	0	0	0	0	0	0	5	16	14	35	N	87.2	JN825671.1.1015_U	Eukaryota	Obazoa	Choanoflagellida	Choanoflagellatea	Craspedida	Monosigidae_Group_O	Monosigidae_Group_O_X	Monosigidae_Group_O_X_sp.
418	74c6ba08a16d28bc05e77e8a86e7cd84	AGCTCCAATAGCGTATATTAAAGTTGTTGCAGTTAAAAAGCTCGTAGTTGGACTTTAGGCAAGGCGGCCTGGTCACCCTCTGGGTGTACTGGGATCGCTGCGCCTCACCTTCGGGGAGCCAGTCGTGCGCAAGTGCGCTGGGGAACCGAGCCTTACCTTGAGGAAATTAGAGTGTTTAAAGCAGGCTTATGCTTGAATACGTTAGCATGGAATAACATGATAGGACTTTGGTTCTATTTTGTTGGTTTGAGGACCAAAGTAATGATTAATAGGGACAGTTGGGGGCATTAGTATTCAATAGTCAGAGGTGAAATTCTTGGATTTACTGAAGACTAACTAGTGCGAAAGCATTTGCCAAGGATGTTTTCA	0	0	0	0	0	0	0	0	0	0	0	1	0	0	0	0	0	21	8	2	3	35	N	97.8	FJ490225.1.976_U	Eukaryota	Obazoa	Fungi	Cryptomycota	Cryptomycotina	Cryptomycotina_X	Cryptomycotina_XX	Cryptomycotina_XX_sp.
419	293b957c2a1bb609d32de17698c6efa9	AGCTCCAATAGCGTATATTAAAGTTGTTGCAGTTAAAAAGCTCGTAGTTGGATTTCGGAATGTCGCCGGTCAAAGCTCGTCCTTGTGGCGTGGCTGGACTGGTGCTTCCTAGCTTCGGATTGGCCAGCAATGGTCTCCGATCATTTACTTTGAAAAAATTAGAGTGTTCAAAGCAGGCGTAACCTTGCCATTGAATATTACAGCATGGGATAATAGAATATGACGTTGGTCTTATTTTGTTGGTTTCTAAGGCTGATGTAATGATTAATAGGGATAGTTGGGGTCGCTCGTATTGAGTTGTCAGAGGTGAAATTCTAGGATTTACTCAAGACGAACTAGTGCGAAAGCATTCGACAAGGATGTTTTCA	0	0	0	0	0	0	0	0	0	0	0	0	0	0	0	1	24	4	5	1	0	35	N	91.4	HM628631.1.1596_U	Eukaryota	Amoebozoa	Lobosa	Tubulinea	Nolandida	Nolandellidae	Nolandellidae_X	Nolandellidae_X_sp.
420	74a79b59a4af005d67985dde1be42749	AGCTCCAATAGCGTATATTAAAGTTGCTGCGGTTGAAAAGCTCGTAGTTGGTTTTCAAAATTTGATTCATTAACAATGAAAATATGTAGATAAAATTTTTATTTAATATATTTATCATTTAATGAAAATAACAAATTTAAAATGTGAGCCTAATTATTAAATTTTTAATTTAATTTTGGTTCATTTTTACTTTGAAGAAATTAGAGTGTTAAAAGTTGATTATATTTTTCATATATATTAGCATGGAATAAAAATTACGACTATTTTATATTTTAATAGAAAGAATTTGGTATAAAATTAGTGATGATTAATAGAAGTGATCGGGGATATTCGAATTTGATTGTCAGAGGTGAAATTCTTGGATTTATCAAAGACGTACAACGGCGAAAGCATTTATCA…	0	0	0	0	0	0	0	0	0	0	0	0	0	0	35	0	0	0	0	0	0	35	N	67.3	KC148211.1.1898_U	Eukaryota	Stramenopiles	Opalozoa	Opalinata	Opalinata_X	Blastocystis-Group	Blastocystis	Blastocystis_sp.
421	ee04c1e1549becca951daa0b3866f890	AGCTCTCGTAGTGTATACTAAAATTGCTGCAGTTAAAACGCTCGTAGTTGAAGTTGGTCTACCGGGGGCGGGGTCCGCGGGGGGCTTGTCTTCCCGCAGTGGCCCTGTTTCCTAGACTTTGGGGATCGCCGCGGCGGCGGGGGGGGGACCTTCACTGGTCTCGTACCCCGGCCCGTAACGGTACACAGCCCCCTTTTACTTTGAATAAATTAGGGTGTTTCAGGCAGGCATACGCTTCTGAATACATTAGCATGGGATAATGAGATAGGACTTGGGTTCTGTTTCGTTGGCTCTCCAGGACCGAAGTAATGATGGATAGGGACAGTTGGGGGTGCTAGTATTTGGCGGCCAGAGGTGAAATTCTTGGATTCCCCAAAGACTAACCGATGCGAAAGCGTT…	0	0	0	0	0	0	0	0	0	0	0	0	0	0	0	0	0	1	9	22	3	35	N	72.6	EU567211.1.1140_U	Eukaryota	Rhizaria	Cercozoa	Filosa-Granofilosea	Filosa-Granofilosea_X	Novel-Gran-234	Novel-Gran-234_X	Novel-Gran-234_X_sp.
422	e346c43145abcb420222bdf4fe10f397	AGCTCCAATAGCGTATATTAAAATTGTTGCAGTTAAAAAGCTCGTAGTTGGATTTCTGGTTCGGCGCACTTGGCCCGTCTCGGTTTACGGGATTGCGTGCCGGTGTGCGCCATCCATCCTTCGAGTGGTCAGTTCTACCCTTCACTGGGTCGGGGCTGGGTGCTCGATCATTTACTTTGAAAAAATTAGAGTGTTTAAAGCAGGCTTGCGCTATGAATACATTAGCATGGAATAATAATTTAGGACTTTGGTCTTATTTTGTTGGTTTCTAGGACTAAAGTAATGATTGATAGGGATAGTTGGGGGTGCTAGTATTCAGCGGCCAGAGGTGAAATTCTTGGATTCGCTGAAGACTAACTTATGCGAAAGCATTCACCAAGGATGTCTTCT	0	0	0	0	0	0	0	0	0	2	1	2	0	0	0	0	0	0	0	21	9	35	N	98.7	AY884315.1.1132_U	Eukaryota	Rhizaria	Cercozoa	Filosa-Sarcomonadea	Cercomonadida	Cercomonadidae	Cercomonas	Cercomonas_sp.
423	45d33b5af0532e240ea96951597b455a	AGCTCCAATAGCGTATATTAAAGTTGTTGCAGTTAAAAAGCTCGTAGTTGAAGTTCTGATTGTTCGGGTTTCTAGACATTAGTCGGAGATACTGACAGTCATCCGCTTGCAAACATATGTTCGATCTTAATCGGTTGGCTATGTGAGTAAGCATTTTACCTTGAGAAAAACAGAGTGTTCCAGGCAGGTTTGTCCGGAATGCATTAGCATGGAATAATAGAATATGACTGAAGTCTATTTATTGGTTACAGGCTTTAGTAATGATTAATAGGAACAGTCGGGGGCATTCGTACTCAGCAGTCAGAGGTGAAATTCTAAGATTTGCTGAAGACGAACTAATGCGAAAGCATTTGCCAAGGATGTTTTCA	0	0	0	0	0	0	0	0	0	0	0	0	0	0	0	0	0	33	0	0	1	34	N	100	JN120216.1.1542_U,JN120217.1.1542_U,JN120215.1.1542_U,GU187049.1.1603_U,GU987024.1.1603_U	Eukaryota	Alveolata	Ciliophora	Oligohymenophorea	Peritrichia_2	Sessilida	*	*
424	39f4c4059437fb21774976e605acc451	AGCTCCAATAGCGTATATTAAAGTTGTTGCAGTTAAAAAGCTCGTAGTTGGATTTCTGGCAGGAGCGTCTGGTCTCACACTCTGTGCGGGAACTTGGATGTCTCTGGCCATCTTTGGGGATATCCTGTTTGGCATTAAGTTGTCGGGCAGGGGATACCCATCGTTTACTGTGAAAAAATTAGAGTGTTTAAAGCAGGCTTATGCCGTTGAATATATTAGCATGGAATAATAAGATAGGACCCTGGTACTATTTTGTTGGTTTGCGCACCTGGGTAATGATTAATAGAGACAGGCGGGGCTATTCGTATTGCATTGTCAGAGGTGAAATTCTTGGATTTCTGCAAGACGAACTACTGCGAAAGCATTTAGCAAGGATGTTTTCA	0	0	0	0	0	0	0	0	0	0	0	0	13	0	0	0	1	14	2	4	0	34	N	100	AM236073.1.1638_U,AY496210.1.1777_U,AY496206.1.1777_U,AY496211.1.1777_U,AJ535172.1.1790_U,AB430591.1.1788_U,KC736617.1.1707_U,AY496207.1.1777_U,KF959665.1.1700_U	Eukaryota	Stramenopiles	Ochrophyta	Bacillariophyta	Bacillariophyta_X	Polar-centric-Mediophyceae	Cyclotella	Cyclotella_meneghiniana
425	ea59901e7f39bfd066e3d0f0731b9dcc	AGCTCCAATAGCGTATATTAAAGTTGTTGCAGTTAAAAAGCTCGTAGTTGGACCTTAGGCAAGGCGGCCTGGTCACCCTCTGGGTGTACTGGGATCGCTGCGCCTCACCTTCGGGGAGCTAGTCGTGCTTCGGTGCGCTAGGGAACCGAGCCTTACCTTGAGGAAATTAGAGTGTTTAAAGCAGGCTTATGCTTGAATACGTTTGCATGGAATAACATGATAGGACTTTGGTTCTATTTTGTTGGTTTGAGGACCAAAGTAATGATTAATAGGGACAGTTGGGGGCATTAGTATTCAATAGTCAGAGGTGAAATTCTTGGATTTATGAAAGACGAACTACTGCGAAAGCATTTGCCAAGGATGTTTTCA	0	0	0	0	0	0	0	0	0	0	0	0	0	0	0	4	15	6	5	1	3	34	N	98.9	HM486994.1.1344_U,HM486989.1.1344_U,HM487049.1.1345_U	Eukaryota	Obazoa	Fungi	Cryptomycota	Cryptomycotina	Cryptomycotina_X	Cryptomycotina_XX	Cryptomycotina_XX_sp.
426	3e5d61a2b22f96e2c0abcfe85de8de87	AGCTCCAATAGCGTATATTAAAGTTGTTGCAGTTAAAAAGCTCGTAGTTGGATTTCTGGCGTTGGGGCCGCCGGCCCGGCATCCTAGTGGTGCTGTGTTGTTGGTTGGTCTCCGCCATCTTTTCGGAAGAACCAGCGTGCCCTTCACTGGGTGGCGTTGGCGACTCCGATCTTTTACTTTGAAAAAATTAGAGTGTTCAAAGCAGGCTTACGCTGTGAATACATTAGCATGGAATAATAACATAGGACTTTGGTCTTATTTTGTTGGTTTCTAGGACTGAAGTAATGATTGATAGGGATAGTTGGGGGTATTCGTATTCAATTGTCAGAGGTGAAATTCTTGGATTTATGGAAGACGAACTACTGCGAAAGCATTTACCAAGGATGTTTTCA	0	0	0	0	0	0	0	0	0	0	0	0	0	0	0	0	0	0	2	13	19	34	N	95.7	EF196716.1.879_U,JF730776.1.1705_U,AB721040.1.1677_U,AB622285.1.1707_U	Eukaryota	Rhizaria	Cercozoa	Novel-clade-10-12	Novel-clade-10	Novel-clade-10_X	Novel-clade-10_XX	Novel-clade-10_XX_sp.
427	970eca240e42e715fd7e8d29e9537ef6	AGCTCCAATAGCGTATATTAAAGTTGTTGCAGTTAAAACGCTCGTAGTCTGATGTAATGGGGACTGGAGTGGGGAGCAGCGATGCTCTTTGCTTTGGTCTCCATCAGGGGGACAGCAATGTCCCAGTTTACTTTGAGGAAATTAGAGTGTTCAAAGCAGGCGATTGCTTGAATACTGCAGCATGGAATAATGGAATAGGACTCGCGTCTTATTTTGTTGGTTTGGAGATGTGAGTAATGATGAATAGGGACAGTTGGGGGCATTGGTATTCAGTAGTCAGAGGTGAAATTCTTGGATTTATTAAAGACTAACTTATGCGAAAGCATTTGCCAAGGATGTTTTCA	0	0	0	0	0	0	0	0	0	2	0	28	0	2	0	0	0	2	0	0	0	34	N	98	JN054670.1.1469_U	Eukaryota	Obazoa	Fungi	Chytridiomycota	Chytridiomycotina	Chytridiomycetes	Chytridiomycetes_X	Chytridiomycetes_X_sp.
428	b1d9b273a9fbbe7b356ad1ad9a25351e	AGCTCCAATAGCGTATACTAAAGTTGTTGCAGTTAAAAAGCTCGTAGTTGAATTTCTGATTATGAAAATAAGTCCATTCTTTATTGAATGTGTACTATTATTTTATATAATCATCCTTGAAAAGATTATTATGGATATTAATTTATCTATTATAAGATTTTCATCATTTACTGTGAGCAAAATAGAGTGTTCAAAGCAGGCTTAGGCCGTTGAATACATTAGCATGGAATAATAGAATAGGACTTTGGTTCTATTTTGTTGGTTTCTAGGACCGAAGTAATGATTAATAGGGACAGTTGGGGGCATTAGTATTTAATTGTCAGAGGTGAAATTCTTGGATTTATGAAAGACTAACTTCTGCGAAAGCATTTGCCAAGGATGTTTTCA	0	0	0	0	0	0	0	0	0	0	0	0	0	0	0	8	24	0	2	0	0	34	N	94.8	AB168053.1.1758_U,AB749138.1.1674_U,JQ967311.1.1665_U,JQ967314.1.1663_U	Eukaryota	Stramenopiles	Ochrophyta	Chrysophyceae	Chrysophyceae_X	Chrysophyceae_Clade-F	*	*
429	41ac604a87018d44f639711b102b5169	AGCTCCAATAGCGTATATTAAAGTTGTTGCAGTTAAAACGCTCGTAGTTGAATTTTGCGTAGTGGTCGACGGGTTTACCTGGGGGCCACTTTGCCTTGGGAGCGGGGGAGACCCCGCCTCCCGTGTTACTGTGAAGAAATTAGAGTGTTTAAAGCAGGCATTTGCTTGAATAGGTCAGCATGGAATAACGATTACTGATCGTTGGTCGCAATCAACCGATTGATAGGGACAGGCGGGGGCATTGGTATTTGGCAGTCAGAGGTGAAATTCTTGGATTTATGAAAGACGAACTACTGCGAAAGCATTTGCCAAGGATGTTTTCA	0	0	0	0	0	0	0	0	0	1	0	27	2	0	0	0	0	0	3	0	1	34	N	73.3	FN690009.1.1538_U,FN690001.1.1539_U,FN690000.1.1527_U,FN690006.1.1539_U,FN689998.1.1523_U,FN690002.1.1538_U,FN690005.1.1545_U,FN690004.1.839_U,FN689999.1.1547_U,FN690003.1.838_U,FN690008.1.839_U	Eukaryota	Alveolata	Ciliophora	Litostomatea	Haptoria_6	Lacrymariidae	Lacrymariidae_X	Lacrymariidae_X_sp.
430	b0fdbae5064f9169239db7a8acedf763	AGCTCCAATAGCGTATACTAAAGTTGTTGCAGTTAAAAAGCTCGTAGTTGAATTTCTGATTATGAAAATAAGTCCATTCTTTATTGAATGTGTACTATTATTTTATATAATCATCCTTGAAAAGATTATTATGGATATTAATTTATCTATTATAAGATTTTCATCATTTACTGTGAGCAAATTAGAGTGTTTAAAGCAGGCATACGCTTGAATACATTAGCATGGAATAATAGAATAGGACTTTGGTTCTATTTTGTTGGTTTCTAGGACCGAAGTAATGATTAATAGGGACAGTTGGGGGCATTAGTATTTAATTGTCAGAGGTGAAATTCTTGGATTTATGAAAGACTAACTTCTGCGAAAGCATTTGCCAAGGATGTTTTCA	0	0	0	0	0	0	0	0	0	0	0	0	0	0	0	7	27	0	0	0	0	34	N	93.3	AB168053.1.1758_U,AB749138.1.1674_U,JQ967311.1.1665_U,JQ967314.1.1663_U	Eukaryota	Stramenopiles	Ochrophyta	Chrysophyceae	Chrysophyceae_X	Chrysophyceae_Clade-F	*	*
431	e0d08803e5f4367fcd71c25ea47e0469	AGCTCCAATAGCGTATATTAAAGTTGCTGCAGTTAAAAAGCTCGTAGTTGGATTTCTGACACGGCGCGGTTGGTCCGCTGCCTTCGGGTGGTGAGTGCCGGCCTGCGTCTGTCATCCTTCTCAGGTTTTGTCACTGCCTTCACGGGTTGTGGCAAGGTTTGGGATCTATTACTTTGAAAAAATTAGAGTGTTTAAAGCAGGCGTTTGCTCTGAATACATTAGCATGGAATAATAACATAGGACTCCTGTTCTATTTTGTTGGTTCTAGGGCGAGAGTAATGATTGATAGGGATCGTTGGGGGTGCTAGTATTCAGTGGCCAGAGGTGAAATTCTTGGATTCACTGAAGACTAACTTATGCGAAAGCATTTGCCAAGGATGTTTTCA	0	0	0	0	0	0	0	0	0	0	0	2	22	10	0	0	0	0	0	0	0	34	N	84.3	FJ790709.1.1729_U,KC306595.1.1186_U	Eukaryota	Rhizaria	Cercozoa	Filosa-Sarcomonadea	*	*	*	*
432	7816369c076e2de7ebc342e9be742d69	AGCTCCAGTAGCGTATATTAAAGTTGTTGCAGTTAAAAAGCTCGTAGTTGGATTTCTGGCCTGAGACGGCTGGCCCGCCAGGGTTTCCTGGTGAGTGCCGGTGTGTCTCTGCCATCCTTTCGGAAATCGTGCCTACTCTTTACTGAGCCGGGTACGCGATCCGAATCTTTTACTTTGAAAAAATTAGAGTGTTCAAAGCAGGCTTGCGCCGTGAATACATTAGCATGGAATAATAATTTAGGACTTCGGTTTTATTTTGTTGGTTTCTAGAACTGAAGTAATGATTGATAGGGATAGTTGGGGGTGCTAGTATTCAGAGGCCAGAGGTGAAATTCTTGGATTCTCTGAAGACTAACTTATGCGAAAGCATTCACCAAGGATGTCTTCT	0	0	0	0	0	0	0	0	0	0	0	0	0	0	0	0	26	0	0	0	8	34	N	91.5	KC488597.1.1709_U	Eukaryota	Rhizaria	Cercozoa	Filosa-Imbricatea	Marimonadida	Marimonadida_X	Marimonadida_XX	Marimonadida_XX_sp.
433	55ea652fa6d5a77460ca15d067feab18	AGCTCCAATAGCGTATATTAAAGTTGTTGCAGTTAAAAAGCTCGTAGTTGGATTTCTGGTGGGGGTCGCTGGTCGGGCCCGAAAGGGTCTGTGCCGCTGTGTACTCCTGCCATCCTTGAGGAGTGGCATTCTGGCATTAAGTTGTCGGGGTGTTCATCCTCATCTTTTACTGTGAAAAAATTAGAGTGTTCAAAGCAGGCTTAGGCCGTTGAATACATTAGCATGGAATAATAAGATAGGGCCTTGGTGGTCTATTTTGTTGGTTTGCACGCCAGGGTAATGATTAATAGGGATAGTTGGGGGTATTCGTATTCAATTGTCAGAGGTGAAATTCTTGGATTTATGGAAGACGAACTACTGCGAAAGCATTTACCAAGGATGTTTTCA	1	0	1	0	0	0	0	0	0	0	0	2	0	0	0	0	0	9	14	3	3	33	N	97.4	KF757235.1.1801_U,KF757247.1.1669_U,KF757252.1.1718_U	Eukaryota	Stramenopiles	Ochrophyta	Eustigmatophyceae	Eustigmatophyceae_X	Eustigmatophyceae_XX	Eustigmatophyceae_XXX	Eustigmatophyceae_XXX_sp.
434	a773fd75121d086c88b1d8745c332327	AGCTCCAATAGCGTATATTAAAGTTGTTGCAGTTAAAAAGCTCGTAGTTGGACTTTAGGCAAGGCGGCCTGGTCACCTCTAGTGGGTGTACTGGGCATCGCTGAGCCTCACCTTCGGGGACCGGCCGTGCGCAAGTGCGGTCGTTGAACCGAGCCTTACCTTGAGGAAATTAGAGTGTTTAAAGCAGGCATTTGCTTGAATACGTTAGCATGGAATAACATGATAGGACTTTGGTTCTATTTTGTTGGTTTGAGGACCAAAGTAATGATTAATAGGGACAGTTGGGGGCATTAGTATTCAATAGTCAGAGGTGAAATTCTTGGATTTATTGAAGACTAACTAATGCGAAAGCATTTGCCAAGGATGTTTTCA	0	0	0	0	0	0	0	0	0	0	0	0	0	0	0	1	1	0	8	17	6	33	N	94.6	AB695466.1.1733_U	Eukaryota	Obazoa	Fungi	Cryptomycota	Cryptomycotina	Cryptomycotina_X	Cryptomycotina_XX	Cryptomycotina_XX_sp.
435	2c81d4563c1844265fc0038860ee0e72	AGCTCCAATAGCGTATATTAAAGTTGTTGCAGTTAAAAAGCTCGTAGTCTGACCCTTGGCCGGCGTTTTGAGCGTCCGTGGCGAAAGCCACGCGTATGCGACGCGCTGTTGCCACGTACTTTGGAGGAGCGGGTTGGGGGGGCTTGTCTCTCCCTTCTCGCGATTCCAATAGTTTACTTTGAGAAAAATAGAGTGTTCAAAGCAGGCAATCTTCGCCTTGAATACATTAGCATGGGATAATGAAATAGGACATTGGTTCTATTTTGATGGTTTACGGACCGATGTAATGATTAATAGGGACAGTTGGGGACATTCATATTCCATGGCTAGAGGTGAAATTCTTGGATTCATGGAAGATGAACTACTGCGAAAGCATTTGTCAAAGATGTTTTCA	0	0	0	0	0	0	0	0	0	0	0	0	0	0	0	16	15	2	0	0	0	33	N	97.2	DQ409130.1.967_U	Eukaryota	Haptista	Centroheliozoa	Centroheliozoa_X	Centroheliozoa_XX	Centroheliozoa_XXX	Centroheliozoa_XXXX	Centroheliozoa_XXXX_sp.
436	2fac5d2e234c57fcfef51237c9720d1e	AGCTCCAATAGGATATATCAAAGTTGTTGCAGTTAAAAAGCTCGTAGTCTGAGTCTTGGCCGGCATTGAGCGTCCGTGGCCTTCACGGTCATGTGCATGCGATATGGCGGCCATTTGTACTTCGGAGGAACACGGGTTTACTTTTCATTAAGTGGCCCGTGGGATTCCGATAGTTTACTTTGAGAAAAATAGAGTGTTCAAAGCAGGCGATTTTGCCTTGAATACATTAGCATGGGATAATGGAATAGGACATTGGTTCTATTTTGATGGTTTACGGACCGATGTAATGATTAATAGGGACAGTTGGGGACATTCATATTCCATGGCTAGAGGTGAAATTCTTGGATTCATGGAAGATGAACTACTGCGAAAGCATTTGTCAAAGATGTTTTCA	0	0	0	0	0	0	0	0	0	0	0	0	0	0	0	15	17	1	0	0	0	33	N	94.4	AY749539.1.1586_U,AY749496.1.1582_U	Eukaryota	Haptista	Centroheliozoa	Centroheliozoa_X	Centroheliozoa_XX	Centroheliozoa_XXX	Centroheliozoa_XXXX	Centroheliozoa_XXXX_sp.
437	50a90254def51e152f8c5a16680f1e15	AGCTCCAATAGCGTATATTAAAGTTGCTGCAGTTAAAAAGCTCGTAGTTGGATTTCTGGGGTCCGGCGGCGGTCTGCCTCACGGCATGCACTGTGCGCGGGGCTCCTTTTGCTCGAAGGCGGCCGGTGCCCTTCACTGGGTGGCGGTTTCGAATTCGGGACCTTTACTTTGAAAAAATTAGAGTGTTCAAAGCAGGCATTTTGGCTTGGATACATTAGCATGGAATAATGGAATAGGACTTTGGTTCTATTTTGTTGGTTTCTAGGACTGAAGTAATGATTAATAGGGACAGTTGGGGACATTCATATTCCATGGCTAGAGGTGAAATTCTTGGATTCATGGAAGATGAACTACTGCGAAAGCATTTGTCAAAGATGTTTTCA	0	0	0	0	0	0	0	0	0	0	0	0	0	0	0	4	4	0	13	10	2	33	N	87.7	JN825671.1.1015_U	Eukaryota	Obazoa	Choanoflagellida	Choanoflagellatea	Craspedida	Monosigidae_Group_O	Monosigidae_Group_O_X	Monosigidae_Group_O_X_sp.
438	bf0428ef4a76cadf3fa6f7e8540024da	AGCTCCAATAGCGTATACTAAAGTTGTTGCAGTTAAAAAGCTCGTAGTTGAATTTCTGATATAATAGGATGGGTTTTATTTTTCATTAAATATTACTTCCATTATTTTATTATATCATCATCGAAAAGATTATATTTTGGTCATTCATTTGTCTAGTATAAGATTTTCGTCATTTACTGTGAGTAAAATAGAGTGTTCAAAGCAAGCTTAAGCTGTTGAATATATTAGCATGGAATAATAAGATAAGACCTTGGTCTAAATATTTTGTTGGTTTGTTTATCAAGGTAATGATTAATAGGGATAGTTGGGGGTATTCGTATTCAATTGTCAGAGGTGAAATTCTTGGATTTACTGAAGACTAACTAGTGCGAAAGCATTTGCCAAGGATGTTTTCA	0	0	0	0	0	0	0	0	0	2	1	20	8	2	0	0	0	0	0	0	0	33	N	98	JN825666.1.1001_U,Z28335.1.1745_U,JQ967305.1.1686_U	Eukaryota	Stramenopiles	Ochrophyta	Chrysophyceae	Chrysophyceae_X	Chrysophyceae_Clade-F	Paraphysomonas	*
439	0acbc43018d4fa8e2e563fee648ac3ec	AGCTCCAATAGGATATATCAAAGTTGTTGCAGTTGAAAAGCTCGTAGTCGTATTTCTGGTGGGTTGATGTCTTGCCGGTTTTGGACGAAAGTTCTTGCTGGTTTGGACCGCCTGCCATTTTGTGGGTTCAAGTGGTCTTGTCGGGGTTTACTCACCGATTTGATCGCTCCACTCCGTCACTGAGAGCAAATTGGAGTGCTCAAAGCAGGCTTTACAGCTTTGAACATTTTAGCTTGGAATGACAAAGAATGACTTTTTGTTCACTTTGTTGGTTATGAATGGGAAGTAATGATAAATAGGAACAGTTGCGGGGGTACTCGTATTGGGAAGTCAGAGGTGAAATTCTTAGATTTTTCCACGACGAACGACTGCGAAAGCATTTACCAAGGATGTTTTCA	0	0	0	0	0	0	0	0	0	0	0	0	0	0	0	0	16	17	0	0	0	33	N	96.7	AB721051.1.1697_U	Eukaryota	Stramenopiles	Sagenista	Labyrinthulomycetes	Amphifilida	Amphifilaceae	Fibrophrys	Fibrophrys_sp.
440	c8c35be687e8ad37acc374750d105b16	AGCTCCAATAGCGTATATTAAAGTTGTTGCAGTTAAAAAGCTCGTAGTTGAAGTTCTGATTGTTCGGGTTTCTAGACATTAGTCGGAGGTGAAATTCTTGGATTTATGGAAGACGAACTACTGCGAAAGCATTTACCAAGGATGTTTTCA	0	0	0	0	0	0	0	0	0	0	0	0	0	0	0	0	0	0	7	11	15	33	N	0	No_hit	No_hit
441	5a4c71d50b0e54b0822d722d5bdbb22f	AGCTCCAATAGCGTATATTAAAGTTGTTGCAGTTAAAACGCTCGTAGTCTGATGTAATGGGGACTGGAGTGGGGAGCAGCGATGCTCTTTGCTTTGGTCTCCATCAGGGGGACAGCAATGTCCCAGTTTACTTTGAGGAAATTAGAGTGTTCAAAGCAGGCGATTGCTTGAATACTGCAGCATGGAATAATAACATAGGACTCCTGTTCTATTTTGTTGGTTCTAGGGCGAGAGTAATGATTGATAGGGATCGTTGGGGGTGCTAGTATTCAGTGGCCAGAGGTGAAATTCTTGGATTCACTGAAGACTAACTTATGCGAAAGCATTCACCAAGGAGGTCTTCT	0	0	0	0	0	0	0	0	0	0	0	4	13	16	0	0	0	0	0	0	0	33	N	89.8	JN054670.1.1469_U	Eukaryota	Obazoa	Fungi	Chytridiomycota	Chytridiomycotina	Chytridiomycetes	Chytridiomycetes_X	Chytridiomycetes_X_sp.
442	01876ad47454a2fe112189097a77eb1c	AGCTCCAATAGCATATATTAAAGTTGTTGCAGTTAAAAAGCTCGTAGTTGGATTTCTGGGAGGGTGCCAATGTCCGCTCGATTGCGTGTGCAGCGGCGCCCTTCCATCCTTCTGTTAACGTTTCTTGGTATTCAGTTACTGGTTTCGGGCTCAGATATTTTACCTTGAGAAAATTAGAGTGTTCCAGGCAGGCTTGCGCCGGAATACATTAGCATGGAATAATAGAATAGGACTTTAGTCTCCTTTGTTGGTTTGAGGGACTGAAGTAATGATTAATAGGGATAGTTGGGGGCATTAGTATTTAATTGTCAGAGGTGAAATTCTCGGATTTGTTAAAGACTAACTTATGCGAAAGCATTTGCCAAGGATGTTTTCA	0	0	0	0	0	0	0	0	0	6	4	21	2	0	0	0	0	0	0	0	0	33	N	99.7	AM412767.1.1727_U,EU079472.1.1780_U	Eukaryota	Alveolata	Ciliophora	Spirotrichea	Hypotrichia	Oxytrichidae	*	*
443	935c01878e157e402f7356122294d2b3	AGCTCCAATAGCGTATATTAAAGTTGTTGCAGTTAAAAAGCTCGTAGTTGGATTTCTGAAGGGGTGCCAATGTCCGCTGTTGCGTGCTCAGCGGCGCCCCTTCATCCTTCTGTTAACCTTTCGGTTATTCATTTAATCGTCTGGGGCTCAGATATTTTACCTTGAGAAAATTAGAGTGTTCTAGGCAGGCTTGCGCCGGAATACATTAGCATGGAATAATAGAATAGGACTTTAGTCTCCTTTGTTGGTTTGAGGGATTGAAGTAATGATTAATAGGGATAGTTGGGGGCATTAGTATTTAATTGTCAGAGGTGAAATTCTCGGATTTGTTAAAGACTAACTTATGCGAAAGCATTTGCCAAGGATGTTTTCA	0	0	0	0	0	0	2	0	31	0	0	0	0	0	0	0	0	0	0	0	0	33	N	98.1	AF164125.1.1770_U,AF508763.1.1770_U	Eukaryota	Alveolata	Ciliophora	Spirotrichea	Hypotrichia	Oxytrichidae	Oxytricha	Oxytricha_longa
444	51bbecaab59586ff12f2286f8f27fcc7	AGCTCCAATAGCGTATATTAAAGTTGTTGCAGTTAAAAAGCTCGTAGTTGGATTTCTGGCAGGAGCGACCGGTCGCGCACTCTGTGCGTGAACTTGGCTGTCTCTGGCCATCCTTGGGGAGATCCTGTTTGGCATTAAGTTGTCGGGCAGGGGATACCCATCGTTTACTGTGAAAAAATTAGAGTGTTTAAAGCAGGCTTATGCCGTTGAATATATTAGCATGGAATAATAAGATAGGACTTCGGAACTATTTTGTTGGTTTGCGTTACGAAGTAATGATTAATAGGGACAGTTGGGGGTATTCGTATTCCGTTGTCAGAGGTGAAATTCTTGGATTTCCGGAAGACGAACTACTGCGAAAGCATTTACCAAGGATGTTTTCA	0	0	0	0	0	0	0	0	0	0	0	1	0	0	1	2	0	0	4	13	11	32	N	100	DQ457009.1.1744_U,DQ514913.1.1757_U,HM135059.1.1739_U,GQ844874.1.1798_U,DQ514908.1.1748_U,DQ514906.1.1764_U,DQ093370.1.1805_U,DQ514910.1.1752_U,DQ514915.1.1746_U,DQ514912.1.1697_U,JX141779.1.1340_U,DQ514897.1.1771_U,DQ514916.1.1758_U,DQ514909.1.1745_U,HQ912575.1.1747_U,DQ514907.1.1772_U,DQ514899.1.1725_U,DQ514911.1.1712_U,AB430594.1.1791_U,DQ514895.1.1750_U,KC284714.1.1781_U	Eukaryota	Stramenopiles	Ochrophyta	Bacillariophyta	Bacillariophyta_X	Polar-centric-Mediophyceae	*	*
445	ae09c7d1982ba1627eea02c4b22058b5	AGCTCCAATAGCGTATATTAAAGTTGTTGCAGTTAAAACGCTCGTAGTCTGAGATTTGGGTGAGGGGAGTGGGAGGCAGCGATGCCTTTTGCACCTCTGTCCAATTTGTGGTAGAGATGCCACGGTTACTTTGAGGAAATTAGGGTGTTTAAAGCGGGCGATTGCTTGAATACTGCAGCATGGAATAACGGAATAGGGCTTGCCGTCTTATTTTGTTGGTTTGGAGGGGCGAGTAATGATTAATAGGGGCAGTTGGGGGCATTGGTATTTGGTAGCTAGAGGTGAAATTCTTGGATTTACCAAAGACTAACTAGTGCGAAAGCATTTGCCAAGGATGTTTTCA	0	0	0	0	0	0	0	0	3	0	0	0	1	0	0	1	0	18	1	8	0	32	N	86.6	KC315831.1.1606_U	Eukaryota	Obazoa	Fungi	Cryptomycota	Cryptomycotina	Cryptomycotina_X	Cryptomycotina_XX	Cryptomycotina_XX_sp.
446	22085982c40ce11d56cc86e146dbcb7b	AGCTCCAATAGCGTATACTAAAGTTGTTGCAGTTAAAAAGCTCGTAGTTGAATTTCTGACTTTGAGGCGCGACCGACCCCGTGTGGGTCTGTGTCTGTGAATCGAGGTCATCCTCGGGGAATGCGTATCTGTCATTAAGTTGATGGGTACGAGTACCCCGTCATTTACTGTGAGCAAAATAGAGTGTTCAAAGCAGGCTTACGCCATTGAATACATTAGCATGGAATAATAACATAGGACTTTGGTCTTATTTTGTTGGTTTCTAGGACTGAAGTAATGATTGATAGGGATAGTTGGGGGTGCTCGTATTCAGGGGCCAGAGGTGAAATTCTATGATTCCCTGAAGACGAACTTATGCGAAAGCATTCACCAAGGATGTCTTCT	0	0	0	0	0	0	0	0	0	0	0	0	0	0	0	0	0	0	2	18	12	32	N	91.7	GU290079.1.1786_U	Eukaryota	Stramenopiles	Ochrophyta	Chrysophyceae	Chrysophyceae_X	Chrysophyceae_Clade-C	Chrysophyceae_Clade-C_X	Chrysophyceae_Clade-C_X_sp.
447	d95d9ccab74faa2ac0e03261726dfbef	AGCTCCAATAGCGTATATTAAAGTTGTTGCAGTTAAAAAGCTCGTAGTTGGATTTCTGGCGTTGGGGCCGCCGGCCCGGCATCCTAGTGGTGCTGTGTTGTTGGTTGGTCTCCGCCATCTTTTCGGAAGAACCAGCGTGCCCTTCACTGGGTGGCGTTGGCGACTCCGATCTTTTACTTTGAAAAAATTAGAGTGTTCAAAGCAGGCTTACGCTGTGAATACATTAGCATGGAATAATAACATAGGACTTTGGTCTTATTTTGTTGGTTTCTAGGACTGAAGTAATGATTAATAGGGACAGTTGGGGGCATTAGTATTTAATTGTCAGAGGTGAAATTCTTGGATTTATGAAAGACTAACTTCTGCGAAAGCATCTGCCAAGGATGTTTTCA	0	0	0	0	0	0	0	0	0	0	0	0	0	0	0	0	0	0	1	16	15	32	N	93.6	EF196716.1.879_U,JF730776.1.1705_U,AB721040.1.1677_U,AB622285.1.1707_U	Eukaryota	Rhizaria	Cercozoa	Novel-clade-10-12	Novel-clade-10	Novel-clade-10_X	Novel-clade-10_XX	Novel-clade-10_XX_sp.
448	6bee72633c0efd7a2964f9eb774ab2f3	AGCTCCAATAGCGTATATTAAAGTTGTTGCAGTTAAAAAGCTCGTAGTTGAATTTTGGGCCTGGTCGAGTGGTCTGTTCGCAAGAACAGTACTGCATCTGGCCGGGTCTTTCCTTCTGGGGAACCAGCGTGCTATTAACTTAGTGCGTTGGGGATCCAGGACTTTTACTTTGAAAAAATTAGAGTGTTTAAAGCAGGCATACGCTTGAATACATTAGCATGGGATAATGGAATAGGACATTGGTTCTATTTTGATGGTTTACGGACCGATGTAATGATTAATAGGGACAGTTGGGGACATTCATATTCCATGGCTAGAGGTGAAATTCTTGGATTCATGGAAGATGAACTACTGCGAAAGCATTTGTCAAAGATGTTTTCA	0	0	0	0	0	0	0	0	0	0	0	0	0	0	0	7	24	1	0	0	0	32	N	89.5	AY635829.1.1724_U,AF164251.1.1046_U,AF164249.1.1086_U,AH009027.1.1086_U,AH009028.1.1046_U	Eukaryota	Obazoa	Fungi	Chytridiomycota	Chytridiomycotina	Chytridiomycetes	Rhizophlyctis	Rhizophlyctis_rosea
449	3c2928b4bf7f0fdd11b0935e6d784346	AGCTCCAGGAGCGTATACTAAAGTTGTTGTGGTTAAAAAGCTCGTAGTTGAATGTGATGTGGGGGTAGACTGAGGTGGTGGGTGCCCGTGAGGGTGCTTCATCCGCCCATACCCCCACTTTCTGGGGGGGGTCGCTTCGGCGCCCTCCCCCTCCATTACTGTGAACAAATCGAAGCGTTCCAAGCAGGCTCACGCCGTGAACACTCCAGCATGGAATAATGCAGTAGGACTTGCGCCTATTGGTTGGCAGGTAGCGCGAAAGTAATGATGGATAGGGACGGATCGGGGGTGCCAGTATTGCCCGGCCAGCGGTGAAATGCGGTGATTCGGGCAAGACTAACGATTGCGAAAGCATTCACCAAGGACGTCTTCT	0	0	0	0	0	0	0	0	0	0	0	0	0	0	0	1	17	7	7	0	0	32	N	69.3	AY620333.1.1265_U	Eukaryota	Rhizaria	Cercozoa	Filosa-Imbricatea	Filosa-Imbricatea_X	Novel-clade-3	Novel-clade-3_X	Novel-clade-3_X_sp.
450	a462bcc4aa59c144be00485b226085bd	AGCTCCAATAGCGTATATTAAAGTTGTTGCAGTTAAAACGCTCGTAGTCTGATGTAATGGGGACTGGAGTGGGGAGCAGCGATGCTCTTTGCTTTGGTCTCCATCAGGGGGACAGCAATGTCCCAGTTTACTTTGAGGAAATTAGAGTGTTCAAAGCAGGCGATTGCTTGAATACTGCAGCATGGAATAATGGAATAGGACTCTGGCCTATCTTGTTGGTCTGTGGGACCGGAGTAATGATTAAGAGGGACAGTCGGGGGCATTCGTATTTCATTGTCAGAGGTGAAATTCTTGGATTTATGAAAGACGAACTACTGCGAAAGCATTTGCCAAGGATGTTTTCA	0	0	0	0	0	0	0	0	0	2	0	21	5	4	0	0	0	0	0	0	0	32	N	92.2	JN054670.1.1469_U	Eukaryota	Obazoa	Fungi	Chytridiomycota	Chytridiomycotina	Chytridiomycetes	Chytridiomycetes_X	Chytridiomycetes_X_sp.
451	8153550219be9a8095981e9b8b2aa379	AGCTCCAATAGCGTATATTAAAGTTGTTGCAGTTAAAAAGCTCGTAGTTGAATTTTGTGGATATATAAACTATTTTTGATTACCGTGAGAAAATTAGAGTGCTCAAAGCAGGTTTTTATGCTTGACTAATTCAGCATGGAATAATGGAATAGGGTCGTGATCTTATTTTATTGGTTTTTTTGATCAAGATGATGGTTGATAGGAACAGTTGGGGACGTTGATACTGTCTTGTCAGAGGTGAAATTCTTGGATTAAGACAAGATGAACTTTTGCGAAAGCATTCGTCAAGGATGTTTTCA	0	0	0	0	0	0	0	0	0	0	0	0	16	5	11	0	0	0	0	0	0	32	N	100	GU123062.1.1521_U,GU123059.1.1521_U,GU123069.1.1521_U,GU123064.1.1521_U,GU123053.1.1521_U,GU123048.1.1521_U	Eukaryota	Obazoa	Mesomycetozoa	Ichthyosporea	Ichthyosphonida	Abeoformidae_Group_MAIP_1	Caullerya	Caullerya_mesnili
452	b49294881ae67d5793f3cf22d8da5da7	AGCTCCAATAGCGTATATTAAAGTTGTTGCAGTTAAAAAGCTCGTAGTTGGATTTCAAGGATTGCATTCAGCAATGAATAGCGTCCTACCAGTCTTTGACTGTTACTGTGAGAAAATTAGAGTGTTTCAAGCAGGCTGTTGCAGGAATACATTAGCATGGAATAACGAATGTGTCTAGAATCTTGGTTAATTCTAGATTACGATTAATAGGGACAGTTGGGGGCATTAGTATTTAATTGTCAGAGGTGAAATTCTTGGATTTATTAAAGACTAACGTATGCGAAAGCATTTGCCAAGGATGTTTTCA	0	0	0	0	0	0	0	0	0	0	0	0	12	20	0	0	0	0	0	0	0	32	N	96.7	DQ115955.1.598_U	Eukaryota	Alveolata	Ciliophora	Litostomatea	Litostomatea_X	Litostomatea_XX	Litostomatea_XXX	Litostomatea_XXX_sp.
453	f795b615b901bf6a4ab3f27f6e2a9fc9	AGCTCCAGTAGCGTATATTAAAGTTGTTGCGGTTAAAAAGCTCGTAGTTTGAATATCCCTCACCTGAGGATGACCATTTGGTAGCCACTTTGAGAAAATAGGAGTGCTTCAAGCGAATTTATGTTGCGTACTTTTTAGCATAGTACGGCGTAGACGAAGAAGGATCGTATCCATCATCATCACTTTTAGAGAAGCAGTGGGGGACATTCGTATTTTTATGTCAGAGGTGAAATTCTTGGATTTTACGAGGAAGAGCAGAGGCAAAAGCATTAGACCAAAATGTTTTAC	0	0	0	0	0	0	0	0	0	0	0	0	0	0	0	0	0	0	32	0	0	32	N	53.8	HQ866078.1.873_U	Eukaryota	Alveolata	Dinoflagellata	Dinophyceae	Dinophyceae_X	Dinophyceae_XX	Dinophyceae_XXX	Dinophyceae_XXX_sp.
454	1ba0963fb84a5f61eac60ee3fc1111f7	AGCTCCAATAGCGTATATTAAAGTTGTTGCAGTTAAAAAGCTCGTAGTTGGATTTTGGGATTTGGTCGGTTGGTCCACCGTAAGGTGTTGTACCGAGCCAGCCAATCCTTTCGCTTCCCGAAAGCGGCGTGTGCGCTTAACTGTCGTGTGCGTCCGTCTTATTTCGGGACTTTTACTGTGAAAAAATTAGAGTGTTCAAAGCAGGCGATTGCTTGAATATTTCAGCATGGAATAATGGAATAGGACATTGGTTCTATTTTGTTGGTTTCTAGGACCAAAGTAATGATTAATAGGGATAGTTGGGGGCATTAGTATTTAATTGTCAGAGGTGAAATTCTTGGATTTATGAAAGACTAACTTCTGCGAAAGCATTTGCCAAGGATGTTTTCA	0	0	0	0	0	0	0	0	0	0	0	0	0	0	30	0	0	2	0	0	0	32	N	99	AF118851.1.1791_U,AF158369.1.1699_U,AY372365.1.1766_U	Eukaryota	Obazoa	Mesomycetozoa	Ichthyosporea	Rhynosporida	Rhynosporidae_Rhinosporidianae	Rhinosporidium	*
455	eabeb7fe9485d469349590cf69ea157e	AGCTCCAATAGCGTATATTAAAGTTGTTGCAGTTAAAACGCTCGTAGTCTGATGTAATGGGGACTGGAGTGGGGAGCAGCGATGCTCTTTGCTTTGGTCTCCATCAGGGGGACAGCAATGTCCCAGTTTACTTTGAGGAAATTAGAGTGTTCAAAGCAGGCTGTTGCTTGAATAGATTAGCATGGAATAATGGAATAGGACCTTGGTGCTATTTCGTTGGTTATGGGACTGGGGTAATGATTAATAGGGACAGTTGGGGCCGTTCATATTTCGTTGTCAGAGGTGAAATTCTTGGATTTACGAACGATGAACTTGTGCGAAAGCATTCGGCAAGGATGTTTTCA	0	0	0	0	0	0	0	0	0	0	1	9	9	1	11	0	0	0	0	0	0	31	N	88.7	JN054670.1.1469_U	Eukaryota	Obazoa	Fungi	Chytridiomycota	Chytridiomycotina	Chytridiomycetes	Chytridiomycetes_X	Chytridiomycetes_X_sp.
456	29f00db30d849bcba6f3d878781359e0	AGCTCCAATAGCGTATATTAATGTTGTTGCAGTTAAAAAGCTCGTAGTTGAATTTCTGGCTAGTCTTATAGCTGGCCTCGGTCGTTATAAGGCTAGTCATCCGTTAGAGAACCATGGCCGTCCTTAACTGGTCACCATGGAGATCTAACATTTTACTTTGAAAAAATTAGAGTGTTCAAGGCAGGCAATCGTCATGAATACTATAGCATAGAATAATGGAATAGGACTTTGGTTCATTTTATTGGTTATTGAACCTTAGTAATGATTAACAGGGACAGTTGGGGGCATTAGTATTTAATTGTCAGAGGTGAAATTCTTGGATTTATTAAAGACTAACTTATGCGAAAGCATTTGCCAAGGATGTTTTCA	0	0	0	0	0	0	0	0	0	0	0	0	0	0	24	7	0	0	0	0	0	31	N	100	AY829526.1.1731_U	Eukaryota	Alveolata	Ciliophora	CONThreeP	CONThreeP_X	Urotrichidae	Urotricha	Urotricha_sp.
457	af598de94ead7172ff672ae715036666	AGCTCCAATAGCGTATATTTAAGTTGTTGCAGTTAAAAAGCTCGTAGTTGGATTTCGGGTGGGTTCCAGCGGTCCGCCTATGGTGAGTACTGCTGTGGCCCTCCTTTTTGCCGGGGACGGTCTCCTGGGCTTCACTGTCCGGGAATCGGAGTCGGCGATGATACTTTGAGTAAATTAGAGTGTTCAAAGCAAGCCTACGCTCTGAATACTTTAGCATGGAATATCGCGATAGGACTCTGGCCTATCTCGTTGGTCTGTAGGACCGGAGTAATGATTAAGAGGGACAGTCGGGGGCATTCGTATTTCATTGTCAGAGGTGAAATTCTTGGATTTATGAAAGACGAACTACTGCGAAAGCATTTGCCAAGGATGTTTTCA	0	0	0	0	0	0	0	0	0	1	0	2	11	0	0	0	3	5	0	3	6	31	N	100	AY846378.1.1776_U,AY846383.1.1790_U,AY846387.1.1791_U,AY846386.1.1791_U	Eukaryota	Archaeplastida	Chlorophyta	Chlorophyceae	Sphaeropleales	Selenastraceae	Monoraphidium	*
458	80f04abc5f9b10ff3150d541d8066b4d	AGCTCTAATAGCATATATTAAAGTTGTTGCAGTTAAAAAGCTCGTAGTCGGATTTTGGGCGCGTGTGAACTGTCAGCCTCTGGTTGGACGGTGCGCGCGTGCCTTTCTGCTTGGGAGCCCCATGGTGGTTAATTCTGTCGTGGTGGGTCACAGGCCGTTTACTTTGAAAAAATTAGAGTGTTCAAAGCAGGCTGTTGCTTGAATAGATTAGCATGGAATAATGGAATAGGACCTTGGTGCTATTTCGTTGGTTATGGGACTGGGGTAATGATTAATAGGGACAGTTGGGGCCGTTCATATTTCGTTGTCAGAGGTGAAATTCTTGGATTTATGGAAGACGAACTACTGCGAAAGCATTTACCAAGGATGTTTTCA	0	0	0	0	0	0	0	0	0	0	0	0	0	0	3	0	0	0	7	14	7	31	N	97.6	JN547317.1.953_U,HM135077.1.1701_U,AJ007280.1.1751_U,JN547315.1.938_U,JQ230002.1.1682_U,HM135076.1.1702_U,JN547308.1.938_U,JX490049.1.1471_U,AY919686.1.1697_U,JN547287.1.938_U,JX490050.1.1462_U,AM051189.1.1684_U,AY919727.1.1698_U,KC928309.1.1706_U,HM135074.1.1702_U,JQ230004.1.1475_U,JX490048.1.1471_U,EF196801.1.897_U,HQ219448.1.1730_U,JN547288.1.989_U,AB771884.1.1629_U,GU067870.1.1764_U,JN090891.…	Eukaryota	Cryptista	Cryptophyta	Cryptophyceae	Cryptomonadales	Cryptomonadales_X	Cryptomonas	*
459	7677f33ef680fd15494c188250733d9b	AGCTCCAATAGCGTATACTAAAGTTGTTGCAGTTAAAAAGCTCGTAGTTGAATTTCTGACTTTGAGGCGCGACCGACCCCGTGTGGGTCTGTGTCTGTGAATCGAGGTCATCCTCGGGGAATGCGTATCTGTCATTAAGTTGATGGGTACGAGTACCCCGTCATTTACTGTGAGCAAAATAGAGTGTTCAAAGCAGGCTTACGCCATTGAATACATTAGCATGGAATAATAAGATAGGACCTTGGTCTATTTTGTTGGTTAGTACTCCAAGGTAATGATTAATAGGGACAGTTGGGGGTATTCGTATTCAATTGTCAGAGGTGAAATTCTTGGATTTACTGAAGACTAACTAGTGCGAAAGCATTTGCCAAGGATGTTTTCA	0	0	0	0	0	0	0	0	0	0	0	3	0	0	1	0	0	1	11	12	3	31	N	98.2	GU290079.1.1786_U	Eukaryota	Stramenopiles	Ochrophyta	Chrysophyceae	Chrysophyceae_X	Chrysophyceae_Clade-C	Chrysophyceae_Clade-C_X	Chrysophyceae_Clade-C_X_sp.
460	925a1d98a1d011f51969586e0815e7af	AGCTCCAATAGCGTATATTAAAGTTGTTGCAGTTAAAAAGCTCGTAGTTGAAGTTCTGATTGTTCGGGTTTCTAGACATTAGTCGGAGATACTGACAGTCATCCGCTTGCAAACATATGTTCGATCTTCACCGGTTGGCTATGTGAGTAAGCATTTTACCTTGAGAAAAACAGAGTGTTCCAGGCAGGTTTGTCCGGAATGCATTAGCATGGAATAATAAGATAGGACCTTGATCTATTTTGTTGGTTTATTTATCAAGGTAATGATTAATAGGGATAGTTGGGGGTATTCGTATTCAATTGTCAGAGGTGAAATTCTTGGATTTATGGAAGACGAACTACTGCGAAAGCATTTACCAAGGATGTTTTCA	0	0	0	0	0	0	0	0	0	0	0	0	0	0	0	0	0	0	9	11	11	31	N	90.3	JN120249.1.1542_U	Eukaryota	Alveolata	Ciliophora	Oligohymenophorea	Peritrichia_2	Sessilida	Vorticella	Vorticella_aequilata
461	fa398d46038b568b40b4186746619d31	AGCTCCAATAGCGTATATTAAAGTTGTTGCAGTTAAAAAGCTCGTAGTTGGATTTCTGGCGTTGGGGCCGCCGGCCCGGCATCCTAGTGGTGCTGTGTTGTTGGTTGGTCTCCGCCATCTTTTCGGAAGAACCAGCGTGCCCTTCACTGGGTGGCGTTGGCGACTCCGATCTTTTACTTTGAAAAAATTAGAGTGTTCAAAGCAGGCTTACGCTGTGAATACATTAGCATGGAATAATAAGATAGGACCTTGGTCTATTTTGTTGGTTAGTACTCCAAGGTAATGATTAATAGGGACAGTTGGGGGTATTCGTATTCAATTGTCAGAGGTGAAATTCTTGGATTTATGGAAGACGAACTACTGCGAAAGCATTTACCAAGGATGTTTTCA	0	0	0	0	0	0	0	0	0	0	0	0	0	0	0	0	0	0	6	9	16	31	N	92.3	EF196716.1.879_U,JF730776.1.1705_U,AB721040.1.1677_U,AB622285.1.1707_U	Eukaryota	Rhizaria	Cercozoa	Novel-clade-10-12	Novel-clade-10	Novel-clade-10_X	Novel-clade-10_XX	Novel-clade-10_XX_sp.
462	0867f4d271d4b2fe8c6a9240c4ca0464	AGCTCCAATAGCGTATATTAAAGTTGCTGCAGTTAAAAAGCTCGTAGTTGGATTTCTGGGGTCCGGCGGCGGTCTGCCTCACGGCATGCACTGTGCGCGGGGCTCCTTTTGCTCGAAGGCGGCCGGTGCCCTTCACTGGGTGGCGGTTTCGAATTCGGGACCTTTACTTTGAAAAAATTAGAGTGTTCAAAGCAGGCATTTTGGCTTGGATACATTAGCATGGAATAATGGAATAGGACTTTGGTTCTATTTTGTTGGTTTCTAGGACTGAAGTAATGATTAATAGGGACAGTTGGGGGCATTAGTATTTAATAGCTAGAGGTGAAATTCCAGGATTTATGAAAGACTGACTTCTGCGAAAGCATTTGCCAAGGATGTTTTCA	0	0	0	0	0	0	0	0	0	0	0	0	0	0	0	0	0	0	4	15	12	31	N	88.5	AY821949.1.1552_U,JN825671.1.1015_U	Eukaryota	Obazoa	Choanoflagellida	Choanoflagellatea	Craspedida	*	*	*
463	f5fd5461bfe496b10498887854e4de71	AGCTCCAATAGCGTATATTAAAGTTGTTGCAGTTAAAAAGCTCGTAGTTGGATTTCTAGATAAGTGGCTACTATGTAGTTTGCTTGTCTACCAGTCTTAGACTGTTACTGTGAGCAAAATAGAGTGTTCAAAGCAGGCTTAGGCCGTTGAATACATTAGCATGGAATAATAAGATAGGACCTTGATCTATTTTGTTGGTTTATTTATCAAGGTAATGATTAATAGGGATAGTTGGGGGTATTCGTATTCAATTGTCAGAGGTGAAATTCTTGGATTTATGGAAGACGAACTACTGCGAAAGCATTTACCAAGGATGTTTTCA	0	0	0	0	0	0	0	0	0	0	0	0	0	0	0	0	1	0	8	12	10	31	N	88	FN598477.1.994_U	Eukaryota	Stramenopiles	Ochrophyta	Chrysophyceae	Chrysophyceae_X	Chrysophyceae_XX	Chrysophyceae_XXX	Chrysophyceae_XXX_sp.
464	4e10a1f7ba8c1693282c10b277ddea1b	AGCTCCAATAGCGTATATTAAAGTTGTTGCAGTTAAAAAGCTCGTAGTTGGACTTTAGGCAAGGCGGCCTGGTCACCCTCTGGGTGTACTGGGATCGCTGCGCCTCACCTTCGGGGAGCCAGTCGTGCGCAAGTGCGCTGGGGAACCGAGCCTTACCTTGAGGAAATTAGAGTGTTTAAAGCAGGCTTATGCTTGAATACGTTAGCATGGAATAACATGATAGGACTTTGGTTCTATTTTGTTGGTTTGAGGACCAAAGTAATGATTAATAGGGATAGTTGGGGGTATTCGTATTCAATTGTCAGAGGTGAAATTCTTGGATTTATGGAAGACGAACTACTGCGAAAGCATTTACCAAGGATGTTTTCA	0	0	0	0	0	0	0	0	0	0	0	0	0	0	0	5	4	9	5	4	4	31	N	96.2	FJ490225.1.976_U	Eukaryota	Obazoa	Fungi	Cryptomycota	Cryptomycotina	Cryptomycotina_X	Cryptomycotina_XX	Cryptomycotina_XX_sp.
465	a5b7d5a4cddd710ffcd717f2cb5ea4ce	AGCTCCAATAGCGTATATTAAAGTTGTTGCAGTTAAAAAGCTCGTAGTTGAATTTTGGGCCTGGTCGAGTGGTCTGTTCGCAAGAACAGTACTGCATCTGGCCGGGTCTTTCCTTCTGGGGAACCAGCGTGCTATTAACTTAGTGCGTTGGGGATCCAGGACTTTTACTTTGAACAAATTAGAGTGTTTCAAGCAGGCGTTTGCTATGAATACATTAGCATGGAATAATAATTTAGGACTTTGGTTCTATTTTGTTGGTTTCTAGGACTGAAGTAATGATTGATAGGGACAGTTGGGGGTGCTAGTATTCAGTGGCCAGAGGTGAAATTCTTGGATTCACTGAAGACTAACTAATGCGAAAGCATTCACCAAGGATGTCTTCT	0	0	0	0	0	0	0	0	0	0	0	0	0	0	0	5	25	1	0	0	0	31	N	88.5	AY635829.1.1724_U,AF164251.1.1046_U,HQ219449.1.2387_U,AF164249.1.1086_U,AH009027.1.1086_U,AH009028.1.1046_U	Eukaryota	Obazoa	Fungi	Chytridiomycota	Chytridiomycotina	Chytridiomycetes	*	*
466	0f6b590f66ac84e4e38c2a948f30bd0d	AGCTCCAATAGCATATATTAAAGTTGTTGCAGTTAAAAAGCTCGTAGTTGGATTTCTGAGGGGGTGCCAATGTCCGCTCGTTGCGTGTGCAGCGGCGCCCCTTCATCCTTCTGTTAACGTTTCTGATATTCATTTATTGGTCTCGGGCTCAGATATTTTACCTTGAGAAAATTAGAGTGTTCCAGGCAGGCTTGCGCCGGAATACATTAGCATGGAATAATAGAATAGGACTTTAGTCTCCTTTGTTGGTTTGAGGGATTGAAGTAATGATTAATAGGGATAGTTGGGGGCATTAGTATTTAATTGTCAGAGGTGAAATTCTCGGATTTGTTAAAGACTAACTTATGCGAAAGCATTTGCCAAGGATGTTTTCA	0	0	0	0	0	0	0	0	0	0	0	0	0	0	0	0	0	31	0	0	0	31	N	98.4	AY083001.1.1768_U,FN429124.1.1723_U	Eukaryota	Alveolata	Ciliophora	Spirotrichea	Hypotrichia	Oxytrichidae	Oxytricha	Oxytricha_sp.
467	f5a42dd2648027f25ccd0774bef58c0e	AGCTCCAATAGCGTATATTTAAGTTGTTGCAGTTAAAAAGCTCGTAGTCGGATTTCGGGCAGGTGTTAGCGGTCCGCCCTTTGGGTGAGTACTGCTGATGCTTGCCTTTCTGTCGGGGACGGGCTCCTGGGCTTCACTGTCCGGGACTCGGAGTCGACGTGGTTACTGTGAGTAAATTAGAGTGTTCAAAGCAGGCCTACGCTCTGAATACGTTAGCATGGAATAACATGATAGGACTCTGGCCTATCTTGTTGGTCTGTAGGACCGGAGTAATGATTAAGAGGGATGGTGGGGGGCATTCGTATTTCATTGTCAGAGGTGAAATTCTTGGATTTATGAAAGACGAACTACTGCGAAAGCATTTGCCAACGACATCCTCA	0	0	0	0	0	0	0	0	0	0	0	0	0	0	0	0	0	2	0	4	25	31	N	99.2	AF302769.1.1764_U,HQ219412.1.1753_U,AF302770.1.1765_U,HQ219430.1.1754_U,U73470.1.1706_U,U73472.1.1704_U,AF302771.1.1764_U,AF302772.1.1769_U,KM020065.1.1771_U	Eukaryota	Archaeplastida	Chlorophyta	Chlorophyceae	Sphaeropleales	Sphaeropleales_X	*	*
468	0bc2e42251da4aff36be4ccf4892f1ad	AGCTCCAATAGCATATATTAAAGTTGTTGCAGTTAAAAAGCTCGTAGTTGGATTTTGGAATCAGGAAGGCTCGGTCCGCCAGGAATGGTGTGTACTGGTTTTCCGGTTCTCCCTACTGGATACTCGCTACTGCACTTTATTGGGTGGTAGTTTCATTGCCGCAAGGTGGTGGATGCAGGAGGGGTCTGGAGGGTGGGATGTGGACGTGTTACGCTTCGGTGTGGTGCGTTCTGCCTGTTCGACTTCCTTTTTGTAGGGTTCCAGTTCGTTTACTTTGAGTAAATTAGAGTGTTCAAAGCAGGCATACGCCTTGAATACTATTAGCATGGGATAATGGAACAGGACGTTGGTTCTATTTTGTTGGTTTCTAGAACTAATGTAATGATTAAAAGGGATAGT…	0	0	0	0	0	0	0	0	0	0	0	0	0	0	0	0	12	7	12	0	0	31	N	97.5	AY183891.1.1977_U	Eukaryota	Amoebozoa	Lobosa	Discosea-Flabellinia	Dactylopodida	Paramoebidae	Pseudoparamoeba	Pseudoparamoeba_sp.
469	8abaae94eca05342bae1135104540fcd	AGCTCCAATAGCGTATATTAAAGTTGTTGCAGTTAAAGAGCTCGTAGTTGGATTTCTGATCAAAGATTTGCTTTTAGGGTTCGCCCTTTTTGCTACCCTCTTTGGTCATCCATGGGGAATTTTAGCATGACATTCACTTGTTGTGTTGAAGTTTCCCCATCCTTTACTGTGAGTAAATTAGAGTGTTCAAAGCAGGCTTATGCCGTTGAATATTATTAGCATGGAATAATAAGATATGACTTTGGTGGTCTATTTTGTTGGTTTGTACACCAGAGTAATGATTAATAGGGATAGTTGGGGGTATTCGTATTCAATTGTCAGAGGTGAAATTCTTGGATTTATGGAAGACGAACTACTGCGAAAGCATTTACCAAGGATGTTTTCA	0	0	0	0	0	0	0	0	0	0	0	0	0	1	30	0	0	0	0	0	0	31	N	84.3	KJ763533.1.1808_U	Eukaryota	Stramenopiles	Stramenopiles_X	Stramenopiles_XX	Stramenopiles_XXX	Stramenopiles_XXXX	Stramenopiles_XXXXX	Stramenopiles_XXXXX_sp.
470	b5a05800f8705115be4fca1636a5658b	AGCTCCAATAGCGTATATTAAAGTTGCTGCAGTTAAAAAGCTCGTAGTTGGATTTCTGACACGGCGCGGTTGGTCCGCTGCCTTCGGGTGGTGAGTGCCGGCCTGCGTCTGTCATCCTTCTCAGGTTTTGTCACTGCCTTCACGGGTTGTGGCAAGGTTTGGGATCTATTACTTTGAAAAAATTAGAGTGTTCAAAGCAGGCTTTTGCTAGAATACATTAGCATGGAATAATAACATAGGACTTTGGTCTTATTTTATTGGTTTTCTAGACTGAAGTAATGATTGATAGGGATAGTTGGGGGTGCTAGTATTCAGCGGCCAGAGGTGAAATTCATGGATTCGCTGAAGACTAACTTATGCGAAAGCATTCACCAAGGATGTCTTCT	0	0	0	0	0	0	0	0	0	0	0	0	14	17	0	0	0	0	0	0	0	31	N	86.6	FJ790705.1.1703_U	Eukaryota	Rhizaria	Cercozoa	Filosa-Sarcomonadea	Cercomonadida	Cercomonadidae	Cercomonas	Cercomonas_sp.
471	76fb289db1490a3cd2b8ad281150eea5	AGCTCCAATAGCGTATATTAAAGTTGTTGCAGTTAAAAAGCTCGTAGTCTGAGTCTTGGCCGGCATTGAGCGTCCGTGGCCTTCACGGTCATGTGCATGCGATATGGCGGCCATTTGTACTTCGGAGGAACACGGGTTTACTTTTCATTAAGTGGCCCGTGGGATTCCGATAGTTTACTTTGAGAAAAATAGAGTGTTCAAAGCAGGCGATTTTGCCTTGAATACATTAGCATGGAATAATAAGATAGGACCTTGATCTATTTTGTTGGTTTATTTATCAAGGTAATGATTAATAGGGATAGTTGGGGGTATTCGTATTCAATTGTCAGAGGTGAAATTCTTGGATTTATGGAAGACGAACTACTGCGAAAGCATTTACCAAGGATGTTTTCA	0	0	0	0	0	0	0	0	0	0	0	0	0	0	0	11	14	0	0	3	2	30	N	89.4	AY749539.1.1586_U	Eukaryota	Haptista	Centroheliozoa	Centroheliozoa_X	Centroheliozoa_XX	Centroheliozoa_XXX	Centroheliozoa_XXXX	Centroheliozoa_XXXX_sp.
472	2eb3bfea7a967c756edd308963878084	AGCTCCAATAGCGTATATTAAAGTTGTTGCGGTTAAAAAGCTCGTAGTTGAATCTCTGCCGAGGATGACCTACCCACCTACGGGTGCGTGTTAGAGTCGACCTCGGCATCCTCCTAGTTGCGTCTACATTTAACCGTGTAGTTCGCTCTAGGACTTTTACTTTGAGGAAATTAGAGTGTTTCAAGCAGGCATACGCCTTGAATATATTAGCATGGAATAATAATTTAGGACTTCGGTTCTATTTTATTGGTTCTGGACCGAAGTAATGATTAATAGGGACAGTCGGGGGCATTCGTACTCAACAGTCAGAGGTGAAATTCTTGGATTTGTTGGAGACGAACTACTGCGAAAGCATTTGCCAAGGATGTTTTCA	0	0	0	0	0	0	0	0	0	0	0	0	0	0	0	28	1	0	0	0	1	30	N	93.8	EF196788.1.841_U	Eukaryota	Alveolata	Perkinsea	Perkinsida	Perkinsida_X	Perkinsida_XX	Perkinsida_XXX	Perkinsida_XXX_sp.
473	fc5fa2adc1d2a3cb840503ee9957c23e	AGCTCCAATAGCGTATATTAAAGTTGCTGCAGTTAAAAAGCTCGTAGTTGGATTTCTGGGGTCCGGCGGCGGTCTGCCTCACGGCATGCACTGTGCGCGGGGCTCCTTTTGCTCGAAGGCGGCCGGTGCCCTTCACTGGGTGGCGGTTTCGAATTCGGGACCTTTACTTTGAAAAAATTAGAGTGTTCAAAGCAGGCATTTTGGCTTGGATACATTAGCATGGAATAATGGAATAGGACTTTGGTTCTATTTTGATGGTTTACGGACCGATGTAATGATTAATAGGGACAGTTGGGGACATTCATATTCCATGGCTAGAGGTGAAATTCTTGGATTCATGGAAGATGAACTACTGCGAAAGCATTTGTCAAAGATGTTTTCA	0	0	0	0	0	0	0	0	0	0	0	0	0	0	0	2	1	0	12	6	9	30	N	86.7	JN825671.1.1015_U	Eukaryota	Obazoa	Choanoflagellida	Choanoflagellatea	Craspedida	Monosigidae_Group_O	Monosigidae_Group_O_X	Monosigidae_Group_O_X_sp.
474	2c3ae98542a6b41e50c1a2d681b992f0	AGCTCCAATAGCGTATATTAAAGTTGTTGCAGTTAAAACGCTCGTAGTCTGAAGGGATGGGTTTGTGTGTGGGTGCCTGTGAAGGTATTTGCGTGCGGGTCTGTTTGAGGGCAGCTTTGCGGCGGCCCGGATTACTTTGAGGAAATTAGAGTGTTCAAAGCAGGCGAGAGCTTGGATACTGCAGCATGGAATAATGGAATAGGACTCGCGTCTTATTTTGTTGGTTTGGAGATGTGAGTAATGATGAATAGGGACAGTTGGGGGCATTGGTATTCAGTAGTCAGAGGTGAAATTCTTGGATTTACTGAAGACTAACTAGTGCGAAAGCATTTGCCAAGGATGTTTTCA	0	0	0	0	0	1	0	0	0	0	1	4	0	0	0	22	0	0	0	0	2	30	N	92	AB749093.1.1624_U,AB749096.1.1625_U	Eukaryota	Obazoa	Fungi	Cryptomycota	Cryptomycotina	Cryptomycotina_X	Cryptomycotina_XX	Cryptomycotina_XX_sp.
475	91eae9deb02874c3d3c98a75b8154c2d	AGCTCCAATAGCGTATATTAAAGTTGTTGCAGTTAAAAAGCTCGTAGTTGGATTTCTGGTGAGAGCGGTCGGTCTGCCCGTTTGGGCATGCACTAAGCCGCCTCTCGCCATCCTTGGGGAGAGCGGGTCTGGCATTAAGTTGTCGGGCTCGGGACCCCCATCCTTTACTGTGAAAAAATTAGAGTGTTTAAAGCAGGCTTATGCCGTTGAATACATTAGCATGGAATAATAAGATAAGACTTTGGTGGTCTATTTTGTTGGTTTGCACACCGAGGTAATGATTAATAGGGACAGTTGGGGGTATCCGTATTTCGTAGTCAGAGGTGAAATTCTTGGATTTACGAAAGACGAACTACTGCGAAAGCATTTACCAAGGATGTTTTCA	0	0	0	0	0	0	0	0	3	0	0	0	0	0	0	0	19	0	0	4	4	30	N	94.3	HQ869747.1.875_U,HQ869641.1.932_U,HQ869698.1.896_U,HQ869192.1.876_U	Eukaryota	Stramenopiles	Pseudofungi	Pirsonia_Clade	Pirsonia_Clade_X	Pirsonia_Clade_XX	Pirsonia_Clade__XXX	Pirsonia_Clade__XXX_sp.
476	f9aa69586e4e490e64ea0b01d0c4a260	AGCTCCAATAGCGTATATTTAAGTTGTTGCAGTTAAAAAGCTCGTAGTTGGATTTCGGGCGGGGCCTGCCGGTCCGCCTTTGGTGTGCACTGGCAGGGTCCGCCTTGCTGTCGGGGACGGGTTCCTGGGCTTTACTGTCTGGGACTCGGAGTCGACGTGGTTACTTTGAGTAAATTAGAGTGTTCAAAGCAGGCTTACGCTCTGAATACATTAGCATGGAATAACGCGATAGGACTCTGGCCTATCTTGTTGGTCTGTGGGACCGGAGTAATGATGAATAGGGACAGTTGGGGGCATTGGTATTCAGTAGTCAGAGGTGAAATTCTTGGATTTACTGAAGACTAACTAGTGCGAAAGCATTTGCCAAGGATGTTTTCA	0	0	0	0	0	0	0	0	0	4	1	12	10	2	1	0	0	0	0	0	0	30	N	96.6	AB109544.1.2656_G,AB109544.1.2656_R,AB488585.1.1644_U,AF357147.1.2223_R,AF357147.1.2223_G,AY220082.1.2234_G,AB488584.1.1663_U,AY195975.1.1796_U,AY543052.1.1796_U,X89012.1.2653_R,X89012.1.2653_G,FN298930.1.1779_U,AY220082.1.2234_R,AF357148.1.1034_U,FN298929.1.1779_U,AY543051.1.1796_U,AH012393.1.1034_U,AH012392.1.2223_U	Eukaryota	Archaeplastida	Chlorophyta	Trebouxiophyceae	Trebouxiophyceae_X	Trebouxiophyceae_XX	Choricystis	*
477	9c24f5707f1e1d22223b6c63fae11bb7	AGCTCCAATAGCGTATATTAAAGTTGTTGCAGTTAAAAAGCTCGTAGTTGGATTTCTAGATAAGTGGCTACTATGTAGTTTGCTTGTCTACCAGTCTTAGACTGTTACTGTGAGAAAATTAGAGTGTTTAAAGCAGGCTATTGCAAGAATACATTAGCATGGAATAACGAATGTGTCTAGAATATTGGTTAATTCTAGATTACGATTAATAGGGATAGTTGGGGGTATTCGTATTCAATTGTCAGAGGTGAAATTCTTGGATTTATGGAAGACGAACTACTGCGAAAGCATTTACCAAGGATGTTTTCA	0	0	0	0	0	0	0	0	0	0	0	0	0	0	0	0	1	0	4	12	13	30	N	96.4	JN090883.1.1644_U	Eukaryota	Alveolata	Ciliophora	Litostomatea	Haptoria_4	Didiniidae	Didiniidae_X	Didiniidae_X_sp.
478	91d3e5ec3e8478743a23e6631073c22d	AGCTCCAATAGCGTATATTAAAGTTGTTGCAGTTAAAAAGCTCGTAGTTGAATTTCGGAGTCCTATTTTTTTAGCCAATGGTCGGAAACCCAGGTCTCGAAAGGGATTGATGGGGCTGTTCTTGCGGCAGGACTCACATCTGAGTTTCTCGAAGGTGGCCTCTGCTCTTCACTGGGTGGGGGAACTCTTTCACATTCGAGACATTTACTTTGAAAAAATTAGAGTGTTCAAAGCAGGCAGTTTTCGCTTGAATACATTAGCATGGAATAATGGAATAGGACTTTGGTCTTATTTTGTTGGTTTCTAGGACCGAAGTAATGATTAATAGGGACAGTTGGGGGCATTAGTATTTAATTGTCAGAGGTGAAATTCTTGGATTTATGAAAGACTAACTTCTGC…	11	3	3	4	2	0	1	1	0	0	0	0	0	0	0	0	0	0	0	5	0	30	N	97.4	JN090879.1.1859_U	Eukaryota	Obazoa	Choanoflagellida	Choanoflagellatea	Craspedida	Salpingoecidae_Group_C1	Salpingoecidae_Group_C1_X	Salpingoecidae_Group_C1_X_sp.
479	916687e45f1ed1b05f9640b84ec3dc5e	AGCTCCAATAGCGTATATTTAAGTTGTTGCAGTTAAAAAGCTCGTAGTTGGATTTCGGGTGGGTTCTAGCGGTCCGCCTATGGTGAGTACTGCTATGGCCTTCCTTTCTGTCGGGGACGGGCTTCTGGGCTTCACTGTCCGGGACTCGGAGTCGACGTGGTTACTTTGAGTAAATTAGAGTGTTCAAAGCAGGCTTACGCCCTGAATACTTTAGCATGGAATAACACGATAGGACTCTGGCCTATCTTGTTGGTCTGTAGGACCGGAGTAATGATTAAGAGGGACAGTCGGGGGCATTCGTATTTCATTGTCAGAGGTGAAATTCTTGGATTTATGAAAGACGAACTACTGCGAAAGCATTTGCCAAGGATGTTTTCA	0	0	0	0	0	0	0	0	0	1	0	3	0	0	0	0	0	10	3	2	10	29	N	100	GQ375093.1.1767_U,FJ946894.1.1789_U,AF388377.1.1778_U,FJ946895.1.1761_U,FN298924.1.2265_UC,FJ946896.1.1759_U,GQ375099.1.2088_G,GQ375099.1.2088_R,JX286515.1.2569_U,FN298925.1.2265_U,AB037089.1.1788_U,FJ946893.1.1788_U,AB037095.1.1754_U,AY170311.1.1728_U,FJ946899.1.2546_U,FN298925.1.2265_UC,FJ946898.1.1762_U,AM419228.1.1711_U,AF388376.1.1761_U,AF388381.1.3338_R,FN298924.1.2265_U,AY170312.1.2072_R,F…	Eukaryota	Archaeplastida	Chlorophyta	Chlorophyceae	Sphaeropleales	Sphaeropleales_X	*	*
480	f00ef02c20059b1cc8506878f534adb5	AGCTCCAATAGCGTATATTAAAGTTGTTGCAGTTGAAAAGCTCGTAGTTGATAATAAATAAGATATGGGCTCTCTCATCACGAGATGAATTCCATTTTCTTATCTTCGTTTGTATTATGAAGCTCGTCTTCACAGTATGAACATGTTACTTTGAATAATTTTGAGTGTTTAAAGCAGGCTTTTCGCCTTGTAAACCACAGCATGGAATAACAATGTAGGGCTAATACTCGACTTTGAGGTTAAAGAGAATTGGTCAAGATTAAGAGGAACAGTTGGGGGCATTCGTACTTGGTAGTCAGAGGTGAAATTCTTAGATTTACCAAAGACGAACTACTGCGAAAGCATCTGCCAAGGATGTTTTCA	0	0	0	0	0	0	0	6	0	0	0	0	0	0	0	0	0	0	17	4	2	29	N	98.3	FJ459750.1.1768_U	Eukaryota	Alveolata	Apicomplexa	Gregarinomorphea	Neogregarinorida	Actinocephalidae	Hoplorhynchus	Hoplorhynchus_acanthatholius
481	a3013ab696eee63a2d79f77bbf8f89b0	AGCTCCAATAGCGTATATTAAAGTTGTTGCAGTTAAAAAGCTCGTAGTCTGACCCTTGGCCGGCGTTTTGAGCGTCCGTGGCGAAAGCCACGCGTATGCGACGCGCTGTTGCCACGTACTTTGGAGGAGCGGGTTGGGGGGGCTTGTCTCTCCCTTCTCGCGATTCCAATAGTTTACTTTGAGAAAAATAGAGTGTTCAAAGCAGGCAATCTTCGCCTTGAATACATTAGCATGGGATAATGAAATAGGACATTGGTTCTATTTTGTTGGTTTTAAGGACCGATGTAATGATTAATAGGGACAGTTGGGGACATTCATATTCCATGGCTAGAGGTGAAATTCTTAGATTCATGGAAGATGAACTACTGCGAAAGCATTTGCCAAGGATGTTTTCA	0	0	0	0	0	0	0	0	0	0	0	0	0	0	0	6	4	3	1	7	8	29	N	98	DQ409130.1.967_U	Eukaryota	Haptista	Centroheliozoa	Centroheliozoa_X	Centroheliozoa_XX	Centroheliozoa_XXX	Centroheliozoa_XXXX	Centroheliozoa_XXXX_sp.
482	605a6fc56bcf7f616412ae91e46886c6	AGCTCCAATAGCGTATACTAAAGTTGTTGCAGTTAAAAAGCTCGTAGTTGAATTTCTGGTCTCGGACATCGGTCTGCCTCAAACGAGGTACGCACCAGTTGTCTGAATCCATCCTCGGGGAAAACATATCTGTCATTCAGTTGATGGGTATGGGATCCTCGTCATTTACTGTGAGCAAAATAGAGTGTTCAAAGCAGGCTTATGCCGTTGAATACATTAGCATGGAATAATAAGATAGGACCTTGGTCTATTTTGTTGGTTTGTACTCCAAGGTAATGATTAATAGGGATAGTTGGGGGTATTCGTATTCAATTGTCAGAGGTGAAATTCTTGGATTTATGAAAGACTAACTTCTGCGAAAGCATTTGCCAAGGATGTTTTCA	0	0	0	0	0	0	0	0	0	0	0	0	0	0	0	11	18	0	0	0	0	29	N	99	KC306530.1.1181_U	Eukaryota	Stramenopiles	Ochrophyta	Chrysophyceae	Chrysophyceae_X	Chrysophyceae_Clade-C	Chrysophyceae_Clade-C_X	Chrysophyceae_Clade-C_X_sp.
483	3c158f2f829e9e0ce2000a5e1f9be4f8	AGCTCCAATAGCGTATATTAAAGTTGCTGCAGTTAAAAAGCTCGTAGTTGGATTTCAAGCATAGTATACCTGGCCCGCTGTCGTAAGACATGTGTGTGCTGGGCTATATTTGCTTTCCTTCTAGTGGACTATAGCTGCCCTTTACTGGGTTGGTTGTAGTTTTCTGCTAGATCTTTTACTTTGAACAAATTAGAGTGTTTCAAGCAGGCGTTTGCTATGAATACATTAGCATGGAATAATAATTTAGGACTTTGGTTCTATTTTGTTGGTTTCTAGGACTGAAGTAATGATTGATAGGGACAGTTGGGGACATTCATATTCCATGGCTAGAGGTGAAATTCTTGGATTCATGGAAGATGAACTACTGCGAAAGCATTTGTCAAAGATGTTTTCA	0	0	0	0	0	0	0	0	0	0	0	0	0	0	0	16	13	0	0	0	0	29	N	83.5	EU709266.1.1570_U	Eukaryota	Rhizaria	Cercozoa	Filosa-Sarcomonadea	Glissomonadida	Allapsidae	Allapsidae_X	Allapsidae_X_sp.
484	836045c0555d08dc6089b410df67a02b	AGCTCCAATAGCGTATATTAAAGTTGTTGCAGTTAAAAAGCTCGTAGTTGGATTTCTGGCGTTGGGGCCGCCGGCCCGGCATCCTAGTGGTGCTGTGTTGTTGGTTGGTCTCCGCCATCTTTTCGGAAGAACCAGCGTGCCCTTCACTGGGTGGCGTTGGCGACTCCGATCTTTTACTTTGAAAAAATTAGAGTGTTCAAAGCAGGCTTACGCTGTGAATACATTAGCATGGAATAATAACATAGGACTTTGGTCTTATTTTGTTGGTTTCTAGGACTGAAGTAATGATTGATAGGGATAGTTGGGGGTGCTCGTATTCAATTGTCAGAGGTGAAATTCTTGGATTTATGGAAGACGAACTACTGCGAAAGCATTTACCAAGGATGTTTTCA	0	0	0	0	0	0	0	0	0	0	0	0	0	0	0	0	0	0	7	8	14	29	N	96.2	EF196716.1.879_U,JF730776.1.1705_U,AB721040.1.1677_U,AB622285.1.1707_U	Eukaryota	Rhizaria	Cercozoa	Novel-clade-10-12	Novel-clade-10	Novel-clade-10_X	Novel-clade-10_XX	Novel-clade-10_XX_sp.
485	8fb0ae61e050a11ce54950b1f14bb193	AGCTCCAGGAGCGTATACTAAAGTTGTTGTGGTTAAAAAGCTCGTAGTTGAATGTGATGTGGGGGTAGACTGAGGTGGTGGGTGCCCGTGAGGGTGCTTCATCCGCCCATACCCCCACTTTCTGGACGGGTGGCGCTTCGCGCCCCCCGTTCTCCATTACTGTGAACAAATCGAAGCGTTCCAAGCAGGCTCACGCCGTGAACACTCCAGCATGGAATAATGCAGTAGGACTTGCGCCTATTGGTTGGCAGGTAGCGCGAAAGTAATGATGGATAGGGACGGATCGGGGGTGCCAGTATTGCCCGGCCAGCGGTGAAATGCGGTGATTCGGGCAAGACTAACGATTGCGAAAGCATTCACCAAGGACGTCTTCT	0	0	0	0	0	0	0	0	0	0	0	0	0	0	0	0	1	14	11	0	3	29	N	70.1	FN690443.1.1696_U,EU087282.1.902_U	Eukaryota	Rhizaria	Cercozoa	Filosa-Thecofilosea	Cryomonadida	Cryothecomonas-lineage	*	*
486	350f1583b4cfdd8cfc0bc4cc89488818	AGCTCCAATAGCGTATATTAAAGTTGTTGCAGTTAAAAAGCTCGTAGTTGGATTTCTGGCTCGGGGCGCCTGGCCCGCCTCGAAAGAGTGTGTGTTGTCGGCGTGCCCCGGTCATCCTTCTGGAGAGCACTCCTGCCCTTCACTGGGTTGGGAGTGGGATCCAGATCGTTTACTTTGAAAAAATTAGAGTGTTCAAAGCAGGCTTTACGCTGTGAATACATTAGCATGGAATAATAAGATAGGGCTTTGGTACTATTTTGTTGGTTTCTAGGACCAAAGTAATGATTGATAGGGACAGTTGGGGGTGCTAGTATTCAATGGCCAGAGGTGAAATTCTTGGATTTATGGAAGACGAACTACTGCGAAAGCATTTACCAAGGATGTTTTCA	0	0	0	0	0	0	0	0	0	0	0	0	0	0	0	3	1	4	10	7	4	29	N	93.8	EU567287.1.1111_U	Eukaryota	Rhizaria	Cercozoa	Novel-clade-10-12	Tremulida	Tremulidae	Tremula	Tremula_longifila
487	582378073e3164759f659fb28e5b87bc	AGCTCCAATAGCGTATATTTAAGTTGCTGCAGTTAAAAAGCTCGTAGTCGGTTTTCGGGCGGGCTGCGCCGGTCTGCCTTTGGTATGCACTGGCGTGGCCCGCTTTTCTGCCGGGGACGGGCTCCTGGGCTTCACTGTCCGGGACCCGGAGTCGGCGCTGTTACCTTGAGTAAATTGGAGTGTTCAAAGCAGGCATACGCTCTGAACATATTAGCATGGAATAACGATATAGGACTCTGGCCTATTTCGTTGGTCTGTGGGACCGGAGTAACGACCAATGGGGGCAGTCGGGGGCATTCGTATTTCGTTGTCAGAGGTGAAATTCTTGGATTTACGAAAGACGAACTGCTGCGAAAGCGTTTGCCAAGGATGTTTTCA	0	0	0	0	0	0	0	0	0	0	0	0	0	0	0	2	7	8	5	3	4	29	N	98.9	GQ243428.1.1778_G,GQ243428.1.1778_R	Eukaryota	Archaeplastida	Chlorophyta	Trebouxiophyceae	Chlorellales	Chlorellales_X	Oocystaceae	Oocystaceae_sp.
488	806facc823c6d15fb49dd515eee1c9a6	AGCTCCAATAGCGTATATTAAAGTTGTTGCAGTTAAAAAGCTCGTAGTTGAATTTTGGGCCTGGTCGAGTGGTCTGTTCGCAAGAACAGTACTGCATCTGGCCGGGTCTTTCCTTCTGGGGAACCAGCGTGCTATTAACTTAGTGCGTTGGGGATCCAGGACTTTTACTTTGAAAAAATTAGAGTGTTTAAAGCAGGCATACGCTTGAATACATTAGCATGGAATAATAGAATAGGACTTTGGTTCTATTTTGTTGGTTTCTAGGACCGAAGTAATGATTAATAGGGACAGTTGGGGGCATTAGTATTTAATTGTCAGAGGTGAAATTCTTGGATTTATGAAAGACTAACTTCTGCGAAAGCATTCACCAAGGATGTCTTCT	0	0	0	0	0	0	0	0	0	0	0	0	0	0	0	10	15	3	1	0	0	29	N	94.5	AY635829.1.1724_U,AF164251.1.1046_U,AF164249.1.1086_U,AH009027.1.1086_U,AH009028.1.1046_U	Eukaryota	Obazoa	Fungi	Chytridiomycota	Chytridiomycotina	Chytridiomycetes	Rhizophlyctis	Rhizophlyctis_rosea
489	b06653c8b195bd736adaea0a215ad4f2	AGCTCCAATAGCGTATATTAAAGTTGTTGCAGTTAAAAAGCTCGTAGTTGGATTTCTGGCTCGGGGCGCCTGGCCCGCCTCGAAAGAGTGTGTGTTGTCGGCGTGCCCCGGTCATCCTTCTGGAGAGCACTCCTGCCCTTCACTGGGTTGGGAGTGGGATCCAGATCGTTTACTTTGAAAAAATTAGAGTGTTCAAAGCAGGCTTTACGCTGTGAATACATTAGCATGGAATAATAAGATAGGGCTTTGGTACTATTTTGTTGGTTTCTAGGACCAAAGTAATGATTGATAGGGACAGTTGGGGGTGCTAGTATTCAATGGCCAGAGGTGAAATTCTTGGATTCATTGAAGACTAACTTATGCGAAAGCATTCACCAAGGATGTTTTCA	0	0	0	0	0	0	0	0	0	0	0	0	0	0	0	6	1	0	4	9	9	29	N	95.4	EU567287.1.1111_U	Eukaryota	Rhizaria	Cercozoa	Novel-clade-10-12	Tremulida	Tremulidae	Tremula	Tremula_longifila
490	34cd2b8d09d11b49014a49c5c53268ad	AGCTCCAATAGCGTATATTAAAGTTGCTGCAGTTAAAAAGCTCGTAGTTGGATTTCTGGCACGGTGTGCCTGGCCCGCGCCGTTAGGTTGTGAGTGCCGGGTTGCGCCTGCCATCCTTCTAGACAGCGGCTCTACCCCTCACGGGGCCGGAGTTTGCCATCTAGATCTTTTACTTTGAAAAAATTAGAGTGTTTCAAGCAGGCTTTTGCTATGAATACATTAGCATGGAATAATCAACTAGGACTTCGGTTCTATTTTGTTGGTTTCTAGGACTGAAGTAATGATTGATAGGGATAGTTGGGGGTGCTAGTATTCAGCGGCCAGAGGTGAAATTCTCGGATTCGCTGAAGACTAACTAATGCGAAAGCATTCACCAAGGATGTCTTCT	0	0	0	0	0	0	0	0	0	0	0	0	0	0	0	6	14	9	0	0	0	29	N	97.2	AY620294.1.1262_U	Eukaryota	Rhizaria	Cercozoa	Filosa-Sarcomonadea	Glissomonadida	Glissomonadida_Clade-Y	Glissomonadida_Clade-Y_X	Glissomonadida_Clade-Y_X_sp.
491	293ed53ea070492c355e6f31177e4965	AGCTCCAATAGCGTATGCTAAAGTTGTTGCAGTTAAAAAGCTCGTAGTCGGATTTTTCGTTGTCTACTTTGAAGGTTGCTTTCTTTTGGTGGGGAAATCTCCTCACCGGGCAATCAGTAGGCAATATCATTTTTGGTAAATTTCTGGTTGTCCATTCACTTGGGCAGCTATAAAAAGTGCGGCAACGCACTGAAATTACCAATCTTTTACTGTGAAGAAACTTGAGTGTTCAAAGCAAGCATTCTCCTGCCTGAAAAATTCAGCATGGGATAATGAAATAGGCTTACGCGTCTATTTTTGCCGGTTTTCGGACTTTTGCGTGAGAATGGTCGATAGGGGCGATCGGGGACACTCGTACCCAGCGGTCAGAGGTGAAATTCTTGGATTCGCGGGAGACGA…	0	0	0	0	0	0	0	0	0	0	0	0	0	0	0	0	0	22	0	0	7	29	N	64.9	AY749544.1.1627_U	Eukaryota	Haptista	Centroheliozoa	Centroheliozoa_X	Pterocystida	Pterocystida_X	Pterocystida_XX	Pterocystida_XX_sp.
492	b9c1f5cda9e16c04237da05989007a22	AGCTCCAGTAGCGTATACGTACTTTGTTGCAGTTAAAAAGCTCGTAGTTGGATGAGGAATTGGATGGGTGAGATGGACTCGAACGAAAAGTGAGAGGAAGTTTTCAATTCAGTTTCATATGTTTAAAGAAGGGACGGGCCGGTAAAACGGTTCGGTGGAGGGAAACCGAAGCATGCGGGCGCACTTGTGTGTGCGCATTCTCTCTTTATAGTTAACTTTGAATAAATTAGAGTGTTTAAAACAGGCGAAAATCGAACGATTTTAAGGCTTGAATAAATTAGCATGGGATTATGAAATATGACTTTCGATTGAATTGTGTGATACAGTTTGTCGATCGAGAGTAATGATTAATAGGAGTGGTTAGGGGTATTCGTATTGAATTGTCAGAGGTGAAATTCA…	0	0	0	0	0	0	0	0	0	0	0	0	0	0	0	0	18	4	7	0	0	29	N	68.4	HQ687483.1.1952_U	Eukaryota	Amoebozoa	Lobosa	Discosea-Flabellinia	Dactylopodida	Vexilliferidae	Vexillifera	Vexillifera_tasmaniana
493	8c2cd6bbb2848076150fcab98aec4d0d	AGCTCCAATAGCGTATATTAAAGTTGTTGCAGTTAAAACGCTCGTAGTCTGATGTAATGGGGACTGGAGTGGGGAGCAGCGATGCTCTTTGCTTTGGTCTCCATCAGGGGGACAGCAATGTCCCAGTTTACTTTGAGGAAATTAGAGTGTTCAAAGCAGGCGATTGCTTGAATACTGCAGCATGGAATAATGGAATAGGACTCGCGTCTTATTTTGTTGGTTTGGAGATGTGAGTAATGATGAATAGGGACAGTTGGGGGCATTGGTATTCAGTAGTCAGAGGTGAAATTCTTGGATTTATTGAAGACAAACTACTGCGAAAGCATTTACCAAGGATGTTTTCA	0	0	0	0	0	0	0	0	0	7	1	15	6	0	0	0	0	0	0	0	0	29	N	98	JN054670.1.1469_U	Eukaryota	Obazoa	Fungi	Chytridiomycota	Chytridiomycotina	Chytridiomycetes	Chytridiomycetes_X	Chytridiomycetes_X_sp.
494	49b5c93402803049e2c7d1a9c9e67cc1	AGCTCCAATAGCGTATATTAAAGTTGTTGCAGTTAAAAAGCTCGTAGTTGAATTTTGGGCCTGGTCGAGTGGTCTGTTCGCAAGAACAGTACTGCATCTGGCCGGGTCTTTCCTTCTGGGGAACCAGCGTGCTATTAACTTAGTGCGTTGGGGATCCAGGACTTTTACTTTGAAAAAATTAGAGTGTTCAAAGCAGGCTTAGGCCGTTGAATACATTAGCATGGAATAATAAGATAGGACCTTGATCTATTTTGTTGGTTTATTTATCAAGGTAATGATTAATAGGGATAGTTGGGGGTATTCGTATTCAATTGTCAGAGGTGAAATTCTTGGATTTATGGAAGACGAACTACTGCGAAAGCATTTACCAAGGATGTTTTCA	0	0	0	0	0	0	0	0	0	0	0	0	0	0	0	7	22	0	0	0	0	29	N	90.1	AY635829.1.1724_U,AF164251.1.1046_U,AF164249.1.1086_U,AH009027.1.1086_U,AH009028.1.1046_U	Eukaryota	Obazoa	Fungi	Chytridiomycota	Chytridiomycotina	Chytridiomycetes	Rhizophlyctis	Rhizophlyctis_rosea
495	cc816070c709a558026b8c864fae4c93	AGCTCCAATAGCGTATATTTAAGTTGTTGCAGTTAAAAAGCTCGTAGTTGGATTTCGGGTGGGTTGTAGCGGTCTGCCACTGGTATGTACTGCTATGGCTCACCTTTCTGTTGGGGACGGGCTCCTGGGCTTAACTGTCTGGGACTCGGAATCAACGAAGTGACCTTGAGCAAAAGTGAGTGTTCAAAGCAAGCCTACGCTCTGAAACATTTAGCATGGAATCACACGATAGGACTCTGGCCTATCTTGTTGGTCTGTAGGACCGGAGTAATGATTAAGAGGGACAGTCGGGGGCATTCGTATTTCATTGTCAGAGGTGAAATTCTTGGATTTATGAAAGACGAACATCTGCGAAAGCATTTGCCAAGGATGTTTTCA	0	0	0	0	0	0	0	0	0	0	0	0	0	0	0	0	29	0	0	0	0	29	N	98.7	AB451188.1.1687_U	Eukaryota	Archaeplastida	Chlorophyta	Chlorophyceae	Chlamydomonadales	Chlamydomonadales_X	Hamakko	Hamakko_caudatus
496	5f7dd0b83fc8691ea54498db52a00f7a	AGCTCCAATAGCGTATATTAAAGTTGTTGCAGTTAAAAAGCTCGTAGTTGAATTTCTGAGCATGATTATAGCGGCTCCGGTCGTTGTAGTTGTGTTCATCCACATGAGAACCTTTCTCGGTCTTAACTGGTCGGTTGGGGGATCATGTACTTTACTTTGAAAAAATCAGAGTGTTTCAGGCAGGCTATTGCATGAATACACAAGCATGGAATAATGGAATAGGACTATAGTCCATTTTATTGGTTATTGGACAATAGTAATGATTAATAGGGACAGTTGGGGGCATTAGTATTTAATTGTCAGAGGTGAAATTCTTGGATTTATTAAAGACTAACTTATGCGAAAGCATTTGCCAAGGATGTTTTCA	0	0	0	0	0	0	0	0	0	0	0	0	0	0	29	0	0	0	0	0	0	29	N	100	AB486009.1.1724_U	Eukaryota	Alveolata	Ciliophora	Prostomatea_3	Prostomatea_3_X	Holophryidae	Pelagothrix	Pelagothrix_alveolata
497	4fda8c322293c0da9d6be89237aedc94	AGCTCCAATAGCGTATATTAAAGTTGCTGCAGTTAAAAAGCTCGTAGTTGGATTTCTGGCATGCTGAAACTTTCCTGCTCTAGAAATAGTTGTGTGTGATAGTTTCAAATGCCATCCTTCTAGAAAACAATACTTTCGGGTATTGCGATCTAGATCTTTTACTTTGAAAAAATTAGAGTGTTCAAAGCAGGCTTTTGCTAGAATACATTAGCATGGAATAATAACATAGGACTTTGGTCTTATTTTATTGGTTTTCTAGACTGAAGTAATGATTGATAGGGATAGTTGGGGGTGCTAGTATTCAGCGGCCAGAGGTGAAATTCATGGATTCGCTGAAGACTAACTAGTGCGAAAGCATTTGCCAAGGATGTTTTCA	0	0	0	0	0	0	0	0	0	0	0	0	9	20	0	0	0	0	0	0	0	29	N	83.1	AY180018.1.1740_U	Eukaryota	Rhizaria	Cercozoa	Filosa-Thecofilosea	Ventricleftida	Ventrifissuridae	Ventrifissuridae_X	Ventrifissuridae_X_sp.
498	3c66acfb8cc4ed1621e2e6cc67ca4c5c	AGCTCCAGTAGCGTATATTAAAGTTGTTGCGGTTAAAAAGCTCGTAGTTGGATTTGTTTGTAGTTTGAAACCAATTTTGGTTAAAACACTTTCCTATACAGGAAATTTTACTTTGACGAAATTAGAGCGTTCCAGGCAAGTGAAAGCTTTTGAATATATTAGCATGGTATAAAGACAAAGGTAATATTCTTAGGTTTTCAGAATATAACTTGTTAAACAGAAACAAACGGGGGCATTCGTATTTAATTGCTAGAGGTGAAATTCTTGGATTTTTTAAGGACGAACTGATGCGAAAGCATTTGCCAAGAATGTTTTCA	0	0	0	0	0	0	0	0	0	0	0	0	0	0	0	0	8	0	21	0	0	29	N	66.6	AB288380.1.1747_U,AB288381.1.1747_U	Eukaryota	Alveolata	Dinoflagellata	Dinophyceae	Gymnodiniales	Gymnodiniaceae	Margalefidinium	Margalefidinium_fulvescens
499	674f12debb2e46a9f6860cdb46de67c1	AGCTCCAATAGCGTATATTAAAGTTGTTGCGGTTAAAAAGCTCGTAGTTGGATTTCTGCTGAGGACGACCGGTCCGCCCTCTGGGTGAGTATCTGGCTCAGCCTTGGCATCTTCTTGGAGAACGTAGCTGCACTTGATTGTGTGGTGCGGTATTCAGGACTTTTACTTTGAGGAAATTAGAGTGTTTCAAGCAGGCACGCGCCTTGAATACATTAGCATGGAATAATAAGATAGGACCTCGGTTCTATTTTGTTGGTTTCTAGAGCTGAGGTAACGATTAATAGGGATAGTTGGGGGCATTCGTATTTAACTGTCAGAGGTGAAATTCTTGGATTTGTTAAAGACGGACCACTGCGAAAGCATTTGCCAAGGATGTTTTCA	0	0	0	0	0	0	0	0	0	0	0	0	21	7	0	0	0	0	0	0	0	28	N	98.2	JX262492.1.1712_U,KJ761122.1.1799_U,KJ761640.1.1798_U	Eukaryota	Alveolata	Dinoflagellata	Dinophyceae	*	*	*	*
500	645a8d4961f544740f986b72336bdcce	AGCTCTAATAGCATATATTAAAGTTGTTGCAGTTAAAAAGCTCGTAGTCGGATTTTGGGCGCGTGTGAACTGTCAGCCTCTGGTTGGACGGTGCGCGCGTGCCTTTCTGCTTGGGAGCCCCATGGTGGTTAATTCTGTCGTGGTGGGTCACAGGCCGTTTACTTTGAAAAAATTAGAGTGTTCAAAGCAGGCTGTTGCTTGAATAGATTAGCATGGAATAATGGAATAGGACCTTGGTGCTATTTCGTTGGTTATGGGACTGGGGTAATGATTAATAGGGACAGTTGGGGCCGTTCATATTTCGTTGTCAGAGGTGAAATTCTTGGATTTACGAACGATGAACTTGTGCGAAAGCATTTGCCAAGGATGTTTTCA	0	0	0	0	0	0	0	0	0	2	0	0	2	1	8	0	0	0	5	9	1	28	N	99.5	JN547317.1.953_U,HM135077.1.1701_U,AJ007280.1.1751_U,JN547315.1.938_U,JQ230002.1.1682_U,HM135076.1.1702_U,JN547308.1.938_U,JX490049.1.1471_U,AY919686.1.1697_U,JN547287.1.938_U,JX490050.1.1462_U,AM051189.1.1684_U,AY919727.1.1698_U,KC928309.1.1706_U,HM135074.1.1702_U,JQ230004.1.1475_U,JX490048.1.1471_U,EF196801.1.897_U,HQ219448.1.1730_U,JN547288.1.989_U,AB771884.1.1629_U,GU067870.1.1764_U,JN090891.…	Eukaryota	Cryptista	Cryptophyta	Cryptophyceae	Cryptomonadales	Cryptomonadales_X	Cryptomonas	*
501	6abcf295713371908fbd86dbfe1d7884	AGCTCCAATAGCGTATATTAAAGTTGTTGCAGTTAAAAAGCTCGTAGTTGGATTTGTGGATGGGTCGTGGGATACGTCCTCTTGGACGCAATCCTTTCGGCTTGTTCATCTTTGGTTGGAATCTGCGTGGCATTAAGTTGTCGTGCAGGGGATGGCCATCGTTTACTGTGAAAAAATTAGAGTGTTCAAAGCAGGCTTATGCCGTTGAATATATTAGCATGGAATAATGAGATAGGACCTTGGTACTATTTTGTTGGTTTGCGCACCGAGGTAATGATTAATAGGGACAGTTGGGGGTATTTGTATTTCATTGTCAGAGGTGAAATTCTTGGATTTCTGAAAGACAAACTACTGCGAAAGCATTTACCAAGGATGTTTTCA	0	0	0	0	0	0	0	0	0	0	0	0	0	0	0	0	0	0	3	8	17	28	N	100	AM497726.1.1784_U,AJ866994.1.1545_U,AM497723.1.1813_U,HQ912590.1.1740_U	Eukaryota	Stramenopiles	Ochrophyta	Bacillariophyta	Bacillariophyta_X	Araphid-pennate	*	*
502	7ab1ea165de30cfdca7ecce66771c4fe	AGCTCCAATAGCGTATATTAAAGTTGCTGCAGTTAAAAAGCTCGTAGTTGGATTTCTGGCCTGGTGTGCCTGGCCCGCCAGCGTTAGCTGTGTGAGTGTCGGGACGCGCCTGCCATCCTTCTAGAGAACATACTTACCTTTCATTAGGCCGAGTATGCCATCTAGATCTTTTACTTTGAAAAAATTAGAGTGTTTAAAGCAGGCTTTTGCTATGAATACATTAGCATGGAATAATAATTTAGGACTTCGGTTCTATTTTGTTGGTTTCTAGAACTGAAGTAATGATTGATAGGGATAGTTGGGGGTGCTAGTATTCAGTGGCCAGAGGTGAAATTCTCGGATTCACTGAAGACTAACTTATGCGAAAGCATTCACCAAGGATGTCTTCT	0	0	0	0	0	0	0	0	0	0	0	0	0	0	0	0	8	15	5	0	0	28	N	99.5	EU709247.1.1082_U,AY620256.1.1081_U	Eukaryota	Rhizaria	Cercozoa	Filosa-Sarcomonadea	Glissomonadida	Allapsidae	Teretomonas	Teretomonas_rotunda
503	9264d1ccdaff0c664bfda5d28de8c048	AGCTCCAATAGCGTATATTAAAGTTGTTGCAGTTAAAAAGCTCGTAGTTGGATTTCTGGCGTTGGGGCCGCCGGCCCGGCATCCTAGTGGTGCTGTGTTGTTGGTTGGTCTCCGCCATCTTTTCGGAAGAACCAGCGTGCCCTTCACTGGGTGGCGTTGGCGACTCCGATCTTTTACTTTGAAAAAATTAGAGTGTTCAAAGCAGGCATTTTGGCTTGGATACATTAGCATGGAATAATGGAATAGGACTTTGGTTCTATTTTGTTGGTTTCTAGGACTGAAGTAATGATTAATAGGGACAGTTGGGGGCATTAGTATTTAATTGTCAGAGGTGAAATTCTTGGATTTATGAAAGACTAACTTCTGCGAAAGCATCTGCCAAGGATGTTTTCA	0	0	0	0	0	0	0	0	0	0	0	0	0	0	0	0	0	0	1	16	11	28	N	90.6	EF196716.1.879_U,JF730776.1.1705_U,AB721040.1.1677_U,AB622285.1.1707_U	Eukaryota	Rhizaria	Cercozoa	Novel-clade-10-12	Novel-clade-10	Novel-clade-10_X	Novel-clade-10_XX	Novel-clade-10_XX_sp.
504	07c87925ba8650d576cd96ad5bc81295	AGCTCTAATAGCATATATTAAAGTTGTTGCAGTTAAAAAGCTCGTAGTTGAAGTTCTGATTGTTCGGGTTTCTAGACATTAGTCGGAGATACTGACAGTCATCCGCTTGCAAACATATGTTCGATCTTCACCGGTTGGCTATGTGAGTAAGCATTTTACCTTGAGAAAAACAGAGTGTTCCAGGCAGGTTTGTCCGGAATGCATTAGCATGGAATAATAGAATATGACTGAAGTCTATTTATTGGTTACAGGCTTTAGTAATGATTAATAGGAACAGTCGGGGGCATTCGTACTCAGCAGTCAGAGGTGAAATTCTAAGATTTGCTGAAGACGAACTAATGCGAAAGCATTTGCCAAGGATGTTTTCA	0	0	0	0	0	0	0	0	0	0	0	0	0	0	0	0	0	0	3	13	12	28	N	99.5	JN120249.1.1542_U	Eukaryota	Alveolata	Ciliophora	Oligohymenophorea	Peritrichia_2	Sessilida	Vorticella	Vorticella_aequilata
505	5766074a545107291819e1eaff322b33	AGCTCCAATAGCGTATATTAAAGTTGTTGCAGTTAAAAAGCTCGTAGTTGAATTTTGGGCCTGGTCGAGTGGTCTGTTCGCAAGAACAGTACTGCATCTGGCCGGGTCTTTCCTTCTGGGGAACCAGCGTGCTATTAACTTAGTGCGTTGGGGATCCAGGACTTTTACTTTGAAAAAATTAGAGTGTTTAAAGCAGGCATACGCTTGAATACATTAGCATGGAATAATAGAATAGGACTTTGGTTCTATTTTGTTGGTTTCTAGGACCGAAGTAATGATTAATAGGGACAGTTGGGGGCATTAGTATTTAATTGTCAGAGGTGAAATTCTTGGATTTATGAAAGATGAACTACTGCGAAAGCATTTGTCAAAGATGTTTTCA	0	0	0	0	0	0	0	0	0	0	0	0	0	0	0	16	12	0	0	0	0	28	N	94.2	AY635829.1.1724_U,AF164251.1.1046_U,AF164249.1.1086_U,AH009027.1.1086_U,AH009028.1.1046_U	Eukaryota	Obazoa	Fungi	Chytridiomycota	Chytridiomycotina	Chytridiomycetes	Rhizophlyctis	Rhizophlyctis_rosea
506	99f3c7ca6f830b1ffd8e6f708e2438d8	AGCTCCAATAGTGTATACTAATGTTGCTGCAGTTAAAAAGCTCGTAGTCGATTTTGTGAATTGTGAAACGCAGCCTGATTTCTAATCGAGATCTGATGTTGTAAGTTCGTAGTTCATTTTTCTGGAAAGCGTTTCTGCCCTTGATTGGGTTGGTTTCGTTATTCAGGACTTTTACTGTGAGAAAATGGGAGTGTTCAAAGCAGGCAATTTGTCATGCCTGAACCGTTTAGCATGGAATAATGCAATATAACTTCTGTTACGCTTTGTTGGCTTATGTGACGGAAGTAATGATCGAAAGAGATAGTTGGGGGTGCTCATACTCGATGGGTAGCAGTGAAATGCGTTGATCCTTTGAAGATGAACTAATGCGAAAGCATTCACCAAGGATATTTTCT	0	0	0	0	0	0	0	0	0	0	0	0	0	0	0	0	17	2	0	0	9	28	N	100	KC779511.1.1812_U	Eukaryota	Rhizaria	Cercozoa	Endomyxa	Vampyrellida	Penardia-lineage	Vampyrellida_clade_C	Penardia_sp.
507	91448330bab98ac9d9842759a71c2dee	AGCTCCAATAGCGTATATTTAAGTTGCTGCAGTTAAAAAGCTCGTAGTCGGTTTTCGGGCGGGCTGCGCCGGTCTGCCTTTGGTATGCACTGGCGTGGCCCGCTTTTCTGCCGGGGACGGGCTCCTGGGCTTCACTGTCCGGGACCCGGAGTCGGCGCTGTTACCTTGAGTAAATTGGAGTGTTCAAAGCAGGCATACGCTCTGAACATATTAGCATGGAATAACGATATAGGACTCTGGCCTATTTCGTTGGTCTGTGGGACCGGAGTAACGACCAATGGGGGCAGTCGGGGGCATTCGTATTTCGTTGTCAGAGGTGAAATTCTTGGATTTATGGAAGACGAACTACTGCGAAAGCATTTACCAAGGATGTTTTCA	0	0	0	0	0	0	0	0	0	0	0	0	0	0	0	4	12	4	0	4	4	28	N	97.6	GQ243428.1.1778_G,GQ243428.1.1778_R	Eukaryota	Archaeplastida	Chlorophyta	Trebouxiophyceae	Chlorellales	Chlorellales_X	Oocystaceae	Oocystaceae_sp.
508	43fb5c986ca094b4185757261d691d7e	AGCTCCAATAGCGTATATTAAAGTTGTTGCAGTTAAAAAGCTCGTAGTTGAAGGTGGGGTGGAGGTTTTTTTGGATTGGTGTGTGGTGTTGCGGTGTAAAAGCTGTAATAGCACGACCGAGCCGAACTCCCCCATGGTGCTGCTGTAAAAGGCAGACGACTTGGGTGCGCATACTGTGTGGATGTGGCTTTAAAACCATGTTTGTGCAGGCATCCTGATTACTGTGAAAAAATTAGAGTGTTCCAGGCGGTTTTTAGAGATTGAATAGATTAGCATGGAATAATGGAAGAGGACGATGTTTCCGCTTTTTGTTGGTTTGATGGTGGATGACGTTGTAATGATTAATAGGGACAGTTGGGGGCATTAGTATTTAATAGCTAGAGGTGAAATTCCAGGATT…	0	0	0	3	0	0	0	0	0	0	0	0	0	0	0	0	6	0	4	14	1	28	N	77.5	JF706240.1.1668_U,JF706238.1.1668_U	Eukaryota	Obazoa	Choanoflagellida	Choanoflagellatea	Craspedida	Monosigidae_Group_A	Codosiga	Codosiga_sp.
509	96591de7faa23df448483783af8fe705	AGCTCCAATAGCGTATATTTAAGTTGTTGCAGTTAAAAAGCTCGTAGTTGGATTTCGGGTGGGTTCCAGCGGTCCGCCTATGGTGAGTACTGCTGTGGCCCTCCTTTTTGTCGGGGACGGTCTCCTGGGCTTCACTGTCCGGGAATCGGAGTCGACGATGATACTTTGAGTAAATTAGAGTGTTCAAAGCAAGCCTACGCTCTGAATACTTTAGCATGGAATATCGCGATAGGACTCTGGCCTATCTCGTTGGTCTGTAGGACCGGAGTAATGATTAAGAGGGACAGTCGGGGGCATTCGTATTTCATTGTCAGAGGTGAAATTCTTGGATTTATGAAAGACGAACTACTGCGAAAGCATTTGCCAAGGATGTTTTCA	0	0	0	1	1	0	0	0	0	0	0	0	1	0	0	0	0	7	7	9	1	27	N	100	AY846380.1.2583_R,AY846380.1.2583_G,AY846375.1.2552_G,AY846375.1.2552_R	Eukaryota	Archaeplastida	Chlorophyta	Chlorophyceae	Sphaeropleales	Selenastraceae	Monoraphidium	*
510	f65327d4bb6437f76389dc6ee3ab5ad7	AGCTCCAATAGCGTATACTAAAGTTGTTGCAGTTAAAAAGCTCGTAGTTGAATTTCTGATTATGAAAATAAGTCCATTCTTTATTGAATGTGTACTATTATTTTATATAATCATCCTTGAAAAGATTATTATGGATATTAATTTATCTATTATAAGATTTTCATCATTTACTGTGAGCAAAATAGAGTGTTCAAAGCAGGCTTAGGCCGTTGAATACATTAGCATGGAATAATAAGATAGGACCTTGATCTATTTTGTTGGTTTATTTATCAAGGTAATGATTAATAGGAACAGTCGGGGGCATTCGTACTCAGCAGTCAGAGGTGAAATTCTAAGATTTGCTGAAGACGAACTAATGCGAAAGCATTTGCCAAGGATGTTTTCA	0	0	0	0	0	0	0	0	0	0	0	0	0	0	0	0	0	0	4	8	15	27	N	96.1	AB168053.1.1758_U,AB749138.1.1674_U,JQ967311.1.1665_U,JQ967314.1.1663_U	Eukaryota	Stramenopiles	Ochrophyta	Chrysophyceae	Chrysophyceae_X	Chrysophyceae_Clade-F	*	*
511	f74c566cb9d6c27ea3ac5c905916f382	AGCTCCAATAGCGTATACTAAAGTTGTTGCAGTTAAAAAGCTCGTAGTTGGATGTGTGGGGCGCGGGGCCGGTCGGCGCTTCGGCGCCGGACGAGGCTGTACCGCGGTCCATCCTCGCGAGGAGGGCGCGTGGCATTCGTTTGTCGTGCGTCGGACTCGCGTCGTTTACTGTGAGAAAATTAGAGTGTTTAAAGCAGGCCGGAGGGCCGTGAATACCTAAGCATGGGATAATGAGATAGGACTGTGGTGCTATTTCGTTGGTTTGCGTGCCACGGTAATGGTCAACAGGGACAGTTGGGGGTATTCATATTCGGTTGTCAGAGGTGAAATTCTTGGATTTATGGAAGACGAACTACTGCGAAAGCATTTACCAAGGATGTTTTCA	0	0	0	0	0	0	0	0	0	0	0	0	0	0	0	0	0	0	7	12	8	27	N	82.6	AM746973.1.1775_U	Eukaryota	Stramenopiles	Ochrophyta	Bacillariophyta	Bacillariophyta_X	Polar-centric-Mediophyceae	Ardissonea	Ardissonea_baculus
512	56021c78900da19ad6bddb396ddd4afa	AGCTCCAATAGCGTATATTAAAGTTGTTGCAGTTAAAAAGCTCGTAGTTGAATTTTGGGCCTGGTCGAGTGGTCTGTTCGCAAGAACAGTACTGCATCTGGCCGGGTCTTTCCTTCTGGGGAACCAGCGTGCTATTAACTTAGTGCGTTGGGGATCCAGGACTTTTACTTTGAAAAAATTAGAGTGTTTCAAGCAGGCTTTATGCTATGAATACATTAGCATGGAATAATAATTTAGGACTTCGGTTCTATTTTGTTGGTTTCTAGGACTGAAGTAATGATTGATAGGGATAGTTGGGGGTGCTAGTATTCAGCGGCCAGAGGTGAAATTCTCGGATTCGCTGAAGACTAACTTATGCGAAAGCATTCACCAAGGATGTCTTCT	0	0	0	0	0	0	0	0	0	0	0	0	0	0	0	11	15	1	0	0	0	27	N	88.5	AY635829.1.1724_U,AF164251.1.1046_U,AH009028.1.1046_U	Eukaryota	Obazoa	Fungi	Chytridiomycota	Chytridiomycotina	Chytridiomycetes	Rhizophlyctis	Rhizophlyctis_rosea
513	e7cb3eed1cb594b2562478c97f8ed26c	AGCTCCAGAAGCGTATATTAAAGTTGTTGCAGTTAAAAAGCTCGTAGTTGGATTTCTGGCTGGCCGCGCTGGCCCGCCTCCTTTCGGGGGTGAGTGCCGGCGCGTGCCTTCCATCCTTCCAGATTGTCGCGTGTACCGTTTACTCGGCCGCGCGCGTACGGTCTGGATCATTTACTGTGAAAAAATTAGAGTGTTTAAAGCAGGCTTATGCCTTGAATACATTAGCATGGAATAATAAAATAGGACTTTGGTTCTATTTTGTTGGTTTCTAGAACTGAAGTAATGATTGATAGGGACAGTTGGGGGTGCTAGTATTCAGCGGCCAGAGGTGAAATTCTTGGATTCGCTGAAGACTAACTACTGCGAAAGCATTCACCAAGGATGTTTTCA	0	0	0	0	0	0	0	0	0	0	0	0	0	0	0	0	1	12	6	6	2	27	N	99.5	KJ925320.1.1502_U,KJ925330.1.1502_U	Eukaryota	Rhizaria	Cercozoa	Cercozoa_X	Cercozoa_XX	Cercozoa_XXX	Cercozoa_XXXX	Cercozoa_XXXX_sp.
514	c7826cf20b13c18dd8d8fcab6010cd7c	AGCTCCAATAGGATATATCAAAGTTGTTGCAGTTGAAAAGCTCGTAGTCGTATTTCTGGTGGGTCGATGTGTCCGGCGGACTGCGCAAGCAGTCTTGCTCGGGGGCCGCCTGCCATTTTGTGGGCTCAAGTGGCCACGAGGTGGTTTACTCTATGTCGTGGTCGCTCCACTCCGTCACTGAGAGCAAATTGGAGTGCTCAAAGCAGGCTTTACAGCTTTGAACATCTTAGCTTGGAATGACAAAGTATGACTTTTGGTTCACTTTGTTGGTTATGAATTAGAAGTACTGATACCTAGGACCAGTTGCGGGGGTACTCGTACTGGGAAGTCAGAGGTGAAATTCTTAGATTTTCCCACGACGAACGACTGCGAAAGCATTTACCAAGGATGTTTTCA	0	0	0	0	0	0	0	0	0	0	0	0	0	0	0	16	9	1	1	0	0	27	N	89.2	AB721051.1.1697_U	Eukaryota	Stramenopiles	Sagenista	Labyrinthulomycetes	Amphifilida	Amphifilaceae	Fibrophrys	Fibrophrys_sp.
515	209e6b9ca50574ec30f868302cb5e45d	AGCTCCAATAGCGTATATTAAAGTTGTTGCAGTTAAAAAGCTCGTAGTCGTATTTATAATTTTGCATTTTGCAAGATTAACATTTGTGTATAACAAATTTTACTGTGAGAAAATTAAAGTGTTCAAAGCAGGCTTTTGCTTGAATATTACAGCATGGAATAATGGAATAGGATCACAATCATATTTTGTTGGTTTAATGATTGAGATAATGGTTGATAGGGAATAATAGGGGCATTAATATTTAAGCGTCAGAGGTGAAATTCTTGGATTGCTTCAAGATTAACTAGTGCGAAAGCATTTGCCAAGGATGTTTTCA	0	0	0	0	0	0	0	0	0	0	0	0	3	0	0	3	7	13	0	1	0	27	N	97.2	DQ244007.1.1697_U,DQ244041.1.1696_U	Eukaryota	Obazoa	Mesomycetozoa	Ichthyosporea	Ichthyosphonida	Abeoformidae_Group_MAIP_3	Abeoformidae_Group_MAIP_3_X	Abeoformidae_Group_MAIP_3_X_sp.
516	6e26ce811db0d7fe31f9958256d31ee3	AGCTCCAATAGCGTATATTAAAGTTGTTGCAGTTAAAAAGCTCGTAGTTGAATTTTGGGCCTGGTCGAGTGGTCTGTTCGCAAGAACAGTACTGCATCTGGCCGGGTCTTTCCTTCTGGGGAACCAGCGTGCTATTAACTTAGTGCGTTGGGGATCCAGGACTTTTACTTTGAAAAAATTAGAGTGTTTAAAGCAGGCATACGCTTGAATACATTAGCATGGAATAATAGAATAGGACTTTGGTTCTATTTTGTTGGTTTCTAGGACCGAAGTAATGATTAATAGGGACAGTTGGGGGCATTAGTATTTAATTGTCAGAGGTGAAATTCTTGGATTCACTGAAGACTAACTAATGCGAAAGCATTCACCAAGGATGTCTTCT	0	0	0	0	0	0	0	0	0	0	0	0	0	0	0	12	15	0	0	0	0	27	N	92.9	AY635829.1.1724_U,AF164251.1.1046_U,AF164249.1.1086_U,AH009027.1.1086_U,AH009028.1.1046_U	Eukaryota	Obazoa	Fungi	Chytridiomycota	Chytridiomycotina	Chytridiomycetes	Rhizophlyctis	Rhizophlyctis_rosea
517	7711ac9d5136e25dfe0e22abda84acad	AGCTCCAATAGCGTATATTAAAGTTGTTGCAGTTAAAAAGCTCGTAGTTGGATTTCTGGCTCGGGGCGCCTGGCCCGCCTCGAAAGAGTGTGTGTTGTCGGCGTGCCCCGGTCATCCTTCTGGAGAGCACTCCTGCCCTTCACTGGGTTGGGAGTGGGATCCAGATCGTTTACTTTGAAAAAATTAGAGTGTTCAAAGCAGGCTTTACGCTGTGAATACATTAGCATGGAATAATAAGATAGGGCTTTGGTACTATTTTGTTGGTTTCTAGGACCAAAGTAATGATTGATAGGGACAGTTGGGGGTGCTAGTATTCAATGGCCAGAGGTGAAATTCTTGGATTCATTGAAGACTAACTTATGCGAAAGCATTTGCCAAGGATGTTTTCA	0	0	0	0	0	0	0	0	0	0	0	0	0	0	0	2	3	5	13	3	1	27	N	94.9	EU567287.1.1111_U	Eukaryota	Rhizaria	Cercozoa	Novel-clade-10-12	Tremulida	Tremulidae	Tremula	Tremula_longifila
518	0391d2ca90a9b95d514fc3bc9d34b09e	AGCTCCAATAGCGTATATTAAAGTTGTTGCAGTTAAAAAGCTCGTAGTCTGAGTCGATGGCTTTTTTTACGGTGTCTAGCGTCCGTGGTGTATTTGTTCGGATTGGAGCTTGGGGGTAAAACTTCAGGTTTCGGTTCGATCGGCACTGCGTGCATGCTATGCCGGGCCATTTTAATCTTCGGAGGAACACGATGTGCTTTTTACTAAGTGCTTGTGGAATTCCGATAGTTTACTTTGAGAAAAATAGAGTGTTCAAAGCAGGCGTATACTAAACTTTTTGCCTTGAATACATTAGCATGGGATAATGGAATAGGACATTGGTTCTATTTTGTTGGTTTACGGACCGATGTAATGATTAATAGGGACAGTTGGGGACATTCATATTCCATGGCTAGAGGT…	0	0	0	0	0	0	0	0	0	0	0	0	0	0	0	6	4	6	7	2	2	27	N	83.6	AY749517.1.1757_U	Eukaryota	Haptista	Centroheliozoa	Centroheliozoa_X	Pterocystida	Pterocystida_X	Pterocystida_XX	Pterocystida_XX_sp.
519	11e62adfd1667f066c9cc3a467ee1f1d	AGCTCCAATAGCGTATATTAAAGTTGTTGCAGTTAAAAAGCTCGTAGTTGAATTTTGGGCCTGGTCGAGTGGTCTGTTCGCAAGAACAGTACTGCATCTGGCCGGGTCTTTCCTTCTGGGGAACCAGCGTGCTATTAACTTAGTGCGTTGGGGATCCAGGACTTTTACTTTGAAAAAATTAGAGTGTTTAAAGCAGGCATACGCTTGAATACATTAGCATGGAATAATAAGATAGGACCTTGGTCTATTTTGTTGGTTAGTACTCCAAGGTAATGATTAATAGGGACAGTTGGGGGTATTCGTATTCAATTGTCAGAGGTGAAATTCTTGGATTTATGGAAGACGAACTACTGCGAAAGCATTTACCAAGGATGTTTTCA	0	0	0	0	0	0	0	0	0	0	0	0	0	0	0	11	12	4	0	0	0	27	N	90.8	AY635829.1.1724_U,AF164251.1.1046_U,AF164249.1.1086_U,AH009027.1.1086_U,AH009028.1.1046_U	Eukaryota	Obazoa	Fungi	Chytridiomycota	Chytridiomycotina	Chytridiomycetes	Rhizophlyctis	Rhizophlyctis_rosea
520	bf65dc2138733288c873bada57329f39	AGCTCCAATAGCGTATATTAAAGTTGTTGCAGTTAAAAAGCTCGTAGTTGGACTTTAGGCAAGGCGGCCTGGTCACCCTCTGGGTGTACTGGGATCGCTGCGCCTCACCTTCGGGGAGCCAGTCGTGCGCAAGTGCGCTGGGGAACCGAGCCTTACCTTGAGGAAATTAGAGTGTTTAAAGCAGGCATACGCTTGAATACATTAGCATGGAATAATAGAATAGGACTTTGGTTCTATTTTGTTGGTTTCTAGGACCGAAGTAATGATTAATAGGGACAGTTGGGGGCATTAGTATTTAATTGTCAGAGGTGAAATTCTTGGATTTATGAAAGACTAACTTCTGCGAAAGCATTTGCCAAGGATGTTTTCA	0	0	0	0	0	0	0	0	0	0	0	0	0	0	0	1	6	20	0	0	0	27	N	94.3	FJ490225.1.976_U	Eukaryota	Obazoa	Fungi	Cryptomycota	Cryptomycotina	Cryptomycotina_X	Cryptomycotina_XX	Cryptomycotina_XX_sp.
521	22fa6fd967e2e06150675e64095ffa32	AGCTCCAATAGGATATATCAAAGTTGTTGCAGTTGAAAAGCTCGTAGTCGTATTTCTGGTGGGTCGATGTGTCCGGCGGACTGCGCAAGCAGTCTTGCTCGGGGGCCGCCTGCCATTTTGTGGGCTCAAGTGGCCACGAGGTGGTTTACTCTATGTCGTGGTCGCTCCACTCCGTCACTGAGAGCAAATTGGAGTGCTCAAAGCAGGCTTTACAGCTTTGAACATCTTAGCTTGGAATGACAAAGTATGACTTTTGGTTCACTTTGTTGGTTATGAATTAGAAGTAATGATAAATAGGAACAGTTGCGGGGGTACTCGTACTGGGAAGTCAGAGGTGAAATTCTTAGATTTTCCCACGACGAACGACTGCGAAAGGATGTTTTCA	0	0	0	0	0	0	0	0	0	0	0	0	0	0	0	27	0	0	0	0	0	27	N	87.5	AB721051.1.1697_U	Eukaryota	Stramenopiles	Sagenista	Labyrinthulomycetes	Amphifilida	Amphifilaceae	Fibrophrys	Fibrophrys_sp.
522	cd9f8db3716ead9f1912728989da0205	AGCTCCAATAGCGTATATTAAAGTTGTTGCAGTTAAAAAGCTCGTAGTTGAACTTTAGGCAAGGCGACCTGGTCACCCACTGGGTGTACTGGGTTCGCCGCGCCTCACCTTCGGGGAACTAGTCGTGCTTCGGTGCGCTAGGGAACCGAGCCTTACTTTGAAGAAATTAGAGTGTTTAAAGCAGGCTTACGCTTGAATACGCCAGCATGGAATAACAAGATAGGACTTTGGTTCTATTTTGTTGGTTTGAGGACCAAAGTAATGATTAATAGGGCCAGTCGGGGGCATTAGTATTCTATAGTCAGAGGTGAAATTCTTGGATTTATAGAAGACTAACTAATGCGAAAGCATTTGCCAAGGATGTTTTCA	0	0	0	0	0	0	0	0	0	0	0	0	1	0	0	0	0	13	0	10	2	26	N	98.6	HM628685.1.1543_U	Eukaryota	Obazoa	Fungi	Cryptomycota	Cryptomycotina	Cryptomycotina_X	Cryptomycotina_XX	Cryptomycotina_XX_sp.
523	b730af1633dad90aa0f5e6e725569ef5	AGCTCCAATAGCGTATATTAAAGTTGTTGCAGTTAAAAAGCTCGTAGTCTGAGTCTTGGCCGGCATTGAGCGTCCGTGGCCTTCACGGTCATGTGCATGCGATATGGCGGCCATTTGTACTTCGGAGGAACACGGGTTTACTTTTCATTAAGTGGCCCGTGGGATTCCGATAGTTTACTTTGAGAAAAATAGAGTGTTCAAAGCAGGCAATCTTCGCCTTGAATACATTAGCATGGGATAATGAAATAGGACATTGGTTCTATTTTGTTGGTTTTAAGGACCGATGTAATGATTAATAGGGACAGTTGGGGACATTCATATTCCATGGCTAGAGGTGAAATTCTTAGATTCATGGAAGATGAACTACTGCGAAAGCATTTGTCAAAGATGTTTTCA	0	0	0	0	0	0	0	0	0	0	0	0	0	0	0	10	14	0	1	0	1	26	N	93.7	AY749539.1.1586_U	Eukaryota	Haptista	Centroheliozoa	Centroheliozoa_X	Centroheliozoa_XX	Centroheliozoa_XXX	Centroheliozoa_XXXX	Centroheliozoa_XXXX_sp.
524	0c7b9b33ff24d86dbf69afad80ef464a	AGCTCCAATAGCGTATATTAAAGTTGTTGCAGTTAAAACGCTCGTAGTCTGATGTAATGGGGACTGGAGTGGGGAGCAGCGATGCTCTTTGCTTTGGTCTCCATCAAGGGGACAGCAATGTCCCATTTTACTTTGAGGAAATTAGAGTGTTCAAAGCAGGCGATTGCTTGAATACTGCAGCATGGAATAATGGAATAGGACTCGCGTCTTATTTTGTTGGTTTGGAGATGTGAGTAATGATGAATAGGGACAGTTGGGGGCATTGGTATTCAGTAGTCAGAGGTGAAATTCTAAGATTTGCTGAAGACGAACTAATGCGAAAGCATTTGCCAAGGATGTTTTCA	0	0	0	0	0	0	0	0	0	0	0	2	0	0	0	0	0	0	3	10	11	26	N	98	JN054692.1.1469_U	Eukaryota	Obazoa	Fungi	Chytridiomycota	Chytridiomycotina	Chytridiomycetes	Chytridiomycetes_X	Chytridiomycetes_X_sp.
525	538397cca5f8997d4112501fc17a1d07	AGCTCCAATAGCGTATACTAAAGTTGTTGCAGTTAAAAAGCTCGTAGTTGAATTTCTGACTTTGAGGCGCGACCGACCCCGTGTGGGTCTGTGTCTGTGAATCGAGGTCATCCTCGGGGAATGCGTATCTGTCATTAAGTTGATGGGTACGAGTACCCCGTCATTTACTGTGAGCAAAATAGAGTGTTCAAAGCAGGCTTACGCCATTGAATACATTAGCATGGAATAATGGAATAGGACTTTGGTTCTATTTTGTTGGTTTCTAGGACTGAAGTAATGATTAATAGGGACAGTTGGGGGCATTAGTATTTAATTGTCAGAGGTGAAATTCTTGGATTTATGAAAGACTAACTTCTGCGAAAGCATCTGCCAAGGATGTTTTCA	0	0	0	0	0	0	0	0	0	0	0	0	0	0	0	0	0	0	4	10	12	26	N	94	GU290079.1.1786_U	Eukaryota	Stramenopiles	Ochrophyta	Chrysophyceae	Chrysophyceae_X	Chrysophyceae_Clade-C	Chrysophyceae_Clade-C_X	Chrysophyceae_Clade-C_X_sp.
526	05ec128d7aa3d1a9ad43ccf1162d7727	AGCTCCAATAGCGTATATTTAAGTTGCTGCAGTTAAAAAGCTCGTAGTTGGATTTCGGATGGGTTCCGTCGGTCCGCCGTTTCGGTGTGCACTGACGGCGCCTATCTTGCTGTCGGGGACGGGCTCCTGGCCTTAATTGACCGGGACTCGGAGTCGACGAGGTTACTTTGAGTAAATTAGAGTGTTCAAAGCAGGCCTACGCTCTGAATACATTAGCATGGAATAACACGATAGGACTCTGGCCTATCTTGTTGGTCTGTAGGACCGGAGTAATGATTAAGAGGGACAGTCGGGGGCATTCGTATTTCATTGTCAGAGGTGAAATTCTTGGATTTATGAAAGACGAACTACTGCGAAAGCATTTGCCAAGGATGTTTTCA	0	0	0	0	0	0	0	0	0	0	0	0	0	0	0	0	0	0	0	21	5	26	N	100	HE610126.1.2221_U,AJ306535.1.1719_U	Eukaryota	Archaeplastida	Chlorophyta	Trebouxiophyceae	Prasiolales	Prasiolales_X	Koliella	Koliella_longiseta
527	9c566d4b3a5ff6e561365f42c92173ab	AGCTCCAATAGCGTATATTTAAGTTGCTGCAGTTAAAAAGCTCGTAGTCGGTTTTCGGGCGGGCTGCGCCGGTCTGCCTTTGGTATGCACTGGCGTGGCCCGCTTTTCTGCCGGGGACGGGCTCCTGGGCTTCACTGTCCGGGACCCGGAGTCGGCGCTGTTACCTTGAGTAAATTGGAGTGTTCAAAGCAGGCATACGCTCTGAACATATTAGCATGGAATAACGATATAGGACTCTGGCCTATTTCGTTGGTCTGTGGGACCGGAGTAACGACCAATGGGGGCAGTCGGGGGCATTCGTATTTCATTGTCAGAGGTGAAATTCTTGGATTTATGAAAGACGAACTACTGCGAAAGCATTTGCCAAGGATGTTTTCA	0	0	0	0	0	0	0	0	0	0	0	0	5	0	0	2	9	5	2	2	1	26	N	97.9	GQ243428.1.1778_G,GQ243428.1.1778_R	Eukaryota	Archaeplastida	Chlorophyta	Trebouxiophyceae	Chlorellales	Chlorellales_X	Oocystaceae	Oocystaceae_sp.
528	2084ac4a9b254c3436306bde550c6781	AGCTCCAATAGGATATATCAAAGTTGTTGCAGTTGAAAAGCTCGTAGTCGTATTTCTGGTGGGTTGATGTCTTGCCGGTGTGGGACGCAAGTTCTTGCTGGTTTGGACCGCCTGCCATTTTGTGGGCTCAAGTGGTCTTGTCGAGGTTTACTCTTCGATTTGATCGCTCCACTCCGTCACTGAGAGCAAATTGGAGTGCTCAAAGCAGGCTTTACAGCTTTGAACATTTTAGCTTGGAATGACAAAGAATGACTTTTTGTTCACTTTGTTGGTTATGAATGGGAAGTAATGATAAATAGGAACAGTCACGGGGGTATCCGTATTGGGAAGTCAGAGGTGAAATTCTTAGATTTTTCCACGACGAACGACTGCGAAAGCATTTACCAAGGATGTTTTCA	0	0	0	0	0	0	0	0	0	0	0	0	0	0	0	0	18	8	0	0	0	26	N	95.7	AB721051.1.1697_U	Eukaryota	Stramenopiles	Sagenista	Labyrinthulomycetes	Amphifilida	Amphifilaceae	Fibrophrys	Fibrophrys_sp.
529	0e4679bce5046334cec3c1cfd57ffe57	AGCTCCAATAGCGTATATTAAAGTTGTTGCAGTTGAAAAGCTCGTAGTCGTATTTCTGGTGGGTTGATGTCTTGCCGGTTTTGGACGAAAGTTCTTGCTGGTTTGGACCGCCTGCCATTTTGTGGGTTCAAGTGGTCTTGTCGGGGTTTACTCACCGATTTGATCGCTCCACTCCGTCACTGAGAGCAAATTGGAGTGCTCAAAGCAGGCTTTACAGCTTTGAACATTTTAGCTTGGAATGACAAAGAATGACTTTTTGTTCACTTTGTTGGTTATGAATGGGAAGTAATGATAAATAGGAACAGTCACGGGGGTATCCGTATTGGGAAGTCAGAGGTGAAATTCTTAGATTTTTCCACGACGAACGACTGCGAAAGCATTTACCAAGGATGTTTTCA	0	0	0	0	0	0	0	0	0	0	0	0	0	0	0	0	18	8	0	0	0	26	N	95	AB721051.1.1697_U	Eukaryota	Stramenopiles	Sagenista	Labyrinthulomycetes	Amphifilida	Amphifilaceae	Fibrophrys	Fibrophrys_sp.
530	4cd94ff974606b40c2fa1749c0ddf93a	AGCTCCAATAGCGTATATTAAAGTTGTTGCAGTTAAAACGCTCGTAGTTGAACCTTAGGCAAGGCAGTCTGGTCTGCCGTCAGGCAGTACTGGGCGCGCTGCGCCTCTACTGCGGGGATCCGGGAGCAATTTCGGGGAACCGCGTTTTACTTTGAAGAAATTAGAGTGTTTAAAGCAGGCTATCGCTTGAATACATTAGCATGGAATAATAGAATAGGACTTTGGTCTTATTTTGTTGGTTTGAAGGCCAAAGTAATGATTAATAGGGACAGTTGGGGGCATTAGTATTCAGTAGTCAGAGGTGAAATTCTTGGATTTACTGAAGACTAACTAGTGCGAAAGCATTTGTCAAGGATGTTTTCA	8	0	0	1	0	0	0	0	0	0	0	0	0	0	0	0	0	0	3	6	8	26	N	87.8	AY642700.1.1764_U	Eukaryota	Obazoa	Fungi	Cryptomycota	Cryptomycotina	Cryptomycotina_X	Cryptomycotina_XX	Cryptomycotina_XX_sp.
531	92be0585d2ab9a19692c1b3989f6b4cb	AGCTCCAATAGCGTATATTAAAGTTGCTGCAGTTAAAAAGCTCGTAGTTGGATTTCAAGCATAGTATACCTGGCCCGCTGTCGTAAGACATGTGTGTGCTGGGCTATATTTGCTTTCCTTCTAGTGGACTATAGCTGCCCTTTACTGGGTTGGTTGTAGTTTTCTGCTAGATCTTTTACTTTGAACAAATTAGAGTGTTTCAAGCAGGCGTTTGCTATGAATACATTAGCATGGAATAATAGAATAGGACTTTGGTTCTATTTTGTTGGTTTCTAGGACCGAAGTAATGATTAATAGGGACAGTTGGGGGCATTAGTATTTAATTGTCAGAGGTGAAATTCTTGGATTTATGAAAGACTAACTTCTGCGAAAGCATTTGCCAAGGATGTTTTCA	0	0	0	0	0	0	0	0	0	0	0	0	0	0	0	7	18	1	0	0	0	26	N	84.3	GQ995319.1.1773_U	Eukaryota	Obazoa	Fungi	Chytridiomycota	Chytridiomycotina	Chytridiomycetes	Spizellomycetales-and-Rhizophlyctidales	Spizellomycetales-and-Rhizophlyctidales_sp.
532	73807a041ef524593601b69a3763b95a	AGCTCCAATAGCGTATATTAAAGTTGTTGCAGTTAAAACGCTCGTAGTCTGAGATGGTGGTGGGTGTGGGTGGTGTATGAAAATGCATTGCTCCCATCTAACATTTTTTGTGCGAGAAATCGCACGAGTTACTTTGAGGAAATTAGAGTGTTCAAAGCAGGCGTTTGCTTGGATACTGCAGCATGGAATAACGGAATAGGACTTGCTTCTTATTTTGTTGGTTTGGAGGGGCGAGTAATGATTAATAGGGGCAGTTGGGGGCATTGGTATTTGGTAGCTAGAGGTGAAATTCTTGGATTTACCAAAGACTAACTAGTGCGAAAGCATTTGCCAAGGATGTTTTCA	0	0	2	0	0	0	0	0	0	0	0	0	0	0	0	0	0	0	0	21	3	26	N	85.7	AB764136.1.1744_U	Eukaryota	Obazoa	Fungi	Cryptomycota	Cryptomycotina	Cryptomycotina_X	Cryptomycotina_XX	Cryptomycotina_XX_sp.
533	0c5b9e1eaf2537fd9e1647abab5022c6	AGCTCCAATAGCGTATATTAAAGTTGTTGCAGTTAAAAAGCTCGTAGTTGGATTTCTGGCGTAACGAGCCGAGCCCGCGCCGTTATGGTTGTGAGTGCTTGTGTTTGTTTGCCATCCTGCCAGTTGGACCATGCTCTGCCTTCTTCGGGGGGTTGGGGTATGGGACCTGGCTCTATTACTTTGAAAAAATTAGAGTGTTTAAAGCAGGCATTTTGCCTTGAATACATTAGCATGGAATAATAATTTAGGACTTTGGTTTTATTTTGTTGGTTTCTAGGACTGAAGTAATGATTGATAGGGATAGTTGGGGGTGCTAGTACTCAGTGGCCAGAGGTGAAATTCTTTGATTCACTGAAGACTAACTTATGCGAAAGCATTCACCAAGGATGTCTTCT	3	4	9	3	3	2	0	0	2	0	0	0	0	0	0	0	0	0	0	0	0	26	N	87.1	EF024287.1.1808_U	Eukaryota	Rhizaria	Cercozoa	Filosa	Filosa_X	Filosa_XX	Filosa_XXX	Filosa_XXX_sp.
534	fe3b5846183b70a92acabefe5bfad205	AGCTCCAATAGCGTATACTAAAGTTGTTGCAGTTAAAAAGCTCGTAGTTGAATTTCTGACTTTGAGGCGCGACCGACCCCGTGTGGGTCTGTGTCTGTGAATCGAGGTCATCCTCGGGGAATGCGTATCTGTCATTAAGTTGATGGGTACGAGTACCCCGTCATTTACTGTGAGCAAAATAGAGTGTTCAAAGCAGGCTTACGCCATTGAATACATTAGCATGGAATAATAAGATAGGACCTTGGTCTATTTTGTTGGTTAGTACTCCAAGGTAATGATTAATAGGGACAGTTGGGGACATTCATATTCCATGGCTAGAGGTGAAATTCTTGGATTCATGGAAGATGAACTACTGCGAAAGCATTTGTCAAAGATGTTTTCA	0	0	0	0	0	0	0	0	0	0	0	0	0	0	0	0	0	0	10	9	6	25	N	96.3	GU290079.1.1786_U	Eukaryota	Stramenopiles	Ochrophyta	Chrysophyceae	Chrysophyceae_X	Chrysophyceae_Clade-C	Chrysophyceae_Clade-C_X	Chrysophyceae_Clade-C_X_sp.
535	d41e250fe03fd0e83dbe2f36ea9cb2f0	AGCTCCAATAGCGTATATTAAAGTTGCTGCAGTTAAAAAGCTCGTAGTTGGATTTCTGGGGTCCGGCGGCGGTCTGCCTCACGGCATGCACTGTGCGCGGGGCTCCTTTTGCTCGAAGGCGGCCGGTGCCCTTCACTGGGTGGCGGTTTCGAATTCGGGACCTTTACTTTGAAAAAATTAGAGTGTTCAAAGCAGGCTTACGCTGTGAATACATTAGCATGGAATAATAACATAGGACTTTGGTCTTATTTTGTTGGTTTCTAGGACTGAAGTAATGATTGATAGGGATAGTTGGGGGTGCTCGTATTCAGGGGCCAGAGGTGAAATTCTATGATTCCCTGAAGACGAACTTATGCGAAAGCATTCACCAAGGATGTCTTCT	0	0	0	0	0	0	0	0	0	0	0	0	0	0	0	0	0	0	2	17	6	25	N	85.6	AB721075.1.1694_U	Eukaryota	Rhizaria	Cercozoa	Novel-clade-10-12	Novel-clade-10	Novel-clade-10_X	Novel-clade-10_XX	Novel-clade-10_XX_sp.
536	f2d55cffbee02db79891f0d923189652	AGCTCCAATAGCGTATACTAAAGTTGTTGCAGTTAAAAAGCTCGTAGTTGAATTTCTGATTATGAAAATAAGTCCATTCTTTATTGAATGTGTACTATTATTTTATATAATCATCCTTGAAAAGATTATTATGGATATTAATTTATCTATTATAAGATTTTCATCATTTACTGTGAGCAAAATAGAGTGTTCAAAGCAGGCATTTTGGCTTGGATACATTAGCATGGAATAATGGAATAGGACTTTGGTTCTATTTTGTTGGTTTCTAGGACTGAAGTAATGATTAATAGGGACAGTTGGGGGCATTAGTATTTAATTGTCAGAGGTGAAATTCTTGGATTTATGAAAGACTAACTTCTGCGAAAGCATCTGCCAAGGATGTTTTCA	0	0	0	0	0	0	0	0	0	0	0	0	0	0	0	0	0	0	2	14	9	25	N	92	AB168053.1.1758_U,AB749138.1.1674_U,JQ967311.1.1665_U,JQ967314.1.1663_U	Eukaryota	Stramenopiles	Ochrophyta	Chrysophyceae	Chrysophyceae_X	Chrysophyceae_Clade-F	*	*
537	bbe4a6634512ca3f7e827d4d1b4ab4fe	AGCTCCAATAGCGTATACTAAAGTTGTTGCAGTTAAAAAGCTCGTAGTTGAATTTCTGATTATGAAAATAAGTCCATTCTTTATTGAATGTGTACTATTATTTTATATAATCATCCTTGAAAAGATTATTATGGATATTAATTTATCTATTATAAGATTTTCATCATTTACTGTGAGCAAAATAGAGTGTTCAAAGCAGGCTTAGGCCGTTGAATACATTAGCATGGAATAATAAGATAGGACCTTGATCTATTTTGATGGTTTACGGACCGATGTAATGATTAATAGGGACAGTTGGGGACATTCATATTCCATGGCTAGAGGTGAAATTCTTGGATTCATGGAAGATGAACTACTGCGAAAGCATTTGTCAAAGATGTTTTCA	0	0	0	0	0	0	0	0	0	0	0	0	0	0	0	6	11	0	3	2	3	25	N	94.8	AB168053.1.1758_U,AB749138.1.1674_U,JQ967311.1.1665_U,JQ967314.1.1663_U	Eukaryota	Stramenopiles	Ochrophyta	Chrysophyceae	Chrysophyceae_X	Chrysophyceae_Clade-F	*	*
538	fa7acf143e860073df48f4ecd0a14b75	AGCTCCAATAGCGTATATTAAAGTTGTTGCAGTTAAAAAGCTCGTAGTTGAATTTTGGGCCTGGTCGAGTGGTCTGTTCGCAAGAACAGTACTGCATCTGGCCGGGTCTTTCCTTCTGGGGAACCAGCGTGCTATTAACTTAGTGCGTTGGGGATCCAGGACTTTTACTTTGAAAAAATTAGAGTGTTTAAAGCAGGCATACGCTTGAATACATTAGCATGGAATAATAGAATAGGACTTTGGTTCTATTTTGTTGGTTTCTAGGACTGAAGTAATGATTGATAGGGATAGTTGGGGGTGCTAGTATTCAGCGGCCAGAGGTGAAATTCTCGGATTCGCTGAAGACTAACTTATGCGAAAGCATTCACCAAGGATGTCTTCT	0	0	0	0	0	0	0	0	0	0	0	0	0	0	0	13	10	2	0	0	0	25	N	90.3	AY635829.1.1724_U,AF164251.1.1046_U,AF164249.1.1086_U,AH009027.1.1086_U	Eukaryota	Obazoa	Fungi	Chytridiomycota	Chytridiomycotina	Chytridiomycetes	Rhizophlyctis	Rhizophlyctis_rosea
539	e7bf9b93e703e384985b50650e32615c	AGCTCCAATAGCGTATATTAAAGTTGTTGCAGTTAAAAAGCTCGTAGTTGGATATCAATGGTATAATCGATTACTATTGTGTCGCACGACACTTTTACTTTGAAGAAATTAAAGCGTTTTAAGCAGGTTAAAGCCTTTGTATATAATAGCATGGTATATTTTTACTTAAATTATTGGTTCAGTTTTTTAGATGGGATTCAGGGACAGATGGGGACATTTGTATTTAGTTGCTAGAGGTGAAATTCTTGGATTTATTAAGGACAAACTACTGCGAAGGCATTTGTCAAAAATGTTTTCT	0	0	0	0	0	0	0	0	0	0	0	0	0	0	1	1	0	1	9	10	3	25	N	69.8	DQ523509.1.834_UC	Eukaryota	Alveolata	Apicomplexa	Gregarinomorphea	Cryptogregarinorida	Cryptosporidiidae	Cryptosporidium1	Cryptosporidium1_parvum
540	d03c256d9c2636f8a970902243c41110	AGCTCCAATAGCGTATATTAAAGTTGTTGCAGTTAAAAAGCTCGTAGTTGAAGGTGGGGTGGAGGTTTTTTTGGTGTGGTTGGGTTTTCTTGTGTAAAAGCTTGGAAACGCACTATGCCAATCCTCGCCCATGGTGCTGCTGTAAAAGGCAGACGACTTGGGTGCGCATACTGTGTGGATGTGGCTTTAAAACCATGTTTGTGCAGGCATCCTAATTACTGTGAAAAAATTAGAGTGTTCCAGGCGGTTTTTAGAGATTGAATAGATTAGCATGGAATAATGGAAGAGGACGATGTTTCCGCTTTTTGTTGGTTTGATGGTGGATGACGTTGTAATGATTAATAGGGACAGTTGGGGGCATTAGTATTTAATAGCTAGAGGTGAAATTCCAGGATTTAT…	0	1	0	0	0	0	0	0	0	0	0	0	0	0	0	0	9	3	2	3	7	25	N	78.4	JF706236.1.1671_U	Eukaryota	Obazoa	Choanoflagellida	Choanoflagellatea	Craspedida	Monosigidae_Group_A	Codosiga	Codosiga_sp.
541	57a2cb455f8fd89abe86b537450a0506	AGCTCCAATAGCGTATATTAAAGTTGTTGCAGTTAAAAAGCCCGTAGTTGAACTTCGGGGCTGGGGGGACGGGTGCCGTCGCAAGACGGGCGCGCCGCTCCAGCCTCTACTTTCTGGCGCAGCCCGGTTCACTTGCAAGAGTGCGTCGGGGGGCCGTCAGGACATTGGTTACTTTGACGAAATTAGAGTGTTCAAAGCAGGCAGCTTGCCTGAATACATTAGCATGGAATAACAGAATAGGACGGGTGTTGTATTTTGTTGGTTTGCGAACAACCGTAATGATCAATAGGGACAGTTGGGGGCATTGGTATTCGGAAGTCAGAGGTGAAATTCTTAGATTTTACGAAGACTAGCTAGTGCGAAAGCATTTGCCCAGGATGTTCCCA	0	0	0	0	0	0	0	0	0	0	0	0	0	4	12	2	1	2	4	0	0	25	N	79	JN547299.1.987_U,JN547297.1.955_U	Eukaryota	Obazoa	Fungi	Chytridiomycota	Chytridiomycotina	Chytridiomycetes	Chytridiomycetes_X	Chytridiomycetes_X_sp.
542	36727bf99cd59a37ac24c1a61184c2ab	AGCTCCAATAGCGTATATTAAAGTTGTTGCAGTTAAAAAGCTCGTAGTTGAATTTTGGGCCTGGTCGAGTGGTCTGTTCGCAAGAACAGTACTGCATCTGGCCGGGTCTTTCCTTCTGGGGAACCAGCGTGCTATTAACTTAGTGCGTTGGGGATCCAGGACTTTTACTTTGAAAAAATTAGAGTGTTTAAAGCAGGCTTATGCTTGAATACGTTAGCATGGAATAACATGATAGGACTTTGGTTCTATTTTGTTGGTTTGAGGACCAAAGTAATGATTAATAGGGACAGTTGGGGGCATTAGTATTCAATAGTCAGAGGTGAAATTCTTGGATTTATTGAAGACTAACTAATGCGAAAGCATTTGCCAAGGATGTTTTCA	0	0	0	0	0	0	0	0	0	0	0	0	0	0	0	0	15	10	0	0	0	25	N	92.1	AY635829.1.1724_U,AF164251.1.1046_U,AF164249.1.1086_U,AH009027.1.1086_U,AH009028.1.1046_U	Eukaryota	Obazoa	Fungi	Chytridiomycota	Chytridiomycotina	Chytridiomycetes	Rhizophlyctis	Rhizophlyctis_rosea
543	48bda4365c21f4eb7b4910339d5aa41b	AGCTCCAATAGCGTATACTAAAGTTGTTGCAGTTAAAAAGCTCGTAGTTGAATTTCTGACAATCCCGCCGATCTAAATGAGAAGCATGGATATGTCATCCGCATTGGAAATACATTTGGTAGCGATACCAGTGTACGGAAGGTGCATTTTACTTTGAAGAAATTAGAGTGTTCCAGGCAGGCTATGCTTGAATATTACAGCATGGAATAATGGAATAGGACATGTCTATTTTATTGGTTATTAGACTTGTAATGATTAACAGGGACAGTTGGGGGCATTCGTATTGGGTAGTCAGAGGTGAAATTCTTAGATTTACTCAAGACGCACTAATGCGAAGGCATTTGCCAAGGATGTTTTCA	0	0	0	0	0	0	0	0	0	0	0	0	0	0	0	0	0	0	25	0	0	25	N	91.9	JX188357.1.1675_U	Eukaryota	Alveolata	Ciliophora	Phyllopharyngea	Cyrtophoria_7	Hartmannulidae	Hartmannulidae_X	Hartmannulidae_X_sp.
544	6372e145813396464bf5cc6e25a402a2	AGCTCCAGTAGCGTATATTAGAGTTGTTGCAGTTAAAAAGCTCGTAGTTGGATTTCTGACACGACAATGCTGACCCGCCGCCCTCGTGGTGTTGCGTGTGTTGGTTTTTGTCTGTCATCCTTTCGGATATTAAACCACTTCTACCCTTTACTGGGCCGGAGGTTGGGGACCGAAACTTTTACTTTGAAAAAATTAGAGTGTTCAAAGCAGGCTTGCGCAATTGAATACATTAGCATGGAATAATAATTTAGGACTTTGGTTCTATTTTGTTGGTTTCTAGAGCCGAAGTAATGATTGATAGGGATAGTTGGGGGTGCTAGTATTCAGGGGCCAGAGGTGAAATTCTTATATTCCCTGAAGACTAACTTATGCGAAAGCATTCACCAAGGATGTCTTCT	0	0	0	0	0	0	0	0	0	0	0	0	0	0	0	0	0	0	0	0	25	25	N	86.7	AB505503.1.1732_U	Eukaryota	Rhizaria	Cercozoa	Filosa-Imbricatea	Marimonadida	Marimonadida_X	Marimonadida_XX	Marimonadida_XX_sp.
545	10bd4792a737ca27a4e2062704689c0d	AGCTCCAATAGCGTATATTAAAGTTGCTGCAGTTAAAAAGCTCGTAGTTGGATTTCTGGCATGCTGAAACTTTCCTGCTCTAGAAATAGTTGTGTGTGATAGTTTCAAATGCCATCCTTCTAGAAAACAATACTTTCGGGTATTGCGATCTAGATCTTTTACTTTGAAAAAATTAGAGTGTTCAAAGCAGGCGATTGCTTGAATACTGCAGCATGGAATAATGGAATAGGACTCGCGTCTTATTTTGTTGGTTTGGAGATGTGAGTAATGATGAATAGGGACAGTTGGGGGCATTGGTATTCAGTAGTCAGAGGTGAAATTCTTGGATTTACTGAAGACTAACTAGTGCGAAAGCATTTGCCAAGGATGTTTTCA	0	0	0	0	0	0	0	0	0	0	0	0	13	12	0	0	0	0	0	0	0	25	N	80.5	EU091850.1.1400_U	Eukaryota	Obazoa	Fungi	Cryptomycota	Cryptomycotina	Cryptomycotina_X	Cryptomycotina_XX	Cryptomycotina_XX_sp.
546	2602ad06225a538318f4106d295313b6	AGCTCCAATAGCGTATATTAAAGTTGCTGCAGTTAAAAAGCTCGTCGTTGGATTTCTGGCATGCTGAAACTTTCCTGCTCTAGAAATAGTTGTGTGTGATAGTTTCAAATGCCATCCTTCTAGAAAACAATACTTTCGGGTATTGCGATCTAGATCTTTTACTTTGAAAAAATTAGAGTGTTCAAAGCAGGCTTTTGCTAGAATACATTAGCATGGAATAATAACATAGGACTTTGGTCTTATTTTATTGGTTTTCTAGACTGAAGTAATGATTGATAGGGATAGTTGGGGGTGCTAGTATTCAGCGGCCAGAGGTGAAATTCATCGATTCGCTGAAGACTAACTTATGCGAAAGCATTCACCAAGGATGTCTTCT	0	0	0	0	0	0	0	0	0	0	0	0	14	11	0	0	0	0	0	0	0	25	N	84.1	AY180018.1.1740_U	Eukaryota	Rhizaria	Cercozoa	Filosa-Thecofilosea	Ventricleftida	Ventrifissuridae	Ventrifissuridae_X	Ventrifissuridae_X_sp.
547	afa218bd5335a6e2d2cfc244d1fb2759	AGCTCCAATAGCGTATATTAAAGTTGCTGCAGTTAAAAAGCTCGTAGTTGGATTTCTGACACGGCGCGGTTGGTCCGCTGCCTTCGGGTGGTGAGTGCCGGCCTGCGTCTGTCATCCTTCTCAGGTTTTGTCACTGCCTTCACGGGTTGTGGCAAGGTTTGGGATCTATTACTTTGAAAAAATTAGAGTGTTTAAAGCAGGCGTTTGCTCTGAATACATTAGCATGGAATAATAACATAGGACTCCTGTTCTATTTTGTTGGTTTGGAGATGTGAGTAATGATGAATAGGGACAGTTGGGGGCATTGGTATTCAGTAGTCAGAGGTGAAATTCTTGGATTTACTGAAGACTAACTAGTGCGAAAGCATTTGCCAAGGATGTTTTCA	0	0	0	0	0	0	0	0	0	0	0	3	14	8	0	0	0	0	0	0	0	25	N	81.2	FJ790709.1.1729_U,KC306595.1.1186_U	Eukaryota	Rhizaria	Cercozoa	Filosa-Sarcomonadea	*	*	*	*
548	c6bf2f0b8d13e3ebcf4611644999007d	AGCTCCAATAGCGTATATTAAAGTTGTTGCAGTTAAAAAGCTCGTAGTTGGATTTCAAGGACAGCGCTGTGTCAAACAGTTGCTTCCTACCAGTCTTTGACTGTTACTGTGAGAAAATTAGAGTGTTTCAAGCAGGCTGTTGCAGGAATACATTAGCATGGAATAACGAATGGGTCTAGAATCTTGGTTAATTCTAGATTTCGATTAATAGGGACAGTTGGGGGCATTAGTATTTAATTGTCAGAGGTGAAATTCTTGGATTTGTTAAAGACTAACGTATGCGAAAGCATTTGCCAAGGATGTTTTCA	0	0	0	0	0	0	0	0	0	0	0	0	11	14	0	0	0	0	0	0	0	25	N	96.4	JF263443.1.1639_U	Eukaryota	Alveolata	Ciliophora	Litostomatea	Litostomatea_X	Litostomatea_XX	Litostomatea_XXX	Litostomatea_XXX_sp.
549	7849fd1d65898f8edccf8d03915432e5	AGCTCCAATAGCGTATATTAAAGTTGTTGCAGTTAAAACGCTCGTAGTCTGAGATGGCAGGTGGGGATGGTGGGGTACGCGAGTACTTTGCCAATTTTGCCTGCTTTTTGTGCGAGAAATCGCACGAGTTACTTTGAGGAAATTAGAGTGTTCAAAGCAGGCGTTTGCTTGGATACTGCAGCATGGAATAACGGAATAGGACTTGTCTCTTATTTTGTTGGTTTGGAGGGGCGAGTAATGATTAATAGGGGCAGTTGGGGGCATTGGTATTTGGTAGCTAGAGGTGAAATTCTTGGATTTACCAAAGACTAACTAGTGCGAAAGCATTTGCCAAGGATGTTTTCA	0	0	0	0	0	0	0	1	0	0	0	0	0	0	0	4	0	2	1	11	5	24	N	88.6	KC315812.1.1603_U	Eukaryota	Obazoa	Fungi	Cryptomycota	Cryptomycotina	Cryptomycotina_X	Cryptomycotina_XX	Cryptomycotina_XX_sp.
550	43cc731fa22fec43028a658328f0f7da	AGCTCCAATAGCGTATATTAAAGTTGTTGCAGTTAAAACGCTCGTAGTCTGAGATTTGGGTGAGGGGAGTGGGTGGCAGCGATGCCATTTGCACCTCTGTCCATTTTGTGGTAGAGATGCCACGGTTACTTTGAGGAAATTAGGGTGTTTAAAGCGGGCGATTGCTTGAATACTGCAGCATGGAATAACGGAATAGGGCTTGCCGTCTTATTTTGTTGGTTTGGAGGGGCGAGTAATGATTAATAGGGGCAGTTGGGGGCATTGGTATTTGGTAGCTAGAGGTGAAATTCTTGGATTTACCAAAGACTAACTAGTGCGAAAGCATTTGCCAAGGATGTTTTCA	0	0	0	0	0	0	0	0	0	0	0	0	0	0	0	1	1	2	10	2	8	24	N	86.7	AB764136.1.1744_U	Eukaryota	Obazoa	Fungi	Cryptomycota	Cryptomycotina	Cryptomycotina_X	Cryptomycotina_XX	Cryptomycotina_XX_sp.
551	26a9ed0081bb9a88c750ca3f1cafacf4	AGCTCCAATAGCGTATATTCATGTTGTTGCAGTTAAAAAGCTCGTAGTTGAACATCAGACGCGGCGGGGCGGTGCACTTTGGTGCGACTGTCTCGCTATAGCGTCTAGAATGCGAGGCGCAGCACTTGTGCTGGCAGCCCGCGGGTTACTGTGAGGAAATTAGAGTGTTTAAAGCAGGCGTTTGCTTGAATACTGCAGCATGGAATAACAAGTAGGACTCCGGTTCTGCTTTGTTGGTTTGAGGGCCAGAGTAATGGTTAATAGGAACAGTTGGGGGCATTAGTATTCAGTAGTCAGAGGTGAAATTCTTGGATTTACTGAAGACTGACTAGTGCGAAAGCATTTGCCAAGGATGTTTCCA	0	0	0	0	0	0	0	0	0	0	0	1	0	0	0	0	3	1	0	15	4	24	N	97	AY821991.1.1612_U	Eukaryota	Obazoa	Fungi	Chytridiomycota	Chytridiomycotina	Chytridiomycetes	Chytridiomycetes_X	Chytridiomycetes_X_sp.
552	aea82e5620b08e2c9b03a9198c85e618	AGCTCCAATAGCGTATATTAAAGTTGCTGCAGTTAAAAAGCTCGTAGTTGGATTTCTGGGGTCCGGCGGCGGTCTGCCTCACGGCATGCACTGTGCGCGGGGCTCCTTTTGCTCGAAGGCGGCCGGTGCCCTTCACTGGGTGGCGGTTTCGAATTCGGGACCTTTACTTTGAAAAAATTAGAGTGTTCAAAGCAGGCATTTTGGCTTGGATACATTAGCATGGAATAATGGAATAGGACTTTGGTTCTATTTTGTTGGTTTATTTATCAAGGTAATGATTAATAGGGATAGTTGGGGGTATTCGTATTCAATTGTCAGAGGTGAAATTCTTGGATTTATGGAAGACGAACTACTGCGAAAGCATTTACCAAGGATGTTTTCA	0	0	0	0	0	0	0	0	0	0	0	0	0	0	0	0	1	0	4	13	6	24	N	88	JN825671.1.1015_U	Eukaryota	Obazoa	Choanoflagellida	Choanoflagellatea	Craspedida	Monosigidae_Group_O	Monosigidae_Group_O_X	Monosigidae_Group_O_X_sp.
553	5ac346d8d104f4285c2a8f662a462cf7	AGCTCCAATAGCGTATACTAAAGTTGTTGCAGTTAAAAAGCTCGTAGTTGGATTTCTGGCGAGGATAGCTGGTGGGTCCCGACAAGGGGCTCTACTGTTGCTGGTCTTCGTCATCCTTGGGGAGAGCAGTTCTGGCATTAAGTTGTTGGGGCTGGGATCCCTATCTTTTACTGTGAAAAAATTAGAGTGTTCAAAGCAGGCTTAGGCCCTGAATACATTAGCATGGAATAATAAGATACGACCTTGGTGGTCTATTTTGTTGGTTTGCACGCCAAGGTAATGATTAATAGGGATAGTTGGGGGTATTCGTATTCAATTGTCAGAGGTGAAATTCTTGGATTTATGGAAGACGAACTACTGCGAAAGCATTTACCAAGGATGTTTTCA	0	0	0	0	0	0	0	0	0	0	2	4	0	6	0	0	0	3	3	0	6	24	N	100	EF044311.1.1761_U,KM020084.1.1761_U	Eukaryota	Stramenopiles	Ochrophyta	Eustigmatophyceae	Eustigmatophyceae_X	Eustigmatophyceae_XX	Pseudotetraedriella	Pseudotetraedriella_kamillae
554	499fb8467a6d863fb9487ce7645adf84	AGCTCCAGTAGCGTATATTAAAGTTGTTGCAGTTAAAAAGCTCGTAGTTGGATTTCTGGCTTGAGACGCCTGGTCCGCCAAGGTTACTTGTGTGAGTATCGGTGTGTCTCTGCCATCCTTCTGGAAAACGTTTCTACCCTTCATTGGGCCGGGATCGTGATCCAGATCATTTACTTTGAAAAAATTAGAGTGCTCAATACAGGCTTGCGCTATGAATACATTAGCATGGAATAATAACTTAGGACTTTGGTTCTATTTTGTTGGTTTCTAGAACTGAAGTAATGATTGATAGGGCTAGTTGGGGGTGCTAGTATTCAGGCGCCAGAGGTGAAATTCTTGGATTGCCTGAAGACTAACTTATGCGAAAGCATTCACCAAAGATGGCTTCT	0	0	0	0	0	0	0	0	0	0	0	0	0	0	0	1	4	0	0	7	12	24	N	93.1	AY620358.1.1269_U	Eukaryota	Rhizaria	Cercozoa	Filosa-Thecofilosea	Filosa-Thecofilosea_X	Filosa-Thecofilosea_XX	Filosa-Thecofilosea_XXX	Filosa-Thecofilosea_XXX_sp.
555	ecf919ea355c1a8de8ee44d5af4c756e	AGCTCCAATAGCGTATACTAAAGTTGTTGCAGTTAAAAAGCTCGTAGTTGAATTTCTGACTTTGAGGCGCGACCGACCCCGTGTGGGTCTGTGTCTGCGAATCGAGGTCATCCTCGAGGAATGCGTATCTGTCATTAAGTTGATGGGTACGAGTACCTCGTCATTTACTGTGAGCAAAATAGAGTGTTCAAAGCAGGCTTACGCCGTTGAATACATTAGCATGGAATAATAAGATAGGACCTTGGTCTATTTTGTTGGTTAGTACTCCAAGGTAATGATTAATAGGGACAGTTGGGGACATTCATATTCCATGGCTAGAGGTGAAATTCTTGGATTCATGGAAGATGAACTACTGCGAAAGCATTTGTCAAAGATGTTTTCA	0	0	0	0	0	0	0	0	0	0	0	0	0	0	0	13	10	1	0	0	0	24	N	96.3	AY642745.1.1305_U	Eukaryota	Stramenopiles	Ochrophyta	Chrysophyceae	Chrysophyceae_X	Chrysophyceae_Clade-C	Chrysophyceae_Clade-C_X	Chrysophyceae_Clade-C_X_sp.
556	5568aa3b404a15ff63813d8b67176b5c	AGCTCCAATAGCGTATATTAAAGTTGTTGCAGTTAAAAAGCTCGTAGTTGAACTTTAGGCAAGGCGGCCTGGTCACCCACTGGGTGTACTGGGCTCGCCGCGCCTCACCTTCGGGGAGCTAGTCGTGCTTCGGTGCGCTAGGGAACCGAGCCTTACTTTGAAGAAATTAGAGTGTTTAAAGCAGGCTTTTGCTTGAATACGCCAGCATGGAATAACAAGATAGGACTTTGGTTCTATTTTGTTGGTTTGAGGACCAAAGTAATGATTAATAGGGCCAGTCGGGGGCATTAGTATTCTATAGTCAGAGGTGAAATTCTTGGATTTATAGAAGACTAACTAATGCGAAAGCATTTGCCAAGGATGTTTTCA	0	0	1	0	0	0	0	0	0	5	0	0	0	0	0	0	17	0	0	0	1	24	N	98.6	JX111047.1.850_U,JX074672.1.850_U,JX111006.1.850_U,JX074698.1.850_U,JX074695.1.850_U,JX074699.1.850_U	Eukaryota	Obazoa	Fungi	Cryptomycota	Cryptomycotina	Cryptomycotina_X	Cryptomycotina_XX	Cryptomycotina_XX_sp.
557	b6520dba02c95bf364de9620aa712600	AGCTCCAATAGCGTATATTAAAGTTGTTGCAGTTAAAAAGCTCGTAGTTGAAGGTGGGGTGGAGGTTTTTTGGATTGGTGAGTGGTGTGGTTGTGTAAAAGCGAGCATACCATGACCGAACCGAACTCCCCCATGGTGCTGCTGTAAAAGGCAGACGACTTGGGTGCGCATACTGTGTGGATGTGGCTTTAAAACCATGTTTGTGCAGGCATCCTGATTACTGTGAAAAAATTAGAGTGTTCCAGGCGGTTTTTAGAGATTGAATAGATTAGCATGGAATAATGGAAGAGGACGATGTTTCCGCTTTTTGTTGGTTTGATGGTGGATGACGTTGTAATGATTAATAGGGACAGTTGGGGGCATTAGTATTTAATAGCTAGAGGTGAAATTCCAGGATTT…	0	0	0	0	0	0	0	0	0	0	0	0	0	0	0	0	0	6	4	9	5	24	N	76	JF706240.1.1668_U,JF706238.1.1668_U	Eukaryota	Obazoa	Choanoflagellida	Choanoflagellatea	Craspedida	Monosigidae_Group_A	Codosiga	Codosiga_sp.
558	96d3d66ae1da01d962912512ffbe9b74	AGCTCCAATAGCGTATATTAAAGTTGTTGCAGTTAAAAAGCTCGTAGTTGAACTTTAGGCAAGGCGGCCTGGTCACCCACTGGGTGTACTGGGCTCGCCGCGCCTCACCTTCGGGGAACTAGCTGTGCTTCGGTGCACTAGGGAACCGAGCCTTACTTTGAAGAAATTAGAGTGTTTAAAGCAGGCTTACGCTTGAATACGCCAGCATGGAATAACAAGATAGGACTTTGGTTCTATTTTGTTGGTTTGAGGACCAAAGTAATGATTAATAGGGCCAGTCGGGGGCATTAGTATTCTATAGTCAGAGGTGAAATTCTTGGATTTATGAAAGACTAACTTCTGCGAAAGCATCTGCCAAGGATGTTTTCA	0	0	0	0	0	0	0	0	0	0	0	0	0	0	0	6	4	4	7	2	1	24	N	98.1	KC505539.1.1089_U	Eukaryota	Obazoa	Fungi	Chytridiomycota	Chytridiomycotina	Chytridiomycetes	Chytridiomycetes_X	Chytridiomycetes_X_sp.
559	016e5f988f37694b501b3173dc8a03af	AGCTCCAATAGCGTATATTAAAGTTGCTGCAGTTAAAAAGCTCGTAGTTGGATTTCTGGCATGCTGAAACTTTCCTGCTCTAGAAATAGTTGTGTGTGATAGTTTCAAATGCCATCCTTCTAGAAAACAATACTTTCGGGTATTGCGATCTAGATCTTTTACTTTGATTAAATTAGAGTGTTCAAAGCAGGCTTTTGCTAGAATACATTAGCATGGAATAATAACATAGGACTTTGGTCTTATTTTATTGGTTTTCTAGACTGAAGTAATGATTGATAGGGATAGTTGGGGGTGCTAGTATTCAGCGGCCAGAGGTGAAATTCATGGATTCGCTGAAGACTAACTTATGCGAAAGCATTCACCAAGGATGTCTTCT	0	0	0	0	0	0	0	0	0	0	0	0	9	15	0	0	0	0	0	0	0	24	N	84.1	AY180018.1.1740_U	Eukaryota	Rhizaria	Cercozoa	Filosa-Thecofilosea	Ventricleftida	Ventrifissuridae	Ventrifissuridae_X	Ventrifissuridae_X_sp.
560	f2d48d3f3d081c6edd703fc93f4676e4	AGCTCCAATAGCGTATATTAAAGTTGCTGCAGTTAAAAAGCTCGTAGTTGGATTTCTGACACGGCGCGGTTGGTCCGCTGCCTTCGGGTGGTGAGTGCCGGCCTGCGTCTGTCATCCTTCTCAGGTTTTGTCACTGCCTTCACGGGTTGTGGCAAGGTTTGGGATCTATTACTTTGAAAAAATTAGAGTGTTTAAAGCAGGCGTTTGCTCTGAATACATTAGCATGGAATAATAACATAGGACTTTGGTCTTATTTTATTGGTTTTCTAGACTGAAGTAATGATTGATAGGGATAGTTGGGGGTGCTAGTATTCAGCGGCCAGAGGTGAAATTCATGGATTCGCTGAAGACTAACTTATGCGAAAGCATTCACCAAGGATGTCTTCT	0	0	0	0	0	0	0	0	0	0	0	0	12	12	0	0	0	0	0	0	0	24	N	86.6	FJ790705.1.1703_U	Eukaryota	Rhizaria	Cercozoa	Filosa-Sarcomonadea	Cercomonadida	Cercomonadidae	Cercomonas	Cercomonas_sp.
561	ed4db753d8652f9f04dea21e3537313e	AGCTCCACGAGTGTATATTTATGTTGTTGCGGTTAAAAAGTTCGTAGTCGAAATTTTGTTGCGCCGCGCGAGCGTGTCGAAAAACTCGATGCGTCGTGCGCGCTTCATATCGGGCGGAGCTGGAGGCGTTGGGATTAATTTCTCGGCGTAGCCAACCGTCCATTGCCCCGTGAATAACTCAGAGCGTTCAAAGCAGGCCTTAGGGTCGTTGAATGTCAAAGCATGGGACGCTGAAAAAGGACTGAATTCCTTTTGCTGGTTCAAGCGAATTTAGTAATGATTAATGGAAACGATCGGGGCCGTGGGTATTTGTTGGTGAGAGGTGAAATTCTATGATCCAATGAAGACCATCTACTGCGGAAGCATTCGGCCAGGGCGTGTTCG	0	0	0	0	0	0	0	0	0	0	0	0	0	0	0	0	24	0	0	0	0	24	N	63.5	EF527056.1.1380_U	Eukaryota	Cryptista	Cryptophyta	Cryptophyceae	Cryptomonadales	Cryptomonadales_X	Cryptomonadales_XX	Cryptomonadales_XX_sp.
562	704badd50d6c98268002fb010cb52d2c	AGCTCCAATAGCGTATATTAAAGTTGTTGCAGTTAAAAAGCTCGTAGTTGAACTTCTGTCTGCCAGAACTTGGCCTCGGTCATTTTAGGGCAGACATCCGCCAGAAATAGTTGGCTACCTTCACTGGTTAGTCTTCTAGTTATGGCAGTTTACTTTGAAAAAATTAGAGTGTTCAAGGCAGGCAATCGCCGTGAATACACAAGCATGGAATAATGGAAAAGGACTACGATCCATTTTGTTGGTTATCGGATCTAGTAATGATTAATAGGGACAGTTGGGGGCATTAGTACTTAATTGTCAGAGGTGAAATTCTTGGATTTATTAAAGACTAACTTATGCGAAAGCATTTGCCAAGGATGTTTTCA	0	0	0	0	0	0	0	0	0	0	0	0	1	6	17	0	0	0	0	0	0	24	N	92.3	GU819513.1.1351_U	Eukaryota	Alveolata	Ciliophora	CONTH_2	CONTH_2_X	CONTH_2_XX	CONTH_2_XXX	CONTH_2_XXX_sp.
563	9e458666ac7b66dcba65e222d58799a8	AGCTCCAGTAGCGTATATTAAAGTTGTTGCGGTTAAAAAGCTCGTAGTTGGTTATTTAAGCTTAAACCCTCGGGTAGAGCTTTTTCCCCTTTTGGGGAGTGTTTACTTTGAAGAAATTAGAGCGTTCCAGGCAGGTGCAAGCTTTGTATACATTAGCATGGTATGAAAATAAAGGAAATATTTTTAGGTTTTCAAAATATTGCTTGTTAAATAGAAACAATCGGGGGCATTCGAATTTATTTGTTAGAGGTGAAATTCTTGGATTTTATAAGGACGAACTGATGCGAAAGCATTTGCCAAGAATGTTTTCA	0	0	0	0	0	0	0	0	0	0	0	0	0	0	24	0	0	0	0	0	0	24	N	64.8	EF016919.1.1802_U,EF016920.1.1802_U,EF016922.1.1802_U,EF016921.1.1777_U,EF016917.1.1802_U,EF016918.1.1802_U	Eukaryota	Alveolata	Dinoflagellata	Dinophyceae	Suessiales	Suessiaceae	Piscinoodinium	Piscinoodinium_sp.
564	f7ae213665b40181b635076de552d700	AGCTCCAATAGCGTATACTAAAGTTGTTGCAGTTAAAAAGCTCGTAGTTGGATTTCTGGTCGTGGACTCTGGTCCGCCCCTCAAAGGGTGTGCACCATCGTCTGCAGCCATCCTCTGGAAGAACGTATCTGTCATTAAGTTGTCGGGTATGGGATTCTAGTCATTTACTGTGAGCAACATAGGGCGTTCAAAGCAGGCTTAGGCCGTTGAATACATTAGCATGGAATAATAAGATATAGGACCTTGGTCTATTTTGTTGGTTTGCGTTCCAAGGTAATGATTAATAGGGATAGTTGGGGGTATTCGTATTCCATTGTCAGAGGTGAAATTCTTGGATTTAAGGAAGACGAACTACTGCGAAAGCATTTACCAAGGATGTTTTCA	0	0	0	0	0	0	0	0	0	0	0	0	0	0	0	0	0	0	0	0	24	24	N	94	JF730785.1.1687_U	Eukaryota	Stramenopiles	Ochrophyta	Chrysophyceae	Chrysophyceae_X	Chrysophyceae_XX	Chrysophyceae_XXX	Chrysophyceae_XXX_sp.
565	2238b03fd4ab7e41583ec58ac669a9b5	AGCTCCAATAGCGTATATTAAAGTTGTTGCAGTTAAAACGCTCGTAGTCTGATGTAATGGGGACTGGAGTGGGGAGCAGCGATGCTTTTTGCTTTGGTTCTCATCAGGGGGACAGCAATGTCCCGGTTTACTTTGAGGAAATTAGAGTGTTCAAAGCAGGCGATTGCTTGAATACTGCAGCATGGAATAATGGAATAGGACTCGCGTCTTATTTTGTTGGTTTGGAGATGTGAGTAATGATGAATAGGGACAGTTGGGGGCATTGGTATTCAGTAGTCAGAGGTGAAATTCTTGGATTTACTGAAGACTAACTAGTGCGAAAGCATTTGCCAAGGATGTTTTCA	0	0	0	0	0	0	0	0	0	0	0	0	23	0	0	0	0	0	0	0	0	23	N	98.8	KC315815.1.1600_U,JN054670.1.1469_U	Eukaryota	Obazoa	Fungi	*	*	*	*	*
566	a18a974e2c21e33a95eb552fdc7a1d9c	AGCTCCAATAGCGTATATTAAAGTTGTTGCAGTTAAAAAGCTCGTAGTTGGATTTCTGTTTTGAGCGTCCGGTCCGCCCTTATGGGTGTGTTACTAGGATGTTTGAGACATTTTTTGTGAGGATGTTCTTCTGCCATTCAGTTGGTGGTTGAATAGACTTGCATCGTTTACTGTGAAAAAATTAGAGTGTTTAAAGCAGGCGTTTGCTCATTGAATACATTAGCATGGAATAATAAGATACGACCTTGGTGGTCTATTTTGTTGGTTTGCACACCAGGGTAATGATTAATAGGGACAGTTGGGGGTATTCATATTTCAGCGTCAGAGGTGAAATTCTTGGATCGCTGAAAGATGAGCTTAGGCGAAAGCATTTACCAAGGATGTTTTCA	0	0	0	0	0	0	0	0	0	0	0	0	0	0	0	0	0	0	13	10	0	23	N	99.2	AY598632.1.1792_U	Eukaryota	Stramenopiles	Pseudofungi	Oomycota	Oomycota_X	Peronosporales	Pythium	Pythium_aquatile
567	bf83f3c48e8eb4832d1cc6222f73ce09	AGCTCTAATAGCATATATTAAAGTTGTTGCAGTTAAAAAGCTCGTAGTCGGATTTTGGGCGCGTGTGAACTGTCAGCCTCTGGTTGGACGGTGCGCGCGTGCCTTTCTGCTTGGGAGCCCCATGGTGGTTAATTCTGTCGTGGTGGGTCACAGGCCGTTTACTTTGAAAAAATTAGAGTGTTCAAAGCAGGCTGTTGCTTGAATAGATTAGCATGGAATAATGGAATAGGACCTTGGTGCTATTTCGTTGGTTATGGGACTGGGGTAATGATTAATAGGGACAGTTGGGGGCATTGGTATTCAGTAGTCAGAGGTGAAATTCTTGGATTTACTGAAGACTAACTAGTGCGAAAGCATTTGCCAAGGATGTTTTCA	0	0	0	0	0	0	0	0	0	2	2	6	3	0	7	0	0	0	0	1	2	23	N	96	JN547317.1.953_U,HM135077.1.1701_U,AJ007280.1.1751_U,JN547315.1.938_U,JQ230002.1.1682_U,HM135076.1.1702_U,JN547308.1.938_U,JX490049.1.1471_U,AY919686.1.1697_U,JN547287.1.938_U,JX490050.1.1462_U,AM051189.1.1684_U,AY919727.1.1698_U,KC928309.1.1706_U,HM135074.1.1702_U,JQ230004.1.1475_U,JX490048.1.1471_U,EF196801.1.897_U,HQ219448.1.1730_U,JN547288.1.989_U,AB771884.1.1629_U,GU067870.1.1764_U,JN090891.…	Eukaryota	Cryptista	Cryptophyta	Cryptophyceae	Cryptomonadales	Cryptomonadales_X	Cryptomonas	*
568	97190cd327f8513eca962e8f6d6f6209	AGCTCTAATAGCATATATTAAAGTTGTTGCAGTTAAAAAGCTCGTAGTCGGATTTTGGGCGCGTGTGAACTGTCAGCCTCTGGTTGGACGGTGCGCGCGTGCCTTTCTGCTTGGGAGCCCCATGGTGGTTAATTCTGTCGTGGTGGGTCACAGGCCGTTTACTTTGAAAAAATTAGAGTGTTCAAAGCAGGCTGTTGCTTGAATAGATTAGCATGGAATAATGGAATAGGACCTTGGTGCTATTTCGTTGGTTATGGGACTGGGGTAATGATTAATAGGGATAGTTGGGGGTATTCGTATTCAATTGTCAGAGGTGAAATTCTTGGATTTATGGAAGACGAACTACTGCGAAAGCATTTACCAAGGATGTTTTCA	0	0	0	0	0	0	0	0	0	0	0	0	1	0	2	0	0	0	9	4	7	23	N	95.5	JN547317.1.953_U,HM135077.1.1701_U,AJ007280.1.1751_U,JN547315.1.938_U,JQ230002.1.1682_U,HM135076.1.1702_U,JN547308.1.938_U,JX490049.1.1471_U,AY919686.1.1697_U,JN547287.1.938_U,JX490050.1.1462_U,AM051189.1.1684_U,AY919727.1.1698_U,KC928309.1.1706_U,HM135074.1.1702_U,JQ230004.1.1475_U,JX490048.1.1471_U,EF196801.1.897_U,HQ219448.1.1730_U,JN547288.1.989_U,AB771884.1.1629_U,GU067870.1.1764_U,JN090891.…	Eukaryota	Cryptista	Cryptophyta	Cryptophyceae	Cryptomonadales	Cryptomonadales_X	Cryptomonas	*
569	fad7dc69daf7cc0ad352a87038b78e68	AGCTCCAAGAGTGTATATTAAAGTTGTTGCGGTTAAAAAGCTCGTAGTTGGACTTGGGGTTTGTGTACAACGGTTCCTGGGGGTTCGCCCCTGGGGTTAAGGCCGCGTGCACTTATCTATCATGGGGCGTTAAGGGGGAGGGTTGACTTCGGTTGGTTCTCTTCTGTTTCAGTGGGTTTACTTTGAAAAAATTAGGGTGTTCAAAGCAGGCGAAATCGTCTTGAATACATTAGCATGGGATAATAAAATACGACCTTTGGTCTATTCTTTATTGGTTTCTGGGGCCAGGGTAATGATTGACAGGGATAGTTGGGGTCGCTTGTATCCAGTGGTTAGAGGTGAAATTCTATGACCCATTGGGGACAAACAAATGCGAAGGCATTCGACAAGGATGTTTTCA	0	0	0	0	0	0	0	0	0	0	0	0	0	0	0	2	20	0	1	0	0	23	N	87.8	HQ687486.1.1894_U	Eukaryota	Amoebozoa	Lobosa	Tubulinea	Euamoebida	Hartmannellidae	Hartmannellidae_X	Hartmannellidae_X_sp.
570	467b01e7035408b551f7687777f822bc	AGCTCCAATAGCGTATATTAAAGTTGTTGCAGTTAAAAAGCTCGTAGTCTGAGTCTTGGCCGGCATTGAGCGTCCGTGGCCTTCACGGTCATGTGCATGCGATATGGCGGCCATTTGTACTTCGGAGGAACACGGGTTTACTTTTCATTAAGTGGCCCGTGGGATTCCGATAGTTTACTTTGAGAAAAATAGAGTGTTCAAAGCAGGCGATTTTGCCTTGAATACATTAGCATGGGATAATGGAATAGGACATTGGTTCTATTTTGTTGGTTTTAAGGACCGATGTAATGATTAATAGGGACAGTTGGGGACATTCATATTCCATGGCTAGAGGTGAAATTCTTAGATTCATGGAAGATGAACTACTGCGAAAGCATTTGTCAAAGATGTTTTCA	0	0	0	0	0	0	0	0	0	0	0	0	0	0	0	11	9	0	0	2	1	23	N	94.2	AY749539.1.1586_U,AY749601.1.1576_U	Eukaryota	Haptista	Centroheliozoa	Centroheliozoa_X	*	*	*	*
571	5e04fa1940616e87deb33b7b67956827	AGCTCCAATAGCGTATATTAAAGTTGCTGCAGTTAAAAAGCTCGTAGTTGGATTTCTGGGGTCCGGCGGCGGTCTGCCTCACGGCATGCACTGTGCGCGGGGCTCCTTTTGCTCGAAGGCGGCCGGTGCCCTTCACTGGGTGGCGGTTTCGAATTCGGGACCTTTACTTTGAAAAAATTAGAGTGTTCAAAGCAGGCATTTTGGCTTGGATACATTAGCATGGAATAATGGAATAGGACTTTGGTTCTATTTTGTTGGTTTCTAGGACTGAAGTAATGATTAATAGGGACAGTTGGGGGCATTGGTATTCAGTAGTCAGAGGTGAAATTCTTGGATTTACTGAAGACTAACTAGTGCGAAAGCATTTGCCAAGGATGTTTTCA	0	0	0	0	0	0	0	0	0	0	0	0	0	0	0	1	0	0	8	8	6	23	N	88.5	JN825671.1.1015_U	Eukaryota	Obazoa	Choanoflagellida	Choanoflagellatea	Craspedida	Monosigidae_Group_O	Monosigidae_Group_O_X	Monosigidae_Group_O_X_sp.
572	a79de769dc1ae958109543ad46f4a57e	AGCTCTAATAGCATATATTAAAGTTGCTGCAGTTAAAAAGCTCGTAGTTGGATTTCTGGGGTCCGGCGGCGGTCTGCCTCACGGCATGCACTGTGCGCGGGGCTCCTTTTGCTCGAAGGCGGCCGGTGCCCTTCACTGGGTGGCGGTTTCGAATTCGGGACCTTTACTTTGAAAAAATTAGAGTGTTCAAAGCAGGCATTTTGGCTTGGATACATTAGCATGGAATAATGGAATAGGACTTTGGTTCTATTTTGTTGGTTTCTAGGACTGAAGTAATGATTAATAGGGACAGTTGGGGGCATTAGTATTTAATTGTCAGAGGTGAAATTCTTGGATTTATGAAAGACTAACTTCTGCGAAAGCATCTGCCAAGGATGTTTTCA	0	0	0	0	0	0	0	0	0	0	0	0	0	0	0	0	0	0	5	12	6	23	N	89.3	AY821949.1.1552_U,JN825671.1.1015_U	Eukaryota	Obazoa	Choanoflagellida	Choanoflagellatea	Craspedida	*	*	*
573	673cb635f04d77cd536fb8bb34b876db	AGCTCCAATAGCGTATATTAAAGTTGTTGCACTTAAAAAGCTCGTAGTCAGACTGCCGAGGGCACCCCTGCTGTGGCGCCGACCACCTCTTTGAGGCGGTCGATTACGCCCTCAGGGCGTCCCTCCTGGACCCCGCCCGACTTTATATGCTGGAGCCGTTCCTCCCATGGAGCGAACGCGTTTTCAGCACGGGCATGTTCCTGTGAGCAAATCAGAGTGTTCCAAGCAGGCGCTTTGCGCTCTCTGCATGGTTGAGCATGGAATGACAACGCGGGACTCCGGTTGCGCTTTGTTGGTGGAGCCGACTGGAGGACATGGTTAATAGGGACAGTTGGGGGCATTTGTATTTCCATGTCAGAGGTGAAATTCTAGGATTATGGAAAGACAAACTGCTGCGAA…	0	0	0	0	0	0	0	0	0	0	0	0	0	0	0	0	0	0	0	13	10	23	N	72.1	DQ190541.1.1842_U	Eukaryota	Discoba	Jakobida	Jakobida_XX	Jakobida	Moramonadidae	Seculamonas	Seculamonas_ecuadoriensis
574	c1ffd4eaccd5ef56aa8e5486441869a6	AGCTCCAATAGCGTATATTAAAGTTGTTGCAGTTAAAAAGCTCGTAGTTGAACTTCAGACCTGGCCGGGCGGTCCGCCTAACGGTGTGTACTGTCTGGCTGGGTCTTACCTCTTGGTGAGCCGGCATGCCCTTCACTGGGTGTGTCGGGGAACCAGGACTTTTACCTTGAGAAAATTAGAGTGTTCAAAGCAGGCTTATGCCCGAATACATTAGCATGGAATAATAAAATAGGACGTGCGGTTCTATTTTGTTGGTTTCTAGAGTCGCCGTAATGATTAATAGGGATAGTTGGGGGCATTAGTATTCAGTTGCTAGAGGTGAAATTCTTGGATTTACTGAAGACTAACTACTGCGAAAGCATTTGCCAAGGATGTTTTCA	0	0	0	0	0	0	0	0	0	0	0	0	0	0	0	15	3	5	0	0	0	23	N	100	AY293146.1.1790_U,AB030934.1.1777_U,AY309018.1.1786_U,DJ084481.1.1737_U,AY336751.1.1774_U,AB030933.1.1751_U,AB084608.1.1658_U,AB084607.1.1657_U,AY309019.1.1786_U,AY705965.1.1778_U,AY309015.1.1786_U,AY309017.1.1786_U,AY309016.1.1786_U,DI116023.1.1737_U,FJ515315.1.1567_U,AF334940.1.1724_U	Eukaryota	Obazoa	Fungi	Basidiomycota	Agaricomycotina	Agaricomycetes	*	*
575	c8664bf4c3265e24ddc991e3808b416d	AGCTCCAATAGCGTATATTAAAGTTGTTGCAGTTAAAAAGCTCGTAGTTGAAGTTCTGATTGTTCGGGTTTCTAGACATTAGTCGGAGATACTGACAGTCATCCGCTTGCAAACATATGTTCGATCTTCACCGGTTGGCTATGTGAGTAAGCATTTTACCTTGAGAAAAACAGAGTGTTCCAGGCAGGTTTGTCCGGAATGCATTAGCATGGAATAATAGAATATGACTGAAGTCTATTTATTGGTTACAGGCTTTAGTAATGATTAATAGGAACAGTCGGGGGCATTCGTACTCAGCAGTCAGAGGTGAAATTCTTGGATTTATGAAAGACTAACTTCTGCGAAAGCATCTGCCAAGGATGTTTTCA	0	0	0	0	0	0	0	0	0	0	0	0	0	0	0	0	0	0	6	8	9	23	N	97.3	JN120249.1.1542_U	Eukaryota	Alveolata	Ciliophora	Oligohymenophorea	Peritrichia_2	Sessilida	Vorticella	Vorticella_aequilata
576	e514e367f6c83494762fd030e0eac97c	AGCTCCAATAGGATATATCAAAGTTGTTGCAGTTAAAAAGCTCGTAGTCGTATTTCTGGTGGGTTGATGTTTTAAGTAGAGTTGACGCAAGTTAGCTTTGCTTTAGGACCGCCTGCCATTTTGTGGAACAATGTGGCCAAGTTGTGGTTTACTCTATGATTTGGTTGCACCACTCCGTCACTGAGAGCAAATTGGAGTGCTCAAAGCAGGCTTTACAGCTTTGAACATCTTAGCTTGGAATGACAAAGTATGACTTATTGTTCACTTTGTTGGTTATGAACAGAAAGTAATGATAAATAGGAACAGTTGCGGGGGTACTCGTACTGGAAAGTCAGAGGTGAAATTCTTGGATTTTTCCACGACGAACGACTGCGAAAGCATTTACCAAGGATGTTTTCA	0	0	0	0	0	0	0	0	0	0	0	0	0	0	0	18	0	0	0	0	5	23	N	91.5	AY821979.1.1632_U	Eukaryota	Stramenopiles	Sagenista	Labyrinthulomycetes	Amphifilida	Amphifilaceae	Fibrophrys	Fibrophrys_sp.
577	5771e4f514b2c63043b4705ee51625ab	AGCTCCAATAGCGTATATTTAAGTTGTTGCAGTTAAAAAGCTCGTAGTTGGATTTCGGGTGTGTCGACGCGGTCTGCCTCTGGTATGTACTGCGTTCGGTGCACCTTTCTGCTGGGGACGGGCTCCTGGGCTTAACTGCTTGGGACCTGGAATCAGCGAAGTGACCTTGAGCAAACAAGAGTGTTCAAAGCAAGCCTACGCTCTGAATTTTTTAGCATGGAATCACACGATAGGACTCTGGCCTATCTTGTTGGTCTGTAGGACCGGAGTAATGATTAAGAGGGACAGTCGGGGGCATTCGTATTTCATTGTCAGAGGTGAAATTCTTGGATTTATGAAAGACGAACTTCTGCGAAAGCATTTGCCAAGGATGTTTTCA	0	0	0	0	0	0	0	0	0	0	0	0	0	0	0	0	0	0	0	23	0	23	N	99.5	GQ122379.1.1667_U,KF791553.1.1746_U	Eukaryota	Archaeplastida	Chlorophyta	Chlorophyceae	Chlamydomonadales	Chlamydomonadales_X	*	*
578	b003eff7df8e609aca5337f8bbe2a9b2	AGCTCCAATAGCGTATATTAAAGTTGTTGCAGTTAAAAAGCTCGTAGTTGGATTTGTGGTTCGTCCCGCCGGCTGGGTCTTTTGGCCTTTGCTGTGCTGGTCGTCCATCCTTGGGTGGAATCTGTGTGGCATTAGGTTGTCGCGCAGGGGATGCCCATCGTTTACTGTGAGAAAATTAGAGTGTTCAAAGCAGGCTTATGCCGTTGAATATGTTAGCATGGAATAATGATATAGGACCTTGGTACTATTTTGTTGGTTTGCGCACTGAGGTAATGATTAATAGGGACAGTTGGGGGTATTCGTATTCCATTGTAAGAGGTGAAATTCTTGGATTTTTGGAAGACGAACTACTGCGAAAGCATTTACCAAGGATGTTTTCA	0	0	0	0	0	0	0	0	0	0	0	0	0	1	0	14	8	0	0	0	0	23	N	99.2	KT861011.1.1012_U	Eukaryota	Stramenopiles	Ochrophyta	Bacillariophyta	Bacillariophyta_X	Raphid-pennate	Nitzschia	Nitzschia_sp.
579	d7ba64a34acbfcd569fb9b4c7a3973be	AGCTCCAATAGCGTATATTAAAGTTGTTGCAGTTAAAACGCTCGTAGTTGAATTTTGCGTAGTGGTCGACGGGTTTACCTGGCGGCGACTTTGCGTTGGGAGCGGGGGAGACCCCGCCTCCCGTGTTACTGTGAAGAAATTAGAGTGTTCAAAGCAGGCGATTGCTTGAATACTGCAGCATGGAATAATGGAATAGGACTCGCGTCTTATTTTGTTGGTTTGGAGATGTGAGTAATGATGAATAGGGACAGTTGGGGGCATTGGTATTCAGTAGTCAGAGGTGAAATTCTTGGATTTACTGAAGACTAACTAGTGCGAAAGCATTTGCCAAGGATGTTTTCA	0	0	0	0	0	0	0	0	0	4	1	18	0	0	0	0	0	0	0	0	0	23	N	86.9	JN054692.1.1469_U	Eukaryota	Obazoa	Fungi	Chytridiomycota	Chytridiomycotina	Chytridiomycetes	Chytridiomycetes_X	Chytridiomycetes_X_sp.
580	09665e450655fd26113cc77280b7e5f9	AGCTCCAATAGCGTATATTAAAGTTGTTGCAGTTAAAAAGCTCGTAGTTGGACTTTAGGCAAGGCGGCCTGGTCACCCTCTGGGTGTACTGGGATCGCTGCGCCTCACCTTCGGGGAGCCAGTCGTGCGCAAGTGCGCTGGGGAACCGAGCCTTACCTTGAGGAAATTAGAGTGTTTAAAGCAGGCTTATGCTTGAATACGTTAGCATGGAATAACATGATAGGACTTTGGTTCTATTTTGTTGGTTTGAGGACCAAAGTAATGATTAATAGGGCCAGTCGGGGGCATTAGTATTCTATAGTCAGAGGTGAAATTCTTGGATTTATAGAAGACTAACTAATGCGAAAGCATTTGCCAAGGATGTTTTCA	0	0	0	0	0	0	0	0	0	0	0	0	0	0	0	0	4	16	3	0	0	23	N	97.3	FJ490225.1.976_U	Eukaryota	Obazoa	Fungi	Cryptomycota	Cryptomycotina	Cryptomycotina_X	Cryptomycotina_XX	Cryptomycotina_XX_sp.
581	7d723663028ec2fd9c18a300453525d7	AGCTCCAGTAGCGTATATTAAAGTTGTTGCGGTTAAAAAGCTCGTAGTTTGGATATCCCTCACCTGAGGATGACCATTTCGTAGCCACTTTGAGAAAATAGGAGTGCTTCAAGCGAATTTATGTTGCGTACTTTTTAGCATAGTACGGCGTAGATGAAGAAGGATCGTATCCATCATCATCACTTTTAGAGAAGCAGTGGGGGACATTCGTATTTTTATGTCAGAGGTGAAATTCTTGGATTTTACGAGGAAGAGCAGAGGCAAAAGCATTTGTCCAAAATGTTTTAC	0	0	0	0	0	0	0	0	0	0	0	0	0	0	0	0	0	0	0	0	23	23	N	55.2	HQ866078.1.873_U	Eukaryota	Alveolata	Dinoflagellata	Dinophyceae	Dinophyceae_X	Dinophyceae_XX	Dinophyceae_XXX	Dinophyceae_XXX_sp.
582	6dddbb9181786f785f847d97b67f8884	AGCTCCAATAGCGTATATTAAAGTTGTTGCAGTTAAAACGCTCGTAGTCTGATGTAATGGGGACTGGAGTGGGGAGCAGCGATGCTCTTTGCTTTGGTCTCCATCAGGGGGACAGCAATGTCCCAGTTTACTTTGAAAAAATTAGAGTGTTTAAAGCAGGCGTTTGCTCTGAATACATTAGCATGGAATAATAACATAGGACTCCTGTTCTATTTTGTTGGTTCTAGGGCGAGAGTAATGATTGATAGGGATCGTTGGGGGTGCTAGTATTCAGTGGCCAGAGGTGAAATTCTTGGATTCACTGAAGACTAACTTATGCGAAAGCATTCACCAAGGAGGTCTTCT	0	0	0	0	0	0	0	0	0	0	0	4	16	3	0	0	0	0	0	0	0	23	N	87.5	JN054670.1.1469_U	Eukaryota	Obazoa	Fungi	Chytridiomycota	Chytridiomycotina	Chytridiomycetes	Chytridiomycetes_X	Chytridiomycetes_X_sp.
583	7099cc53279026160ee9eafcdae372a3	AGCTCTAATAGCATATATTAAAGTTGTTGCAGTTAAAAAGCTCGTAGTCGGATTTTGGGCGCGTGTGAACTGTCAGCCTCTGGTTGGACGGTGCGCGCGTGCCTTTCTGCTTGGGAGCCCCATGGTGGTTAATTCTGTCGTGGTGGGTCACAGGCCGTTTACTTTGAAAAAATTAGAGTGTTCAAAGCAGGCTGTTGCTTGAATAGATTAGCATGGAATAATGGAATAGGACTCGCGTCTTATTTTGTTGGTTTGGAGATGTGAGTAATGATGAATAGGGACAGTTGGGGGCATTGGTATTCAGTAGTCAGAGGTGAAATTCTTGGATTTACTGAAGACTAACTAGTGCGAAAGCATTTGCCAAGGATGTTTTCA	0	0	0	0	0	0	0	8	0	0	0	4	4	0	5	0	0	0	0	0	1	22	N	92	JN547317.1.953_U,HM135077.1.1701_U,AJ007280.1.1751_U,JN547315.1.938_U,JQ230002.1.1682_U,HM135076.1.1702_U,JN547308.1.938_U,JX490049.1.1471_U,AY919686.1.1697_U,JN547287.1.938_U,JX490050.1.1462_U,AM051189.1.1684_U,AY919727.1.1698_U,KC928309.1.1706_U,HM135074.1.1702_U,JQ230004.1.1475_U,JX490048.1.1471_U,EF196801.1.897_U,HQ219448.1.1730_U,JN547288.1.989_U,AB771884.1.1629_U,GU067870.1.1764_U,JN090891.…	Eukaryota	Cryptista	Cryptophyta	Cryptophyceae	Cryptomonadales	Cryptomonadales_X	Cryptomonas	*
584	ed948688e87aae47a8c752017ca849b0	AGCTCCAATAGCGTATATTAAAGTTGTTGCAGTTAAAAAGCTCGTAGTTGGACCTTAGGCAAGGCCGACTGGTCGGTCGCAAGACCGCACTGGTTGTGCTGCGCCTCACCTTCGGGGAGCCGTGCCGCAAGGCGCGGGGATCCGAGCTTTACTTTGAAGAAATTAGAGTGTTCAAAGCAGGCTTACGCTTGAATACATTAGCATGGAATAATAGAATAGGACTCGGGTTCTATTTTGTTGGTTTGAGGACCAGAGTAATGATTAATAGGGATAGTTGGGGGCATTAGTATTCAGTAGTCAGAGGTGAAATTCTTGGATTTACTGAAGACTAACTAGTGCGAAAGCATTTGCCAAGGATGTTTTCA	0	0	0	0	0	0	0	0	0	0	0	0	0	0	0	2	0	5	0	12	3	22	N	94	AY642700.1.1764_U	Eukaryota	Obazoa	Fungi	Cryptomycota	Cryptomycotina	Cryptomycotina_X	Cryptomycotina_XX	Cryptomycotina_XX_sp.
585	5bfaf64bf76f0c54a11ed0d44da15e19	AGCTCCAATAGCGTATATTAAAGTTGTTGCGGTTAAAAAGCTCGTAGTTGAATTTCTGCCTCGGACGACCTACCCACCTACGGGTGCGTGTTAGTGTTGACCTGGGCATCCTCCTAGTTGCGGCCACCCTTCACTGGGTGATTCGCTCTAGGACTTTTACTTTGAGGAAATTAGAGTGTTTCAAGCAGGCTTTCGCCTTGAATATATTAGCATGGAATAATAATCTAGGACTTCGGTTCTATTTTGTTGGTTCTGGACCGAAGTAATGATTAACAGGGACAGTCGGGGGCATTCGTACTCAACAGTCAGAGGTGAAATTCTAAGATTTGCTGAAGACGAACTAATGCGAAAGCATTTGCCAAGGATGTTTTCA	0	0	0	0	0	0	0	0	0	0	0	0	0	0	0	0	0	0	2	8	12	22	N	91.5	JN547327.1.1564_U	Eukaryota	Alveolata	Perkinsea	Perkinsida	Perkinsida_X	Perkinsida_XX	Perkinsida_XXX	Perkinsida_XXX_sp.
586	168d5671f57d46f2988ac72f6260cb02	AGCTCCAATAGCGTATATTAAAGTTGTTGCAGTTAAAAAGCTCGTAGTCTGAGTCTTGGCCGGCATTGAGCGTCCGTGGCCTTCACGGTCATGTGCATGCGATATGGCGGCCATTTGTACTTCGGAGGAACACGGGTTTACTTTTCATTAAGTGGCGCGCGGGATTCCGATAGTTTACTTTGAGAAAAATAGAGTGTTCAAAGCAGGCGATTTTGCCTTGAATACATTAGCATGGGATAATGGAATAGGACATTGGTTCTATTTTGATGGTTTACGGACCGATGTAATGATTAATAGGGACAGTTGGGGACATTCATATTCCATGGCTAGAGGTGAAATTCTTGGATTCATGGAAGATGAACTACTGCGAAAGCATTTGTCAAAGATGTTTTCA	0	0	0	0	0	0	0	0	0	0	0	0	0	0	0	11	8	0	3	0	0	22	N	94.9	AY749496.1.1582_U	Eukaryota	Haptista	Centroheliozoa	Centroheliozoa_X	Centroheliozoa_XX	Centroheliozoa_XXX	Centroheliozoa_XXXX	Centroheliozoa_XXXX_sp.
587	f39fcb23507bfeee0c454bc32d648e8e	AGCTCCAATAGCGTATACTAAAGTTGTTGCAGTTAAAAAGCTCGTAGTTGAATTTCTGACTTTGAGGCGCGACCGACCCCGTGTGGGTCTGTGTCTGTGAATCGAGGTCATCCTCGGGGAATGCGTATCTGTCATTAAGTTGATGGGTACGAGTACCCCGTCATTTACTGTGAGCAAAATAGAGTGTTCAAAGCAGGCTTACGCCATTGAATACATTAGCATGGAATAATAAGATAGGACCTTGGTCTATTTTGTTGGTTAGTACTCCAAGGTAATGATTAATAGGGACAGTTGGGGGCATTAGTATTCAATAGTCAGAGGTGAAATTCTTGGATTTATTGAAGACTAACTAATGCGAAAGCATTTGCCAAGGATGTTTTCA	0	0	0	0	0	0	0	0	0	0	0	0	0	0	0	0	0	0	13	4	5	22	N	97.6	GU290079.1.1786_U	Eukaryota	Stramenopiles	Ochrophyta	Chrysophyceae	Chrysophyceae_X	Chrysophyceae_Clade-C	Chrysophyceae_Clade-C_X	Chrysophyceae_Clade-C_X_sp.
588	9a3daf23d41cca524441d0fe20c832bf	AGCTCCAATAGCGTATACTAAAGTTGTTGCAGTTAAAAAGCTCGTAGTTGAATTTCTGATTATGAAAATAAGTCCATTCTTTATTGAATGTGTACTATTATTTTATATAATCATCCTTGAAAAGATTATTATGGATATTAATTTATCTATTATAAGATTTTCATCATTTACTGTGAGCAAAATAGAGTGTTCAAAGCAGGCTTACGCTGTGAATACATTAGCATGGAATAATAACATAGGACTTTGGTCTTATTTTGTTGGTTTCTAGGACTGAAGTAATGATTGATAGGGATAGTTGGGGGTGCTCGTATTCAGGGGCCAGAGGTGAAATTCTATGATTCCCTGAAGACGAACTTATGCGAAAGCATTCACCAAGGATGTCTTCT	0	0	0	0	0	0	0	0	0	0	0	0	0	0	0	0	0	0	5	8	9	22	N	91.5	AB168053.1.1758_U,AB749138.1.1674_U,JQ967311.1.1665_U,JQ967314.1.1663_U	Eukaryota	Stramenopiles	Ochrophyta	Chrysophyceae	Chrysophyceae_X	Chrysophyceae_Clade-F	*	*
589	48014c4644ce5103856d9a74b8c6ad76	AGCTCCAATAGCGTATACTAAAGTTGTTGCAGTTAAAAAGCTCGTAGTTGAATTTCTGACTTTGAGGCGCGACCGACCCCGTGTGGGTCTGTGTCTGTGAATCGAGGTCATCCTCGGGGAATGCGTATCTGTCATTAAGTTGATGGGTACGAGTACCCCGTCATTTACTGTGAGCAAAATAGAGTGTTCAAAGCAGGCTTACGCCATTGAATACATTAGCATGGAATAATAAGATAGGACCTTGGTCTATTTTGTTGGTTAGTACTCCAAGGTAATGATTAATAGGGACAGTTGGGGGTATTCGTATTCAATTGTCAGAGGTGAAATTCTTGGATTCATGGAAGATGAACTACTGCGAAAGCATTTGTCAAAGATGTTTTCA	0	0	0	0	0	0	0	0	0	0	0	0	0	0	0	0	0	1	14	4	3	22	N	98.2	GU290079.1.1786_U	Eukaryota	Stramenopiles	Ochrophyta	Chrysophyceae	Chrysophyceae_X	Chrysophyceae_Clade-C	Chrysophyceae_Clade-C_X	Chrysophyceae_Clade-C_X_sp.
590	19bb0308df388d260968fc9c1fa65ace	AGCTCCAATAGCGTATATTAAAGTTGTTGCAGTTAAAACGCTCGTAGTCTGATGTAATGGGGACTGGAGTGGGGAGCAGCGATGCTCTTTGCTTTGGTCTCCATCAGGGGGACAGCAATGTCCCAGTTTACTTTGAGGAAATTAGAGTGTTCAAAGCAGGCGATTGCTTGAATACTGCAGCATGGAATAATGGAATAGGACTCGCGTCTTATTTTGTTGGTCTGTGGGACCGGAGTAATGATTAAGAGGGACAGTCGGGGGCATTCGTATTTCATTGTCAGAGGTGAAATTCTTGGATTTATGAAAGACGAACTACTGCGAAAGCATTTGCCAAGGATGTTTTCA	0	0	0	0	0	0	0	0	0	3	1	12	3	1	2	0	0	0	0	0	0	22	N	93.6	JN054670.1.1469_U	Eukaryota	Obazoa	Fungi	Chytridiomycota	Chytridiomycotina	Chytridiomycetes	Chytridiomycetes_X	Chytridiomycetes_X_sp.
591	1fcbce6c359d0ad9c48eb4ac67a4b2e0	AGCTCCAATAGCGTATATTAAAGTTGTTGCAGTTAAAAAGCTCGTAGTCTGAGTCTTGGTCGGGCATTGAGCGTCCATGGCTCCCTTCGGGGGGTCGTGAGCATGCGACAATATGCTGGCCATGTACTTCGGAGGAACGCGCGTCTACTTTTCATTAAGTGGCGCGCGGGATTCCGATAGTTTACTTTGAGAAAAATAGAGTGTTCAAAGCAGGCGATTTTGCCTTGAATACATTAGCATGGGATAATGGAATAGGACATTGGTTCTATTTTGATGGTTTACGGACCGATGTAATGATTAATAGGGACAGTTGGGGACATTCATATTCCATGGCTAGAGGTGAAATTCTTGGATTCATGGAAGATGAACTACTGCGAAAGCATTTGTCAAAGATGTTTT…	0	0	0	0	0	0	0	0	0	0	0	0	0	0	0	2	13	0	7	0	0	22	N	92.3	AY749537.1.1584_U	Eukaryota	Haptista	Centroheliozoa	Centroheliozoa_X	Centroheliozoa_XX	Centroheliozoa_XXX	Centroheliozoa_XXXX	Centroheliozoa_XXXX_sp.
592	52872765144ca6c9ccf55fd46a1f8617	AGCTCCAATAGCGTATATTAAAGTTGTTGCAGTTAAAAAGCTCGTAGTTGAATTTTGGGCCTGGTCGAGTGGTCTGTTCGCAAGAACAGTACTGCATCTGGCCGGGTCTTTCCTTCTGGGGAACCAGCGTGCTATTAACTTAGTGCGTTGGGGATCCAGGACTTTTACTTTGAAAAAATTAGAGTGTTTAAAGCAGGCATACGCTTGAATACATTAGCATGGAATAATAGAATAGGACTTTGGTTCTATTTTGTTGGTTTATTTATCAAGGTAATGATTAATAGGGATAGTTGGGGGTATTCGTATTCAATTGTCAGAGGTGAAATTCTTGGATTTATGGAAGACGAACTACTGCGAAAGCATTTACCAAGGATGTTTTCA	0	0	0	0	0	0	0	0	0	0	0	0	0	0	0	7	15	0	0	0	0	22	N	92.1	AY635829.1.1724_U,AF164251.1.1046_U,AF164249.1.1086_U,AH009027.1.1086_U,AH009028.1.1046_U	Eukaryota	Obazoa	Fungi	Chytridiomycota	Chytridiomycotina	Chytridiomycetes	Rhizophlyctis	Rhizophlyctis_rosea
593	05d9a5257143d6d0a2daeb8cae9df38c	AGCTCCAATAGCGTATATTAAAGTTGTTGCAGTTAAAAAGCTCGTAGTTGGACTTTAGGCAAGGCGGCCTGGTCACCCTCTGGGTGTACTGGGATCGCTGCGCCTCACCTTCGGGGAGCTAGTCGTGCGCAAGTGCGCTAGGGAACCGAGCCTTACCTTGAGGAAATTAGAGTGTTTAAAGCAGGCTTATGCTTGAATACGTTAGCATGGAATAACATGATAGGACTTTGGTTCTATTTTGTTGGTTTGAGGACCAAAGTAATGATTAATAGGGACAGTTGGGGGCATTAGTATTCAATAGTCAGAGGTGAAATTCTTGGATTTATGGAAGACGAACTACTGCGAAAGCATTTACCAAGGATGTTTTCA	0	0	0	0	0	0	0	0	0	1	0	0	0	0	0	0	1	0	8	8	4	22	N	97.8	FJ490225.1.976_U	Eukaryota	Obazoa	Fungi	Cryptomycota	Cryptomycotina	Cryptomycotina_X	Cryptomycotina_XX	Cryptomycotina_XX_sp.
594	fe465aba8a60c6c7452e0e7bcdc119e1	AGCTCCAATAGCGTATATTAAAGTTGTTGCAGTTAAAAAGCTCGTAGTTGGATTTCTGGTGCGATGCGCCTGGCCCGGCCAGCAATGGTTCGAGTGCCGGTAGCGCGTCCACCATCCTTCTCGACGGTCTACGCAAGTGTAAAAAGCTTGCGCCCGCTGAGATCTTTTACTTTGAAAAAATTAGAGTGTTTAAAGCAGGCTTATGCCTTGAATACATTAGCATGGAATAATAATATAGGACTTGATTCTTATTTTGTTGGTTTCTAGGAGTTAAGTAATGATTGATAGGGATAGTTGGGGGTGCTAGTATTCAGCGGCCAGAGGTGAAATTCTTTGATTCGCTGAAGACTAACTTATGCGAAAGCATTCACCAAGGATGTCTTCT	0	0	0	0	0	0	0	0	0	2	0	0	0	0	0	0	0	0	6	10	4	22	N	99.5	DQ243992.1.1783_U	Eukaryota	Rhizaria	Cercozoa	Filosa-Sarcomonadea	Cercomonadida	Paracercomonadidae	Paracercomonas	Paracercomonas_sp.
595	280ecaa2dbe8dafb5b8eccb9cc651357	AGCTCCAATAGCGTATATTAAAGTTGCTGCAGTTAAAAAGCTCGTAGTTGGATTTCTGGGGTCCGGCGGCGGTCTGCCTCACGGCATGCACTGTGCGCGGGGCTCCTTTTGCTCGAAGGCGGCCGGTGCCCTTCACTGGGTGGCGGTTTCGAATTCGGGACCTTTACTTTGAAAAAATTAGAGTGTTCAAAGCAGGCATTTTGGCTTGGATACATTAGCATGGAATAATGGAATAGGACTTTGGTTCTATTTTGTTGGTTTCTAGGACTGAAGTAATGATTAATAGGGACAGTTGGGGGCATTAGTATTTAATTGTCAGAGGTGAAATTCTTGGATTTATGAAAGACTAACTTCTGCGAAAGCATTCACCAAGGATGTCTTCT	0	0	0	0	0	0	0	0	0	0	0	0	0	0	0	1	1	1	6	7	6	22	N	89.3	AY821949.1.1552_U	Eukaryota	Obazoa	Choanoflagellida	Choanoflagellatea	Craspedida	Salpingoecidae_Group_C1	Salpingoecidae_Group_C1_X	Salpingoecidae_Group_C1_X_sp.
596	d0347604cb8342319412a54f817fe093	AGCTCCAATAGCGTATATTAAAGTTGTTGCAGTTAAAAAGCTCGTAGTTGGACTTTAGGCAAGGCGGCCTGGTCACCCACTGGGTGTACTGGGATCGCTGCGCCTCACCTTCGGGGAGCTAGTCGTGCTTCGGTGCGCTAGGGAACCGAGCCTTACCTTGAGGAAATTAGAGTGTTTAAAGCAGGCTTATGCTTGAATACGTTAGCATGGAATAACATGATAGGACTTTGGTTCTATTTTGTTGGTTTGAGGACCAAAGTAATGATTAATAGGGACAGTTGGGGGCATTAGTATTCAATAGTCAGAGGTGAAATTCTTGGATTTATGGAAGACGAACTACTGCGAAAGCATTTACCAAGGATGTTTTCA	0	0	0	0	0	0	0	0	0	0	0	0	0	0	0	1	5	2	3	6	5	22	N	98.9	AB695466.1.1733_U	Eukaryota	Obazoa	Fungi	Cryptomycota	Cryptomycotina	Cryptomycotina_X	Cryptomycotina_XX	Cryptomycotina_XX_sp.
597	59689b25deaacb6aa3c69691fd36589f	AGCTCCAGGAGCGTATACTAAAGTTGTTGTGGTTAAAAAGCTCGTAGTTGAATGTGATGTGGGGGGGGTATGTTGGTGGTGCGCGGCCGTGAGGTCGTGTCATCCGCCCACCCCTCCACTTTCTGGGGGGGGTCGCTTCGGCGCCCCCCCCCTCCATTACTGTGAACAAATCGAAGCGTTCCAAGCAGGCTCACGCCGTGAACACTCCAGCATGGAATAATGCAGTAGGACTTGCGCCTATTGGTTGGCAGGTAGCGCGAAAGTAATGATGGATAGGGACGGATCGGGGGTGCCAGTATTGCCCGGCCAGCGGTGAAATGCGGTGATTCGGGCAAGACTAACGATTGCGAAAGCATTCACCAAGGACGTCTTCT	0	0	0	0	0	0	0	0	0	0	0	0	0	0	0	0	5	0	17	0	0	22	N	68.4	AJ418792.1.1818_U	Eukaryota	Rhizaria	Cercozoa	Filosa-Imbricatea	Euglyphida	Trinematidae	Trinema	Trinema_enchelys
598	e6d8b8256bba5e8e21a2c85aaf9627a4	AGCTCCAATAGCGTATATTAAAGTTGTTGCAGTTAAAAAGCTCGTAGTTGGATTTGTGGTTCGTCCTGCCGGCTGGGCCTTTTGGCCTTTGCTGTGCTGGTCGTCCATCCTTGGGTGGAATCTGTGTGGCATTAGGTTGTCGCGCAGGGGATGCCCATCGTTTACTGTGAGAAAATTAGAGTGTTCAAAGCAGGCTTATGCCGTTGAATATGTTAGCATGGAATAATGATATAGGACCTTGGTACTATTTTGTTGGTTTGCGCACTGAGGTAATGATTAATAGGGACAGTTGGGGGTATTCGTATTCCATTGTAAGAGGTGAAATTCTTGGATTTTTGGAAGACGAACTACTGCGAAAGCATTTACCAAGGATGTTTTCA	0	0	0	0	0	0	0	0	0	0	0	0	1	0	0	0	1	0	19	1	0	22	N	99.2	KT861011.1.1012_U	Eukaryota	Stramenopiles	Ochrophyta	Bacillariophyta	Bacillariophyta_X	Raphid-pennate	Nitzschia	Nitzschia_sp.
599	2582b5de5f23d21da7d65b8c281415d8	AGCTCCAATAGCGTATATTAAAGTTGTTGCAGTTAAAAAGCTCGTAGTTGGATTTGTGGTTTGTGGTGGGCTCTGGGCACTTGTTGTCTGAGTAGCTCGCCGCTGCCATCCTTGGGTGGAACCTGTGTGGCATTAGGTTGTCGTGCAGGGGATGCCCATCGTTTACTGTGAAAAAATTAGAGTGTTCAAAGCAGGCTTATGCCGTTGAATATATTAGCATGGAATAATGAGATAGGACTTTTTTGCTATTTTGTTGGTTTGCGCAAAGAGGTAATGATTAATAGGGACAGTTGGGGGTATTCGTATTCCATTGTCAGAGGTGAAATTCTTGGATTTTTGGAAGACGAACTACTGCGAAAGCATTTACCAAGGATGTTTTCA	0	0	0	0	0	0	0	0	0	0	0	0	3	0	8	1	0	0	1	7	2	22	N	97.9	AM501976.1.1745_U	Eukaryota	Stramenopiles	Ochrophyta	Bacillariophyta	Bacillariophyta_X	Raphid-pennate	Navicula	Navicula_reinhardtii
600	0bafe6946b36475efdce23c3a7366492	AGCTCTTGTAGTGTTTTGTAAAGTTGCTGCAGTTAAAACGCTCGTAGTTGGAGATGTGGTGCTCTTGTGATGAGAGTGTTGAAAGCGGGTTGTACCGGGTGTGTGTGAGTGGTGTGCCTTTCGGGGTATTTCACAAGCCACATTTATACAAATGGTGCGATCCCCACCATGCGGGTGTTGCTTAGCTGTAAGAGGCTAATGGATCACCCCCTTTACTTGGAGTAAATTAGAGTGTTTCAAGCAGGCGTACGCCATTGAACAGAATAGCATGGGATAAAGCGATAGGACCGTGGTTCTCTTATCGTTGGTAGATGAGGATTGATGTGTAATGATCAATAGGGACAGTTGGGGGTGCTAGGATTTAACGGCCAGAGGTGAAATTCTTGGATTCGTTAAAGA…	0	0	0	0	0	0	0	0	0	0	0	0	0	0	0	1	0	0	1	13	7	22	N	67.8	AB252758.1.1747_U	Eukaryota	Rhizaria	Cercozoa	Filosa-Granofilosea	Filosa-Granofilosea_X	Novel-Massiteriidae	Novel-Massiteriidae_X	Novel-Massiteriidae_X_sp.
601	67bf48c0036cff4e0bfd33730f4e1cde	AGCTCCAATAGTGTATATTAAAGTTGCTGCGGTTAAAAAGCTCGTAGTTGGATTTCGGAATGCGCGCGTCAAAGCTCGTCCTTGTGGCGTGGCTGGATGTTCGCTTCCTATCTTCGGGTGGCCAGCAATGGCTCCCGATCATTTACTTTGAAAAAATTAGAGTGTTCAAAGCAGGCGTAACCTTGCCATTGAATATTACAGCATGGGATAATAGAATATGACGTTGGTCTTATTTTGTTGGTTTCTAAGGCTGATGTAATGATTAATAGGGATAGTTGGGGTCGCTCGTATTGAGTTGTCAGAGGTGAAATTCTAGGATTTACTCAAGACGAACTAGTGCGAAAGCATTCGACAAGGATGTTTTCA	0	0	0	0	0	0	0	0	0	0	0	0	0	0	0	0	0	0	0	12	10	22	N	94	EF023499.1.1824_U	Eukaryota	Amoebozoa	Lobosa	Tubulinea	Nolandida	Nolandellidae	Nolandellidae_X	Nolandellidae_X_sp.
602	bdec0cfd7b2426bb7422fdc20cf66081	AGCTCCAATAGCGTATATTAATTCTGTTGCAGTTAAAAAGCTCGTAGTTGGATATCTGGCTTCGGATGCCTAGCCCGCCTCGAAAGAGTGTGTGCTGCTGGTGCGTCCTGGCCATCCTTCTGGAGAGCACCTCTTCCCTTCAGTGGGCAGGGGGTGGGATCCAGATCTTTTACTTTGAAAAAATTAGAGTGTTCAAAGCAGGCATAACGCTATGAATACATTAGCATGGAATAATAAGATAGGACTTCAGTTCTATTTTGTTGGTTTCTAGGACAGAAGTAATGATTGATAGGGATAGTTGGGGGTGCTAGTATTCAGCGGCCAGAGGTGAAATTCTCGGATTCGCTGAAGACTAACTAATGCGAAAGCATTCACCAAGGATGTCTTCT	0	0	0	0	0	0	0	0	0	2	0	1	9	10	0	0	0	0	0	0	0	22	N	92.8	EU567290.1.1116_U	Eukaryota	Rhizaria	Cercozoa	Novel-clade-10-12	Novel-clade-12	NC12B-lineage	NC12B-lineage_X	NC12B-lineage_X_sp.
603	fd864b158ca0eed6987fc89b323edc73	AGCTCCAATAGCGTATATTAAAGTTGCTGCAGTTAAAAAGCTCGTAGTTGGATTTCTGGCATGCTGAAACTTTCCTGCTCTAGAAATAGTTGTGTGTGATAGTTTCAAATGCCATCCTTCTAGAAAACAATACTTTCGGGTATTGCGATCTAGATCTTTTACTTTGAAAAAATTAGAGTGTTCAAAGCAGGCTTTTGCTAGAATACATTAGCATGGAATAATGGAATAGGACTCGCGTCTTATTTTGTTGGTTTGGAGATGTGAGTAATGATGAATAGGGACAGTTGGGGGCATTGGTATTCAGTAGTCAGAGGTGAAATTCTTGGATTTACTGAAGACTAACTAGTGCGAAAGCATTTGCCAAGGATGTTTTCA	0	0	0	0	0	0	0	0	0	0	0	0	14	7	1	0	0	0	0	0	0	22	N	79.5	EF550459.1.1663_U	Eukaryota	Obazoa	Fungi	Ascomycota	Saccharomycotina	Saccharomycetales	Cyberlindnera	Cyberlindnera_fabianii
604	9693efd2c3a1a14a122051d29a6aeb03	AGCTCCAATAGCGTATATTAAAGTTGTTGCAGTTAAAAAGCTCGTAGTTGAACTTTAGGCAAGGCGGCCTGGTCACCCACTGGGTGTACTGGGCTCGCCGCGCCTCACCTTCGGGGAACTAGCCGTGCTTCGGTGCGCTAGGGAACCGAGCCTTACTTTGAAGAAATTAGAGTGTTTAAAGCAGGCTTACGCTTGAATACGCCAGCATGGAATAACAAGATAGGACTTTGGTTCTATTTTGTTGGTTTGAGGACCAAAGTAATGATTAATAGGGCCAGTCGGGGGCATTAGTATTCTATAGTCAGAGGTGAAATTCTTGGATTTATAGAAGACTAACTAATGCGAAAGCATTTGCCAAGGATGTTTTCA	0	0	0	0	0	0	0	0	0	0	0	0	0	0	0	1	3	3	10	2	2	21	N	98.9	KC505539.1.1089_U	Eukaryota	Obazoa	Fungi	Chytridiomycota	Chytridiomycotina	Chytridiomycetes	Chytridiomycetes_X	Chytridiomycetes_X_sp.
605	668d50ee1f6765554ea79519916ad109	AGCTCCAATAGCGTATATTTAAGTTGTTGCAGTTAAAAAGCTCGTAGTTGGATTTCGGGTGGGTTCTAGCGGTCCGCCTATGGTGAGTACTGCTATGGCCCTCCTTTCTGCCGGGGACGGGCTCCTGGGCTTCACTGTCCGGGACTCGGAGTCGGCGTTGTTACTTTGAGTAAATTAGAGTGTTCAAAGCAGGCATACGCCCTGAATACTTTAGCATGGAATAACACGATAGGACTCTGGCCTATCTTGTTGGTCTGTAGGACCGGAGTAATGATTAAGAGGGACAGTCGGGGGCATTCGTATTTCATTGTCAGAGGTGAAATTCTTGGATTTATGAAAGACGAACTACTGCGAAAGCATTTGCCAAGGATGTTTTCA	0	0	0	0	0	0	0	0	0	0	0	0	0	0	1	0	12	7	1	0	0	21	N	100	AY195984.1.1793_U,JQ315557.1.2358_U,AY780661.1.1679_U,JF972652.1.1188_U,DQ409113.1.999_U,JQ315560.1.1669_U,AY663035.1.1691_U,HM021304.1.1732_U,HM021305.1.1717_U,HM021306.1.1731_U,HM021307.1.1720_U,HM021308.1.1728_U,HM021310.1.1729_U,HM021311.1.1730_U,HM021312.1.1731_U	Eukaryota	Archaeplastida	Chlorophyta	Chlorophyceae	Sphaeropleales	Sphaeropleales_X	*	*
606	882d62f2e0cd5b97ddb9ec9913daba08	AGCTCCAATAGCGTATATTAAAGTTGTTGCAGTTAAAACGCTCGTAGTCTGATGTAATGGGGACTGGAGTGGGGAGCAGCGATGCTTTTTGCTTTGGTCCTCATCATGGGGACAGCAATGTCCCATTTTACTTTGAGGAAATTAGAGTGTTCAAAGCAGGCGATTGCTTGAATACTGCAGCATGGAATAATGTAATAGGACTCGCGTCTTATTTTGTTGGTTTGGAGATGTGAGTAATGATGAATAGGGACAGTTGGGGGCATTGGTATTCAGTAGTCAGAGGTGAAATTCTTGGATTTACTGAAGACTAACTAGTGCGAAAGCATTTGCCAAGGATGTTTTCA	0	0	0	0	0	0	0	0	0	0	0	0	0	0	0	0	0	0	21	0	0	21	N	98.5	JN054692.1.1469_U,JN054670.1.1469_U	Eukaryota	Obazoa	Fungi	Chytridiomycota	Chytridiomycotina	Chytridiomycetes	Chytridiomycetes_X	Chytridiomycetes_X_sp.
607	db59656bd754c5b01983a92910b95476	AGCTCCAATAGCGTATATTAAAGTTGTTGCAGTTAAAAAGCTCGTAGTCTGAGTCTTGGCCGGCATTGAGCGTCCGTGGCCTTCACGGTCATGTGCATGCGATATGGCGGCCATTTGTACTTCGGAGGAACACGGGTTTACTTTTCATTAAGTGGCCCGTGGGATTCCGATAGTTTACTTTGAGAAAAATAGAGTGTTCAAAGCAGGCGATTTTGCCTTGAATACATTAGCATGGGATAATGGAATAGGACATTGGTTCTATTTTGATGGTTTACGGACCGATGTAATGATTAATAGGGACAGTTGGGGACATTCATATTCCATGGCTAGAGGTGAAATTCTTGGATTCATGGAAGATGAACTACTGCGAAAGCATTCACCAAGGATGTCTTCT	0	0	0	0	0	0	0	0	0	0	0	0	0	0	0	11	7	0	1	2	0	21	N	93.7	AY749539.1.1586_U,AY749496.1.1582_U	Eukaryota	Haptista	Centroheliozoa	Centroheliozoa_X	Centroheliozoa_XX	Centroheliozoa_XXX	Centroheliozoa_XXXX	Centroheliozoa_XXXX_sp.
608	e12f09beeeaf082bb954c6b70c64991a	AGCTCCAATAGCGTATATTTAAGTTGCTGCAGTTAAAAAGCTCGTAGTCGGTTTTCGGGCGGGCTGCGCCGGTCTGCCTTTGGTATGCACTGGCGTGACCCGCTTTTCTGCCGGGGACGGGCTCCTGGGCTTTACTGTCCGGGACCCGGAGTCGGCGCTGTTACCTTGAGTAAATTGGAGTGTTCAAAGCAGGCATACGCTCTGAACATATTAGCATGGAATAACGATATAGGACTCTGGCCTATTTCGTTGGTCTGTGGGACCGGAGTAACGACCAATGGGGGCAGTCGGGGGCATTCGTATTTCGTTGTCAGAGGTGAAATTCTTGGATTTACGAAAGACGAACTGCTGCGAAAGCGTTTGCCAAGGATGCTTTCG	0	0	0	0	0	0	0	0	0	0	0	0	0	0	0	0	8	0	0	9	4	21	N	100	GQ243428.1.1778_G,GQ243428.1.1778_R	Eukaryota	Archaeplastida	Chlorophyta	Trebouxiophyceae	Chlorellales	Chlorellales_X	Oocystaceae	Oocystaceae_sp.
609	17711c5439b7b52bbe203c6cd3fb1b08	AGCTCCAATAGCGTATATTAAAGTTGCTGCAGTTAAAAAGCTCGTAGTTGGATTTCTGGCTCGACAGACCTGGCCCGCCTCTTCAATGGGGTGTGTGTCGGTGCCTGTCTGCCATCCTTCCGTTGGAACTGCGTCTGCTCTTCATTGGGTGGGCGTAGGACCCGGATCTATTACTTTGAAAAAATTAGAGTGTTTAAAGCAGGCATTTTGCCTTGAATACATTAGCATGGAATAATAATCTAGGACTTCGGTTCTATTTTGTTGGTTTCTAGGACTGAAGTAATGATTGATAGGGACAGTTGGGGGTGCTAGTATTCAGCGGCCAGAGGTGAAATTCTTGGATTCGCTGAAGACTAACTTATGCGAAAGCATTCACCAAGGATGTTTTCA	0	0	0	0	0	0	0	0	0	0	0	0	0	0	0	0	0	0	5	7	9	21	N	88	EF024287.1.1808_U	Eukaryota	Rhizaria	Cercozoa	Filosa	Filosa_X	Filosa_XX	Filosa_XXX	Filosa_XXX_sp.
610	102985f250f9bad11a8659c8dad1b500	AGCTCCAATAGCGTATACTAAAGTTGTTGCAGTTAAAAAGCTCGTAGTTGAATTTCTGATTATGAAAATAAGTCCATTCTTTATTGAATGTGTACTATTATTTTATATAATCATCCTTGAAAAGATTATTATGGATATTAATTTATCTATTATAAGATTTTCATCATTTACTGTGAGCAAAATAGAGTGTTCAAAGCAGGCTTAGGCCGTTGAATACATTAGCATGGAATAATAGAATATGACTGAAGTCTATTTATTGGTTACAGGCTTTAGTAATGATTAATAGGAACAGTCGGGGGCATTCGTACTCAGCAGTCAGAGGTGAAATTCTAAGATTTGCTGAAGACGAACTAATGCGAAAGCATTTGCCAAGGATGTTTTCA	0	0	0	0	0	0	0	0	0	0	0	0	0	0	0	0	0	0	5	5	11	21	N	90.6	AB168053.1.1758_U,AB749138.1.1674_U,JQ967311.1.1665_U,JQ967314.1.1663_U	Eukaryota	Stramenopiles	Ochrophyta	Chrysophyceae	Chrysophyceae_X	Chrysophyceae_Clade-F	*	*
611	0f6fc25fc4652ada92390de4e5dc3bc2	AGCTCCAATAGCGTATATTTAAGTTGTTGCAGTTAAAAAGCTCGTAGTTGGATTTCGGGTGGGTTCTAGCGGTCTGCCTCTGGTATGTACTGCTAAGGCTCACCTTTCTGCCGGGGACGGGCTCCTGGGCTTAACTGTCCGGGACTCGGAATCGGCGAGGTTACTTTGAGTAAAATAGAGTGTTCAAAGCAAGCCTACGCTCTGAATACATTAGCATGGAATAACACGATAGGACTCTGGCCTATCTTGTTGGTCTGTAGGACCGGAGTAATGATTAAGAGGGACAGTCGGGGGCATTCGTATTTCATTGTCAGAGGTGAAATTCTTGGATTTACTGAAGACTAACTAGTGCGAAAGCATTTGCCAAGGATGTTTTCA	0	0	0	0	0	0	0	0	0	1	0	19	0	1	0	0	0	0	0	0	0	21	N	97.6	AB477056.1.1687_U,AB477055.1.1687_U	Eukaryota	Archaeplastida	Chlorophyta	Chlorophyceae	Chlamydomonadales	Chlamydomonadales_X	Chlorogonium	Chlorogonium_complexum
612	e9a62919799383fbcc52dd1a064c6e3e	AGCTCCAATAGCGTATATTTAAGTTGTTGCAGTTAAAAAGCTCGTAGTTGGATTTCGGGCGGGGCCTGCCGGTCCGCCTTTGGTGTGCACTGGCAGGGTCCGCCTTGCTGTCGGGGACGGGTTCCTGGGCTTTACTGTCTGGGACTCGGAGTCGACGTGGTTACTTTGAGTAAATTAGAGTGTTCAAAGCAGGCTTACGCTCTGAATACATTAGCATGGAATAACGCGATAGGACTCTGGCCTATCTTGTTGGTCTGTGGGACCGGAGTAATGATTAAGAGGGACAGTCGGGGGCATTCGTATTTCATTGTCAGAGGTGAAATTCTTGGATTTATTAAAGACTAACTTATGCGAAAGCATTTGCCAAGGATGTTTTCA	0	0	0	0	0	0	0	0	0	0	0	7	0	2	0	0	1	2	4	3	2	21	N	98.9	AB109544.1.2656_G,AB109544.1.2656_R,AB488585.1.1644_U,AF357147.1.2223_R,AF357147.1.2223_G,AY220082.1.2234_G,AB488584.1.1663_U,AY195975.1.1796_U,AY543052.1.1796_U,X89012.1.2653_R,X89012.1.2653_G,FN298930.1.1779_U,AY220082.1.2234_R,AF357148.1.1034_U,FN298929.1.1779_U,AY543051.1.1796_U,AH012393.1.1034_U,AH012392.1.2223_U	Eukaryota	Archaeplastida	Chlorophyta	Trebouxiophyceae	Trebouxiophyceae_X	Trebouxiophyceae_XX	Choricystis	*
613	7115a2b4a6da66cba72438635afa14d2	AGCTCCAACGGCGTATATTAACGTTGTTGCAGTTAAAAAGCTCGTAGTTGAAGTTATGATATGTCCTTTTAAATTTCTGCATTTTTGCCTTCGGGTGATGGTGTAGTGTTTTTAGGCATGTCGTATTTTTGCTGTTTTGATGTAAGTGACTTCACTGTTGCTTGCAGCTTGCAGCATATTACTGTGAAAAAATTAGAGTGTTCCAAGCAGATGTATATCTGAATAGTTCAGCATGGAATAATGGAATAGGGGAGATTGCCCTATCGTTGGTTTTGGGGTGATTTCTGATGATGAATAGGGACAGTTGGGGGCATTAGTATTTAATTGTCAGAGGTGAAATTCGAGGATTTATGAAAGACTAACTTCTGCGAAGGCATTTGCCAAGGATGTTTTCA	0	0	0	0	0	0	0	0	0	0	0	0	0	0	0	6	0	0	0	15	0	21	N	96.7	KJ631042.1.1622_U	Eukaryota	Obazoa	Choanoflagellida	Choanoflagellida_X	Choanoflagellida_XX	Clade-2	Sphaeroeca	Sphaeroeca_leprechaunica
614	22f075b0fc5b4289b4eb9a9c29542eb3	AGCTCCAATAGCGTATATTTAAGTTGTTGCAGTTAAAAAGCTCGTAGTTGGATTTCGGGTGGGTTGGCGCGGTCCGCCTCTGGTGTGCACTGCGCCGGTCCACCTTCCAGCCGGGGACGGGCTCCTGGGCTTCACTGTCTGGGACTCGGAGTCGGCGATGTTACTTTGAGAAAATTAGAGTGTTCAAAGCAAGCCTACGCTCTGAATAGTTTAGCATGGAATAACGCGATAGGACTCTGGCCTATCCGTTGGTCTGTGGGACCGGAGTAATGATTAAGAGGAACAGTCGGGGGCATTCGTATTCCGTTGTCAGAGGTGAAATTCTTGGATTTACGGAAGACGAACTTCTGCGAAAGCATTTGCCAAGGATGTTTTCA	0	0	0	0	0	0	0	0	0	0	0	0	21	0	0	0	0	0	0	0	0	21	N	99.2	U83123.1.1650_U	Eukaryota	Archaeplastida	Chlorophyta	Chlorophyceae	Chlamydomonadales	Chlamydomonadales_X	Hormotila	Hormotila_blennista
615	ee8f4703d33e0452d43ad8089af3696e	AGCTCCAAAAGCGTATATTAACGCTGTTGCTGTTAAAGGGTTCGTAGTTGAACTGTGGGCCGCTCAAGGTTCTCAAGCAAGTCCCGCCCACTTCGGGTTGGCGACCCTTGGCCTTGCGGTTCGTGAACATTTCAGAAACAAAAACCACGGGAGTGGTTCCCTTCCCATTTTCGCATGTCATGCATGCGGGGGGGCGCCCGTGATTTTTTACTGTGACTAAAGAAGCGCGACCAAAGCAGTCAATCGACTTGAATTAGAAAGCATGGGATAACAAAGGAGCAACCTACGGTACTACCGTTTTTGGCTTTTGTTGGTTTTAAAGGTCTGTGGGAGATCAAGGGCGTGGCTTGTTTGGCCGTTTGGGTTCGCTCATCGTCCAATTTTTTGTCTTTGTGGGGT…	0	0	5	2	2	5	0	3	4	0	0	0	0	0	0	0	0	0	0	0	0	21	N	100	DQ207570.1.2170_U	Eukaryota	Discoba	Discicristata	Euglenozoa	Kinetoplastida	Bodonidae	Bodo	Bodo_sp.
616	c77351c2386eb2b9bb2a7705a13ab9b9	AGCTCCAATAGCGTATATTAAAGTTGCTGCAGTTAAAAAGCTCGTAGTTGGATTTCTGACACGGCGCGGTTGGTCCGCTGCCTTCGGGTGGTGAGTGCCGGCCTGCGTCTGTCATCCTTCTCAGGTTTTGTCACTGCCTTCACGGGTTGTGGCAAGGTTTGGGATCTATTACTTTGAAAAAATTAGAGTGTTTAAAGCAGGCGTTTGCTCTGAATACATTAGCATGGAATAATAACATAGGACTCCTGTTCTATTTTGTTGGTTCTAGGGCGAGAGTAATGATTGATAGGGATCGTTGGGGGTGCTAGTATTCAGTGGCCAGAGGTGAAATTCTTGGATTCACTGAAGACTAACTTATGTTCACCAAGGAGGTCTTCT	0	0	0	0	0	0	0	0	0	0	0	0	1	20	0	0	0	0	0	0	0	21	N	83.1	AB534506.1.1632_U	Eukaryota	Rhizaria	Cercozoa	Filosa	Filosa_X	Filosa_XX	Filosa_XXX	Filosa_XXX_sp.
617	e7fe229acc7ab47ab6955f8578418d8c	AGCTCCAATAGCGTATATTAAAGTTGTTGCAGTTAAAAAGCTCGTAGTTGGACTTTAGGCAAGGCGGCCTGGTCACCTCTAGTGGGTGCACTGGGCGTCGCTGAGCCTCACCTTCGGGGACCGGCCGTGCGCAAGTGCGGTCGTTGAACCGAGCCTTACCTTGAGGAAATTAGAGTGTTTAAAGCAGGCATTTGCTTGAATACGTTAGCATGGAATAACATGATAGGACTTTGGTTCTATTCTGTTGGTTTGAGGACCAAAGTAATGATTAATAGGGACAGTTGGGGGCATTAGTATTCAATAGTCAGAGGTGAAATTCTTGGATTTATTGAAGACTAACTAATGCGAAAGCATTTGCCAAGGATGTTTTCA	0	0	0	0	0	0	0	0	0	0	0	0	0	0	0	0	0	0	21	0	0	21	N	93.8	AB695466.1.1733_U	Eukaryota	Obazoa	Fungi	Cryptomycota	Cryptomycotina	Cryptomycotina_X	Cryptomycotina_XX	Cryptomycotina_XX_sp.
618	c8566c3d5a262be9b18ebdd4c68783cf	AGCTCCAATAGCGTATATTAAAGTTGCTGCAGTTAAAAAGCTCGTAGTTGGATTTCTGACACGGCGCGGTTGGTCCGCTGCCTTCGGGTGGTGAGTGCCGGCCTGCGTCTGTCATCCTTCTCAGGTTTTGTCACTGCCTTCACGGGTTGTGGCAAGGTTTGGGATCTATTACTTTGAAAAAATTAGAGTGTTTAAAGCAGGCGTTTGCTCTGAATACATTAGCATGGAATAATGGAATAGGACTCGCGTCTTATTTTGTTGGTTTGGAGATGTGAGTAATGATGAATAGGGACAGTTGGGGGCATTGGTATTCAGTAGTCAGAGGTGAAATTCTTGGATTTACTGAAGACTAACTAGTGCGAAAGCATTTGCCAAGGATGTTTTCA	0	0	0	0	0	0	0	0	0	0	0	0	14	7	0	0	0	0	0	0	0	21	N	81.2	FJ790709.1.1729_U	Eukaryota	Rhizaria	Cercozoa	Filosa-Sarcomonadea	Cercomonadida	Cercomonadidae	Cercomonas	Cercomonas_parincurva
619	41976a0fd20622e4a1052ea8a12a4b7e	AGCTCCAATAGCGTATATTAAAGTTGTTGCAGTTAAAACGCTCGTAGTCTGATGTAATGGGGACTGGAGTGGGGAGCAGCGATGCTCTTTGCTTTGGTCTCCATCAGGGGGACAGCAATGTCCCAGTTTACTTTGAGGAAATTAGAGTGTTCAAAGCAGGCGATTGCTTGAATACTGCAGCATGGAATAATGGAATAGGACCTTGGTGCTATTTCGTTGGTTATGGGACTGGGGTAATGATTAATAGGGACAGTTGGGGCCGTTCATATTTCGTTGTCAGAGGTGAAATTCTTGGATTTACGAACGATGAACTTGTGCGAAAGCATTCGGCAAGGATGTTTTCA	0	0	0	0	0	0	0	0	0	2	0	10	2	0	4	0	0	0	1	0	1	20	N	90.4	JN054670.1.1469_U	Eukaryota	Obazoa	Fungi	Chytridiomycota	Chytridiomycotina	Chytridiomycetes	Chytridiomycetes_X	Chytridiomycetes_X_sp.
620	5d706a9463360290490766987432347d	AGCTCCAATAGCGTATACTAAAGTTGTTGCAGTTAAAAAGCTCGTAGTTGAATTTCTGATTATGAAAATAAGTCCATTCTTTATTGAATGTGTACTATTATTTTATATAATCATCCTTGAAAAGATTATTATGGATATTAATTTATCTATTATAAGATTTTCATCATTTACTGTGAGCAAAATAGAGTGTTCAAAGCAGGCTTAGGCCGTTGAATACATTAGCATGGAATAATGGAATAGGACTTTGGTTCTATTTTGTTGGTTTCTAGGACTGAAGTAATGATTAATAGGGACAGTTGGGGGCATTAGTATTTAATTGTCAGAGGTGAAATTCTTGGATTTATGAAAGACTAACTTCTGCGAAAGCATCTGCCAAGGATGTTTTCA	0	0	0	0	0	0	0	0	0	0	0	0	0	0	0	1	0	0	2	11	6	20	N	94.1	AB168053.1.1758_U,AB749138.1.1674_U,JQ967311.1.1665_U,JQ967314.1.1663_U	Eukaryota	Stramenopiles	Ochrophyta	Chrysophyceae	Chrysophyceae_X	Chrysophyceae_Clade-F	*	*
621	152f72bc2587755abdaf2577d36681c6	AGCTCCAATAGCGTATATTAAAGTTGTTGCAGTTAAAAAGCTCGTAGTCTGAGTCTTGGCCGGCATTGAGCGTCCGTGGCCTTCACGGTCATGTGCATGCGATATGGCGGCCATTTGTACTTCGGAGGAACACGGGTTTACTTTTCATTAAGTGGCCCGTGGGATTCCGATAGTTTACTTTGAGAAAAATAGAGTGTTCAAAGCAGGCGATTTTGCCTTGAATACATTAGCATGGGATAATGGAATAGGACATTGGTTCTATTTTGTTGGTTTATTTATCAAGGTAATGATTAATAGGGATAGTTGGGGGTATTCGTATTCAATTGTCAGAGGTGAAATTCTTGGATTTATGGAAGACGAACTACTGCGAAAGCATTTACCAAGGATGTTTTCA	0	0	0	0	0	0	0	0	0	0	0	0	0	0	0	8	9	0	1	2	0	20	N	90.1	AY749539.1.1586_U,AY749601.1.1576_U,AY749496.1.1582_U	Eukaryota	Haptista	Centroheliozoa	Centroheliozoa_X	*	*	*	*
622	12ee84a68126cbbaab85a7eb105982a0	AGCTCCAATAGCGTATACTAAAGTTGTTGCAGTTAAAAAGCTCGTAGTTGAATTTCTGATTATGAAAATAAGTCCATTCTTTATTGAATGTGTACTATTATTTTATATAATCATCCTTGAAAAGATTATTATGGATATTAATTTATCTATTATAAGATTTTCATCATTTACTGTGAGCAAAATAGAGTGTTCAAAGCAGGCTTAGGCCGTTGAATACATTAGCATGGAATAATAAGATAGGACCTTGATCTATTTTGTTGGTTTATTTATCAAGGTAATGATTAATAGGGATAGTTGGGGGTATTCGTATTCCATGGCTAGAGGTGAAATTCTTGGATTCATGGAAGATGAACTACTGCGAAAGCATTTGTCAAAGATGTTTTCA	0	0	0	0	0	0	0	0	0	0	0	0	0	0	0	9	4	0	0	5	2	20	N	97.7	AB168053.1.1758_U,AB749138.1.1674_U,JQ967311.1.1665_U,JQ967314.1.1663_U	Eukaryota	Stramenopiles	Ochrophyta	Chrysophyceae	Chrysophyceae_X	Chrysophyceae_Clade-F	*	*
623	915ea8b3d178eb86f228679239b3c07d	AGCTCCAATAGCGTATATTAAAGTTGTTGCAGTTGAAAAGCTCGTAGTTGATAATAAATAAGATATGGGCTCTCTCATAACGAGATGAATTCCATTTTCTTATCTTCGTTTGTATTATGAAGCTCGTCTTCACAATATGAACATGTTACTTTGAATAATTTTGAGTGTTTAAAGCAGGCTTTTCGCCTTGTAAACCACAGCATGGAATAACAATGTAGGGCTAATACTCGACTTTGAGGTTAAAGAGAATTGGTCAAGATTAAGAGGAACAGTTGGGGGCATTCGTACTTGGTAGTCAGAGGTGAAATTCTTAGATTTACCAAAGACGAACTACTGCGAAAGCATCTGCCAAGGATGTTTTCA	0	0	0	0	0	0	0	0	0	0	0	0	0	0	0	0	0	0	16	3	1	20	N	98.9	FJ459750.1.1768_U	Eukaryota	Alveolata	Apicomplexa	Gregarinomorphea	Neogregarinorida	Actinocephalidae	Hoplorhynchus	Hoplorhynchus_acanthatholius
624	5d3f0e96b3137d50fc9ff71d18ae4f19	AGCTCCAATAGCGTATATTAATGTTGTTGCAGTTAAAAAGCTCGTAGTTGAATTTCTGGTTAAAATGCTAGCTGGCTTCGGTCGTTAGTATTTTAATCATCCGTTAGAGAACTGTAGCCGTCCTTAACTGGTCACTGCAGAGATCTAACATTTTACTTTGAAAAAATTAGAGTGTTCAAGGCAGGCAATCGTCATGAATACTATAGCATGGAATAATGGAATAGGACTTTGGTTCATTTTATTGGTTATTGAACCTTAGTAATGATTAACAGGGACAGTTGGGGGCATTAGTATTTAATTGTCAGAGGTGAAATTCTTGGATTTATGAAAGACTAACTTCTGCGAAAGCATCTGCCAAGGATGTTTTCA	0	0	0	0	0	0	0	0	0	0	0	0	0	0	0	4	0	0	3	6	7	20	N	97.3	FN690356.1.1658_U,FN690357.1.1663_U	Eukaryota	Alveolata	Ciliophora	CONThreeP	CONThreeP_X	CONThreeP_XX	CONThreeP_XXX	CONThreeP_XXX_sp.
625	4ba145016e4a6a46a87832e58b3a2e7c	AGCTCCAATAGCGTATATTAAAGTTGTTGCAGTTAAAAAGCTCGTAGTTGAAGTTCTGATTGTTCGGGTTTCTAGACATTAGTCGGAGATACTGACAGTCATCCGCTTGCAAACATATGTTCGATCTTCACCGGTTGGCTATGTGAGTAAGCATTTTACCTTGAGAAAAACAGAGTGTTCCAGGCAGGTTTGTCCGGAATGCATTAGCATGGAATAATAGAATATGACTGAAGTCTATTTATTGGTTACAGGCTTTAGTAATGATTAATAGGGACAGTTGGGGGCATTAGTATTTAATTGTCAGAGGTGAAATTCTTGGATTTATGAAAGACTAACTTCTGCGAAAGCATCTGCCAAGGATGTTTTCA	0	0	0	0	0	0	0	0	0	0	0	0	0	0	0	0	0	0	6	2	12	20	N	95.1	JN120249.1.1542_U	Eukaryota	Alveolata	Ciliophora	Oligohymenophorea	Peritrichia_2	Sessilida	Vorticella	Vorticella_aequilata
626	a6d6b1c4b31b7e21b25be2e6b8d825f2	AGCTCCAATAGCGTATATTAAAGTTGTTGCAGTTAAAAAGCTCGTAGTTGGATTTCTGGCGTTGGGGCCGCCGGCCCGGCATCCTAGTGGTGCTGTGTTGTTGGTTGGTCTCCGCCATCTTTTCGGAAGAACCAGCGTGCCCTTCACTGGGTGGCGTTGGCGACTCCGATCTTTTACTTTGAAAAAATTAGAGTGTTCAAAGCAGGCTTACGCTGTGAATACATTAGCATGGAATAATAACATAGGACTTTGGTCTTATTTTGTTGGTTTCTAGGACTGAAGTAATGATTGATAGGGATAGTTGGGGGTGCTCGTATTCAGGGGCCAGAGGTGAAATTCTTGGATTCGCTGAAGACTAACTTATGCGAAAGCATTCACCAAGGATGTCTTCT	0	0	0	0	0	0	0	0	0	0	0	0	0	0	0	0	0	0	3	9	8	20	N	99	EF196716.1.879_U,JF730776.1.1705_U,AB622285.1.1707_U	Eukaryota	Rhizaria	Cercozoa	Novel-clade-10-12	Novel-clade-10	Novel-clade-10_X	Novel-clade-10_XX	Novel-clade-10_XX_sp.
627	0fbf4ec56777f3c214bf2f3c390907ec	AGCTCTTCTAGCATATATTAAAGTTGCTGCAGTTAAAACGCTCGTAGTTTGAATTATTTCGGTGTCAGGCCGGCGGGAGAATTTAATTTCTCTGTGCTGCTTGGTGCCGAATTTAAAGCTTGGGTAGAGGCGATTAATTTCTCTTTATCCATTTAACCTTGAAAAAACATTGTCGCTCAAAAAAGGACGGAAAAGTCTATTGAGATTTCAGCATGGGATTATGAAAAAAGGGAGGCAAGGACGAGAGGGGGTAAAAGCCTGATTGACTTGTTTCCAATGGTTAATGAGGACGATGCGTGGGAGTTCATATTAATAAGTCAGAGGTGAAATTCTTGGATTTTATTAAGATGAACATCAGCGAAGGCGTTCTTCAAGTGCGTGCCTG	0	0	0	0	0	0	0	0	0	0	0	0	0	0	0	0	0	13	7	0	0	20	N	61.4	GQ330604.1.1534_U	Eukaryota	Amoebozoa	Lobosa	Lobosa_X	Himatismenida	Parvamoebidae	Parvamoeba	Parvamoeba_sp.
[truncated: 406 more rows]

## Sheet: B) V9
OTU	amplicon	sequence	P1_2m-Feb12	P1_4m-Feb12	P1_6m-Feb12	P1_8m-Feb12	P1_B-Feb12	P2_4m-Feb12	P2_6m-Feb12	P2_8m-Feb12	P2_10m-Feb12	P3_8m-Feb12	P2_4m-Mar12	P2_8m-Mar12	P3_8m-Mar12	P1_B-Jul23	P3_B-Jul23	P2_B-Aug13	P3_B-Aug13	P1_B-Sep10	P2_B-Sep10	P1_B-Oct09	P2_B-Oct09	P3_B-Oct09	total	chimera	identity	references	taxonomy1	taxonomy2	taxonomy3	taxonomy4	taxonomy5	taxonomy6	taxonomy7	taxonomy8
[truncated: 461 more rows]

## Sheet: C) # and % of abundances
	platform	date	amplicon	No_hit	Eukaryota_X	Stramenopiles	Alveolata	Rhizaria	Haptista	Cryptista	Archaeplastida	Amoebozoa	Obazoa	Metamonada	Discoba
COUNTS
[truncated: 87 more rows]
