# Supplementary material for: Comparative Analysis of Protist Communities in Oilsands Tailings Using Amplicon Sequencing and Metagenomics
Source: Environ Microbiol. 2025 Jan 10;27(1):e70029. doi: 10.1111/1462-2920.70029 (PMC11724239; doi:10.1111/1462-2920.70029)
Supplement: Supplementary file 13 — Table S6. OTU tables from sediments of BML. The tables were produced by ‘Fred's metabarcoding pipeline’ (see methods) but OTUs with abundance < 10 and those assigned as metazoans or embryophytes were discarded. (A) V4 amplicons, (B) V9 amplicons. (C) Counts and percentages of OTU abundances per sample. [file EMI-27-e70029-s008.xlsx]

## Sheet: Cover
	Assessing protist communities in oilsands tailings-impacted environments using amplicon sequencing and metagenomics: A comparative analysis
	Kristína Záhonová1,2,3,4,#, Harpreet Kaur1,#, Chantel C. Furgason5, Angela V. Smirnova5, Peter F. Dunfield5, Joel B. Dacks1,2,*
	1Division of Infectious Diseases, Department of Medicine, and Department of Biological Science, University of Alberta, Edmonton, Canada
	2Institute of Parasitology, Biology Centre, Czech Academy of Sciences, České Budějovice, Czech Republic
	3Department of Parasitology, Faculty of Science, Charles University, BIOCEV, Vestec, Czech Republic
	4Life Science Research Centre, Faculty of Science, University of Ostrava, Ostrava, Czech Republic
	5Department of Biological Sciences, University of Calgary, Calgary, Canada
	#These authors contributed equally to this work.
	*Corresponding author: dacks@ualberta.ca
	Table S6. OTU tables from sediment of BML. The tables were produced by the "Fred's metabarcoding pipeline" (see methods), but OTUs with abundance <10 and those assigned as metazoans or embryophytes were discarded. A) V4 amplicons, B) V9 amplicons. C) Counts and percentages of OTU abundances per sample.

## Sheet: A) V4
OTU	amplicon	sequence	P1-Mar02 (201-202)	P1-Mar02 (203-204)	P3-Mar02 (43-44)	P3-Mar02 (45-46)	P3-Mar02 (49-50)	total	chimera	identity	references	taxonomy1	taxonomy2	taxonomy3	taxonomy4	taxonomy5	taxonomy6	taxonomy7	taxonomy8
1	2c2d92e12e14463bad3b3e24814bfecf	AGCTCCAATAGCGTATACTAAAGTTGTTGCAGTTAAAAAGCTCGTAGTTGAATTTCTGAGCAAGGTAGTCGGTCCGCCCCTAACGGGGTGTGTACTATGACTTGCCTGTTCATCCTCGGGGAGAGCATATCTGGTATTAATTTATCGGGTATGGGATCCTCGTCCTTTACTGTGAGCAAAATAGAGTGTTCAAAGCAGGCTTAGGCCGTTGAATACATTAGCATGGAATAATAAGATAAGACCTTGGTCTATTTTGTTGGTTTATGTTCCAAGGTAATGATTAATAGGGACAGTTGGGGGTATTCGTATTCAATTGTCAGAGGTGAAATTCTTGGATTTATGGAAGACGAACTACTGCGAAAGCATTTACCAAGGATGTTTTCA	3851	5167	1677	5909	9164	25768	N	95.6	AY651090.1.1700_U	Eukaryota	Stramenopiles	Ochrophyta	Chrysophyceae	Chrysophyceae_X	Chrysophyceae_Clade-F	Chrysophyceae_Clade-F_X	Chrysophyceae_Clade-F_X_sp.
2	d8168a4cf8260f53c23b9b248f3b578b	AGCTCCAATAGCGTATACTAAAGTTGTTGCAGTTAAAAAGCTCGTAGTTGAATTTCTGAGCAAGGTAGTCGGTCCGCCTCTAACGGGGTGTGTACTATGACTTGCCTGTTCATCCTCGGGGAGAGCATATCTGGTATTCATTTATCGGGTATGGGATCCTCGTCCTTTACTGTGAGCAAAATAGAGTGTTCAAAGCAGGCTTAGGCCGTTGAATACATTAGCATGGAATAATAAGATAAGACCTTGGTCTATTTTGTTGGTTTATGTTCCAAGGTAATGATTAATAGGGACAGTTGGGGGTATTCGTATTCAATTGTCAGAGGTGAAATTCTTGGATTTATGGAAGACGAACTACTGCGAAAGCATTTACCAAGGATGTTTTCA	2774	3609	1122	4624	5589	17718	N	95.1	AY651090.1.1700_U	Eukaryota	Stramenopiles	Ochrophyta	Chrysophyceae	Chrysophyceae_X	Chrysophyceae_Clade-F	Chrysophyceae_Clade-F_X	Chrysophyceae_Clade-F_X_sp.
3	6e275af1337b189e660f11619406e6ca	AGCTCCAATAGCGTATATTAAAGTTGTTGCAGTTAAAAAGCTCGTAGTTGGACCTTAGGCAAGGCGGCCTGGTCACCCTCTGGGTGTACTGGGATCGCTGCGCCTCACCTTCGGGGAGCTAGTCGTGCTTCGGTGCGCTAGGGAACCGAGCCTTACCTTGAGGAAATTAGAGTGTTTAAAGCAGGCTTATGCTTGAATACGTTAGCATGGAATAACATGATAGGACTTTGGTTCTATTTTGTTGGTTTGAGGACCAAAGTAATGATTAATAGGGACAGTTGGGGGCATTAGTATTCAATAGTCAGAGGTGAAATTCTTGGATTTATTGAAGACTAACTAATGCGAAAGCATTTGCCAAGGATGTTTTCA	0	33	1	15036	7	15077	N	100	JN054661.1.1500_U	Eukaryota	Obazoa	Fungi	Chytridiomycota	Chytridiomycotina	Chytridiomycetes	Chytridiomycetes_X	Chytridiomycetes_X_sp.
4	1bcf240cc9ee881f065d4b361a1906b9	AGCTCCAATAGCGTATACTAAAGTTGTTGCAGTTAAAAAGCTCGTAGTTGAATTTCTGATATAATAGGATGGGTTTTATTTTTCATTAAATATTACTTCCATTTATTTTTATTATATCATCATCGAAAAGATTATATTTTGGTCATTTATTTGTCTAGTATAAGATTTTCGTCATTTACTGTGAGTAAAATAGAGTGTTCAAAGCAAGCTTAAGCTGTTGAATATATTAGCATGGAATAATAAGATAAGACCTTGGTCTAAATATTTTGTTGGTTTGTTTATCAAGGTAATGATTAATAGGGATAGTTGGGGGTATTCGTATTCAATTGTCAGAGGTGAAATTCTTGGATTTATGGAAGACGAACAACTGCGAAAGCATTTACCAAGGATGTTTTCA	5130	54	144	1458	3862	10648	N	99.7	JQ967306.1.1705_U,JQ967307.1.1699_U	Eukaryota	Stramenopiles	Ochrophyta	Chrysophyceae	Chrysophyceae_X	Chrysophyceae_Clade-F	Paraphysomonas	Paraphysomonas_sp.
5	b37ab7ad713f49b5930d27100a166156	AGCTCCAATAGCGTATACTAAAGTTGTTGCAGTTAAAAAGCTCGTAGTTGGATTTCTGGCCGCGAACCTCGGTCCGCCCCTCACGGGGTGTTGTACCAGGGGTTTGCAGCCATCCTCGGGGAGAGCGCATCTGGCATTTAGTTGTCGGGTGTGGGATCCTCGTCATTTACTGTGAGCAAAATAGAGTGTTCAAAGCAGGCTTAGGCCGTTGAATACATTAGCATGGAATAATAAGATAGGACCTTGGTCTATTTTGTTGGTTTGCACTCCAAGGTAATGATTAATAGGGATAGTTGGGGGTATTCGTATTCAATTGTCAGAGGTGAAATTCTTGGATTTATGGAAGACGAACTACTGCGAAAGCATTTACCAAGGATGTTTTCA	7266	327	0	243	758	8594	N	97.7	AB749133.1.1675_U	Eukaryota	Stramenopiles	Ochrophyta	Chrysophyceae	Chrysophyceae_X	Chrysophyceae_XX	Chrysophyceae_XXX	Chrysophyceae_XXX_sp.
6	1bdc25d78a8533c5ccdcc4a610120972	AGCTCCAAGAGTGTATATTAAAGTTGTTGCGGTTAAAAAGCTCGTAGTTGGACTTTGGGTAGGAGCGTGTCGGTGCCTGGTGGTTCTGCCGTCAGGGTTAACGCCGATCGTTTCCGTCCCTGTTCTCGGAACGTTTACGGTGTCAGCAATGGGATCGGTTTCGTAGGGTTTACTTTGAATAAATTAGGGTGTTCAAAGCAGGCGCAACTCGCCTTGAATACATTAGCATGGGATAATGAAAGATGACCTTTGGTCTATACTTTATTGGTTTCTAAGGCCAAGGTAATGATTAATAGGGACAGTCGGGGTCGCTTGTATTCAGTGGTCAGAGGTGAAATTCTAGGACCCACTGAGGACAAACAAATGCGAAGGCATTCGACAAGGATGTTTTCA	0	4	0	130	6982	7116	N	86	GU938869.1.1827_U	Eukaryota	Amoebozoa	Lobosa	Tubulinea	Euamoebida	Hartmannellidae	Copromyxa	Copromyxa_protea
7	f3b678a72c88b1038f0313b97ad67323	AGCTCCAATAGCGTATATTAAAGTTGCTGCAGTTAAAAAGCTCGTAGTTGGATTTCTGGCCTGAAACATTTTGTCGGCCACGGTTTCGTGTGTTAGTGCATTATGTTCTGGCCATCCTTCCAATCGCTATTTACCTTTCTTCATTGATTGGTAAGTGGTATTGGATCTTTTACTTTGAAAAAATTAGAGTGTTTCAAGCAGGCTTTATGCTATGAATACATTAGCATGGAATAATAATTTAGGACTTCGGTTCTATTTTGTTGGTTTCTAGGACTGAAGTAATGATTGATAGGGATAGTTGGGGGTGCTAGTATTCAGCGGCCAGAGGTGAAATTCTCGGATTCGCTGAAGACTAACTTATGCGAAAGCATTCACCAAGGATGTCTTCT	0	5	0	1	5567	5573	N	100	HM536168.1.2166_U,AY496043.1.1552_U,AY965866.1.2086_U,HM536169.1.2182_U	Eukaryota	Rhizaria	Cercozoa	Filosa-Sarcomonadea	Glissomonadida	Sandonidae	Flectomonas	Flectomonas_ekelundi
8	14b6cdc965114e55ea2e713cb00b7de3	AGCTCCAATAGCGTATATTAAAGTTGTTGCAGTTAAAAAGCTCGTAGTTGGACCTTGGGCAAGATGCATCGGGTCAGTCGCAAGACTGGACTCGGTCGTCGCGCCTCTACTGGGGGACTCGTGACCGCTCGCGGTGGCGAGGGAACCTGCGTTACTGTGAAGAAATTAGAGTGTTTAAAGCAGGCGATCGCTTGAATACATCAGCATGGAATAACAAGACAAGACATTGGGTCTTCTTGTTGGTTTGGGGAGCAGTGTAATGATTAATAGGGCCAGTTGGGGGCATTAGTATTCAGTAGTCAGAGGTGAAATTCTTGGATTTACTGAAGACTAACTAGTGCGAAAGCATTTGCCAAGGATGTTTTCA	3025	524	174	210	240	4173	N	92.4	EU091865.1.1417_U	Eukaryota	Obazoa	Fungi	Chytridiomycota	Chytridiomycotina	Chytridiomycetes	Chytridiomycetes_X	Chytridiomycetes_X_sp.
9	38702c9306c806f190db001530a1120e	AGCTCCAATAGCGTATATTAAAGTTGTTGCAGTTAAAAAGCTCGTAGTTGAACTTTAGGCAAGGCGGCCTGGTCACCCACTGGGTGTACTGGGCTCGCCGCGCCTCACCTTCGGGGAACTAGCTGTGCTTCGGTGCACTAGGGAACCGAGCCTTACTTTGAAGAAATTAGAGTGTTTAAAGCAGGCTTACGCTTGAATACGCCAGCATGGAATAACAAGATAGGACTTTGGTTCTATTTTGTTGGTTTGAGGACCAAAGTAATGATTAATAGGGCCAGTCGGGGGCATTAGTATTCTATAGTCAGAGGTGAAATTCTTGGATTTATAGAAGACTAACTAATGCGAAAGCATTTGCCAAGGATGTTTTCA	0	3548	0	0	0	3548	N	99.5	KC505539.1.1089_U	Eukaryota	Obazoa	Fungi	Chytridiomycota	Chytridiomycotina	Chytridiomycetes	Chytridiomycetes_X	Chytridiomycetes_X_sp.
10	0929e0009b92a11dc14eb4411afeb6cb	AGCTCCAAGAGCATATATTAAAGTTGTTGCAGTTAAAAAGCTCGTAGTTGAATATCTGGTATAACGTACCTGGCCCGCAGCCTTTAGGCTTGTGTGTGCCGGCGCACGTTTGCCATCTTTCTAGAAAACGGGTCTGCCATTAACTTGGTGGGTTCGGGATCTAGATCATTTACTTTGAAAAAATTAGAGTGTTTAAAGCAAGCAATTGCTCTGAATACATTAGCATGGAATAATAATCTAGGACTTCGGTTCTATTTTGTTGGTTTCTAAAACTGAAGTAATGATTGATAGGGACAGTTGGGGGTGCTAGTATTGGCCGGCCAGAGGTGAAATTCTTGGATTCGGTCAAGACTAACTTATGCGAAAGCATTCACCAAGGATGTCTTCT	2719	42	20	40	83	2904	N	100	JN054690.1.1530_U	Eukaryota	Rhizaria	Cercozoa	Filosa-Thecofilosea	Cryomonadida	Rhogostoma-lineage	Rhogostoma-lineage_X	Rhogostoma-lineage_X_sp.
11	4bb0347e04833063302bc218ed6dfff0	AGCTCCAATAGCGTATGTTAAAATTGCTGCAGTTAAAAAGCTCGTAGTTGGATTTCTGGTGTGGTGCGCCGAGCCCGCCCTTCGGGGTGAGTGCTTGCGCGCGCCTACCATACTTCTGGGCTGTGCTGCTTGCCCTTCACCGGGTGGAGTTGGCACGACTCAGATCTTTTACTTTGAAAAAATTAGAGTGTTTAAAGCAGGCGTTTGCTATGAATACATTAGCATGGAATAATAAGATAGGACTTTGGTTCTATTTTGTTGGTTTCTAGGACTGAAGTAATGATTGATAGGGACAGTTGGGGGTGCTAGTATTTAACGGCCAGAGGTGAAATTCTTGGATTCGTTAAAGACTAACTTATGCGAAAGCATTCACCAAGGATGTCTTCT	2302	65	34	39	68	2508	N	99.5	EU567244.1.1122_U	Eukaryota	Rhizaria	Cercozoa	Filosa-Granofilosea	Limnofilida	Limnofilidae	Limnofilidae_X	Limnofilidae_X_sp.
12	4aa69e693509a8123b13c7f8680c2fda	AGCTCCAATAGCGTATATTAAAGTTGTTGCAGTTAAAAAGCTCGTAGTTGGACCTTGGGCAAGATGCATCGGGTCAGTCGCAAGACTGGACTCGGTCGTGGCGCCTCTACTGGGGGACTCGTGACCGCGAGGTGGCGAGGCAACCTGCGTTACTGTGAAGAAATTAGAGTGTTTAAAGCAGGCGATCGCTTGAATACATCAGCATGGAATAACAAGACAAGACATTGGGTCTTCTTGTTGGTTTGGGGAGCAGTGTAATGATTAATAGGGCCAGTTGGGGGCATTAGTATTCAGTAGTCAGAGGTGAAATTCTTGGATTTACTGAAGACTAACTAGTGCGAAAGCATTTGCCAAGGATGTTTTCA	1119	391	238	178	161	2087	N	91.5	EU091865.1.1417_U	Eukaryota	Obazoa	Fungi	Chytridiomycota	Chytridiomycotina	Chytridiomycetes	Chytridiomycetes_X	Chytridiomycetes_X_sp.
13	b21ed1f05c5e317a4f454848f1598a22	AGCTCCACAAGCGTATATTAAAGCTGCTGCAGTTAAAACGCTCGTAGTTGTGGTTTCGTTAGCAGGATGGTCTGTGTCTCAAAAAGATGCGGGCAATCCGGCTAATTACAATCTAGTGTGTGTGTTAACTCACACATACTAAGTAAACCTTGAAGAAATATTGACGCTTAAAATTTGACTTAAGTCAAAGTTCTTTTTGCATGGGATTTTAGAATATGAGTGGTGGAGTAAAATCTGCTGCTAATGACATTTGAGGATGAAAGAGGAAGTTAATATTTGTGAGTCAGAGGTGAAATTCTTGGATTTCACAAAGATTAACTAATGCGAAGGCATTCTTCAATTGCTTTCCTG	1604	9	7	8	43	1671	N	88.9	EF024776.1.1853_U	Eukaryota	Obazoa	Fungi	Basidiomycota	Agaricomycotina	Agaricomycetes	Agaricomycetes_X	Agaricomycetes_X_sp.
14	7a5a0495f53eb21fe1f7be21b6a23720	AGCTCCACTAGCGTATATTAAAGTTGTTGCAGTTAAAAAGCTCGTAGTTGAACTTCTGATTGTTGTTAGCGTCGGTATTTATATCGCGTTAGTGGCAGTCATCCGTCTGCAAACTTTTACATCCTTAACTGGTTTGTCTAAGGGAGCAGGCATTTTACTTTGAAAAAATTAGAGTGTTTAAGGCAGGCGCAAGCCTGAATACATTAGCATGGAATAATGGAATAGGACGCTTGTCCATTTGATTGGTTATTGGACTCGCGTAATGATTAATAGGGACAGTTGGGGGCATTAGTATTTAATTGTCAGAGGTGAAATTCTTGGATTTATTAAAGACTAACTTATGCGAAAGCATTTGCCAAGGATGTTTTCA	262	82	55	144	993	1536	N	100	DQ442846.1.897_U,DQ442854.1.904_U,DQ442862.1.904_U,DQ442863.1.846_U,DQ442838.1.877_U,DQ442852.1.907_U,DQ442849.1.883_U,DQ442847.1.896_U	Eukaryota	Alveolata	Ciliophora	Oligohymenophorea	Scuticociliatia_2	Scuticociliatia_2_X	Cyclidium_3	Cyclidium_glaucoma
15	38b55a24a4ed632183d1c34b32afbae7	AGCTCCAATAGCGTATGTTAAAATTGCTGCAGTTAAAAAGCTCGTAGTTGGATTTCTGGTGTGGTGCGCCGAGCCCGCCTCTTATGGAGGTGAGTGCTTGTTTCGCGTGCCTGCCATACTTCGGCGAGAGTGTGGACTGAGCATCTTCACTGGTGTTCGGTTTTTACACGATCCCGATCGTTTACTTTGAAAAAATTAGAGTGTTTAAAGCAGGCTGACGCTATGAATACATTAGCATGGAATAATAAGATAGGACTTTGGTTCTATTTTGTTGGTTTCTAGGACTGAAGTAATGATTGATAGGGACAGTTGGGGGTGCTAGTATTTAACGGCCAGAGGTGAAATTCTTGGATTCGTTAAAGACTAACTTATGCGAAAGCATTCACCAAGGATGTCTTCT	1246	15	5	7	5	1278	N	89.8	GQ330596.1.1479_U	Eukaryota	Rhizaria	Cercozoa	Filosa-Granofilosea	Limnofilida	Limnofilidae	Limnofilidae_X	Limnofilidae_X_sp.
16	caad76df60faaa0c7afe175ae6c3f8f2	AGCTCCAATAGCGTATATTAAAGTTGTTGCAGTTAAAAAGCTCGTAGTTGGATTTCTGTTGCGATGCGCCTGGCCCGGCCAGCAATGGTTCGAGTGCCGGTAGCGCGTCCAACATCCTTCTCGACGGTCTACGTACGTGTAAAAAGCGTACGCCCGCTGAGATCTTTTACTTTGAAAAAATTAGAGTGTTTAAAGCAGGCTTATGCCTTGAATACATTAGCATGGAATAATAATATAGGACTTGATTCTTATTTTGTTGGTTTCTAGGAGTTAAGTAATGATTGATAGGGATAGTTGGGGGTGCTAGTATTCAGCGGCCAGAGGTGAAATTCTTTGATTCGCTGAAGACTAACTTATGCGAAAGCATTCACCAAGGATGTCTTCT	1015	175	4	32	30	1256	N	97.9	DQ243992.1.1783_U	Eukaryota	Rhizaria	Cercozoa	Filosa-Sarcomonadea	Cercomonadida	Paracercomonadidae	Paracercomonas	Paracercomonas_sp.
17	f2b375443c1256dfd1fdaa664b758e32	AGCTCCACTAGCGTATATTAAAGTTGTTGCAGTTAAAACGCTCGTAGTTGTGGTTTCGTTAGCAGGATGGTCTGTGTCTCAAAAAGATGCGGGCAATCCGGCTAATTACAATCTAGTGTGTGTGTTAACTCACACATACTAAGTAAACCTTGAAGAAATATTGACGCTTAAAATTTGACTTAAGTCAAAGTTCTTTTTGCATGGGATTTTAGAATATGAGTGGTGGAGTAAAATCTGCTGCTAATGACATTTGAGGATGAAAGAGGAAGTTAATATTTGTGAGTCAGAGGTGAAATTCTTGGATTTCACAAAGATTAACTAATGCGAAGGCATTCTTCAATTGCTTTCCTG	1210	0	0	0	0	1210	N	88	EF024776.1.1853_U	Eukaryota	Obazoa	Fungi	Basidiomycota	Agaricomycotina	Agaricomycetes	Agaricomycetes_X	Agaricomycetes_X_sp.
18	1a73991aa451557f457c9dee4ebe3057	AGCTCCAATAGCGTATACTAAAGTTGTTGCAGTTAAAAAGCTCGTAGTTGAATTTCTGATATAATAGGATGGGTTTTATTTTTCATTAAATATTACTTCCATTATTTTATTATATCATCATCGAAAAGATTATATTTTGGTCATTCATTTGTCTAGTATAAGATTTTCGTCATTTACTGTGAGTAAAATAGAGTGTTCAAAGCAAGCTTAAGCTGTTGAATATATTAGCATGGAATAATAAGATAAGACCTTGGTCTAAATATTTTGTTGGTTTGTTTATCAAGGTAATGATTAATAGGGATAGTTGGGGGTATTCGTATTCAATTGTCAGAGGTGAAATTCTTGGATTTATGGAAGACGAACAACTGCGAAAGCATTTACCAAGGATGTTTTCA	742	97	47	126	128	1140	N	99.5	JN825666.1.1001_U,Z28335.1.1745_U,JQ967305.1.1686_U	Eukaryota	Stramenopiles	Ochrophyta	Chrysophyceae	Chrysophyceae_X	Chrysophyceae_Clade-F	Paraphysomonas	*
19	4d429f0435f06518287d34e48e3651d1	AGCTCCAATAGCGTATATTAAAGTTGTTGCAGTTAAAAAGCTCGTAGTTGGATTTTGGGGTATTTAAAAGGTGGAGGGGCAACTTTCCATTTTTTGTGAGAGATCGGTCTGCCTATTCTTTTTTAGGTGTGTACTATCTTTCCTACCCTTCTTGTGGGTTTGGTTCATACTGTCCTTAACTGGATGGTATGTTTTTACCTCCCGCTCGTTTACTTTGAAAAAATTAGAGTGTTTAAAGCAGGCGTTTTCCGCCCTGAATACATTAGCATGGGATAATAGAATAGGACTGTCTGTCTATTTTGTTGGTTTCTAGATAGATAGTAATGATTAATAGAGATGGTTGGGGATATTTATATTCCATGGTCAGAGGTGAAATTCTTGGATTCATGGAAGATAAAC…	964	11	3	6	6	990	N	97.4	AB425950.1.1891_U,HE575399.1.1900_U	Eukaryota	Amoebozoa	Conosa	Variosea	Variosea_X	Mb5C-lineage	Mb5C-lineage_X	Mb5C-lineage_X_sp.
20	ff5c9b56e84a6f8edf5ca556ec7baeab	AGCTCCAATAGCGTATATTAAAGTTGTTGCAGTTAAAAAGCTCGTAGTTGGACTTTAGGCAAGGTGCGCTGGTCTGCCGTCAGGCTGTACTGGCGTTACTGCGCCTCACCTTCGGGAATGCAAAGAGCAATCTTTGTCTGAACCGAGTTTTACTTTGAAGAAATTAGAGTGTTTAAAGCAGGCTTACGCTTGAATACATTAGCATGGAATAATAGAATAGGACTTTGGTCTTATTTTGTTGGTTTGAAGACCAAAGTAATGATTAATAGGGACAGTTGGGGGCATTAGTATTCAGTAGTCAGAGGTGAAATTCTTGGATTTACTGAAGACTAACTAGTGCGAAAGCATTTGCCAAGGATGTTTTCA	632	106	41	36	44	859	N	88	JN054676.1.1485_U	Eukaryota	Obazoa	Fungi	Cryptomycota	Cryptomycotina	Cryptomycotina_X	Cryptomycotina_XX	Cryptomycotina_XX_sp.
21	f8e127b671cb1777def244c8cbb3d978	AGCTCCAATAGCGTATATTAAAGTTGTTGCAGTTAAAAAGCTCGTAGTTGGACTTTAGGCAAGGTGTGCTGGTCTGCCGTCAGGCTGTACTGGCGTTACTGCGCCTCACCTTCGGGAATGCAAAGAGCAATCTTTGTCTGAACCGAGTTTTACTTTGAAGAAATTAGAGTGTTTAATTCAGGCTTACGCTTGAATACATTAGCATGGAATAATAGAATAGGACTTTGGTCTTATTTTGTTGGTTTGAAGACCAAAGTAATGATTAATAGGGACAGTTGGGGGCATTAGTATTCAGTAGTCAGAGGTGAAATTCTTGGATTTACTGAAGACTAACTAGTGCGAAAGCATTTGCCAAGGATGTTTTCA	768	0	0	0	0	768	N	87.4	JN054676.1.1485_U	Eukaryota	Obazoa	Fungi	Cryptomycota	Cryptomycotina	Cryptomycotina_X	Cryptomycotina_XX	Cryptomycotina_XX_sp.
22	af21cf5510dbcce1c239e13f67973ff7	AGCTCCAATAGCGTATATTAAAGTTGTTGCAGTTAAAAAGCTCGTAGTTGGACCTTAGGCAAGGCGGCCTGGTCACCCTCTGGGTGTACTGGGATCGCTGCGCCTCACCTTCGGGGAGCTAGTCGTGCTTCGGTGCGCTAGGGAACCGAGCCTTACCTTGAGGAAATTAGAGTGTTTAAAGCAGGCTTATGCTTGAATACGTTAGCATGGAATAACATGATAGGACTTTGGTTCTATTTTGTTGGTTTGAGGACCAAAGTAATGATTAATAGGGACAGTTGGGGGCATTAGTATTCAATAGTCAGAGGTGAAATTCTTGGATTTATGGAAGACGAACTACTGCGAAAGCATTTACCAAGGATGTTTTCA	0	2	0	665	0	667	N	98.9	JN054661.1.1500_U	Eukaryota	Obazoa	Fungi	Chytridiomycota	Chytridiomycotina	Chytridiomycetes	Chytridiomycetes_X	Chytridiomycetes_X_sp.
23	765794622ff23d25dfa151dbe5168a89	AGCTCCAGTAGCGTATATTAACGTTGCTGCAGTTAAAAAGCTCGTAGTTGGATTTCTGGTTTGTCACACTAGCCCAGGGCTTCGGTTCTGAGTGTTGGTGTGTACTCTCCATCCTTCTAGAGAGCTGTGCGTACCGTTAACTCGGCCGCGCGCATGCGATCTAGATCTTTTACTTTGAAAAAATTAGAGTGTTTAAAGCAGGCTTACGCTGTGAATACATTAGCATGGAATAATAATATAGGACTTTGTTTCTATTTTGTTGGTTTCTAGGAATGAAGTAATGATTGATAGGGATAGTTGGGGGTGCTAGTATTCAGCGGCCAGAGGTGAAATTCTTGGATTCGCTGAAGACTAACTACTGCGAAAGCATTCACCAAGGATGTCTTCT	619	16	1	1	6	643	N	88.7	AY620296.1.1266_U	Eukaryota	Rhizaria	Cercozoa	Filosa-Imbricatea	Euglyphida	Euglyphida_X	Euglyphida_XX	Euglyphida_XX_sp.
24	300a1f3c2cfbabee105fb132fe5dc01e	AGCTCCAATAGCGTATGTTAAAGTTGTTGCAGTTAAAAAGCTCGTAGTCTGAGTCTTGGTCTGGTACTGGAGCGTCCGTGGCCTTTTCGGGCTGCGTGCATGCCAAAGTACTGGCCAGTTGTACTTCGGAGGACCTTGGGTGCTTTTCATTAAGTGCTCTTGTTGGATTCCGATAGTTTACTTTGAGAAAAATAGAGTGTTCAAAGCAGGCGTTTTTTGCCTTGAATACATTAGCATGGGATAATAGAATAGGACATTGGTTCTATTTTGTTGGTTTACGGACCGATGTAATGATTAATAGGAACAGTTGGGGACATTCATATTCCACGGCTAGAGGTGAAATTCTTGGATTCGTGGAAGATGAACTACTGCGAAAGCATTTGTCAAAGATGTTTTCA	547	0	6	1	0	554	N	92.1	AY749522.1.1605_U	Eukaryota	Haptista	Centroheliozoa	Centroheliozoa_X	Centroheliozoa_XX	Centroheliozoa_XXX	Centroheliozoa_XXXX	Centroheliozoa_XXXX_sp.
25	456903a76b839396c314bab58facb565	AGCTCCAATAGCGTATATTAAAGTTGTTGCAGTTAAAAAGCTCGTAGTTGGATTTCAAGGGTCGCAGCGCATCCGCGTTTGCACTCTACCAGTCTTTGACTGTTACTGTGAGAAAATTAGAGTGTTTCAAGCAGGCTGTTGCAGGAATACATTAGCATGGAATAACGAATGTATCTAGAATCTTGGTTAATTCTAGATTACGATTAATAGGGACAGTTGGGGGCATTAGTATTTAATTGTCAGAGGTGAAATTCTTGGATTTGTTAAAGACTAACGTATGCGAAAGCATTTGCCAAGGATGTTTTCA	121	41	4	19	323	508	N	98.1	JF263444.1.1634_U	Eukaryota	Alveolata	Ciliophora	Litostomatea	Litostomatea_X	Litostomatea_XX	Balantidion	Balantidion_pellucidum
26	0c3d22fef3cb276575a81c7894e391b5	AGCTCCAATAGCGTATACTAAAGTTGTTGCAGTTAAAAAGCTCGTAGTTGGATTTCTGGCCGCGAACCTCGGTCCGCCCCTCACGGGGTGTTGTACCAGGGGTTTGCAGCCATCCTCGGGGAGAGCGCATCTGGCATTTAGTTGTCGGGTGTGGGATCCTCGTCATTTACTGTGAGCAAAATAGAGTGTTCAAAGCAGGCTTAGGCCGTTGAATACATTAGCATGGAATAATAAGATAAGACCTTGGTCTATTTTGTTGGTTTATGTTCCAAGGTAATGATTAATAGGGACAGTTGGGGGTATTCGTATTCAATTGTCAGAGGTGAAATTCTTGGATTTATGGAAGACGAACTACTGCGAAAGCATTTACCAAGGATGTTTTCA	29	78	0	216	179	502	N	96.1	AB749133.1.1675_U	Eukaryota	Stramenopiles	Ochrophyta	Chrysophyceae	Chrysophyceae_X	Chrysophyceae_XX	Chrysophyceae_XXX	Chrysophyceae_XXX_sp.
27	8d08540a6440bdf8caa4ee4ee3de3362	AGCTCCAATAGCGTATACTAAAGTTGTTGCAGTTAAAAAGCTCGTAGTTGAATTTCTGATATAATAGGATGGGTTTTATTTTTCATTAAATATTACTTCCATTTATTTTTATTATATCATCATCGAAAAGATTATATTTTGGTCATTTATTTGTCTAGTATAAGATTTTCGTCATTTACTGTGAGTAAAATAGAGTGTTCAAAGCAAGCTTAAGCTGTTGAATATATTAGCATGGAATAATAAGATAAGACCTTGGTCTATTTTGTTGGTTTATGTTCCAAGGTAATGATTAATAGGGACAGTTGGGGGTATTCGTATTCAATTGTCAGAGGTGAAATTCTTGGATTTATGGAAGACGAACTACTGCGAAAGCATTTACCAAGGATGTTTTCA	12	5	26	204	201	448	N	97.2	JQ967306.1.1705_U,JQ967307.1.1699_U	Eukaryota	Stramenopiles	Ochrophyta	Chrysophyceae	Chrysophyceae_X	Chrysophyceae_Clade-F	Paraphysomonas	Paraphysomonas_sp.
28	0f1bbd313846fe9ce12b58f56f208c4d	AGCTCCAATAGCGTATATTAAAGTTGTTGCAGTTAAAAAGCTCGTAGTTGAATTTCAAGGGTTTGAAATTTTTCTTCTGCTTAGGAATTGATTGGAGCAATCTGATCTTTTTCTGAGTAATTAGAATGGAAAACCTTTTTCAATTGTCGAAAGGATCAAGATGCTCTTCATTGAGTGTTTTGAATTCATCTTTTCGATCGTTTACTTTGAAGAAATTAGAGTGTTCAAAGCAGACATTTTTTGTCTTGAATACATTAGCATGGAATAATGAAATAGGACTCTATACTTATTTTGGACGTTTCGGTTTGAAGTGTAGGGTAATGATTAATAGGGATAGTTGGGGGCATTTATATTTCATTGTCAGAGGTGAAATTCTTGGATTTATGAAAGATAAACTAA…	292	26	10	18	68	414	N	99.3	AF420478.1.1737_U	Eukaryota	Obazoa	Apusomonadidae	Apusomonadidae_Group-4	Apusomonadidae_Group-4_X	Apusomonadidae_Group-4_XX	Diphylleia	Diphylleia_rotans
29	d9a7444fa74d7f6630a59b8879d871fe	AGCTCCAATAGCGTATATTAAAGTTGTTGCAGTTAAAAAGCTCGTAGTTGGACCTTGGGCAAGATGCATCGGGTCAGTCGCAAGACTGGACTCGGTCGTCGCGCCTCTACTGGGGGACTCGTGACCGCTCGCGGTGGCGAGGGAACCTGTGTTACTGTGAAGAAATTAGAGTGTTTAAAGCAGGCGATCGCTTGAATACATCAGCATGGAATAACAAGACAAGACATTGGGTCTTCTTGTTGGTTTGGGGAGCAGTGTAATGATTAATAGGGCCAGTTGGGGGCATTAGTATTCAGTAGCCAGAGGTGAAATTCTTGGATTTATGGAAGACGAACAACTGCGAAAGCATTTACCAAGGATGTTTTCA	376	0	0	0	0	376	N	90.2	EU091865.1.1417_U	Eukaryota	Obazoa	Fungi	Chytridiomycota	Chytridiomycotina	Chytridiomycetes	Chytridiomycetes_X	Chytridiomycetes_X_sp.
30	035a14f69c87553123272007434a8976	AGCTCCAATAGCGTATATTTAAGTTGTTGCAGTTAAAAAGCTCGTAGTTGGATTTCGGGCGGGTCACGGCGGTCCGCCTCTGGTGTGCACTGCCGTTGATCCGCCTTTCTGTCGGGGACGGGCTCCTGGGCTTCACTGTCTGGGACTCGGATTCGACGAGGTTACTTTGAGTAAATTAGAGTGTTCAAAGCAGGCGATCGCCCTGAATACATTAGCATGGAATAGCACGATAGGACTCTGGCCTATCTTGCTGGTCTGTAGGACCGGAGTAATGATTAAGAGGGACAGTCGGGGGCATTCGTATTTCATTGTCAGAGGTGAAATTCTTGGATTTATGAAAGACGAACTTCTGCGAAAGCATTTGCCAAGGATGTTTTCA	292	20	12	6	34	364	N	100	AF517098.1.1528_U	Eukaryota	Archaeplastida	Chlorophyta	Chlorophyceae	Chlamydomonadales	Chlamydomonadales_X	Chlamydomonas	Chlamydomonas_bilatus
31	84054ade81a327b6089f10c1119a8a52	AGCTCCAATAGCGTATATTAAAGTTGTTGCAGTTAAAAAGCTCGTAGTTGAATTTCAAGGGTTTGAAATTTTTCTTTTGCTTAGGAATTGGATTGGAGCAATCTGGTCCTTTTTCTGAGTAATTAGAATGGAAAACCTTTTTCAATTGTCGAAAGGATCAAGATGCTCTTCATTGAGTGTTTTGAATTCATCTTTTCGATCGTTTACTTTGAAGAAATTAGAGTGTTCAAAGCAGACATTTTTTGTCTTGAATACATTAGCATGGAATAATGAAATAGGACTCTATACTTATTTTGGACGTTTCGGTTTGAAGTGTAGGGTAATGATTAATAGGGATAGTTGGGGGCATTTATATTTCATTGTCAGAGGTGAAATTCTTGGATTTATGAAAGATAAACT…	334	6	0	13	1	354	N	99.8	AF420478.1.1737_U	Eukaryota	Obazoa	Apusomonadidae	Apusomonadidae_Group-4	Apusomonadidae_Group-4_X	Apusomonadidae_Group-4_XX	Diphylleia	Diphylleia_rotans
32	3a6cfc13ff99645e92d85c5c95e92cba	AGCTCCAATAGCGTATACTAAAGTTGTTGCAGTTAAAAAGCTCGTAGTTGAATTTCTGAGCAAGGTAGTCGGTCCGCCTCTAACGGGGTGTGTACTATGACTTGCCTGTTCATCCTCGGGGAGAGCATATCTGGTATTCATTTATCGGGTATGGGATCCTCGTCCTTTACTGTGAGCAAAATAGAGTGTTCAAAGCAGGCTTAGGCCGTTGAATACATTAGCATGGAATAATAAGATAGGACCTTGGTCTATTTTGTTGGTTTGCACTCCAAGGTAATGATTAATAGGGATAGTTGGGGGTATTCGTATTCAATTGTCAGAGGTGAAATTCTTGGATTTATGGAAGACGAACTACTGCGAAAGCATTTACCAAGGATGTTTTCA	17	31	0	166	131	345	N	95.6	AY651090.1.1700_U	Eukaryota	Stramenopiles	Ochrophyta	Chrysophyceae	Chrysophyceae_X	Chrysophyceae_Clade-F	Chrysophyceae_Clade-F_X	Chrysophyceae_Clade-F_X_sp.
33	b7c5f97d2a2d6dcff83b212d83b27487	AGCTCCAATAGCGTATACTTAAGTTGTTGCAGTTAAAAAGCTCGTAGTTGAAATTCGAGTCAGTTACTAGTTGGCTTTTCGTCAGTTAGTTAATTGATTCTCCGTCTACAATCCCTTTTGCGCTTTAGGGTTGCAGCTGGGCGAGTAGACAATTTACCTTGAAAAAATTAGAGTGTTCCAGGCAGGTCTTCGCCGGAATACATTAGCATGGAATAATGGAATAGGACTTGGGTCTTTTGTTGGTTTTAGGACTTGAGTAATGATTAATAGGGACAGATGGGGGCATTAGTATTTAATTGTCAGAGGTGAAATTCTTGGATTTATTAAAGACTAACTTATGCGAAAGCATTTGCCAAGGATGTTTTCA	2	334	0	0	9	345	N	100	AF100315.1.1669_U,LN870028.1.991_U,LN870118.1.864_U,LN869947.1.1095_U,LN870172.1.1093_U,KU729877.1.1730_U,KU729876.1.1730_U	Eukaryota	Alveolata	Ciliophora	Oligohymenophorea	Peniculia	Parameciidae	Paramecium	*
34	04db3e79ce7f499f497ef38b438e07f2	AGCTCCAATAGCGTATATTAAAGTTGTTGCGGTTAAAAAGCTCGTAGTTGGACTTTGGGTAGGAGCGTGTCGGTGCCTGGTGGTTCTGCCGTCAGGGTTAACGCCGATCGTTTCCGTCCCTGTTCTCGGAACGTTTACGGTGTCAGCAATGGGATCGGTTTCGTAGGGTTTACTTTGAATAAATTAGGGTGTTCAAAGCAGGCGCAACTCGCCTTGAATACATTAGCATGGGATAATGAAAGATGACCTTTGGTCTATACTTTATTGGTTTCTAAGGCCAAGGTAATGATTAATAGGGACAGTCGGGGTCGCTTGTATTCAGTGGTCAGAGGTGAAATTCTAGGACCCACTGAGGACAAACAAATGCGAAGGCATTCGACAAGGATGTTTTCA	0	0	0	18	298	316	N	85.5	GU938869.1.1827_U	Eukaryota	Amoebozoa	Lobosa	Tubulinea	Euamoebida	Hartmannellidae	Copromyxa	Copromyxa_protea
35	550006030cb87703dd9b1aec9e5006aa	AGCTCCAATAGCGTATACTAAAGTTGTTGCAGTTAAAAAGCTCGTAGTTGAATTTCTGAGCAAGGTAGTCGGTCCGCCTCTAACGGGGTGTGTACTATGACTTGCCTGTTCATCCTCGGGGAGAGCATATCTGGTATTCATTTATCGGGTATGGGATCCTCGTCCTTTACTGTGAGCAAAATAGAGTGTTCAAAGCAGGCTTAGGCCGTTGAATACATTAGCATGGAATAATAAGATAAGACCTTGGTCTAAATATTTTGTTGGTTTGTTTATCAAGGTAATGATTAATAGGGATAGTTGGGGGTATTCGTATTCAATTGTCAGAGGTGAAATTCTTGGATTTATGGAAGACGAACAACTGCGAAAGCATTTACCAAGGATGTTTTCA	3	4	8	166	131	312	N	93.8	AY651090.1.1700_U	Eukaryota	Stramenopiles	Ochrophyta	Chrysophyceae	Chrysophyceae_X	Chrysophyceae_Clade-F	Chrysophyceae_Clade-F_X	Chrysophyceae_Clade-F_X_sp.
36	70bd9919282427a05bc4231e09af7b25	AGCTCCAAGAGCATATATTAAAGTTGTTGCAGTTAAAAAGCTCGTAGTTGAATATCTGGTATAACGTACCTGGCCCGCAGCCTTTAGGCTTGTGTGTGCCGGCGCACGTTTGCCATCTTTCTAGAAAACGGGTCTGCCATTAACTTGGTGGGTTCGGGATCTAGATCATTTACTTTGAAAAAATTAGAGTGTTTAAAGCAAGCAATTGCTCTGAATACATTAGCATGGAATAATAATCTAGGACTTCGGTTCTATTTTGTTGGTTTCTAAAACTGAAGTAATGATTGATAGGGACAGTTGGGGGTGCTAGTATTGGCCGGCCAGAGGTGAAATTCTTGGATTCGTTAAAGACTAACTTATGCGAAAGCATTCACCAAGGATGTCTTCT	298	0	1	0	0	299	N	99.5	JN054690.1.1530_U	Eukaryota	Rhizaria	Cercozoa	Filosa-Thecofilosea	Cryomonadida	Rhogostoma-lineage	Rhogostoma-lineage_X	Rhogostoma-lineage_X_sp.
37	3eaafdff8c35d32bdf65a353e86fd238	AGCTCTAATAGCGTATATTAAAGTTGTTGCAGTTAAAAAGCTCGTAGTCTGAGTGCTATGCGGGGTAATGGATTGTTTGCGGGGGGGCTGGACTTTGTTGTCTGCCTCCTTGCCGCCTGCCTCGCGCAGTCTGAGTGGGGTCAAACCCATTTGGATTGTACTTCGGAGGACCTTTCCCTTGTCCGGTGCTGCTCGGCCTCGGTCGGGTGGTGTTGGCTTGGGAAAATTTATGGGATTCCGATAGTTTACTTTGAGAAAAATGGAGTGTTCAAAGCAGGCGGATTCAAATCGCTCGATGAACAACTTAGCATGGGATAATGGAAGAGGACATTGGTTCCTTTCTTTCAAGCCGCGGACGCAAGTCAATAATGGTGCGGGACCGATGTAATGATTAATAGG…	283	8	1	1	2	295	N	76.2	AY268041.1.2110_U	Eukaryota	Haptista	Centroheliozoa	Centroheliozoa_X	Acanthocystida	Acanthocystida_X	Acanthocystida_XX	Acanthocystida_XX_sp.
38	077d4e7e9abc7fab0749b3fe7fb02f1a	AGCTCTAATAGCATATTTTAAAGTTGTTGCAGTTAAAACGCTCGTAGTTGGATTTTAGAGCCAGTCGTTTCGCCGGTCCGCGTTAAGTGAGTACTGGCACGGCTACTCTCCCTATGAGATACTCACTGCGTCGCTTAACTGAGGCGCAGTAGCAGGGTGTCGCGGTGGGGGCGGCGTCTTCACGGGCGTTTGTTTTTGCCGCGGCGCTCCGGGTTCTCATTCGTTTACTTTGAATAAATTAGAGTGTTCAAAGCAGGCAGTTTTCGAGCCTTGAATAATCTAGCATGGGATAATGGAATAGGCTGTCGGCTTATTTCGTTGGTTTCTAAGCCAGACAGAATGATTAAGAGGGACAGTTGGGGGTTTTCGTATTCAATTGTCAGAGGTGAAATTCTTGGA…	285	3	0	0	0	288	N	84.8	AY835694.1.1072_U	Eukaryota	Amoebozoa	Lobosa	Lobosa_X	Centramoebida	Acanthamoebidae	Acanthamoeba	Acanthamoeba_sp.
39	bc29355722ec33589470f2282c389593	AGCTCCAATAGCGTATACTAAAGTTGTTGCAGTTAAAAAGCTCGTAGTTGAATTTCTGAGCAAGGTAGTCGGTCCGCCCCTAACGGGGTGTGTACTATGACTTGCCTGTTCATCCTCGGGGAGAGCATATCTGGTATTAATTTATCGGGTATGGGATCCTCGTCCTTTACTGTGAGCAAAATAGAGTGTTCAAAGCAGGCTTAGGCCGTTGAATACATTAGCATGGAATAATAAGATAGGACCTTGGTCTATTTTGTTGGTTTGCACTCCAAGGTAATGATTAATAGGGATAGTTGGGGGTATTCGTATTCAATTGTCAGAGGTGAAATTCTTGGATTTATGGAAGACGAACTACTGCGAAAGCATTTACCAAGGATGTTTTCA	19	36	0	109	123	287	N	96.1	AY651090.1.1700_U	Eukaryota	Stramenopiles	Ochrophyta	Chrysophyceae	Chrysophyceae_X	Chrysophyceae_Clade-F	Chrysophyceae_Clade-F_X	Chrysophyceae_Clade-F_X_sp.
40	c18a757b94ba3333f732e1b5ed2fcebf	AGCTCCAATAGCGTATATTTAAGTTGTTGCAGTTAAAAAGCTCGTAGTTGGATTTCGGGCGGGGCCTGCCGGTCCGCCTTTGGTGTGCACTGGCAGGGTCCGCCTTGCTGTCGGGGACGGGTTCCTGGGCTTTACTGTCTGGGACTCGGAGTCGACGTGGTTACTTTGAGTAAATTAGAGTGTTCAAAGCAGGCTTACGCTCTGAATACATTAGCATGGAATAACGCGATAGGACTCTGGCCTATCTTGTTGGTCTGTGGGACCGGAGTAATGATTAAGAGGGACAGTCGGGGGCATTCGTATTTCATTGTCAGAGGTGAAATTCTTGGATTTATGAAAGACGAACTACTGCGAAAGCATTTGCCAAGGATGTTTTCA	202	31	3	31	18	285	N	100	AB109544.1.2656_G,AB109544.1.2656_R,AB488585.1.1644_U,AF357147.1.2223_R,AF357147.1.2223_G,AY220082.1.2234_G,AB488584.1.1663_U,AY195975.1.1796_U,AY543052.1.1796_U,X89012.1.2653_R,X89012.1.2653_G,FN298930.1.1779_U,AY220082.1.2234_R,AF357148.1.1034_U,FN298929.1.1779_U,AY543051.1.1796_U,AH012393.1.1034_U,AH012392.1.2223_U	Eukaryota	Archaeplastida	Chlorophyta	Trebouxiophyceae	Trebouxiophyceae_X	Trebouxiophyceae_XX	Choricystis	*
41	6cdc758c7f476e988c6fbae4c56324cd	AGCTCTCGTAGTGTATACTAAAATTGCTGCAGTTAAAACGCTCGTAGTTGAAGTTGGTCTACCGGGGGCGGGGTCCGCGGGGGGCTAGTCTCTTCGCAGTGGCCCTGTTTCCTAGACTTTGGGGTCGCCGCGGCGGCGGGGTGGGGGGCCTTCACTGGTCTCGCGCCCCGGCCCGTAGCGGCATTGTCACCCCCTTTTACTTTGAATAAATTAGGGTGTTTCAGGCAGGCATACGCTTCTGAATACATTAGCATGGGATAATGAGATAGGACTTGGGTTCTGTTTCGTTGGCTCTCCAGGACCGAAGTAATGATGGATAGGGACAGTTGGGGGTGCTAGTATTTGGCGGCCAGAGGTGAAATTCTTGGATTCCCCAAAGACTAACCGATGCGAAAGCGT…	0	9	7	133	128	277	N	72.8	EU567213.1.1136_U,DQ388459.1.1722_U	Eukaryota	Eukaryota_X	Eukaryota_XX	Eukaryota_XXX	Eukaryota_XXXX	Eukaryota_XXXXX	Eukaryota_XXXXXX	Eukaryota_XXXXXX_sp
42	3dafb0dc0a135aa4736aed0ec37e838c	AGCTCCAATAGCGTATACTAAAGTTGTTGCAGTTAAAAAGCTCGTAGTTGAATTTCTGATATAATAGGATGGGTTTTATTTTTCATTAAATATTACTTCCATTTATTTTTATTATATCATCATCGAAAAGATTATATTTTGGTCATTTATTTGTCTAGTATAAGATTTTCGTCATTTACTGTGAGTAAAATAGAGTGTTCAAAGCAGGCTTAGGCCGTTGAATACATTAGCATGGAATAATAAGATAAGACCTTGGTCTATTTTGTTGGTTTATGTTCCAAGGTAATGATTAATAGGGACAGTTGGGGGTATTCGTATTCAATTGTCAGAGGTGAAATTCTTGGATTTATGGAAGACGAACTACTGCGAAAGCATTTACCAAGGATGTTTTCA	7	1	10	125	133	276	N	96.2	Z28335.1.1745_U,JQ967305.1.1686_U,JQ967306.1.1705_U,JQ967307.1.1699_U	Eukaryota	Stramenopiles	Ochrophyta	Chrysophyceae	Chrysophyceae_X	Chrysophyceae_Clade-F	Paraphysomonas	*
43	ddfe4ac764307c15f06ba25fe630d2dc	AGCTCCAATAGCGTATATTAAAGTTGTTGCAGTTAAAAAGCTCGTAGTTGGACCTTAGGCAAGGCGGCCTGGTCACCCTCTGGGTGTACTGGGATCGCTGCGCCTCACCTTCGGGGAGCTAGTCGTGCTTCGGTGCGCTAGGGAACCGAGCCTTACCTTGAGGAAATTAGAGTGTTTAAAGCAGGCTTATGCTTGAATACGTTAGCATGGAATAACATGATAGGACTTTGGTTCTATTTTGTTGGTTTGAGGACCAAAGTAATGATTAATAGGGACAGTTGGGGGTATTCGTATTCAATTGTCAGAGGTGAAATTCTTGGATTTATGGAAGACGAACTACTGCGAAAGCATTTACCAAGGATGTTTTCA	0	1	0	273	1	275	N	98.1	JN054661.1.1500_U	Eukaryota	Obazoa	Fungi	Chytridiomycota	Chytridiomycotina	Chytridiomycetes	Chytridiomycetes_X	Chytridiomycetes_X_sp.
44	304fd042f0650ba13c54a76bf1840ed3	AGCTCCAATAGCGTATACTAAAGTTGTTGCAGTTAAAAAGCTCGTAGTTGAATTTCTGAGCAAGGTAGTCGGTCCGCCCCTAACGGGGTGTGTACTATGACTTGCCTGTTCATCCTCGGGGAGAGCATATCTGGTATTAATTTATCGGGTATGGGATCCTCGTCCTTTACTGTGAGCAAAATAGAGTGTTCAAAGCAGGCTTAGGCCGTTGAATACATTAGCATGGAATAATAAGATAAGACCTTGGTCTAAATATTTTGTTGGTTTGTTTATCAAGGTAATGATTAATAGGGATAGTTGGGGGTATTCGTATTCAATTGTCAGAGGTGAAATTCTTGGATTTATGGAAGACGAACAACTGCGAAAGCATTTACCAAGGATGTTTTCA	3	5	5	126	99	238	N	94.3	AY651090.1.1700_U	Eukaryota	Stramenopiles	Ochrophyta	Chrysophyceae	Chrysophyceae_X	Chrysophyceae_Clade-F	Chrysophyceae_Clade-F_X	Chrysophyceae_Clade-F_X_sp.
45	98d985b46ccbe9ebf648181bc4f34be4	AGCTCCAATAGCGTATACTAAAGTTGTTGCAGTTAAAAAGCTCGTAGTTGAATTTCTGAGCAAGGTAGTCGGTCCGCCCCTAACGGGGTGTGTACTATGACTTGCCTGTTCATCCTCGGGGAGAGCATATCTGGTATTAATTTATCGGGTATGGGATCCTCGTCCTTTACTGTGAGCAAAATAGAGTGTTCAAAGCAAGCTTAAGCTGTTGAATATATTAGCATGGAATAATAAGATAAGACCTTGGTCTAAATATTTTGTTGGTTTGTTTATCAAGGTAATGATTAATAGGGATAGTTGGGGGTATTCGTATTCAATTGTCAGAGGTGAAATTCTTGGATTTATGGAAGACGAACAACTGCGAAAGCATTTACCAAGGATGTTTTCA	2	5	17	105	107	236	N	93.3	AY651090.1.1700_U	Eukaryota	Stramenopiles	Ochrophyta	Chrysophyceae	Chrysophyceae_X	Chrysophyceae_Clade-F	Chrysophyceae_Clade-F_X	Chrysophyceae_Clade-F_X_sp.
46	1f8186d575c66a1fda1369f8a231fefa	AGCTCCAATAGCGTATATTAAAGTTGCTGCAGTTAAAAAGCTCGTAGTTGGATTTCTGGCCTGAAACATTTTGTCGGCCACGGTTTCGTGTGTTAGTGCATTATGTTCTGGCCATCCTTCCAATCGCTATTTGCCTTTCTTCATTGATTGGTAAGTGGTATTGGATCTTTTACTTTGAAAAAATTAGAGTGTTTCAAGCAGGCTTTATGCTATGAATACATTAGCATGGAATAATAATTTAGGACTTCGGTTCTATTTTGTTGGTTTCTAGGACTGAAGTAATGATTGATAGGGACAGTTGGGGGTGCTAGTATTCAGCGGCCAGAGGTGAAATTCTCGGATTCGCTGAAGACTAACTTATGCGAAAGCATTCACCAAGGATGTCTTCT	0	95	0	7	108	210	N	99.5	HM536168.1.2166_U,AY496043.1.1552_U,AY965866.1.2086_U,HM536169.1.2182_U	Eukaryota	Rhizaria	Cercozoa	Filosa-Sarcomonadea	Glissomonadida	Sandonidae	Flectomonas	Flectomonas_ekelundi
47	902a906ca808b740b0b71ca8943e9ffa	AGCTCCAATAGCGTATACTAAAGTTGTTGCAGTTAAAAAGCTCGTAGTTGAATTTCTGAGCAAGGTAGTCGGTCCGCCCCTAACGGGGTGTGTACTATGACTTGCCTGTTCATCCTCGGGGAGAGCATATCTGGTATTAATTTATCGGGTATGGGATCCTCGTCCTTTACTGTGAGCAAAATAGAGTGTTCAAAGCAGGCTTAGGCCGTTGAATACATTAGCATGGAATAATAAGATAAGACCTTGGTCTATTTTGTTGGTTTATGTTCCAAGGTAATGATTAATAGGGACAGTTGGGGGTATTCGTATTCAATTGTCAGAGGTGAAATTCTTGGATTTATTGAAGACTAACTAATGCGAAAGCATTTGCCAAGGATGTTTTCA	0	54	0	154	0	208	N	94.5	AY651090.1.1700_U	Eukaryota	Stramenopiles	Ochrophyta	Chrysophyceae	Chrysophyceae_X	Chrysophyceae_Clade-F	Chrysophyceae_Clade-F_X	Chrysophyceae_Clade-F_X_sp.
48	4abfcf74ffd8c976d6ccc5f46ec212fa	AGCTCCAATAGCGTATACTAAAGTTGTTGCAGTTAAAAAGCTCGTAGTTGAATTTCTGAGCAAGGTAGTCGGTCCGCCTCTAACGGGGTGTGTACTATGACTTGCCTGTTCATCCTCGGGGAGAGCATATCTGGTATTCATTTATCGGGTATGGGATCCTCGTCCTTTACTGTGAGCAAAATAGAGTGTTCAAAGCAGGCTTAGGCCGTTGAATACATTAGCATGGAATAATAAGATAAGACCTTGGTCTATTTTGTTGGTTTATGTTCCAAGGTAATGATTAATAGGGACAGTTGGGGGTATTCGTATTCAATTGTCAGAGGTGAAATTCTTGGATTTATTGAAGACTAACTAATGCGAAAGCATTTGCCAAGGATGTTTTCA	2	46	0	139	1	188	N	94	AY651090.1.1700_U	Eukaryota	Stramenopiles	Ochrophyta	Chrysophyceae	Chrysophyceae_X	Chrysophyceae_Clade-F	Chrysophyceae_Clade-F_X	Chrysophyceae_Clade-F_X_sp.
49	cadf26e2d4043378adcecf8e7ac617fd	AGCTCCAATAGCGTATATTAAAGTTGTTGCAGTTAAAACGCTCGTAGTCTGATGTAATGGGGACTGGTGTGGGGAGCAGCGATGCTCTGTGCAGCGGTCCTCATCAGGGGGCCAGCAATGGCCCAGTTTACTTTGAGGAAATTAGAGTGTTCAAAGCAGGCGATTGCTTGAATACTGCAGCATGGAATAATGGAATAGGACTCGCGTCTTATTTTGTTGGTTTGGAGATGTGAGTAATGATGAATAGGGACAGTTGGGGGCATTGGTATTCAGTAGTCAGAGGTGAAATTCTTGGATTTACTGAAGACTAACTAGTGCGAAAGCATTTGCCAAGGATGTTTTCA	56	1	7	78	39	181	N	99.4	DQ244016.1.1736_U	Eukaryota	Obazoa	Fungi	Cryptomycota	Cryptomycotina	Cryptomycotina_X	Cryptomycotina_XX	Cryptomycotina_XX_sp.
50	c91266fb5c19f16e01e2171385a0727e	AGCTCCAATAGCGTATACTAAAGTTGTTGCAGTTAAAAAGCTCGTAGTTGAATTTCTGAGCAAGGTAGTCGGTCCGCCTCTAACGGGGTGTGTACTATGACTTGCCTGTTCATCCTCGGGGAGAGCATATCTGGTATTCATTTATCGGGTATGGGATCCTCGTCCTTTACTGTGAGCAAAATAGAGTGTTCAAAGCAAGCTTAAGCTGTTGAATATATTAGCATGGAATAATAAGATAAGACCTTGGTCTAAATATTTTGTTGGTTTGTTTATCAAGGTAATGATTAATAGGGATAGTTGGGGGTATTCGTATTCAATTGTCAGAGGTGAAATTCTTGGATTTATGGAAGACGAACAACTGCGAAAGCATTTACCAAGGATGTTTTCA	0	2	5	90	83	180	N	92.8	AY651090.1.1700_U	Eukaryota	Stramenopiles	Ochrophyta	Chrysophyceae	Chrysophyceae_X	Chrysophyceae_Clade-F	Chrysophyceae_Clade-F_X	Chrysophyceae_Clade-F_X_sp.
51	6da3784cb3719666d42f9b1862a51116	AGCTCTAATAGCATATATTAAAGTTGTTGCAGTTAAAAAGCTCGTAGTCGGATTTTGGGCGCGTGTGAACTGTCAGCCTCTGGTTGGACGGTGCGCGCGTGCCTTTCTGCTTGGGAGCCCCATGGTGGTTAATTCTGTCGTGGTGGGTCACAGGCCGTTTACTTTGAAAAAATTAGAGTGTTCAAAGCAGGCTGTTGCTTGAATAGATTAGCATGGAATAATGGAATAGGACCTTGGTGCTATTTCGTTGGTTATGGGACTGGGGTAATGATTAATAGGGACAGTTGGGGCCGTTCATATTTCGTTGTCAGAGGTGAAATTCTTGGATTTACGAACGATGAACTTGTGCGAAAGCATTCGGCAAGGATGTTTTCA	72	23	13	10	55	173	N	100	JN547317.1.953_U,HM135077.1.1701_U,AJ007280.1.1751_U,JN547315.1.938_U,JQ230002.1.1682_U,HM135076.1.1702_U,JN547308.1.938_U,JX490049.1.1471_U,AY919686.1.1697_U,JN547287.1.938_U,JX490050.1.1462_U,AM051189.1.1684_U,AY919727.1.1698_U,KC928309.1.1706_U,HM135074.1.1702_U,JQ230004.1.1475_U,JX490048.1.1471_U,EF196801.1.897_U,HQ219448.1.1730_U,JN547288.1.989_U,AB771884.1.1629_U,GU067870.1.1764_U,JN090891.…	Eukaryota	Cryptista	Cryptophyta	Cryptophyceae	Cryptomonadales	Cryptomonadales_X	Cryptomonas	*
52	a51c6a0bb852100afa976304b0bc364d	AGCTCCAATAGCGTATATTAAAGTTGTTGCAGTTAAAAAGCTCGTAGTTGGACCTTAGGCAAGGCGGCCTGGTCACCCTCTGGGTGTACTGGGATCGCTGCGCCTCACCTTCGGGGAGCTAGTCGTGCTTCGGTGCGCTAGGGAACCGAGCCTTACCTTGAGGAAATTAGAGTGTTCAAAGCAGGCTTAGGCCGTTGAATACATTAGCATGGAATAATAAGATAAGACCTTGGTCTATTTTGTTGGTTTATGTTCCAAGGTAATGATTAATAGGGACAGTTGGGGGTATTCGTATTCAATTGTCAGAGGTGAAATTCTTGGATTTATGGAAGACGAACTACTGCGAAAGCATTTACCAAGGATGTTTTCA	0	1	0	169	0	170	N	94.1	JN054661.1.1500_U	Eukaryota	Obazoa	Fungi	Chytridiomycota	Chytridiomycotina	Chytridiomycetes	Chytridiomycetes_X	Chytridiomycetes_X_sp.
53	0b2c03385fd17d435938984236adf17b	AGCTCCAATAGCGTATATTAAAGTTGTTGCAGTTAAAAAGCTCGTAGTTGGACTTTAGGCAAGGCGGCCTGGTCACCCACTGGGTGTACTGGGATCGCTGCGCCTCACCTTCGGGGAGCTAGTCGTGCTTCGGTGCGCTAGGGAACCGAGCCTTACCTTGAGGAAATTAGAGTGTTTAAAGCAGGCTTATGCTTGAATACGTTAGCATGGAATAACATGATAGGACTTTGGTTCTATTTTGTTGGTTTGAGGACCAAAGTAATGATTAATAGGGACAGTTGGGGGCATTAGTATTCAATAGTCAGAGGTGAAATTCTTGGATTTATTGAAGACTAACTAATGCGAAAGCATTTGCCAAGGATGTTTTCA	0	168	0	0	0	168	N	100	AB695466.1.1733_U	Eukaryota	Obazoa	Fungi	Cryptomycota	Cryptomycotina	Cryptomycotina_X	Cryptomycotina_XX	Cryptomycotina_XX_sp.
54	0bb964f2cbd24ae01612e0f49c024a65	AGCTCCAATAGCGTATATTAAAGTTGTTGCAGTTAAAAAGCTCGTAGTTGGACCTTAGGCAAGGCGGCCTGGTCACCCTCTGGGTGTACTGGGATCGCTGCGCCTCACCTTCGGGGAGCTAGTCGTGCTTCGGTGCGCTAGGGAACCGAGCCTTACCTTGAGGAAATTAGAGTGTTTAAAGCAGGCTTATGCTTGAATACGTTAGCATGGAATAATAAGATAAGACCTTGGTCTATTTTGTTGGTTTATGTTCCAAGGTAATGATTAATAGGGACAGTTGGGGGTATTCGTATTCAATTGTCAGAGGTGAAATTCTTGGATTTATGGAAGACGAACTACTGCGAAAGCATTTACCAAGGATGTTTTCA	0	0	0	165	0	165	N	95.4	JN054661.1.1500_U	Eukaryota	Obazoa	Fungi	Chytridiomycota	Chytridiomycotina	Chytridiomycetes	Chytridiomycetes_X	Chytridiomycetes_X_sp.
55	f9956f63f9ab63bdc8e9ca43836060a2	AGCTCCAATAGCGTATACTAAAGTTGTTGCAGTTAAAAAGCTCGTAGTTGGATTTCTGGCCTGAAACATTTTGTCGGCCACGGTTTCGTGTGTTAGTGCATTATGTTCTGGCCATCCTTCCAATCGCTATTTACCTTTCTTCATTGATTGGTAAGTGGTATTGGATCTTTTACTTTGAAAAAATTAGAGTGTTTCAAGCAGGCTTTATGCTATGAATACATTAGCATGGAATAATAATTTAGGACTTCGGTTCTATTTTGTTGGTTTCTAGGACTGAAGTAATGATTGATAGGGATAGTTGGGGGTGCTAGTATTCAGCGGCCAGAGGTGAAATTCTCGGATTCGCTGAAGACTAACTTATGCGAAAGCATTCACCAAGGATGTCTTCT	0	0	0	0	156	156	N	99.5	HM536168.1.2166_U,AY496043.1.1552_U,AY965866.1.2086_U,HM536169.1.2182_U	Eukaryota	Rhizaria	Cercozoa	Filosa-Sarcomonadea	Glissomonadida	Sandonidae	Flectomonas	Flectomonas_ekelundi
56	bae7b224439a1299211cc76056a62144	AGCTCCAATAGCGTATATTAAAGTTGCTGCAGTTAAAAAGCTCGTAGTTGGATTTCTGGTTTGGCGCGCCTAGCCCGCCACGGTTTCGTGTGTGAGTGCTGGGTCGCGCCTGCCATCCTTCTAGAGAACGTCTCTACTCTTCATTGAGCCGGAGGCGCCATCTAGATCTTTTACTTTGAAAAAATTAGAGTGTTTAAAGCAGGCATTTGCTATGAATACATTAGCATGGAATAATAATGTAGGACTTCGGTTCTATTTTGTTGGTTTCTAGGACTGAAGTAATGATTGATAGGGATAGTTGGGGGTGCTAGTATTCAGTGGCCAGAGGTGAAATTCTCGGATTCACTGAAGACTAACTTATGCGAAAGCATTCACCAAGGATGTCTTCT	40	1	2	58	46	147	N	98.7	EU647174.1.1581_U	Eukaryota	Rhizaria	Cercozoa	Filosa-Sarcomonadea	Glissomonadida	Bodomorphidae	Bodomorpha	Bodomorpha_sp.
57	38d4496a1f4e78c121afc65cae5122a2	AGCTCTCGTAGTGTATACTAAAATTGCTGCAGTTAAAACGCTCGTAGTTGAAGTTGGTCTACCGGGGGCGGGGTCCGCGGGGGGCTAGTCTCTCCGCAGTGGCCCTGTTTCCTAGACTTTGGGGTCGCCGCGGCGGCGGGGTGGGGGGCCTTCACTGGTCTCGCGCCCCGGCCCGCGGTCCACATACCCCCTTTTACTTTGAATAAATTAGGGTGTTTCAGGCAGGCATACGCTTCTGAATACATTAGCATGGGATAATGAGATAGGACTTGGGTTCTGTTTCGTTGGCTCTCCAGGACCGAAGTAATGATGGATAGGGACAGTTGGGGGTGCTAGTATTTGGCGGCCAGAGGTGAAATTCTTGGATTCCCCAAAGACTAACCGATGCGAAAGCGTTCA…	0	5	1	68	68	142	N	73.1	EU567213.1.1136_U,EU567211.1.1140_U,DQ388459.1.1722_U	Eukaryota	Eukaryota_X	Eukaryota_XX	Eukaryota_XXX	Eukaryota_XXXX	Eukaryota_XXXXX	Eukaryota_XXXXXX	Eukaryota_XXXXXX_sp
58	623a63cbee5cd6a5a763669f6e69576d	AGCTCCAATAGCGTATATTAAAGTTGTTGCAGTTAAAAAGCTCGTAGTTGGACCTTAGGCAAGGCGGCCTGGTCACCCTCTGGGTGTACTGGGATCGCTGCGCCTCACCTTCGGGGAGCTAGTCGTGCTTCGGTGCGCTAGGGAACCGAGCCTTACCTTGAGGAAATTAGAGTGTTTAAAGCAGGCTTATGCTTGAATACGTTAGCATGGAATAACATGATAGGACTTTGGTTCTATTTTGTTGGTTTATGTTCCAAGGTAATGATTAATAGGGACAGTTGGGGGTATTCGTATTCAATTGTCAGAGGTGAAATTCTTGGATTTATGGAAGACGAACTACTGCGAAAGCATTTACCAAGGATGTTTTCA	0	2	0	138	0	140	N	96.7	JN054661.1.1500_U	Eukaryota	Obazoa	Fungi	Chytridiomycota	Chytridiomycotina	Chytridiomycetes	Chytridiomycetes_X	Chytridiomycetes_X_sp.
59	28ecb8f08b4e346dd208d70befb49631	AGCTCCAATAGCGTATACTAAAGTTGTTGCAGTTAAAAAGCTCGTAGTTGAATTTCTGGTCTTGGACATCGGTCTGCCTCGAACGAGGTATGTACCAGTTGTCTGAATCCATCCTCGGGGAAAACATGTCTGCAATTCAGTTTGTGGGCATGGGATCCTCGTCATTTACTGTGAGCAAAATAGAGTGTTCAAAGCAGGCTTATGCCGTTGAATACATTAGCATGGAATAATAAGATAGGACCTTGGTCTATTTTGTTGGTTTGTACTCCAAGGTAATGATTAATAGGGATAGTTGGGGGTATTCGTATTCAATTGTCAGAGGTGAAATTCTTGGATTTATGGAAGACGAACTACTGCGAAAGCATTTACCAAGGATGTTTTCA	0	0	0	0	130	130	N	99.7	KC306616.1.1044_U,KC306562.1.1180_U,KC306614.1.1044_U,HF568860.1.873_U,KC306599.1.1106_U,KC306600.1.1175_U,KC306561.1.1128_U,KC306571.1.1180_U,KC306596.1.1177_U,KC306610.1.1181_U	Eukaryota	Stramenopiles	Ochrophyta	Chrysophyceae	Chrysophyceae_X	Chrysophyceae_Clade-C	Chrysophyceae_Clade-C_X	Chrysophyceae_Clade-C_X_sp.
60	8ac4bd3a98e6c985d66af452623c029d	AGCTCCAATAGCGTATATTAAAGTTGCTGCAGTTAAAAAGCTCGTAGTTGGATTTCTGACACGGCGCGGTTGGTCCGCTGCCTTCGGGTAGTGAGTGCCGGCCTGCGTCTGTCATCCTTCTCAGGTTCAGGTCACCTCCTTTACGGGACGGTGGTTTGGGTTTGGGATCTATTACTTTGAAAAAATTAGAGTGTTTAAAGCAGGCGTTTGCCTTTGAATACATTAGCATGGAATAATAACATAGGACTCCTGTTCTATTTTGTTGGTTCTAGAGCGAGAGTAATGATTGATAGGGATCGTTGGGGGTGCTAGTATTCAGTGGCCAGAGGTGAAATTCTTGGATTCACTGAAGACTAACTTATGCGAAAGCATTCACCAAGGAGGTCTTCT	2	2	1	10	111	126	N	84.1	KC306595.1.1186_U	Eukaryota	Rhizaria	Cercozoa	Filosa-Sarcomonadea	Glissomonadida	Allapsidae	Allapsidae_X	Allapsidae_X_sp.
61	fde88535b3703e516d0239b4cee86954	AGCTCCAATAGCGTATATTAAAGTTGCTGCAGTTAAAAAGCTCGTAGTTGGATTTCTGACACGGCGCAGTAGGTCCGCCAACTTCTGTTGGTGAGTGCTGTCTGCGTCTGTCATCCTTTCCATGTTTCGCCATTTCCTTCACGGGTAGTGGCGAGGTGTGGAATCTATTACTTTGAAAAAATTAGAGTGTTTAAAGCAGGCGTTTGTCTTGAATACATTAGCATGGAATAATAATATAGGACTCTTGTTCTATTTTGTTGGTTTCTAGGATGGGAGTAATGATTGATAGGGATAGTTGGGGGTGCTAGTATTCAGTGGCCAGAGGTGAAATTCTTGGATTCACTGAAGACTAACTTATGCGAAAGCATTCACCAAGGATGTCTTCT	0	0	0	0	122	122	N	84.4	AY620268.1.1258_U	Eukaryota	Rhizaria	Cercozoa	Filosa-Granofilosea	Filosa-Granofilosea_X	Novel-Gran-234	Novel-Gran-234_X	Novel-Gran-234_X_sp.
62	239ffa79ce5d7e67b0b6ed9e670244cf	AGCTCCACTAGCGTATATTAAAGTTGTTGCAGTTAAAAAGCTCGTAGTTGAATTTCTGGTTGTGCTCCAGTGGTCGGTCTTCTGTATCGCCCTGGGTGCAGCCATCCGTCTGCAAACTTTTACATCCTTAACTGGTTTGTCTAAGGGAGCAGGCATTTTACTTTGAAAAAATTAGAGTGTTTAAGGCAGGCACTAGCCGCTGAATACATTAGCATGGAATAATGGAATAGGACGCTTGTCCATTTGATTGGTTATTGGACTCGCGTAATGATTAATAGGGACAGTTGGGGGCATTAGTATTTAATTGTCAGAGGTGAAATTCTTGGATTTATTAAAGACTAACTTATGCGAAAGCATTTGCCAAGGATGTTTTCA	0	36	26	20	39	121	N	98.1	EU032356.1.1751_U,JN705536.1.1361_U,DQ442851.1.903_U,KX853100.1.1679_U	Eukaryota	Alveolata	Ciliophora	Oligohymenophorea	Scuticociliatia_2	Scuticociliatia_2_X	*	*
63	d00011080d0c7583b33a7a51d4757714	AGCTCCACTAGCGTATATTAAAGTTGTTGCAGTTAAAAAGCTCGTAGTTGAACTTCTGATTGTTGTTAGCGTCGGTATTTATATCGCGTTAGTGGCAGTCATCCGTCTGCAAACTTTTACATCCTTAACTGGTTTGTCTAAGGGAGCAGGCATTTTACTTTGAAAAAATTAGAGTGTTTAAGGCAGGCGCAAGCCTGAATACATTAGCATGGAATAATGGAATAGGACGCTTGTCCATTTGATTGGTTATTGGACTCGCGTAATGATTAATAGGGACAGTTGGGGGCATTAGTATTTAATTGTCAGAGGTGAAATTCTTGGATTTATGGAAGACGAACTACTGCGAAAGCATTTACCAAGGATGTTTTCA	2	5	5	27	82	121	N	98.4	DQ442846.1.897_U,DQ442854.1.904_U,DQ442862.1.904_U,DQ442863.1.846_U,DQ442838.1.877_U,DQ442852.1.907_U,DQ442849.1.883_U,DQ442847.1.896_U	Eukaryota	Alveolata	Ciliophora	Oligohymenophorea	Scuticociliatia_2	Scuticociliatia_2_X	Cyclidium_3	Cyclidium_glaucoma
64	1efb959fe56ef8df4d2af98a124e1f7c	AGCTCTCGTAGTGTATACTAAAATTGCTGCAGTTAAAACGCTCGTAGTTGAAGTTGGTCTACCGGGGGCGGGGTCCGCGGGGGGCTAGTCTCTTCGCAGTGGCCCTGTTTCCTAGACTTTGGGGTCGCCGCGGGTTCGGGGTGGGGGGCCTTCACTGGTCTCGCGCCTTGGGCCCGCGGTCCACATACCCCCTTTTACTTTGAATAAATTAGGGTGTTTCAGGCAGGCATACGCTTCTGAATACATTAGCATGGGATAATGAGATAGGACTTGGGTTCTGTTTCGTTGGCTCTCCAGGACCGAAGTAATGATGGATAGGGACAGTTGGGGGTGCTAGTATTTGGCGGCCAGAGGTGAAATTCTTGGATTCCCCAAAGACTAACCGATGCGAAAGCGTTC…	1	1	3	66	49	120	N	73.1	FN598271.1.1159_U	Eukaryota	Rhizaria	Cercozoa	Filosa-Granofilosea	Filosa-Granofilosea_X	Massiteriidae	Massisteria	Massisteria_sp.
65	ea130aa427398d6ebe454380302cae9d	AGCTCCAATAGCGTATATTAAAGTTGTTGCAGTTAAAAAGCTCGTAGTCTGAATCTTGGTTGGTGTTGAGCGTCCGTGGCTTCGGTCACGTGCACGTGACACACTGGCCATATCCTTCGGAGGAACATGGGTGCTTTTCATTAAGTGCTCATGGGATTCCGATAGTTTACTTTGAGAAAAATAGAGTGTTCAAAGCAGGCGTTTTTGCCTTGAATACATTAGCATGGGATAATAGAATAGGACATTGGTTCTATTTTGATGGTTTACGGACCGATGTAATGATTAATAGGAACAGTTGGGGACATTCATATTCCATGGCTAGAGGTGAAATTCTTGGATTCATGGAAGATGAACTACTGCGAAAGCATTTGTCAAAGATGTTTTCA	0	62	0	0	58	120	N	97.4	JQ245081.1.1587_U	Eukaryota	Haptista	Centroheliozoa	Centroheliozoa_X	Centroheliozoa_XX	Centroheliozoa_XXX	Centroheliozoa_XXXX	Centroheliozoa_XXXX_sp.
66	5c9b0840f16c84a6b7589f1c25071639	AGCTCCAATAGCGTATATTAAAGTTGCTGCAGTTAAAAAGCTCGTAGTTGGATCTTGGGAGCGGGCGGGCGGTCCGCCGCGAGGCGAGCCACCGCCCGTCCCCGCCCCTTGCCTCTCGGCGCCCCCTCGATGCTCTTAGCTGAGTGTCCCGCGGGGCCCGAAGCGTTTACTTTGAAAAAATTAGAGTGTTCAAAGCAGGCCCGAGCCGCCTGGATACCGCAGCTAGGAATAATGGAATAGGACCGCGGTTCTATTTTGTTGGTTTTCGGAACTGAGGCCATGATTAAGAGGGACGGCCGGGGGCATTCGTATTGCGCCGCTAGAGGTGAAATTCTTGGACCGGCGCAAGACGGACCAGAGCGAAAGCATTTGCCAAGAATGTTTTCA	90	15	0	0	0	105	N	100	HV501849.3.1863_U,FP102614.48210.50069_U,AK347462.48.1462_U,HV302354.3659.5519_U,AANN01682016.7509.9377_U,ABRN02356284.12.1600_U,AAPY01543530.477.2347_U,JO560110.184.1656_U,HI519108.103.1969_U,DD152195.103.1969_U,DD284117.2.1869_U,CABD02136545.135.1673_U,AAQR02249093.2146.4012_U,AC197289.37428.39301_U,AX664499.3659.5519_U,AAPY01477079.135.2004_U,GV670918.2.1869_U,FU303906.3659.5519_U,AAYZ01558522…	Eukaryota	Obazoa	Metazoa	Craniata	Craniata_X	*	*	*
67	5d20a09cdb0b97ab15bd6f9010d3d9e9	AGCTCTAATAGCATATTTTAAAGTTGTTGCAGTTAAAACGCTCGTAGTTGGATTTTAGAGCCAGTCGTTTCGCCGGTCCGCGTTAAGTGAGTACTGGCACGGCTACTCTCCCTATGAGATACTCACTGCGTCGCTTAACTGAGGCGCAGTAGCAGGGTGTCGCGGTGGGGGCGGCGTCTTCACGGGCGTTTGTTTTTTTGCCGCGGCGCTCCGGGTTCTCATTCGTTTACTTTGAATAAATTAGAGTGTTCAAAGCAGGCAGTTTTCGAGCCTTGAATAATCTAGCATGGGATAATGGAATAGGCTGTCGGCTTATTTCGTTGGTTTCTAAGCCAGACAGAATGATTAAGAGGGACAGTTGGGGGTTTTCGTATTCAATTGTCAGAGGTGAAATTCTTG…	81	13	0	7	0	101	N	84	AY835694.1.1072_U	Eukaryota	Amoebozoa	Lobosa	Lobosa_X	Centramoebida	Acanthamoebidae	Acanthamoeba	Acanthamoeba_sp.
68	cf173be2a08eb551e277ad2ef2052828	AGCTCCAATAGCGTATACTAAAGTTGTTGCAGTTAAAAAGCTCGTAGTTGAATTTCTGAGCAAGGTAGTCGGTCCGCCTCTAACGGGGTGTGTACTATGACTTGCCTGTTCATCCTCGGGGATTCATTTATCGGGTATGGGATCCTCGTCCTTTACTGTGAGCAAAATAGAGTGTTCAAAGCAGGCTTAGGCCGTTGAATACATTAGCATGGAATAATAAGATAAGACCTTGGTCTATTTTGTTGGTTTATGTTCCAAGGTAATGATTAATAGGGACAGTTGGGGGTATTCGTATTCAATTGTCAGAGGTGAAATTCTTGGATTTATGGAAGACGAACTACTGCGAAAGCATTTACCAAGGATGTTTTCA	0	25	10	19	45	99	N	91.7	AY651090.1.1700_U	Eukaryota	Stramenopiles	Ochrophyta	Chrysophyceae	Chrysophyceae_X	Chrysophyceae_Clade-F	Chrysophyceae_Clade-F_X	Chrysophyceae_Clade-F_X_sp.
69	8837d6bee2e32dd2478d5d4f9ef6281d	AGCTCCAATAGCGTATATTAAAGTTGTTGCAGTTAAAAAGCTCGTAGTTGAAGTTCTGGCTGTTCGATCCTCGAGCTCTGTAGCCGAGGAATCGACAGTCATCCGCTTGCAAATATATGTTCGCCTTTAACCGGGCGGCTATATGAGTAAGCATTTTACCTTGAGAAAAACAGAGTGTTCCAGGCAGGTTTGTCCGGAATGCATTAGCATGGAATAATAGAATATGACCGAAGTCGATTTATTGGTTTAAGGCTTCAGTAATGATTAATAGGAACAGTCGGGGGCATTGGTACTTGTCAGTCAGAGGTGAAATTCTAGGATTTGACAAAGACTAACAAATGCGAAAGCATTTGCCAAGGATGTTTTCA	82	11	0	1	0	94	N	98.9	EF586172.1.673_U	Eukaryota	Alveolata	Ciliophora	Oligohymenophorea	Peritrichia_2	Sessilida	Sessilida_X	Sessilida_X_sp.
70	899a7e7c8321b31c2eb63de035f90c9e	AGCTCCAGTAGCGTATACGTACTTTGTTGCAGTTAAAAAGCTCGTAGTTGGATGAGGAGTTGGATGAGAAGTGCGATGTGTAGCCGCGAGAAAATCGAGGTGAGATCGTGCACGATTCAATTTCATATTTTTAAAGAAGGGACAGAAAAGACTTGTTCTTTTTTGATGGAAGGAAACTGAAATAGAAGAGGAGGCTTGCTTTCTCTTTTTCTCTCTTTATAGTTAACTTTGAATAAATTAGAGTGTTTAAAACAGGCAGAGACCTCTTGTGGGTTTTATTGGCTTGAATAAATTAGCATGGGATTATGAAAGATGACTTTCGATTGAATTGTGTGAAAGCGGTTTGTCGATCGAGAGTAATGATTAATAGGAGTGGTTGGGGGTATTCGTATTGAATTG…	91	0	0	0	0	91	N	69.2	HQ687483.1.1952_U,AY835686.1.1125_U	Eukaryota	Amoebozoa	Lobosa	Discosea-Flabellinia	Dactylopodida	Vexilliferidae	Vexillifera	*
71	3ca540b6fe3e8987533d36f709996194	AGCTCCAATAGCGTATATTAAAGTTGCTGCAGTTAAAAAGCTCGTAGTTGGATTTCTGGCCTGAAACATTTTGTCGGCCACGGTTTCGTGTGTTAGTGCATTATGTTCTGGCCATCCTTCCAATCGCTATTTACCTTTCTTCATTGATTGGTAAGTGGTATTGGATCTTTTACTTTGAAAAAATTAGAGTGTTTCAAGCAGGCTTTATGCTATGAATACATTAGCATGGAATAATAATTTAGGACTTCGGTTCTATTTTGTTGGTTTCTAGGACTGAAGTAATGATTGATAGGGATAGTTGGGGGTGCTAGTATTCAGCGGCCAGAGGTGAAATTCTCGGATTCGCTGAAGACTAACTTATGCGAAAGCATTCACCAAGGATGTTTTCA	0	0	0	0	87	87	N	99.2	HM536168.1.2166_U,AY496043.1.1552_U,AY965866.1.2086_U,HM536169.1.2182_U	Eukaryota	Rhizaria	Cercozoa	Filosa-Sarcomonadea	Glissomonadida	Sandonidae	Flectomonas	Flectomonas_ekelundi
72	76297f6fa0f31afc371929e4b7873412	AGCTCCAATAGCATATATTAAAGTTGTTGCAGTTAAAAAGCTCGTAGTTGGATTTTGGAATCGGAGGGGCTCGGTCCGCCAGGAATGGTGTGTACTGGTTCTTCGGTTCTCCCTACTGGATACTCGCGACTGCACTTTACTGGGTGGTCGTTTCATTGCCGCGAGGTGGTGGATGCGGGAGGGGTCTGACGCTTGGGATGTGGATGCATTACGCTTCGGTGTGGTGTGTTCTGCCTGAGTGGCTTCCTTTTCGTAGGGTTCCAGTTTGTTTACTTTGAGTAAATTAGAGTGTTCAAAGCAGGCGTTTTGCCTTGAATACTATTAGCATGGGATAATGGAACAGGACGTTGGTTCTATTTTGTTGGTTTCTAGAACTAATGTAATGATTAAAAGGGATAG…	84	1	0	0	0	85	N	93.5	AY183891.1.1977_U	Eukaryota	Amoebozoa	Lobosa	Discosea-Flabellinia	Dactylopodida	Paramoebidae	Pseudoparamoeba	Pseudoparamoeba_sp.
73	d3a7ada1b0b85c6824888ebda8a8c0c1	AGCTCTAATAGCGTATATTAAAGTTGTTGCAGTTAAAAAGCTCGTAGTCTGAGTGCTATGCGGGGTAATGGATTGTTTGCGGGGGGGCTGGACTTTGTTGTCTGCCTCCTTGCCGCCTGCCTCGCGCAGTCTGAGTGGGGTCAAACCCACTTGGATTGTACTTCGGAGGACCTTTCCCTTGTCTGGTGCCGCTCGGCCTCGGTCGGGTGGTGTTGGCTTGGGAAAATTTATGGGATTCCGATAGTTTACTTTGAGAAAAATGGAGTGTTCAAAGCAGGCGGATTCAAATCGCTCGATGAACAACTTAGCATGGGATAATGGAAGAGGACATTGGTTCCTTTCTTTCAAGCCGCGGACGCAAGTCAATAATGGTGCGGGACCGATGTAATGATTAATAGG…	79	3	0	0	2	84	N	76.4	AY268041.1.2110_U	Eukaryota	Haptista	Centroheliozoa	Centroheliozoa_X	Acanthocystida	Acanthocystida_X	Acanthocystida_XX	Acanthocystida_XX_sp.
74	a6fff7e4bbaff4340191e875ead18d2b	AGCTCCAATAGCGTATATTAAAGTTGTTGCAGTTAAAAAGCTCGTAGTTGGATTTCAAGAAACGCATCTGGGCAACCAGTTTGCTTTCTACCAGTCTTTGACTGTTACTGTGAGAAAATTAGAGTGTTTCAAGCAGGCAATTGCAGGAATACATTAGCATGGAATAACGAATGTATCTACAATTTGGTTGATTGTAGAATACGATTAATAGGGACAGTTGGGGGCATTAGTATTTAATTGTCAGAGGTGAAATTCTTGGATTTGTTAAAGACTAACGTATGCGAAAGCATTTGCCAAGGATGTTTTCA	0	0	1	32	50	83	N	100	LN870157.1.951_U	Eukaryota	Alveolata	Ciliophora	Litostomatea	Haptoria_5	Pleurostomatida	Pleurostomatida_X	Pleurostomatida_X_sp.
75	28ea6d007c7a6941c01f6e21c2bbc2f7	AGCTCTCGTAGTGTATACTAAAATTGCTGCAGTTAAAACGCTCGTAGTTGAAGTTGGTCTACCGGGGGCGGGGTCCGCGGGGGGCTAGTCTCTCCGCAGTGGCCCTGTTTCCTAGACTTTGGGGTCGCCGTGGCGGCGGGGGGGGGGCCTTCACTGGTCTCGTACCCCGGCCCGTAGCGGCATTGTCACCCCCTTTTACTTTGAATAAATTAGGGTGTTTCAGGCAGGCATACGCTTCTGAATACATTAGCATGGGATAATGAGATAGGACTTGGGTTCTGTTTCGTTGGCTCTCCAGGACCGAAGTAATGATGGATAGGGACAGTTGGGGGTGCTAGTATTTGGCGGCCAGAGGTGAAATTCTTGGATTCCCCAAAGACTAACCGATGCGAAAGCGTT…	0	2	2	55	22	81	N	72.2	EU567213.1.1136_U,DQ388459.1.1722_U	Eukaryota	Eukaryota_X	Eukaryota_XX	Eukaryota_XXX	Eukaryota_XXXX	Eukaryota_XXXXX	Eukaryota_XXXXXX	Eukaryota_XXXXXX_sp
76	06e6c931d87ca705816f93a7daff6941	AGCTCCAATAGCGTATATTAAAGTTGCTGCAGTTAAAAAGCTCGTAGTTGGATTTCTGGCCTGAAACATTTTGTCGGCCACGGTTTCGTGTGTTAGTGCATTATGTTCTGGCCATCCTTCCAATCGCTATTTACCTTTCTTCATTGATTGGTAAGTGGTATTGGATCTTTTACTTTGAAAAAATTAGAGTGTTTCAAGCAGGCTTTATGCTATGAATACATTAGCATGGAATAATAATTTAGGACTTCGGTTCTATTTTGTTGGTTTCTAGGACTGAAGTAATGATTGATAGGGATAGTTGGGGGTGCTAGTATTCAGCGGCCAGAGGTGAAATTCTTGGATTTATGGAAGACGAACTACTGCGAAAGCATTTACCAAGGATGTTTTCA	0	1	0	1	75	77	N	96.9	HM536168.1.2166_U,AY496043.1.1552_U,AY965866.1.2086_U,HM536169.1.2182_U	Eukaryota	Rhizaria	Cercozoa	Filosa-Sarcomonadea	Glissomonadida	Sandonidae	Flectomonas	Flectomonas_ekelundi
77	2feb8e22e972f35cf6f2923bb332f3ee	AGCTCCAATAGCGTATACTAAAGTTGTTGCAGTTAAAAAGCTCGTAGTTGAATTTCTGGTCTTGGACATCGGTCTGCCTCGAACGAGGTACGTACCAGTTGTCTGAATCCATCCTCGAGGAAAACGTATCTGTCATTCAGTTGATGGGTACGGGATCCTCGTCATTTACTGTGAGCAAAATAGAGTGTTCAAAGCAGGCTTATGCCGTTGAATACATTAGCATGGAATAATAAGATAGGACCTTGGTCTATTTTGTTGGTTTGTACTCCAAGGTAATGATTAATAGGGATAGTTGGGGGTATTCGTATTCAATTGTCAGAGGTGAAATTCTTGGATTTATGGAAGACGAACTACTGCGAAAGCATTTACCAAGGATGTTTTCA	0	0	0	77	0	77	N	100	KJ925259.1.1495_U,KJ925353.1.1495_U	Eukaryota	Stramenopiles	Ochrophyta	Chrysophyceae	Chrysophyceae_X	Chrysophyceae_Clade-C	Spumella	Spumella_sp.
78	fb64627e618ca765a908eebb112ff98e	AGCTCCAATAGCGTATATTAAAGTTGTTGCAGTTAAAACGCTCGTAGTTGAATTTCGGGCCGGAATTAAGGGCGGACCATAAGGTTTTAGCTTTTGATCTGGTCATTTTTTTCCGGAGTGGACCGTATGCACTTAACTGGGTGTGCGGAGATCTCTGCTCCGGACGTTTACTTTGAAAAAATTAGAGTGTTCAAAGCAGGCGTTTCGCTGTGAATATCTTAGCATGGAATAATAAAATATGACTTTGGTTTTGTTTTGTTGGTTTTAATGACCGAAGTAATGATTAATAGGGACTGTTGGGGGCATTTGTATTTCGTTGTCAGAGGTGAAATTCTTGGATTTACGAAAGACAAACTACTGCGAAAGCATCTGCCAAGGATGTTTTCA	0	72	0	1	1	74	N	88.8	AY268038.1.1731_U	Eukaryota	Obazoa	Hilomonadea	Planomonadida	Planomonadidae	Planomonadidae_X	Micronuclearia	Micronuclearia_podoventralis
79	11d5f57d7bb9eb14215b2081651c9ec5	AGCTCCAATAGCGTATATTAAAGTTGTTGCAGTTAAAAAGCTCGTAGTTGGACCTTGGGCAAGATGCATCGGGTCAGTCGCAAGACTGGACTCGGTCGTCGCGCCTCTACTGGGGGACTCGTGACCGCTCGCGGTGGCGAGGGAACCTGCGTTACTGTGAAGAAATTAGAGTGTTTAAAGCAGGCGATCGCTTGAATACATCAGCATGGAATAACAAGACAAGACATTGGGTCTTCTTGTTGGTTTGGGGAGCAGTGTAATGATTAATAGGGCCAGTTGGGGGCATTAGTATTCAGTAGTCAGAGGTGAAATTCTTGGATTTATTGAAGACTAACTAATGCGAAAGCATTTGCCAAGGATGTTTTCA	0	21	0	52	0	73	N	91.8	EU091865.1.1417_U	Eukaryota	Obazoa	Fungi	Chytridiomycota	Chytridiomycotina	Chytridiomycetes	Chytridiomycetes_X	Chytridiomycetes_X_sp.
80	469a80ccda94c0cb9c9bb1c1064e8429	AGCTCCAATAGCGTATACTAAAGTTGTTGCAGTTAAAAAGCTCGTAGTTGAATTTCTGAGCAAGGTAGTCGGTCCGCCCCTAACGGGGTGTGTACTATGACTTGCCTGTTCATCCTCGGGGAGAGCATATCTGGTATTAATTTATCGGGTATGGGATCCTCGTCCTTTACTGTGAGCAAAATAGAGTGTTCAAAGCAGGCTTAGGCCGTTGAATACATTAGCATGGAATAATAAGATAAGACCTTGGTCTATTTTGTTGGTTTATGTTCCAAGGTAATGATTAATAGGGACAGTCGGGGTCGCTTGTATTCAGTGGTCAGAGGTGAAATTCTAGGACCCACTGAGGACAAACAAATGCGAAGGCATTCGACAAGGATGTTTTCA	0	0	0	3	69	72	N	89.8	AY651090.1.1700_U	Eukaryota	Stramenopiles	Ochrophyta	Chrysophyceae	Chrysophyceae_X	Chrysophyceae_Clade-F	Chrysophyceae_Clade-F_X	Chrysophyceae_Clade-F_X_sp.
81	9020a401902666daf33c81b22ebac16e	AGCTCCACTAGCGTATATTAAAGTTGTTGCAGTTAAAAAGCTCGTAGTTGAACTTCTGATTGTTGTTAGCGTCGGTATTTATATCGCGTTAGTGGCAATCATCCGTCTGCAAACTTTTACATCCTTAACTGGTTTGTCTAAGGGAACAGGCATTTTACTTTGAAAAAATTAGAGTGTTTAAGGCAGGCGCAAGCCTGAATACATTAGCATGGAATAATGGAATAGGACGCTTGTCCATTTGATTGGTTATTGGACTCGCGTAATGATTAATAGGGACAGTTGGGGGCATTAGTATTTAATTGTCAGAGGTGAAATTCTTGGATTTATTAAAGACTAACTTATGCGAAAGCATTTGCCAAGGATGTTTTCA	71	0	0	0	0	71	N	99.5	DQ442846.1.897_U,DQ442854.1.904_U,DQ442862.1.904_U,DQ442863.1.846_U,DQ442838.1.877_U,DQ442852.1.907_U,DQ442849.1.883_U,DQ442847.1.896_U	Eukaryota	Alveolata	Ciliophora	Oligohymenophorea	Scuticociliatia_2	Scuticociliatia_2_X	Cyclidium_3	Cyclidium_glaucoma
82	35dade370296d2720e92145c758cdd82	AGCTCCAATAGCGTATATTAAAGTTGTTGCAGTTAAAAAGCTCGTAGTTGAACTTCTGTCCAGGTTCGTTCCGGCTCGCCGGGACAATTCTGGACATACGTCTGCAAGCTAAAATCGGCCTTTACTGGTGCGACTTAGTAAGTAGACATTTTACTGTGAAAAAATTAGAGTGTTTCAGGCAGGTTTTAGCCCGTATACATTAGCATGGAATAATGGAATAGGACTAAGTCCATTTTATTGGTTCTTGGATTTGGTAATGATTAATAGGGACAGTTGGGGGCATTAGTATTTAATAGTCAGAGGTGAAATTCTTGGATTTATTAAGGACTAACTAATGCGAAAGCATTTGCCAAAGATGTTTTCA	0	0	0	0	69	69	N	98.4	AB749059.1.1626_U,AB749139.1.1626_U,KJ028488.1.1484_U,KY204069.1.1630_U	Eukaryota	Alveolata	Ciliophora	Oligohymenophorea	Hymenostomatia	Glaucomidae	*	*
83	a344c5241bc74a437140890b5c4935fa	AGCTCCAATAGCGAATACTAATTTTGTTGCAGTTAAAACGCTCGTAGTTGGATTTTTTTTCATCTCTTTATTAAAAATTTAAATAGTAAAATATATAAATAGATAAAAAAAAGAGATGAAAAAATAATAATTTCTTTTGTTTTGAAAAAAAGAAAAGAAATAATTTACTTTGAATAAATTAGAGTGTTTAAAGCAATCATCTTGAAAGAGAGAAAGGATTGAATACGAAAGCATGGGATAATAAAAAAGGATTTGAAAGAAAAGAACCAAAATTGGTGAAAAAAAAAGTATTTTTTTTTGAATAATGATAAAGAGGAACGGTTGGGGGTATTTGTATTGAATAGCTAGCGGTGAAATGCGAGGATTTGTTCAAGACAAACATCAGCGAAAGCATTTACC…	29	0	0	0	39	68	N	69.7	HQ687482.1.1898_U	Eukaryota	Amoebozoa	Lobosa	Discosea-Flabellinia	Dactylopodida	Vexilliferidae	Vexillifera	Vexillifera_fluvialis
84	44bfa7e82b6c83683a814e444c042ba2	AGCTCCAATAGCGTATACTTAAGTTGTTGCAGTTAAAAAGCTCGTAGTTGAAAATCGAATCAGCTTCATTATGGCTTCGGTCATACTTGTTAGCTGGTTCTCCGTCTACAAACCTTTTTGCTCTTTTACGAGTGCAGCTTGGAGAGTAGACAATTTACCTTGAAAAAATTAGAGTGTTCCAGGCAGGTCTTCGCCGGAATACATTAGCATGGAATAATGGAATAGGACTATGGTCTTTTGTTGGTTTTAGGGCCAGTGTAATGATTAATAGGGACAGATGGGGGCATTAGTATTTAATTGTCAGAGGTGAAATTCTTGGATTTATTAAAGACTAACTTATGCGAAAGCATTTGCCAAGGATGTTTTCA	0	0	0	13	52	65	N	100	AF100316.1.1670_U,AF100317.1.1670_U,HM140398.1.1750_U,HE978251.1.1695_U	Eukaryota	Alveolata	Ciliophora	Oligohymenophorea	Peniculia	Parameciidae	Paramecium	*
85	8532f75661dc117c94172c0a669a9e72	AGCTCCAATAGCGTATACTAAAGTTGTTGCAGTTAAAAAGCTCGTAGTTGAATTTCTGAGCAAGGTAGTCGGTCCGCCTCTAACGGGGTGTGTACTATGACTTGCCTGTTCATCCTCGGGGAGAGCATATCTGGTATTCATTTATCGGGTATGGGATCCTCGTCCTTTACTGTGAGCAAAATAGAGTGTTCAAAGCAGGCTTAGGCCGTTGAATACATTAGCATGGAATAATAAGATAAGACCTTGGTCTATTTTGTTGGTTTATGTTCCAAGGTAATGATTAATAGGGACAGTTGGGGGTATTCGTATTCAATTGTCAGAGGTGAAATTCTTGGATTTATTAAAGACTAACTTATGCGAAAGCATTTGCCAAGGATGTTTTCA	0	21	4	13	23	61	N	93.5	AY651090.1.1700_U	Eukaryota	Stramenopiles	Ochrophyta	Chrysophyceae	Chrysophyceae_X	Chrysophyceae_Clade-F	Chrysophyceae_Clade-F_X	Chrysophyceae_Clade-F_X_sp.
86	935c01878e157e402f7356122294d2b3	AGCTCCAATAGCGTATATTAAAGTTGTTGCAGTTAAAAAGCTCGTAGTTGGATTTCTGAAGGGGTGCCAATGTCCGCTGTTGCGTGCTCAGCGGCGCCCCTTCATCCTTCTGTTAACCTTTCGGTTATTCATTTAATCGTCTGGGGCTCAGATATTTTACCTTGAGAAAATTAGAGTGTTCTAGGCAGGCTTGCGCCGGAATACATTAGCATGGAATAATAGAATAGGACTTTAGTCTCCTTTGTTGGTTTGAGGGATTGAAGTAATGATTAATAGGGATAGTTGGGGGCATTAGTATTTAATTGTCAGAGGTGAAATTCTCGGATTTGTTAAAGACTAACTTATGCGAAAGCATTTGCCAAGGATGTTTTCA	0	0	0	5	55	60	N	98.1	AF164125.1.1770_U,AF508763.1.1770_U	Eukaryota	Alveolata	Ciliophora	Spirotrichea	Hypotrichia	Oxytrichidae	Oxytricha	Oxytricha_longa
87	439434d64d1223bd0689136b33ce6284	AGCTCCAATAGCGTATACTAAAGTTGTTGCAGTTAAAAAGCTCGTAGTTGAATTTCTGATATAATAGGATGGGTTTTATTTTTCATTAAATATTACTTCCATTATTTTATTATATCATCATCGAAAAGATTATATTTTGGTCATTCATTTGTCTAGTATAAGATTTTCGTCATTTACTGTGAGTAAAATAGAGTGTTCAAAGCAAGCTTAAGCTGTTGAATATATTAGCATGGAATAATAAGATAAGACCTTGGTCTATTTTGTTGGTTTATGTTCCAAGGTAATGATTAATAGGGACAGTTGGGGGTATTCGTATTCAATTGTCAGAGGTGAAATTCTTGGATTTATGGAAGACGAACTACTGCGAAAGCATTTACCAAGGATGTTTTCA	1	15	6	30	6	58	N	97	JN825666.1.1001_U,Z28335.1.1745_U,JQ967305.1.1686_U	Eukaryota	Stramenopiles	Ochrophyta	Chrysophyceae	Chrysophyceae_X	Chrysophyceae_Clade-F	Paraphysomonas	*
88	64a2c1b297d6283fce6751b33a3b22b1	AGCTCTCGTAGTGTATACTAAAATTGCTGCAGTTAAAACGCTCGTAGTTGAAGTTGGTCTACCGGGGGCGGGGTCCGCGGGGGGCTAGTCTCTCCGCAGTGGCCCTGTTTCCTAGACTTTGGGGTCGCCGCGGGTTCGGGGTGGGGGGCCTTCACTGGTCTCGCGCCCCGGCCCGCGGTCCACATACCCCCTTTTACTTTGAATAAATTAGGGTGTTTCAGGCAGGCATACGCTTCTGAATACATTAGCATGGGATAATGAGATAGGACTTGGGTTCTGTTTCGTTGGCTCTCCAGGACCGAAGTAATGATGGATAGGGACAGTTGGGGGTGCTAGTATTTGGCGGCCAGAGGTGAAATTCTTGGATTCCCCAAAGACTAACCGATGCGAAAGCGTTCA…	0	0	0	24	30	54	N	73.2	AF174372.1.1731_U,AF174369.1.1699_U	Eukaryota	Rhizaria	Cercozoa	Filosa-Granofilosea	Filosa-Granofilosea_X	Massiteriidae	Massisteria	Massisteria_marina
89	aea0170134a925e45c79c3592607457c	AGCTCCAAGAGTGTATATTAAAGTTGTTGCGGTTAAAAAGCTCGTAGTTGGACTTTGGGTAGGAGCGTGTCGGTGCCTGGTGGTTCTGCCGTCAGGGTTAACGCCGATCGTTTCCGTCCCTGTTCTCGGAACGTTTACGGTGTCAGCAATGGGATCGGTTTCGTAGGGTTTACTTTGAATAAATTAGGGTGTTCAAAGCAGGCGCAACTCGCCTTGAATACATTAGCATGGGATAATGAAAGATGACCTTTGGTCTATACTTTATTGGTTTCTAAGGCCAAGGTAATGATTAATAGGGACAGTCGGGGTCGCTTGTATTCAGTGGTCAGAGGTGAAATTCTTGGATTTATGGAAGACGAACTACTGCGAAAGCATTTACCAAGGATGTTTTCA	0	0	0	5	49	54	N	83.5	GU938869.1.1827_U	Eukaryota	Amoebozoa	Lobosa	Tubulinea	Euamoebida	Hartmannellidae	Copromyxa	Copromyxa_protea
90	b6705618cf5b9a2ea0e5aa3a0cda0295	AGCTCCAATAGCGTATATTAAAGTTGTTGCAGTTAAAAAGCTCGTAGTTGAATTTCGGAGGAGAGCACCTGGTGCACGTTCGCGTGCCACTGGGCTGGTCGAATCTTTTTTCTGGGGAAGCAGGGTGCCCTTCACTGGGTGCTCTGGGGAACCAGGACGATTACCTTGAGAAAAATAGAGTGTTCAAAGCAGGCTTTTGCTTGAATACGTTAGCATGGAATAATAAAATAGGACTTTGGTTCTATTTTGTTGGTTTTACGGACCAATGTCATGATGAATAGGGACAGTTGGGGGCATTAGTATTTCGAAGCTAGAGGTGAAATTCTTGGATTTTCGAAAGACTAACTACTGCGAAAGCATTTGCCAAGGATGTTTTCA	0	54	0	0	0	54	N	93.9	EU910606.1.1392_U	Eukaryota	Obazoa	Fungi	Cryptomycota	Cryptomycotina	Cryptomycotina_X	Cryptomycotina_XX	Cryptomycotina_XX_sp.
91	8833d36a1d4b3a23cffa5fb45995a014	AGCTCCAATAGCGAATACTAATTTTGTTGCAGTTAAAACGCTCGTAGTTGGATTTTTTTTCATCTTTTTTATTAAAATTTTTTTTTATTGATTTAAAAAAGAAAAAGATAAAAAGATGAAAAAATAATAATTTCTTTTGTTTTGAAAAAAAGAAAAGAAATAATTTACTTTGAATAAATTAGAGTGTTTAAAGCAATCATCTTGAAAGAGAGAAAGGATTGAATACGAAAGCATGGGATAATAAAAAAGGATTTGAAAGAAAAGAACCAAAATTGGTGAAAAAAAAAGTATTTTTTTTTGAATAATGATAAAGAGGAACGGTTGGGGGTATTTGTATTGAATAGCTAGCGGTGAAATGCGAGGATTTGTTCAAGACAAACATCAGCGAAAGCATTTACC…	38	0	0	0	15	53	N	69.2	HQ687485.1.2133_U	Eukaryota	Amoebozoa	Lobosa	Discosea-Flabellinia	Dactylopodida	Vexilliferidae	Vexillifera	Vexillifera_bacillipedes
92	5a8248397191f48e6c3a68142288e2f0	AGCTCTCGTAGTGTATACTAAAATTGCTGCAGTTAAAACGCTCGTAGTTGAAGTTGGTCTACCGGGGGCGGGGTCCGCGGGGGGCTAGTCTCTTCGCAGTGGCCCTGTTTCCTAGACTTTGGGGTCGCCGCGGCGGCGGGGTGGGGGGCCTTCACTGGTCTCGCGCCTCGGGCCCGCGGTCCACATACCCCCTTTTACTTTGAATAAATTAGGGTGTTTCAGGCAGGCATACGCTTCTGAATACATTAGCATGGGATAATGAGATAGGACTTGGGTTCTGTTTCGTTGGCTCTCCAGGACCGAAGTAATGATGGATAGGGACAGTTGGGGGTGCTAGTATTTGGCGGCCAGAGGTGAAATTCTTGGATTCCCCAAAGACTAACCGATGCGAAAGCGTTC…	0	3	0	45	5	53	N	73.1	GU821524.1.1406_U	Eukaryota	Rhizaria	Cercozoa	Filosa-Granofilosea	Filosa-Granofilosea_X	Massiteriidae	Massisteria	Massisteria_sp.
93	7f7365e1ffad181a05dcc26dd3851e2d	AGCTCCAATAGCGTATATTAAAGTTGTTGCAGTTAAAAAGCTCGTAGTTGGACCTTAGGCAAGGCGGCCTGGTCACCCTCTGGGTGTACTGGGATCGCTGCGCCTCACCTTCGGGGAGCTAGTCGTGCTTCGGTGCGCTAGGGAACCGAGCCTTACCTTGAGGAAATTAGAGTGTTTAAAGCAGGCTTATGCTTGAATACGTTAGCATGGAATAACATGATAGGACTTTGGTTCTATTTTGTTGGTTTGAGGACCAAAGTAATGATTAATAGGGACAGTTGGGGGCATTAGTATTTAATTGTCAGAGGTGAAATTCTTGGATTTATTAAAGACTAACTTATGCGAAAGCATTTGCCAAGGATGTTTTCA	0	0	0	51	0	51	N	98.9	JN054661.1.1500_U	Eukaryota	Obazoa	Fungi	Chytridiomycota	Chytridiomycotina	Chytridiomycetes	Chytridiomycetes_X	Chytridiomycetes_X_sp.
94	a6a4e924916dd4c67fe19dadb247efad	AGCTCCAATAGCGTATATTAAAGTTGTTGCAGTTAAAACGCTCGTAGTTGAATGTTGTCTTGTTTGAGTCAGGTCTACCTGGTTTGAACTAGGCGTTGGGAGTGGGGGAGACCCCGCCTCCCGTGTTACTGTGAAGAAATTAGAGTGTTTAAAGCAGGCATTTGCTTGAATAGGTGAGCATGGAATAACGATTACTGATCGTTGGTCGCAATCAACCGATTGATATGGACAGGCGGGGGCATTGGTATTTGGCAGTCAGAGGTGAAATTCTTGGATTTGGCAAAGACCAACTAGTGCAAAGGCATTTGCCAAGGATGTTTTCA	13	0	0	0	38	51	N	72.5	GU479977.1.1387_U	Eukaryota	Obazoa	Fungi	Ascomycota	Saccharomycotina	Lipomycetaceae	Lipomycetaceae_X	Lipomycetaceae_X_sp.
95	c831244eea72f3a0a8e4ce842896ab53	AGCTCCAATAGCGTATACTAAAGTTGTTGCAGTTAAAAAGCTCGTAGTTGAATTTCTGAGCAAGGTAGTCGGTCCGCCCCTAACGGGGTGTGTACTATGACTTGCCTGTTCATCCTCGGGGAGAGCATATCTGGTATTAATTTATCGGGTATGGGATCCTCGTCCTTTACTGTGAGCAAAATAGAGTGTTCAAAGCAGGCTTAGGCCGTTGAATACATTAGCATGGAATAATAAGATAAGACCTTGGTCTATTTTGTTGGTTTATGTTCCAAGGTAATGATTAATAGGGACAGTTGGGGGTATTCGTATTCAATTGTCAGAGGTGAAATTCTAGGACCCACTGAGGACAAACAAATGCGAAGGCATTCGACAAGGATGTTTTCA	0	0	0	3	46	49	N	91.9	AY651090.1.1700_U	Eukaryota	Stramenopiles	Ochrophyta	Chrysophyceae	Chrysophyceae_X	Chrysophyceae_Clade-F	Chrysophyceae_Clade-F_X	Chrysophyceae_Clade-F_X_sp.
96	932d9afed5305abc743bb288d1b20f5a	AGCTCCAATAGCGTATACTAAAGTTGTTGCAGTTAAAAAGCTCGTAGTTGAATTTCTGAGCAAGGTAGTCGGTCCGCCCCTAACGGGGTGTGTACTATGACTTGCCTGTTCATCCTCGGGGAGAGCATATCTGGTATTAATTTATCGGGTATGGGATCCTCGTCCTTTACTGTGAGCAAAATAGAGTGTTCAAAGCAGGCTTAGGCCGTTGAATACATTAGCATGGAATAATAAGATAAGACCTTGGTCTATTTTGTTGGTTTATGTTCCAAGGTAATGATTAATAGGGACAGTTGGGGGTATTCGTATTCAATTGTCAGAGGTGAAATTCTTGGATTTATGGAAGACGAACTACTGCGAAAGCATTTACCAAGGATGTCTTCT	10	8	2	8	21	49	N	95.1	AY651090.1.1700_U	Eukaryota	Stramenopiles	Ochrophyta	Chrysophyceae	Chrysophyceae_X	Chrysophyceae_Clade-F	Chrysophyceae_Clade-F_X	Chrysophyceae_Clade-F_X_sp.
97	88e7f030695e0a8cd12dbdedf04cc1d7	AGCTCCAAGAGTGTATATTAAAGTTGCTGCAGTTAAAAAGCTCGTAGTTGGATTTCTGGCCTGAAACATTTTGTCGGCCACGGTTTCGTGTGTTAGTGCATTATGTTCTGGCCATCCTTCCAATCGCTATTTACCTTTCTTCATTGATTGGTAAGTGGTATTGGATCTTTTACTTTGAAAAAATTAGAGTGTTTCAAGCAGGCTTTATGCTATGAATACATTAGCATGGAATAATAATTTAGGACTTCGGTTCTATTTTGTTGGTTTCTAGGACTGAAGTAATGATTGATAGGGATAGTTGGGGGTGCTAGTATTCAGCGGCCAGAGGTGAAATTCTCGGATTCGCTGAAGACTAACTTATGCGAAAGCATTCACCAAGGATGTCTTCT	0	0	0	0	48	48	N	99.5	HM536168.1.2166_U,AY496043.1.1552_U,AY965866.1.2086_U,HM536169.1.2182_U	Eukaryota	Rhizaria	Cercozoa	Filosa-Sarcomonadea	Glissomonadida	Sandonidae	Flectomonas	Flectomonas_ekelundi
98	d86acdc19f9c2eb8490584d0ad93fdab	AGCTCCAATAGCGTATACTAAAGTTGTTGCAGTTAAAAAGCTCGTAGTTGGATTTCTGGCCGCGAACCTCGGTCCGCCCCTCACGGGGTGTTGTACCAGGGGTTTGCAGCCATCCTCGGGGAGAGCGCATCTGGCATTTAGTTGTCGGGTGTGGGATCCTCGTCATTTACTGTGAGTAAAATAGAGTGTTCAAAGCAAGCTTAAGCTGTTGAATATATTAGCATGGAATAATAAGATAAGACCTTGGTCTAAATATTTTGTTGGTTTGTTTATCAAGGTAATGATTAATAGGGATAGTTGGGGGTATTCGTATTCAATTGTCAGAGGTGAAATTCTTGGATTTATGGAAGACGAACAACTGCGAAAGCATTTACCAAGGATGTTTTCA	8	0	0	21	16	45	N	93.6	AB749133.1.1675_U	Eukaryota	Stramenopiles	Ochrophyta	Chrysophyceae	Chrysophyceae_X	Chrysophyceae_XX	Chrysophyceae_XXX	Chrysophyceae_XXX_sp.
99	d1b74ade2a2c1fa621f893600c3fb778	AGCTCCAATAGCGTATATTAAAGTTGTTGCAGTTAAAAAGCTCGTAGTTGGACCTTGGGCAAGATGCATCGGGTCAGTCGCAAGACTGGACTCGGTCGTGGCGCCTCTACTGGGGGACTCGTGACCGCGAGGTGGCGAGGCAACCTGCGTTACTGTGAAGAAATTAGAGTGTTTAAAGCAGGCGATCGCTTGAATACATCAGCATGGAATAACAAGACAAGACATTGGGTCTTCTTGTTGGTTTGGGGAGCAGTGTAATGATTAATAGGGCCAGTTGGGGGCATTAGTATTCAGTAGTCAGAGGTGAAATTCTTGGATTTATAGAAGACTAACTAATGCGAAAGCATTTGCCAAGGATGTTTTCA	0	17	0	27	0	44	N	90.7	EU091865.1.1417_U	Eukaryota	Obazoa	Fungi	Chytridiomycota	Chytridiomycotina	Chytridiomycetes	Chytridiomycetes_X	Chytridiomycetes_X_sp.
100	5235ba047a4affd8b4da4fe984fea096	AGCTCCAATAGCGTATATTAAAGTTGTTGCAGTTAAAAAGCTCGTAGTTGAATATCTGGTATAACGTACCTGGCCCGCAGCCTTTAGGCTTGTGTGTGCCGGCGCACGTTTGCCATCTTTCTAGAAAACGGGTCTGCCATTAACTTGGTGGGTTCGGGATCTAGATCATTTACTTTGAAAAAATTAGAGTGTTTAAAGCAAGCAATTGCTCTGAATACATTAGCATGGAATAATAATCTAGGACTTCGGTTCTATTTTGTTGGTTTCTAAAACTGAAGTAATGATTGATAGGGACAGTTGGGGGTGCTAGTATTGGCCGGCCAGAGGTGAAATTCTTGGATTCGGTCAAGACTAACTTATGCGAAAGCATTCACCAAGGATGTCTTCT	16	3	2	4	19	44	N	99.5	JN054690.1.1530_U	Eukaryota	Rhizaria	Cercozoa	Filosa-Thecofilosea	Cryomonadida	Rhogostoma-lineage	Rhogostoma-lineage_X	Rhogostoma-lineage_X_sp.
101	625d2d0576ac465701d82f08b2055dda	AGCTCCAATAGCGTATACTAAAGTTGTTGCAGTTAAAAAGCTCGTAGTTGAATTTCTGAGCAAGGTAGTCGGTCCGCCCCTAACGGGGTGTGTACTATGACTTGCCTGTTCATCCTCGGGGAGAGCATATCTGGTATTAATTTATCGGGTATGGGATCCTCGTCCTTTACTGTGAGCAAAATAGAGTGTTCAAAGCAGGCTTAGGCCGTTGAATACATTAGCATGGAATAATAAGATAAGACCTTGGTCTATTTTGTTGGTTTATGTTCCAAGGTAATGATTAATAGGGACAGTTGGGGGTATTCGTATTCAATTGTCAGAGGTGAAATTCTTGGATTTACTGAAGACTAACTAGTGCGAAAGCATTTGCCAAGGATGTTTTCA	1	15	9	8	11	44	N	94.3	AY651090.1.1700_U	Eukaryota	Stramenopiles	Ochrophyta	Chrysophyceae	Chrysophyceae_X	Chrysophyceae_Clade-F	Chrysophyceae_Clade-F_X	Chrysophyceae_Clade-F_X_sp.
102	afd761b02c14787d01562e08f717d1fe	AGCTCCAATAGCGTATACTAAAGTTGTTGCAGTTAAAAAGCTCGTAGTTGAATTTCTGATATAATAGGATGGGTTTTATTTTTCATTAAATATTACTTCCATTTATTTTTATTATATCATCATCGAAAAGATTATATTTTGGTCATTTATTTGTCTAGTATAAGATTTTCGTCATTTACTGTGAGTAAAATAGAGTGTTCAAAGCAAGCTTAAGCTGTTGAATATATTAGCATGGAATAATAAGATAAGACCTTGGTCTAAATATTTTGTTGGTTTGTTTATCAAGGTAATGATTAATAGGGATAGTTGGGGGTATTCGTATTCAATAGTCAGAGGTGAAATTCTTGGATTTATTGAAGACTAACTAATGCGAAAGCATTTGCCAAGGATGTTTTCA	0	1	0	39	3	43	N	98.2	JQ967306.1.1705_U,JQ967307.1.1699_U	Eukaryota	Stramenopiles	Ochrophyta	Chrysophyceae	Chrysophyceae_X	Chrysophyceae_Clade-F	Paraphysomonas	Paraphysomonas_sp.
103	15f3d9139de0a529b80d521a00142e71	AGCTCCAATAGCGTATACTAAAGTTGTTGCAGTTAAAAAGCTCGTAGTTGAATTTCTGGTTTCGTTAGCCACGGCCAGCTCCAGAGTGGGTTTGTGCTTGTGTGCCGAAGCCATCCTCGAGGAGAGTTTGTGTGTGATTCAGTTCATGTGCAAGCGCTACTCGTCGTTTACTGTGAGCAAAATAGAGTGTTCAAAGCAGGCTTACGCCGTTGAATACATTAGCATGGGATAATAAGATAGGACCTTGGTTTTATTTTGTTGGTTTAGTACTCCAAGGTAATGATTAATAGGGACAGTTGGGGGTATTCGTATTCAATTGTCAGAGGTGAAATTCTTGGATTTATGGAAGACGAACTACTGCGAAAGCATTTACCAAGGATGTTTTCA	0	0	10	0	32	42	N	90.4	EF032799.1.1739_U,AY082987.1.1778_U	Eukaryota	Stramenopiles	Ochrophyta	Chrysophyceae	Chrysophyceae_X	Chrysophyceae_Clade-C	Chrysophyceae_Clade-C_X	Chrysophyceae_Clade-C_X_sp.
104	7b41cf2e71261f3d58bbdef994693ea8	AGCTCCACTAGCGTATATTAAAGTTGTTGCAGTTAAAAAGCTCGTAGTTGAACTTCTGATTGTTGTTAGCGTCGGTATTTATATCGCGTTAGTGGCAGTCATCCGTCTGCAAACTTTTACATCCTTAACTGGTTTGTCTAAGGGAGCAGGCATTTTACTTTGAAAAAATTAGAGTGTTTAAGGCAGGCGCAAGCCTGAATACATTAGCATGGAATAATGGAATAGGACGCTTGTCCATTTGATTGGTTATTGGACTCGCGTAATGATTAATAGGGACAGTTGGGGGCATTAGTATTCAATAGTCAGAGGTGAAATTCTTGGATTTATTGAAGACTAACTAATGCGAAAGCATTTGCCAAGGATGTTTTCA	0	1	0	41	0	42	N	98.9	DQ442846.1.897_U,DQ442854.1.904_U,DQ442862.1.904_U,DQ442863.1.846_U,DQ442838.1.877_U,DQ442852.1.907_U,DQ442849.1.883_U,DQ442847.1.896_U	Eukaryota	Alveolata	Ciliophora	Oligohymenophorea	Scuticociliatia_2	Scuticociliatia_2_X	Cyclidium_3	Cyclidium_glaucoma
105	89c8e844b972cb376e5b3b52bc6a3f65	AGCTCCAATAGCGTATATTAAAGTTGCTGCAGTTAAAAAGCTCGTAGTTGGACTTTGGGTAGGAGCGTGTCGGTGCCTGGTGGTTCTGCCGTCAGGGTTAACGCCGATCGTTTCCGTCCCTGTTCTCGGAACGTTTACGGTGTCAGCAATGGGATCGGTTTCGTAGGGTTTACTTTGAATAAATTAGGGTGTTCAAAGCAGGCGCAACTCGCCTTGAATACATTAGCATGGGATAATGAAAGATGACCTTTGGTCTATACTTTATTGGTTTCTAAGGCCAAGGTAATGATTAATAGGGACAGTCGGGGTCGCTTGTATTCAGTGGTCAGAGGTGAAATTCTAGGACCCACTGAGGACAAACAAATGCGAAGGCATTCGACAAGGATGTTTTCA	0	0	0	0	41	41	N	85	GU938869.1.1827_U	Eukaryota	Amoebozoa	Lobosa	Tubulinea	Euamoebida	Hartmannellidae	Copromyxa	Copromyxa_protea
106	925b10e05f7ece0f24f3166420a1ce90	AGCTCCAATAGCGTATACTAAAGTTGTTGCAGTTAAAAAGCTCGTAGTTGAATTTCTGAGCAAGGTAGTCGGTCCGCCTCTAACGGGGTGTGTACTATGACTTGCCTGTTCATCCTCGGGGAGAGCATATCTGGTATTCATTTATCGGGTATGGGATCCTCGTCCTTTACTGTGAGCAAAATAGAGTGTTCAAAGCAGGCTTAGGCCGTTGAATACATTAGCATGGAATAATAAGATAAGACCTTGGTCTATTTTGTTGGTTTGTTTATCAAGGTAATGATTAATAGGGATAGTTGGGGGTATTCGTATTCAATTGTCAGAGGTGAAATTCTTGGATTTATGGAAGACGAACAACTGCGAAAGCATTTACCAAGGATGTTTTCA	2	0	1	24	13	40	N	94.8	AY651090.1.1700_U	Eukaryota	Stramenopiles	Ochrophyta	Chrysophyceae	Chrysophyceae_X	Chrysophyceae_Clade-F	Chrysophyceae_Clade-F_X	Chrysophyceae_Clade-F_X_sp.
107	bfb1cda96a4109b386cb3012cdd8307b	AGCTCCAATAGCGTATATTTAAGTTGTTGCAGTTAAAAAGCTCGTAGTTGGATTTCGGGTGGGTGATAGCGGTCCGGCTCTGCTGTGTACTGCTATTGCCTACCTTTCTGCCGGGGACGGTCTCTTGGGCTTCACTGTCCGGGAATCGGAGTCGGCGAGGTTACTTTGAGTAAATTAGAGTGTTCAAAGCAGGCGTTCGCTATGAATACATTAGCATGGAATAACATGATAGGACTCTGGCTTATCTTGTTGGTCTGTAAGACCGGAGTAATGATTAAGAGGGACAGTCGGGGGCATTCGTATTTCATTGTCAGAGGTGAAATTCTTGGATTTATGAAAGACGAACTTCTGCGAAAGCATTTGCCAAGGATGTTTTCA	36	0	0	3	0	39	N	99.7	AB701519.1.1629_U	Eukaryota	Archaeplastida	Chlorophyta	Chlorophyceae	Chlamydomonadales	Chlamydomonadales_X	Chlamydomonas	Chlamydomonas_sp.
108	c7d764cb5ac572f1d32abcf53b9eeaa5	AGCTCCAATAGCGTATATTAAAGTTGTTGCAGTTAAAAAGCTCGTAGTTGGACCTTAGGCAAGGCGGCCTGGTCACCCTCTGGGTGTACTGGGATCGCTGCGCCTCACCTTCGGGGAGCTAGTCGTGCTTCGGTGCGCTAGGGAACCGAGCCTTACCTTGAGGAAATTAGAGTGTTTAAAGCAGGCTTATGCTTGAATACGTTAGCATGGAATAACATGATAGGACTTTGGTTCTATTTTGTTGGTTTGAGGACCAAAGTAATGATTAATAGGGACAGTTGGGGGCATTAGTATTCAATAGTCAGAGGTGAAATTCTTGGATTTATTAAAGACTAACTTATGCGAAAGCATTTGCCAAGGATGTTTTCA	0	0	0	38	0	38	N	99.5	JN054661.1.1500_U	Eukaryota	Obazoa	Fungi	Chytridiomycota	Chytridiomycotina	Chytridiomycetes	Chytridiomycetes_X	Chytridiomycetes_X_sp.
109	d82b9e7a329e69bf933fb3297f876c20	AGCTCCAATAGCGTATACTAAAGTTGTTGCAGTTAAAAAGCTCGTAGTTGAATTTCTGAGCAAGGTAGTCGGTCCGCCCCTCACGGGGTGTTGTACCAGGGGTTTGCAGCCATCCTCGGGGAGAGCGCATCTGGCATTTAGTTGTCGGGTGTGGGATCCTCGTCATTTACTGTGAGCAAAATAGAGTGTTCAAAGCAGGCTTAGGCCGTTGAATACATTAGCATGGAATAATAAGATAGGACCTTGGTCTATTTTGTTGGTTTGCACTCCAAGGTAATGATTAATAGGGATAGTTGGGGGTATTCGTATTCAATTGTCAGAGGTGAAATTCTTGGATTTATGGAAGACGAACTACTGCGAAAGCATTTACCAAGGATGTTTTCA	1	8	0	14	15	38	N	95.4	AB749133.1.1675_U	Eukaryota	Stramenopiles	Ochrophyta	Chrysophyceae	Chrysophyceae_X	Chrysophyceae_XX	Chrysophyceae_XXX	Chrysophyceae_XXX_sp.
110	4f1139ec8c3afc612fc073bfae154e46	AGCTCCAATAGCGTATATTAAAGTTGCTGCAGTTAAAAAGCTCGTAGTTGGATTTCTGGCCTGAAACATTTTGTCGGCCACGGTTTCGTGTGTTAGTGCATTATGTTCTGGCCATCCTTCCAATCGCTATTTACCTTTCTTCATTGATTGGTAAGTGGTATTGGATCTTTTACTTTGAAAAAATTAGAGTGTTTCAAGCAGGCTTTATGCTATGAATACATTAGCATGGAATAATAATTTAGGACTTCGGTTCTATTTTGTTGGTTTCTAGGACTGAAGTAATGATTGATAGGGATAGTTGGGGGTGCTAGTATTCAGCGGCCAGAGGTGAAATTCTAGGACCCACTGAGGACAAACAAATGCGAAGGCATTCGACAAGGATGTTTTCA	0	0	0	0	38	38	N	96.4	HM536168.1.2166_U,AY496043.1.1552_U,AY965866.1.2086_U,HM536169.1.2182_U	Eukaryota	Rhizaria	Cercozoa	Filosa-Sarcomonadea	Glissomonadida	Sandonidae	Flectomonas	Flectomonas_ekelundi
111	f9fb911f6634ad0c96205310b9a2f78c	AGCTCCAATAGCGTATATTAAAGTTGTTGCAGTTAAAAAGCTCGTAGTTGAACTTCTGTACAGTCCCAATTCTGGCTTCGGTCAAGTTGTGGATTGTACATCCGCTTGCAAATCTAGTTCGGCATTCACTTGTTGGCTAGGGGAGTAAGCTTTTTACTTTGAAAAAATTAGAGTGTTTCAGGCAGGCAATTGTTTGTATACATTAGCATGGAATAATGGAATAGGACTTTTGTCCATTTGATTGGTTATTGGACATGAGTAATGATTAAAAGGGACAGCTGGGGGCATTAGTACTTAATTGTCAGAGGTGAAATTCTTGGATTTATTAAAGACTAACTTATGCGAAAGCATTTGCCAAGGATGTTTTCA	0	0	0	19	17	36	N	99.2	JF973324.1.1079_U,JN885083.1.1753_U,JN638884.1.1077_U,AB749127.1.1629_U,LN869943.1.1714_U	Eukaryota	Alveolata	Ciliophora	Oligohymenophorea	Scuticociliatia_1	Philasterida	*	*
112	877a500a171e02144e6ba48749ecedd3	AGCTCCAATAGCGTATATTTAAGTTGTTGCAGTTAAAAAGCTCGTAGTTGGATTTCGGGCGGGTCACGGCGGTCCGCCTCTGGTGTGCACTGCCGTTGATCCGCCTTTCTGTCGGGGACGGGCTCCTGGGCTTCACTGTCTGGGACTCGGATTCGACGAGGTTACTTTGAGTAAATTAGAGTGTTCAAAGCAGGCGATCGCCCTGAATACATTAGCATGGAATAGCACGATAGGACTCTGGCCTATCTTGCTGGTCTGTAGGACCGGAGTAATGATTAAGAGGGACAGTCGGGGGCATTCGTATTTCATTGTCAGAGGTGAAATTCTTGGATTTATGAAAGACTAACTACTGCGAAAGCATTCACCAAGGATGTCTTCT	36	0	0	0	0	36	N	98.4	AF517098.1.1528_U	Eukaryota	Archaeplastida	Chlorophyta	Chlorophyceae	Chlamydomonadales	Chlamydomonadales_X	Chlamydomonas	Chlamydomonas_bilatus
113	c010eeef866ccef15febefccb762472b	AGCTCCAATAGCGTATACTAAAGTTGTTGCAGTTAAAAAGCTCGTAGTTGAATTTCTGAGCAAGGTAGTCGGTCCGCCCCTAACGGGGTGTGTACTATGACTTGCCTGTTCATCCTCGGGGAGAGCATATCTGGTATTAATTTATCGGGTATGGGATCCTCGTCCTTTACTGTGAGCAAAATAGAGTGTTCAAAGCAGGCTTAGGCCGTTGAATACATTAGCATGGGATAATGAAAGATGACCTTTGGTCTATACTTTATTGGTTTCTAAGGCCAAGGTAATGATTAATAGGGACAGTCGGGGTCGCTTGTATTCAGTGGTCAGAGGTGAAATTCTAGGACCCACTGAGGACAAACAAATGCGAAGGCATTCGACAAGGATGTTTTCA	0	0	0	0	35	35	N	86.3	AY651090.1.1700_U	Eukaryota	Stramenopiles	Ochrophyta	Chrysophyceae	Chrysophyceae_X	Chrysophyceae_Clade-F	Chrysophyceae_Clade-F_X	Chrysophyceae_Clade-F_X_sp.
114	3f02e15128682d2bfa73ca984500173d	AGCTCCAATAGCGTATACTAAAGTTGTTGCAGTTAAAAAGCTCGTAGTTGGATTTCTGGCCGCGAACCTCGGTCCGCCCCTCACGGGGTGTTGTACCAGGGGTTTGCAGCCATCCTCGGGGAGAGCGCATCTGGCATTTAGTTGTCGGGTGTGGGATCCTCGTCATTTACTGTGAGCAAAATAGAGTGTTCAAAGCAGGCTTAGGCCGTTGAATACATTAGCATGGAATAATAAGATAAGACCTTGGTCTAAATATTTTGTTGGTTTGTTTATCAAGGTAATGATTAATAGGGATAGTTGGGGGTATTCGTATTCAATTGTCAGAGGTGAAATTCTTGGATTTATGGAAGACGAACAACTGCGAAAGCATTTACCAAGGATGTTTTCA	8	1	0	14	10	33	N	94.9	AB749133.1.1675_U	Eukaryota	Stramenopiles	Ochrophyta	Chrysophyceae	Chrysophyceae_X	Chrysophyceae_XX	Chrysophyceae_XXX	Chrysophyceae_XXX_sp.
115	4ed599cb87c014f478b690256a6bc7eb	AGCTCCAATAGCGTATATTAAAGTTGTTGCAGTTAAAAAGCTCGTAGTTGGACCTTAGGCAAGGCGGCCTGGTCACCCTCTGGGTGTACTGGGATCGCTGCGCCTCACCTTCGGGGAGCTAGTCGTGCTTCGGTGCGCTAGGGAACCGAGCCTTACCTTGAGGAAATTAGAGTGTTTAAAGCAGGCTTATGCTTGAATACGTTAGCATGGAATAACATGATAGGACTTTGGTTCTATTTTGTTGGTTTGAGGACCAAAGTAATGATTAATAGGGACAGTTGGGGGCATTAGTATTCAATAGTCAGAGGTGAAATTCTTGGATTCCCCAAAGACTAACCGATGCGAAAGCGTTCACCAAGGATGTCTTCT	0	0	0	33	0	33	N	96.7	JN054661.1.1500_U	Eukaryota	Obazoa	Fungi	Chytridiomycota	Chytridiomycotina	Chytridiomycetes	Chytridiomycetes_X	Chytridiomycetes_X_sp.
116	345904a1aca268e5134a224d601b0e2a	AGCTCCAATAGCGTATATTAAAGTTGTTGCAGTTAAAAAGCTCGTAGTTGGACCTTAGGCAAGGCGGCCTGGTCACCCTCTGGGTGTACTGGGATCGCTGCGCCTCACCTTCGGGGAGCTAGTCGTGCTTCGGTGCGCTAGGGAACCGAGCCTTACCTTGAGGAAATTAGAGTGTTTAAAGCAGGCTTATGCTTGAATACGTTAGCATGGAATAACATGATAGGACTTTGGTTCTATTTTGTTGGTTTGAGGACCAAAGTAATGATTAATAGGGATAGTTGGGGGTATTCGTATTCAATTGTCAGAGGTGAAATTCTTGGATTTATGGAAGACGAACAACTGCGAAAGCATTTACCAAGGATGTTTTCA	0	0	0	33	0	33	N	97.6	JN054661.1.1500_U	Eukaryota	Obazoa	Fungi	Chytridiomycota	Chytridiomycotina	Chytridiomycetes	Chytridiomycetes_X	Chytridiomycetes_X_sp.
117	7ceba646d9b7f897c77c03ee59f9dff5	AGCTCCAATAGCGTATACTAAAGTTGTTGCAGTTAAAAAGCTCGTAGTTGAATTTCTGAGCAAGGTAGTCGGTCCGCCCCTAACGGGGTGTGTACTATGACTTGCCTGTTCATCCTCGGGGAGAGCATATCTGGTATTAATTTATCGGGTATGGGATCCTCGTCCTTTACTGTGAGCAAAATAGAGTGTTCAAAGCAGGCTTAGGCCGTTGAATACATTAGCATGGAATAATAAGATAAGACCTTGGTCTATTTTGTTGGTTTATGTTCCAAGGTAATGATTAATAGGGACAGTTGGGGGTATTCGTATTCAATTGTCAGAGGTGAAATTCTTGGATTTATTAAAGACTAACTTATGCGAAAGCATTTGCCAAGGATGTTTTCA	0	10	1	3	19	33	N	94	AY651090.1.1700_U	Eukaryota	Stramenopiles	Ochrophyta	Chrysophyceae	Chrysophyceae_X	Chrysophyceae_Clade-F	Chrysophyceae_Clade-F_X	Chrysophyceae_Clade-F_X_sp.
118	404f8d9c7b99c4cb6f95ae4ae716f174	AGCTCCAATAGCGTATATTAAAGTTGTTGCAGTTAAAAAGCTCGTAGTTGGACCTTAGGCAAGGCGGCCTGGTCACCCTCTGGGTGTACTGGGATCGCTGCGCCTCACCTTCGGGGAGCTAGTCGTGCTTCGGTGCGCTAGGGAACCGAGCCTTACCTTGAGGAAATTAGAGTGTTTAAAGCAAGCTTAAGCTGTTGAATATATTAGCATGGAATAATAAGATAAGACCTTGGTCTAAATATTTTGTTGGTTTGTTTATCAAGGTAATGATTAATAGGGATAGTTGGGGGTATTCGTATTCAATTGTCAGAGGTGAAATTCTTGGATTTATGGAAGACGAACAACTGCGAAAGCATTTACCAAGGATGTTTTCA	0	0	0	32	0	32	N	92.2	JN054661.1.1500_U	Eukaryota	Obazoa	Fungi	Chytridiomycota	Chytridiomycotina	Chytridiomycetes	Chytridiomycetes_X	Chytridiomycetes_X_sp.
119	bd1bf31799bc129c5184da7c1724da31	AGCTCCAATAGCGTATACTAAAGTTGTTGCAGTTAAAAAGCTCGTAGTTGAATTTCTGATATAATAGGATGGGTTTTATTTTTCATTAAATATTACTTCCATTTATTTTTATTATATCATCATCGAAAAGATTATATTTTGGTCATTTATTTGTCTAGTATAAGATTTTCGTCATTTACTGTGAGTAAAATAGAGTGTTCAAAGCAAGCTTAAGCTGTTGAATATATTAGCATGGAATAATAAGATAAGACCTTGGTCTAAATATTTTGTTGGTTTATGTTCCAAGGTAATGATTAATAGGGACAGTTGGGGGTATTCGTATTCAATTGTCAGAGGTGAAATTCTTGGATTTATGGAAGACGAACTACTGCGAAAGCATTTACCAAGGATGTTTTCA	2	0	0	9	21	32	N	98.2	JQ967306.1.1705_U,JQ967307.1.1699_U	Eukaryota	Stramenopiles	Ochrophyta	Chrysophyceae	Chrysophyceae_X	Chrysophyceae_Clade-F	Paraphysomonas	Paraphysomonas_sp.
120	f1297ac4bd1f4f318aa3206b7b17d859	AGCTCCAGTAGCGTATATTAAAGTTGTTGCAGTTAAAAAGCTCGTAGTTGAACTTCTGTGGCGTGGCTGCGCGTAGCAATACGTGCGGCCTGGCCACATCCTCCTGAGGAGCTCGTCTTCATTCACTTGTGGGCGAGTGTTCAGGAACTTTACCTTGAGAAAATTAGAGTGTTCCAGGCAGGCGCAGCCTGAATAGTGCAGCATGGAATAATACAAGAGGACTTGGCTCCAGTTGTTGGTGTATGGCGCTGAGTAATGATTAACAGGGATAGTTGGGGGCATTCGTATTTAATTGTCAGAGGTGAAATTCTTGGATTTATTAAAGACGAACCTGTGCGAAAGCATTTGCCAAGGATGTTTTCA	4	22	0	3	3	32	N	100	AM398199.1.1701_U,KJ651822.1.1598_U,HG939530.1.1700_U,HG939531.1.1700_U,LN870095.1.929_U,LN870108.1.755_U,HG939527.1.1700_U,HG939528.1.1700_U,HG939529.1.1700_U,KU848228.1.1629_U,KU848235.1.1670_U	Eukaryota	Alveolata	Ciliophora	Heterotrichea	Heterotrichea_X	Spirostomidae	Spirostomum	*
121	ee66a2e72273036189b1a8b307611471	AGCTCCAATAGCGTATACTAAAGTTGTTGCAGTTAAAAAGCTCGTAGTTGAATTTCTGACTTTGAGGCGCGACCGACCCCGTGTGGGTCTGTGTCTGTGAATCGAGGTCATCCTCGGGGAATGCGTATCTGTCATTAAGTTGATGGGTACGAGTACCCCGTCATTTACTGTGAGCAAAATAGAGTGTTCAAAGCAGGCTTACGCCATTGAATACATTAGCATGGAATAATAAGATAGGACCTTGGTCTATTTTGTTGGTTAGTACTCCAAGGTAATGATTAATAGGGACAGTTGGGGGTATTCGTATTCAATTGTCAGAGGTGAAATTCTTGGATTTATGGAAGACGAACTACTGCGAAAGCATTTACCAAGGATGTTTTCA	0	3	2	0	26	31	N	99.5	GU290079.1.1786_U	Eukaryota	Stramenopiles	Ochrophyta	Chrysophyceae	Chrysophyceae_X	Chrysophyceae_Clade-C	Chrysophyceae_Clade-C_X	Chrysophyceae_Clade-C_X_sp.
122	99dbed01e79c462c7c7f0bb03d41480b	AGCTCCACTAGCGTATATTAAAGTTGTTGCAGTTAAAAAGCTCGTAGTTGAACTTCTGATTGTTGTTAGCGTCGGTATTTATATCGCGTTAGTGGCAGTCATCCGTCTGCAAACTTTTACATCCTTAACTGGTTTGTCTAAGGGAGCAGGCATTTTACTTTGAAAAAATTAGAGTGTTTAAGGCAGGCGCAAGCCTGAATACATTAGCATGGAATAATGGAATAGGACGCTTGTCCATTTGATTGGTTATTGGACTCGCGTAATGATTAATAGGGACAGTTGGGGGTATTCGTATTCAATTGTCAGAGGTGAAATTCTTGGATTTATGGAAGACGAACTACTGCGAAAGCATTTACCAAGGATGTTTTCA	2	1	2	4	21	30	N	97.6	DQ442846.1.897_U,DQ442854.1.904_U,DQ442862.1.904_U,DQ442863.1.846_U,DQ442838.1.877_U,DQ442852.1.907_U,DQ442849.1.883_U,DQ442847.1.896_U	Eukaryota	Alveolata	Ciliophora	Oligohymenophorea	Scuticociliatia_2	Scuticociliatia_2_X	Cyclidium_3	Cyclidium_glaucoma
123	867b3b9ca452c9b2456402c5f01df7ba	AGCTCCAAGAGTGTATATTAAAGTTGTTGCGGTTAAAAAGCTCGTAGTTGGATTTCTGGCCTGAAACATTTTGTCGGCCACGGTTTCGTGTGTTAGTGCATTATGTTCTGGCCATCCTTCCAATCGCTATTTACCTTTCTTCATTGATTGGTAAGTGGTATTGGATCTTTTACTTTGAAAAAATTAGAGTGTTTCAAGCAGGCTTTATGCTATGAATACATTAGCATGGAATAATAATTTAGGACTTCGGTTCTATTTTGTTGGTTTCTAGGACTGAAGTAATGATTGATAGGGATAGTTGGGGGTGCTAGTATTCAGCGGCCAGAGGTGAAATTCTCGGATTCGCTGAAGACTAACTTATGCGAAAGCATTCACCAAGGATGTCTTCT	0	0	0	0	30	30	N	99	HM536168.1.2166_U,AY496043.1.1552_U,AY965866.1.2086_U,HM536169.1.2182_U	Eukaryota	Rhizaria	Cercozoa	Filosa-Sarcomonadea	Glissomonadida	Sandonidae	Flectomonas	Flectomonas_ekelundi
124	ece0a0eb9bda9abe0a0e6192427b5547	AGCTCCAATAGCGTATACTAAAGTTGTTGCAGTTAAAAAGCTCGTAGTTGAATTTCTGAGCAAGGTAGTCGGTCCGCCCCTAACGGGGTGTGTACTATGACTTGCCTGTTCATCCTCGGGGAGAGCATATCTGGTATTAATTTATCGGGTATGGGATCCTCGTCCTTTACTGTGAGCAAAATAGAGTGTTCAAAGCAGGCTTAGGCCGTTGAATACATTAGCATGGAATAATAAGATAAAAGACCTTGGTCTATTTTGTTGGTTTATGTTCCAAGGTAATGATTAATAGGGACAGTTGGGGGTATTCGTATTCAATTGTCAGAGGTGAAATTCTTGGATTTATGGAAGACGAACTACTGCGAAAGCATTTACCAAGGATGTTTTCA	0	5	0	5	19	29	N	95.1	AY651090.1.1700_U	Eukaryota	Stramenopiles	Ochrophyta	Chrysophyceae	Chrysophyceae_X	Chrysophyceae_Clade-F	Chrysophyceae_Clade-F_X	Chrysophyceae_Clade-F_X_sp.
125	ea273f9156d51219a71b800f346f7db7	AGCTCCAGAAGCGTATATTAAAGTTGTTGCAGTTAAAAAGCTCGTAGTTGGATTTCTGGCTGGCCGCGCTGGCCCGCCTCCTTTCGGGGGTGAGTGCCGGCGCGTGCCTTCCATCCTTCCAGATTGTCGCGTGTACCGTTTACTCGGCCGCGCGCGTACGGTCTGGATCATTTACTGTGAAAAAATTAGAGTGTTTAAAGCAGGCTTATGCCTTGAATACATTAGCATGGAATAATAAAATAGGACTTTGGTTCTATTTTGTTGGTTTCTAGAACTGAAGTAATGATTGATAGGGACAGTTGGGGGTGCTAGTATTCAGCGGCCAGAGGTGAAATTCTTGGATTCGCTGAAGACTAACTACTGCGAAAGCATTCACCAAGGATGTCTTCT	0	15	4	10	0	29	N	100	KJ925320.1.1502_U,KJ925330.1.1502_U	Eukaryota	Rhizaria	Cercozoa	Cercozoa_X	Cercozoa_XX	Cercozoa_XXX	Cercozoa_XXXX	Cercozoa_XXXX_sp.
126	29dfb78b71a368d690251fdff6371ccc	AGCTCCAATAGCGTATACTAAAGTTGTTGCAGTTAAAAAGCTCGTAGTTGAATTTCTGATATAATAGGATGGGTTTTATTTTTCATTAAATATTACTTCCATTATTTTATTATATCATCATCGAAAAGATTATATTTTGGTCATTCATTTGTCTAGTATAAGATTTTCGTCATTTACTGTGAGTAAAATAGAGTGTTCAAAGCAGGCTTAGGCCGTTGAATACATTAGCATGGAATAATAAGATAAGACCTTGGTCTATTTTGTTGGTTTATGTTCCAAGGTAATGATTAATAGGGACAGTTGGGGGTATTCGTATTCAATTGTCAGAGGTGAAATTCTTGGATTTATGGAAGACGAACTACTGCGAAAGCATTTACCAAGGATGTTTTCA	0	5	4	15	4	28	N	96.5	Z28335.1.1745_U,JQ967305.1.1686_U	Eukaryota	Stramenopiles	Ochrophyta	Chrysophyceae	Chrysophyceae_X	Chrysophyceae_Clade-F	Paraphysomonas	*
127	b1e3a8584176b693d2f047c4d08c8a1f	AGCTCCAATAGCGTATATTTAAGTTGCTGCAGTTAAAAAGCTCGTAGTTGGATTTCGGGTGGGGCCTGCCGGTCCGCCGTTTCGGTGTGCACTGGCAGGGCCCACCTTGTTGCCGGGGACGGGCTCCTGGGCTTCACTGTCCGGGACTCGGAGTCGGCGCTGTTACTTTGAGTAAATTAGAGTGTTCAAAGCAGGCCTACGCTCTGAATACATTAGCATGGAATAACACGATAGGACTCTGGCCTATCCTGTTGGTCTGTAGGACCGGAGTAATGATTAAGAGGGACAGTCGGGGGCATTCGTATTTCATTGTCAGAGGTGAAATTCTTGGATTTATGAAAGACGAACTACTGCGAAAGCATTTGCCAAGGATGTTTTCA	0	6	0	22	0	28	N	100	FM205834.1.1779_U,JN051664.1.1055_U,JX097061.1.1770_U,HQ702283.1.1630_U,KC416208.1.1367_U,FM205862.1.2098_U,FM205860.1.1779_U,X72854.1.1797_U,DD279065.1.1783_U,JX889639.1.1751_U,FM205862.1.2098_UC,X62441.1.1797_U,GQ122369.1.1672_U,HQ702288.1.1630_U,FJ946888.1.1670_U,KC416209.1.1514_U,AY197628.1.1759_U,FM205883.1.2379_UC,AB162915.1.3271_G,AB162915.1.3271_R,JX097057.1.1770_U,FM205861.1.1779_U,X7270…	Eukaryota	Archaeplastida	Chlorophyta	Trebouxiophyceae	Chlorellales	Chlorellales_X	*	*
128	e88d47e8fd4a19d2ca86d42d622f6aa4	AGCTCTCGTAGTGTATACTAAAATTGCTGCAGTTAAAACGCTCGTAGTTGAAGTTGGTCTACCGGGGGCGGGGTCCGCGGGGGGCTAGTCTCCCCGCAGTGGCCCTGTTTCCTAGACTTTGGGGTCGCCGCGGCGGCGGGGTGGGGGGCCTTCACTGGTCTCGTACCCCGGCCCGTAGCGGCATTGTCACCCCCTTTTACTTTGAATAAATTAGGGTGTTTCAGGCAGGCATACGCTTCTGAATACATTAGCATGGGATAATGAGATAGGACTTGGGTTCTGTTTCGTTGGCTCTCCAGGACCGAAGTAATGATGGATAGGGACAGTTGGGGGTGCTAGTATTTGGCGGCCAGAGGTGAAATTCTTGGATTCCCCAAAGACTAACCGATGCGAAAGCGT…	0	0	0	19	9	28	N	72.1	EU567213.1.1136_U,DQ388459.1.1722_U	Eukaryota	Eukaryota_X	Eukaryota_XX	Eukaryota_XXX	Eukaryota_XXXX	Eukaryota_XXXXX	Eukaryota_XXXXXX	Eukaryota_XXXXXX_sp
129	ab05c14810e8f48ac559f239e604a117	AGCTCCAATAGCGTATATTAAAGTTGTTGCAGTTAAAACGCTCGTAGTCTGATGTAATGGGGATTGGAGTGGGGAGCAGCGATGCTCTGTGCTTCGGTCCTCATCAGCGGGCCAGCAATGGCCCAGTTTACTTTGAGGAAATTAGAGTGTTCAAAGCAGGCAATTGCTTGAATACTGCAGCATGGAATAATGGAATAGGACTCGCGTCTTATTTTGTTGGTTTGGAGATGTGAGTAATGATGAATAGGGACAGTTGGGGGCATTGGTATTCAGTAGTCAGAGGTGAAATTCTTGGATTTACTGAAGACTAACTAGTGCGAAAGCATTTGCCAAGGATGTTTTCA	19	2	0	0	7	28	N	97.7	JN054670.1.1469_U,DQ244016.1.1736_U	Eukaryota	Obazoa	Fungi	*	*	*	*	*
130	ea4c3412da5a610ba5934f5c1428862d	AGCTCCAATAGCGTATATTAAAGTTGTTGCAGTTAAAAAGCTCGTAGTTGGATTTCTGGCGTGGTGCCTCTCGTCCGCCGCTGTCAAGTGTGTGAGTACGGGAGTCGTGCCTGCCATCCTTCTAGGGAGCGCGTCTGCCCTTCACTGGGTCGGGCGCGCGACCTGGATCGTTTACTTTGAAAAAATTAGAGTGTTTAAAGCAGGCGATTGCTCTGAATACATTAGCATGGAATAATAAAATAGGACTTTGGTTCTATTTTGTTGGTTTCTAGGACTGAAGTAATGATTGATAGGGACAGTTGGGGGTGCTAGTATTCGACGGCCAGAGGTGAAATTCTTGGATTCGTTGAAGACTAACTAATGCGAAAGCATTCACCAAGGATGTCTTCT	0	23	0	0	5	28	N	100	EF455769.1.1760_U	Eukaryota	Rhizaria	Cercozoa	Filosa-Granofilosea	Cryptofilida	Mesofilidae	Mesofila	Mesofila_sp.
131	c38c04b3a59d2d41ed1495f4326003ce	AGCTCCAAGAGTGTATATTAAAGTTGTTGCAGTTAAAAAGCTCGTAGTTGAACTTCTGATTGTTGTTAGCGTCGGTATTTATATCGCGTTAGTGGCAGTCATCCGTCTGCAAACTTTTACATCCTTAACTGGTTTGTCTAAGGGAGCAGGCATTTTACTTTGAAAAAATTAGAGTGTTTAAGGCAGGCGCAAGCCTGAATACATTAGCATGGAATAATGGAATAGGACGCTTGTCCATTTGATTGGTTATTGGACTCGCGTAATGATTAATAGGGACAGTTGGGGGCATTAGTATTTAATTGTCAGAGGTGAAATTCTTGGATTTATTAAAGACTAACTTATGCGAAAGCATTTGCCAAGGATGTTTTCA	0	0	0	0	28	28	N	99.2	DQ442846.1.897_U,DQ442854.1.904_U,DQ442862.1.904_U,DQ442863.1.846_U,DQ442838.1.877_U,DQ442852.1.907_U,DQ442849.1.883_U,DQ442847.1.896_U	Eukaryota	Alveolata	Ciliophora	Oligohymenophorea	Scuticociliatia_2	Scuticociliatia_2_X	Cyclidium_3	Cyclidium_glaucoma
132	88f1abdf433199181ceedb036c30e52f	AGCTCCAATAGCGTATATTAAAGTTGCTGCAGTTAAAAAGCTCGTAGTTGGATTTCTGACACGGCGCAGTAGGTCCGCTACCTATCGGTAGTGAGTGCTGTCTGCGTCTGTCATCCTTTCCAGATTTGGTCATTTCCTTTACGGGTTGTGGCCAGGTTTGGAATCTATTACTTTGAAAAAATTAGAGTGTTTAAAGCAGGCGTTTGTCTTGAATACATTAGCATGGAATAATAATATAGGACTCTTGTTCTATTTTGTTGGTTTCTAGGATGAGAGTAATGATTGATAGGGATAGTTGGGGGTGCTAGTATTCAGGGGCCAGAGGTGAAATTCTTGGATTCCCTGAAGACTAACTTATGCGAAAGCATTCACCAAGGATGTCTTCT	6	14	0	0	7	27	N	85.1	AB695470.1.1770_U,AB695518.1.1770_U	Eukaryota	Rhizaria	Cercozoa	Filosa-Sarcomonadea	Cercomonadida	Cercomonadidae	Cercomonas	Cercomonas_sp.
133	351083c9e4c9980b40f30dd1ea95966a	AGCTCCAATAGCGTATACTAAAGTTGTTGCAGTTAAAAAGCTCGTAGTTGAATTTCTGAGCAAGGTAGTCGGTCCGCCTCTAACGGGGTGTGTACTATGACTTGCCTGTTCATCCTCGGGGAGAGCATATCTGGTATTCATTTATCGGGTATGGGATCCTCGTCCTTTACTGTGAGCAAAATAGAGTGTTCAAAGCAGGCTTAGGCCGTTGAATACATTAGCATGGAATAATAAGATAAGACCTTGGTCTATTTTGTTGGTTTATGTTCCAAGGTAATGATTAATAGGGACAGTTGGGGGTATTCGTATTCAATTGTCAGAGGTGAAATTCTTGGATTTATGGAAGACGAACTACTGCGAAAGCATTCACCAAGGATGTCTTCT	5	3	1	4	14	27	N	94.3	AY651090.1.1700_U	Eukaryota	Stramenopiles	Ochrophyta	Chrysophyceae	Chrysophyceae_X	Chrysophyceae_Clade-F	Chrysophyceae_Clade-F_X	Chrysophyceae_Clade-F_X_sp.
134	4a4d192c4a68b0efc850021a622fec28	AGCTCCAATAGCGTATATTAAAGTTGTTGCAGTTAAAAAGCTCGTAGTTGGATTTCTGGTGTGGCGCGGCCGGCCCGCCGCCCTCTGGGCGTGTGAGTGTCGGTTCGCGTCTACCATCCTTCTAGAGAGCAGCTCTGCCATTCATTTGGTTGGGGTTGCGATCTGGATCTTTTACTTTGAAAAAATTAGAGTGTTCAAAGCAGGCTTGCGCCACTGAATACATTAGCATGGAATAATAAGATAGGACTTTGGTTCTATTTTGTTGGTTTCTAGGACTGAAGTAATGATTGATAGGGACAGTTGGGGGTGCTAGTATTGAACGGCCAGAGGTGAAATTCTTGGATTCGTTCAAGACTAACTTATGCGAAAGCATTCACCAAGGATGTCTTCT	0	27	0	0	0	27	N	99	EF032802.1.1769_U	Eukaryota	Rhizaria	Cercozoa	Filosa-Granofilosea	Filosa-Granofilosea_X	Novel-Gran-5	Novel-Gran-5_X	Novel-Gran-5_X_sp.
135	11e39a5ecd7dae143a8a843cb92d0786	AGCTCCAAGAGTGTATATTAAAGTTGTTGCAGTTAAAAAGCTCGTAGTTGAATTTCTGATATAATAGGATGGGTTTTATTTTTCATTAAATATTACTTCCATTTATTTTTATTATATCATCATCGAAAAGATTATATTTTGGTCATTTATTTGTCTAGTATAAGATTTTCGTCATTTACTGTGAGTAAAATAGAGTGTTCAAAGCAAGCTTAAGCTGTTGAATATATTAGCATGGAATAATAAGATAAGACCTTGGTCTAAATATTTTGTTGGTTTGTTTATCAAGGTAATGATTAATAGGGATAGTTGGGGGTATTCGTATTCAATTGTCAGAGGTGAAATTCTTGGATTTATGGAAGACGAACAACTGCGAAAGCATTTACCAAGGATGTTTTCA	0	0	0	2	24	26	N	99	JQ967306.1.1705_U,JQ967307.1.1699_U	Eukaryota	Stramenopiles	Ochrophyta	Chrysophyceae	Chrysophyceae_X	Chrysophyceae_Clade-F	Paraphysomonas	Paraphysomonas_sp.
136	ca6d0a3e953eaf531db6424e76ae8c3c	AGCTCCAGTAGCGTATACGTACTTTGTTGCAGTTAAAAAGCTCGTAGTTGGATGAGGAGTTGGATGAGAAGTGCGATGTGTAGCCGCGAGAAAATCGAGGTGAGATCGTGCACGATTCAATTTCATATTTTTAAAGAAGGGACGGCGCGCTCTCGGGCGCGTTGATGGAAGGAAACTGAAATAAAAGGGAAGGCTTGCTTTCTCTTTTTCTCTCTTTATAGTTAACTTTGAATAAATTAGAGTGTTTAAAACAGGCAGAGACCTCTTGTGGGTTTTATTGGCTTGAATAAATTAGCATGGGATTATGAAAGATGACTTTCGATTGAATTGTGTGAAAGCGGTTTGTCGATCGAGAGTAATGATTAATAGGAGTGGTTGGGGGTATTCGTATTGAATTGT…	25	0	0	0	0	25	N	67.8	HQ687483.1.1952_U	Eukaryota	Amoebozoa	Lobosa	Discosea-Flabellinia	Dactylopodida	Vexilliferidae	Vexillifera	Vexillifera_tasmaniana
137	9105b4de5bdc843e45c44a17444c8647	AGCTCCAATAGCGTATATTAAAGTTGTTGCAGTTAAAAAGCTCGTAGTTGGACCTTAGGCAAGGCGGCCTGGTCACCCTCTGGGTGTACTGGGATCGCTGCGCCTCACCTTCGGGGAGCTAGTCGTGCTTCGGTGCGCTAGGGAACCGAGCCTTACCTTGAGGAAATTAGAGTGTTTAAAGCAGGCTTATGCTTGAATACGTTAGCATGGAATAATAAGATAAGACCTTGGTCTAAATATTTTGTTGGTTTGTTTATCAAGGTAATGATTAATAGGGATAGTTGGGGGTATTCGTATTCAATTGTCAGAGGTGAAATTCTTGGATTTATGGAAGACGAACAACTGCGAAAGCATTTACCAAGGATGTTTTCA	0	0	0	25	0	25	N	93.8	JN054661.1.1500_U	Eukaryota	Obazoa	Fungi	Chytridiomycota	Chytridiomycotina	Chytridiomycetes	Chytridiomycetes_X	Chytridiomycetes_X_sp.
138	f0fa6c89ec0fd7e6666fe878f58bf783	AGCTCCAATAGCGTATATTAAAGTTGTTGCAGTTAAAACGCTCGTAGTCTGATGTAATGGGGACTGGAGTGGGGAGCAGCGATGCTCTTTGCTTTGGTCCTCATCAAGGGGACAGCAATGTCCCATTTTACTTTGAGGAAATTAGAGTGTTCAAAGCAGGCGATTGCTTGAATACTGCAGCATGGAATAATGGAATAGGACTCGCGTCTTATTTTGTTGGTTTGGAGATGTGAGTAATGATGAATAGGGACAGTTGGGGGCATTGGTATTCAGTAGTCAGAGGTGAAATTCTTGGATTTACTGAAGACTAACTAGTGCGAAAGCATTTGCCAAGGATGTTTTCA	0	19	1	1	3	24	N	99.4	JN054692.1.1469_U	Eukaryota	Obazoa	Fungi	Chytridiomycota	Chytridiomycotina	Chytridiomycetes	Chytridiomycetes_X	Chytridiomycetes_X_sp.
139	aa3123b7fef5281e3718d3fff0400c42	AGCTCCAATAGCGTATACTAAAGTTGTTGCAGTTAAAAAGCTCGTAGTTGAATTTCTGAGCAAGGTAGTCGGTCCGCCCCTAACGGGGTGTGTACTATGACTTGCCTGTTCATCCTCGGGGAGAGCATATCTGGTATTAATTTATCGGGTATGGGATCCTCGTCCTTTACTGTGAGCAAAATAGAGTGTTCAAAGCAGGCTTAGGCCGTTGAATACATTAGCATGGAATAATAAGATAAGACCTTGGTCTATTTTGTTGGTTTGTTTATCAAGGTAATGATTAATAGGGATAGTTGGGGGTATTCGTATTCAATTGTCAGAGGTGAAATTCTTGGATTTATGGAAGACGAACAACTGCGAAAGCATTTACCAAGGATGTTTTCA	1	1	1	8	13	24	N	95.3	AY651090.1.1700_U	Eukaryota	Stramenopiles	Ochrophyta	Chrysophyceae	Chrysophyceae_X	Chrysophyceae_Clade-F	Chrysophyceae_Clade-F_X	Chrysophyceae_Clade-F_X_sp.
140	fb10feab8aa11b7e3f1ab8ef4b38a967	AGCTCCAATAGCGTATATTAAAGTTGCTGCAGTTAAAAAGCTCGTAGTTGGATTTCTGGGCTCAAGAATTTGGCCGGCCACGGTTTCGTGTGTTAGTGCTTTGTTCTGTGTCCATCCTTCCAATCGCTATTGGCTATTCTTCATTGAATGGTCAGTAGTATTGGATCTTTTACTTTGAAAAAATTAGAGTGTTTCAAGCAGGCTTTATGCTATGAATACATTAGCATGGAATAATAATTTAGGACTTCGGTTCTATTTTGTTGGTTTCTAGGACTGAAGTAATGATTGATAGGGATAGTTGGGGGTGCTAGTATTCAGCGGCCAGAGGTGAAATTCTCGGATTCGCTGAAGACTAACTTATGCGAAAGCATTCACCAAGGATGTCTTCT	0	0	0	0	24	24	N	99.5	EU709161.6.1494_U,HQ918177.1.1499_U	Eukaryota	Rhizaria	Cercozoa	Filosa-Sarcomonadea	Glissomonadida	Sandonidae	Sandona	*
141	5f8b625c38e72df23acd309288c48f32	AGCTCCAATAGCGTATACTAAAGTTGTTGCAGTTAAAAAGCTCGTAGTTGGATTTCTGGTGTGGTGCGCCGAGCCCGCCCTTCGGGGTGAGTGCTTGCGCGCGCCTACCATACTTCTGGGCTGTGCTGCTTGCCCTTCACCGGGTGGAGTTGGCACGACTCAGATCTTTTACTTTGAAAAAATTAGAGTGTTTAAAGCAGGCGTTTGCTATGAATACATTAGCATGGAATAATAAGATAGGACTTTGGTTCTATTTTGTTGGTTTCTAGGACTGAAGTAATGATTGATAGGGACAGTTGGGGGTGCTAGTATTTAACGGCCAGAGGTGAAATTCTTGGATTCGTTAAAGACTAACTTATGCGAAAGCATTCACCAAGGATGTCTTCT	9	9	1	1	3	23	N	98.4	EU567244.1.1122_U	Eukaryota	Rhizaria	Cercozoa	Filosa-Granofilosea	Limnofilida	Limnofilidae	Limnofilidae_X	Limnofilidae_X_sp.
142	b202942be26661e14e91bcab814ecdf4	AGCTCCAATAGCGTATACTAAAGTTGTTGCAGTTAAAAAGCTCGTAGTTGAATTTCTGAGCAAGGTAGTCGGTCCGCCTCTAACGGGGTGTGTACTATGACTTGCCTGTTCATCCTCGGGGAGAGCATATCTGGTATTCATTTATCGGGTATGGGATCCTCGTCCTTTACTGTGAGCAAAATAGAGTGTTCAAAGCAGGCTTAGGCCGTTGAATACATTAGCATGGAATAATAAGATAAGACCTTGGTCTATTTTGTTGGTTTATGTTCCAAGGTAATGATTAATAGGGACAGTTGGGGGTATTCGTATTCAATTGTCAGAGGTGAAATTCTCGGATTCGCTGAAGACTAACTTATGCGAAAGCATTCACCAAGGATGTCTTCT	0	1	0	2	20	23	N	92.2	AY651090.1.1700_U	Eukaryota	Stramenopiles	Ochrophyta	Chrysophyceae	Chrysophyceae_X	Chrysophyceae_Clade-F	Chrysophyceae_Clade-F_X	Chrysophyceae_Clade-F_X_sp.
143	e07393f2e24b98fa708f296f5332bd77	AGCTCTCGTAGTGTATACTAAAATTGCTGCAGTTAAAACGCTCGTAGTTGAAGTTGGTCTACCGGGGGCGGGGTCCGCGGGGGGCTTGTCTTCCCGCAGTGGCCCTGTTTCCTAGACTTTGGGGATCGCCGCGGCGGCGGCGGGGCGGGGGGCCTTTACTGGTCTCGCGCCCCGGCCCGCCACGGTACACAACCCCCTTTTACTTTGAATAAATTAGGGTGTTTCAGGCAGGCATACGCTTCTGAATACATTAGCATGGGATAATGAGATAGGACTTGGGTTCTGTTTCGTTGGCTCTCCAGGACCGAAGTAATGATGGATAGGGACAGTTGGGGGTGCTAGTATTTGGCGGCCAGAGGTGAAATTCTTGGATTCCCCAAAGACTAACCGATGCGAAAG…	0	0	0	13	10	23	N	71.2	EU567211.1.1140_U	Eukaryota	Rhizaria	Cercozoa	Filosa-Granofilosea	Filosa-Granofilosea_X	Novel-Gran-234	Novel-Gran-234_X	Novel-Gran-234_X_sp.
144	0af86c8f7a8a746f2bdf66f71471bd44	AGCTCCAATAGCGTATATTAAAGTTGTTGCAGTTAAAAAGCTCGTAGTTGAAGTTCTAATCGCTCAGGTCTCCAGCCTTAGGCGGAGATACTGACGGTTATCCGCTTGCAAACATACGTTCGATCTTCACCGGTCGGCTATGTGAGTAAGCATTTTACCTTGAGAAAAACAGAGTGTTCCAGGCAGGTTTGTCCGGAATGCATTAGCATGGAATAATAGAACATGACTGAAGTCTATTTATTGGTTTAAGGCTTTAGTAATGATTAATAGGAACAGTCGGGGGCATTCGTACTCAGCAGTCAGAGGTGAAATTCTAAGATTTGCTGAAGACGAACTAATGCGAAAGCATTTGCCAAGGATGTTTTCA	0	23	0	0	0	23	N	98.6	JN825670.1.1022_U	Eukaryota	Alveolata	Ciliophora	Oligohymenophorea	Peritrichia_2	Sessilida	Sessilida_X	Sessilida_X_sp.
145	78b07c2664cbad083c39e7c2e1fc3bcc	AGCTCCAAGAGTGTATATTAAAGTTGTTGCGGTTAAAAAGCTCGTAGTTGGACTTTGGGTAGGAGCGTGTCGGTGCCTGATGGTTCTGCCGTCAGGGTTAACGCCGATCGTTTCCGTCCCTGTTCTCGGAACGTTTACGGTGTCAGCAATGGGATCGGTTTCGTAGGGTTTACTTTGAATAAATTAGGGTGTTCAAAGCAGGCGCAACTCGCCTTGAATACATTAGCATGGGATAATGAAAGATGACCTTTGGTCTATACTTTATTGGTTTCTAAGGCCAAGGTAATGATTAATAGGGATAGTTGGGGGTATTCGTATTCAATTGTCAGAGGTGAAATTCTTGGATTTATGGAAGACGAACAACTGCGAAAGCATTTACCAAGGATGTTTTCA	0	0	0	5	18	23	N	82.2	GU938869.1.1827_U,AY680841.1.1900_U	Eukaryota	Amoebozoa	Lobosa	Tubulinea	Euamoebida	Hartmannellidae	Copromyxa	*
146	4cf17caddce54fb0a5257bd5ec8bf734	AGCTCTCGTAGTGTATACTAAAATTGCTGCAGTTAAAACGCTCGTAGTTGAAGTTGGTCTACCGGGGGCGGGGTCCGCGGGGGGCTAGTCTCCCCGCAGTGGCCCTGTTTCCTAGACTTTGGGGTCGCCGTGGCGGCGGGGTGCGGGGCCTTCACTGGTCTCGCGCCTCGGGGCCGCGGTTCACATACCCCCTTTTACTTTGAATAAATTAGGGTGTTTCAGGCAGGCATACGCTTCTGAATACATTAGCATGGGATAATGAGATAGGACTTGGGTTCTGTTTCGTTGGCTCTCCAGGACCGAAGTAATGATGGATAGGGACAGTTGGGGGTGCTAGTATTTGGCGGCCAGAGGTGAAATTCTTGGATTCCCCAAAGACTAACCGATGCGAAAGCGTTC…	0	0	0	8	14	22	N	73.3	GU821524.1.1406_U	Eukaryota	Rhizaria	Cercozoa	Filosa-Granofilosea	Filosa-Granofilosea_X	Massiteriidae	Massisteria	Massisteria_sp.
147	5a8d9af80461a03661db527823bc7c12	AGCTCCAATAGCGTATGTTAAAATTGCTGCAGTTAAAAAGCTCGTAGTTGGATTTCTGGTGTGGTGCGCCGAGCCCGCCCTTCGGGGTGAGTGCTTGCGCGCGCCTACCATACTTCTGGGCTGTGCTGCTTGCCCTTCACCGGGTGGAGTTGGCACGACTCAGATCTTTTACTTTGAAAAAATTAGAGTGTTTAAAGCAGGCGTTTGCTATGAATACATTAGCATGGAATAATAAGATAGGACTTTGGTTCTATTTTGTTGGTTTCTAGGACTGAAGTAATGATTGATAGGGACAGTTGGGGGTGCTAGTATTTAACGGCCAGAGGTGAAATTCTTGGATTCGTTAAAGACTAACTTATGCGAAAGCATTCACCAAGGATGTTTTCA	4	11	2	0	5	22	N	98.7	DQ243994.1.1803_U	Eukaryota	Rhizaria	Cercozoa	Filosa-Granofilosea	Limnofilida	Limnofilidae	Limnofilidae_X	Limnofilidae_X_sp.
148	28fcf4c228ea339b389d5f25c898b12d	AGCTCCAAGAGTGTATATTAAAGTTGTTGCAGTTAAAAAGCTCGTAGTTGGACCTTAGGCAAGGCGGCCTGGTCACCCTCTGGGTGTACTGGGATCGCTGCGCCTCACCTTCGGGGAGCTAGTCGTGCTTCGGTGCGCTAGGGAACCGAGCCTTACCTTGAGGAAATTAGAGTGTTTAAAGCAGGCTTATGCTTGAATACGTTAGCATGGAATAACATGATAGGACTTTGGTTCTATTTTGTTGGTTTGAGGACCAAAGTAATGATTAATAGGGACAGTTGGGGGCATTAGTATTCAATAGTCAGAGGTGAAATTCTTGGATTTATTGAAGACTAACTAATGCGAAAGCATTTGCCAAGGATGTTTTCA	0	0	0	21	1	22	N	99.5	JN054661.1.1500_U	Eukaryota	Obazoa	Fungi	Chytridiomycota	Chytridiomycotina	Chytridiomycetes	Chytridiomycetes_X	Chytridiomycetes_X_sp.
149	4e012ef8a8276912f58bb3b5063d069f	AGCTCCAATAGCGTATATTAAAGTTGTTGCAGTTAAAACGCTCGTAGTTGAATGTTGCAGGATGGGCGCCGGGTTTACCTGGAGGCCATTTTGCGTTGGGAGTGGGGGAGACCCCGCCTCCCGTGTTACTGTGAAGAAATTAGAGTGTTTAAAGCAGGCATTTGCTTGAATAGGTGAGCATGGAATAACGATTACTGATCGTTGGTCGCAATCAACCGATTGATAGGGACAGGCGGGGGCATTGGTATTTGGCAGTCAGAGGTGAAATTCTTGGATTTGGCAAAGACCAACTAGTGCAAAGGCATTTGCCAAGGATGTTTTCA	20	0	0	0	2	22	N	72.5	GU479977.1.1387_U	Eukaryota	Obazoa	Fungi	Ascomycota	Saccharomycotina	Lipomycetaceae	Lipomycetaceae_X	Lipomycetaceae_X_sp.
150	1d44fafeed28c241ba852bcb6832a682	AGCTCCAATAGCGTATATTAATGCTGTTGCAGTTGAAACGCTCGTAGTTGGACTTCTGGGTGAGTCGCTTGGTCGGCTTCGGTTGTACCTTGCGGCTTGCCCTTTTGTCCAAGGAAGGCTCACGCAAGTGAGTCTGACTTGGGCCAGTTACTTTGAGAAAATTAGGGTGTTCAAAGCAGGCCAGTGCCTTGAATACGTTAGCATGGAATAACGGAATAGGACTTTGGTTCTATTTTGTTGGTGTCTAGGACCGAAGTAATGATTAATAGGGACAGTTGGGGGCATTCATATTTAATTGTCAGAGGTGAAATTCTTGGATTTATTAAAGATGAACTACTGCGAAAGCATTTGCCAAGGATGTTTTCA	0	0	0	0	22	22	N	94.6	AF153206.1.1748_U	Eukaryota	Obazoa	Breviatea	Breviatea_X	Breviatea_XX	Breviata-lineage	Breviata	Breviata_anathema
151	82468c75c12a8ab93a127835839b96a6	AGCTCCAATAGCGTATACTAAAGTTGTTGCAGTTAAAAAGCTCGTAGTTGAATTTCTGAGCAAGGTAGTCGGTCCGCCTCTAACGGGGTGTGTACTATGACTTGCCTGTTCATCCTCGGGGAGAGCATATCTGGTATTCATTTATCGGGTATGGGATCCTCGTCCTTTACTGTGAGCAAAATAGAGTGTTCAAAGCAGGCTTAGGCCGTTGAATACATTAGCATGGAATAATAAGATAAGACCTTGGTCTATTTTGTTGGTTTATGTTCCAAGGTAATGATTAATAGGGACAGTTGGGGGTATTCGTATTCAATTGTCAGAGGTGAAATTCTTGGATTTACTGAAGACTAACTAGTGCGAAAGCATTTGCCAAGGATGTTTTCA	4	6	7	3	2	22	N	93.8	AY651090.1.1700_U	Eukaryota	Stramenopiles	Ochrophyta	Chrysophyceae	Chrysophyceae_X	Chrysophyceae_Clade-F	Chrysophyceae_Clade-F_X	Chrysophyceae_Clade-F_X_sp.
152	1df4ced456cad31c4b3777c866098cd7	AGCTCCAATAGCGTATACTAAAGTTGTTGCAGTTAAAAAGCTCGTAGTTGAATTTCTGGTCTCGGACATCGGTCTGCCTCGAACGAGGTACGTACCAGTTGTCTGAATCCATCCTCGGGGAAAACATGTCTGGCATTCAGTTGTTGGGCATGGGATCCTCGTCATTTACTGTGAGCAAAATAGAGTGTTCAAAGCAGGCTTATGCCGTTGAATACATTAGCATGGAATAATAAGATAGGACCTTGGTCTATTTTGTTGGTTTGTACTCCAAGGTAATGATTAATAGGGATAGTTGGGGGTATTCGTATTCAATTGTCAGAGGTGAAATTCTTGGATTTATGGAAGACGAACTACTGCGAAAGCATTTACCAAGGATGTTTTCA	5	5	2	5	4	21	N	100	AJ236859.1.1710_U,AY651083.1.1700_U,AY651082.1.1701_U,JQ315654.1.1667_U,AY994316.1.1647_U,DQ388558.1.1646_U	Eukaryota	Stramenopiles	Ochrophyta	Chrysophyceae	Chrysophyceae_X	Chrysophyceae_Clade-C	*	*
153	087d2a0930b221ffcff279870a622a7e	AGCTCCAAGAGTGTATATTAAAGTTGTTGCGGTTAAAAAGCTCGTAGTTGGACTTTGGGTAGGAGCGTGTCGGTGCCTGGTGGTTCTGCCGTCAGGGTTAACGCCGATCGTTTCCGTCCCTGTTCTCGGAACGTTTACGGTGTCAGCAATGGGATCGGTTTCGTAGGGTTTACTTTGAATAAATTAGGGTGTTCAAAGCAGGCGCAACTCGCCTTGAATACATTAGCATGGGATAATGAAAGATGACCTTTGGTCTATACTTTATTGGTTTCTAAGGCCAAGGTAATGATTAATAGGGACAGTCGGGGTCGCTTGTATTCAGTGGTCAGAGGTGAAATTCTCGGATTCGCTGAAGACTAACTTATGCGAAAGCATTCACCAAGGATGTCTTCT	0	0	0	0	21	21	N	83.5	GU938869.1.1827_U	Eukaryota	Amoebozoa	Lobosa	Tubulinea	Euamoebida	Hartmannellidae	Copromyxa	Copromyxa_protea
154	8e7398318d4cf088a4765ca90c6d5aee	AGCTCCAATAGCGTATATTAAAGTTGCTGCAGTTAAAAAGCTCGTAGTTGGATTTCTGGCCTGAAACATTTTGTCGGCCACGGTTTCGTGTGTTAGTGCATTATGTTCTGGCCATCCTTCCAATCGCTATTTACCTTTCTTCATTGATTGGTAAGTGGTATTGGATCTTTTACTTTGAAAAAATTAGAGTGTTTCAAGCAGGCTTTATGCTATGAATACATTAGCATGGAATAATAATTTAGGACTTCGGTTCTATTTTGTTGGTTTCTAGGACTGAAGTAATGATTGATAGGGATAGTTGGGGGTGCTAGTATTCAATTGTCAGAGGTGAAATTCTTGGATTTATGGAAGACGAACTACTGCGAAAGCATTTACCAAGGATGTTTTCA	0	1	0	0	20	21	N	95.9	HM536168.1.2166_U,AY496043.1.1552_U,AY965866.1.2086_U,HM536169.1.2182_U	Eukaryota	Rhizaria	Cercozoa	Filosa-Sarcomonadea	Glissomonadida	Sandonidae	Flectomonas	Flectomonas_ekelundi
155	7c8869cdb54e79f2093c9b204ffbfc26	AGCTCCAATAGCGTATATTAAAGTTGTTGCAGTTAAAAAGCTCGTAGTTGGACCTTGGGCAAGATGCATCGGGTCAGTCGCAAGACTGGACTCGGTCGTGGCGCCTCTACTGGGGGACTCGTGACCGCGAGGTGGCGAGGCAACCTGCGTTACTGTGAAGAAATTAGAGTGTTTAAAGCAGGTGATCGCTTGAATACATCAGCATGGAATAACAAGACAAGACATTGGGTCTTCTTGTTGGTTTGGGGAGCAGTGTAATGATTAATAGGGCCAGTTGAGGGCATTAGTATTCAGTAGTCAGAGGTGAAATTCTTGGATTTACTGAAGACTAACTAGTGCGAAAGCATTTGCCAAGGATGTTTTCA	0	21	0	0	0	21	N	91	EU091865.1.1417_U	Eukaryota	Obazoa	Fungi	Chytridiomycota	Chytridiomycotina	Chytridiomycetes	Chytridiomycetes_X	Chytridiomycetes_X_sp.
156	b5b4206054d20439d0d66093b7e350df	AGCTCCAATAGCGTATATTAAAGTTGCTGCAGTTAAAAAGCTCGTAGTTGGATTTCTGGGGTCCGGCGGCGGTCTGCCTCACGGCATGCACTGTGCGCGGGGCTCCTTTTGCTCGAAGGCGGCCGGTGCCCTTCACTGGGTGGCGGTTTCGAATTCGGGACCTTTACTTTGAAAAAATTAGAGTGTTCAAAGCAGGCATTTTGGCTTGGATACATTAGCATGGAATAATGGAATAGGACTTTGGTTCTATTTTGTTGGTTTCTAGGACTGAAGTAATGATTAATAGGGACAGTTGGGGGCATTAGTATTTAATTGTCAGAGGTGAAATTCTTGGATTTATGAAAGACTAACTTCTGCGAAAGCATCTGCCAAGGATGTTTTCA	5	2	9	3	2	21	N	89.8	AY821949.1.1552_U,JN825671.1.1015_U	Eukaryota	Obazoa	Choanoflagellida	Choanoflagellatea	Craspedida	*	*	*
157	0a68f6d8ca00728ac572edf3648f142c	AGCTCCACAAGCGTATGTTAAAGCTGCTGCAGTTAAAACGCTCGTAGTTGTGGTTTCGTTAGCTGGAATGTCTGTGTCTCAAAAAGACGCGGGCAGTTTGGCTAATTACAAAGGAGTGTGTGTGTTAACTCACACATGCTCAGTAAACCTTGAAGAAATATTGACGCTTAACATTTGACTTAAGTCAAAGTTCTTTTTGCATGGGATTTTAGAATATGAGTGGTGGAGTAAAATCCGCTGCTAATGACATTTGAGGATGAAAGAGGAAGTTAATATTTGCGAGTCAGAGGTGAAATTCTTGGATTTCGTAAAGATTAACTAATGCGAAGGCATTCTTCAATTGCTTTCCTG	0	2	6	4	9	21	N	88.1	GQ330604.1.1534_U	Eukaryota	Amoebozoa	Lobosa	Lobosa_X	Himatismenida	Parvamoebidae	Parvamoeba	Parvamoeba_sp.
158	1358d299fe79680af19103c0e1f6c50a	AGCTCTCGTAGTGTATACTAAAATTGCTGCAGTTAAAAAGCTCGTAGTTGAATTTCTGAGCAAGGTAGTCGGTCCGCCTCTAACGGGGTGTGTACTATGACTTGCCTGTTCATCCTCGGGGAGAGCATATCTGGTATTCATTTATCGGGTATGGGATCCTCGTCCTTTACTGTGAGCAAAATAGAGTGTTCAAAGCAGGCTTAGGCCGTTGAATACATTAGCATGGAATAATAAGATAAGACCTTGGTCTATTTTGTTGGTTTATGTTCCAAGGTAATGATTAATAGGGACAGTTGGGGGTATTCGTATTCAATTGTCAGAGGTGAAATTCTTGGATTTATGGAAGACGAACTACTGCGAAAGCATTTACCAAGGATGTTTTCA	0	0	4	4	12	20	N	93.5	AY651090.1.1700_U	Eukaryota	Stramenopiles	Ochrophyta	Chrysophyceae	Chrysophyceae_X	Chrysophyceae_Clade-F	Chrysophyceae_Clade-F_X	Chrysophyceae_Clade-F_X_sp.
159	e12f09beeeaf082bb954c6b70c64991a	AGCTCCAATAGCGTATATTTAAGTTGCTGCAGTTAAAAAGCTCGTAGTCGGTTTTCGGGCGGGCTGCGCCGGTCTGCCTTTGGTATGCACTGGCGTGACCCGCTTTTCTGCCGGGGACGGGCTCCTGGGCTTTACTGTCCGGGACCCGGAGTCGGCGCTGTTACCTTGAGTAAATTGGAGTGTTCAAAGCAGGCATACGCTCTGAACATATTAGCATGGAATAACGATATAGGACTCTGGCCTATTTCGTTGGTCTGTGGGACCGGAGTAACGACCAATGGGGGCAGTCGGGGGCATTCGTATTTCGTTGTCAGAGGTGAAATTCTTGGATTTACGAAAGACGAACTGCTGCGAAAGCGTTTGCCAAGGATGCTTTCG	6	5	1	2	6	20	N	100	GQ243428.1.1778_G,GQ243428.1.1778_R	Eukaryota	Archaeplastida	Chlorophyta	Trebouxiophyceae	Chlorellales	Chlorellales_X	Oocystaceae	Oocystaceae_sp.
160	818dc03a785da6f6ce6b64932e4e2c19	AGCTCCAATAGCGTATACTAAAGTTGTTGCAGTTAAAAAGCTCGTAGTTGAATTTCTGAGCAAGGTAGTCGGTCCGCCCCTAACGGGGTGTGTACTATGACTTGCCTGTTCATCCTCGGGGAGAGCATATCTGGTATTAATTTATCGGGTATGGGATCCTCGTCCTTTACTGTGAGCAAAATAGAGTGTTCAAAGCAGGCTTAGGCCGTTGAATACATTAGCATGGAATAATAAGATAAGACCTTGGTCTATTTTGTTGGTTTATGTTCCAAGGTAATGATTAATAGGGACAGTTGGGGGTATTCGTATTCAGTAGTCAGAGGTGAAATTCTTGGATTTACTGAAGACTAACTAGTGCGAAAGCATTTGCCAAGGATGTTTTCA	1	7	7	3	2	20	N	93.8	AY651090.1.1700_U	Eukaryota	Stramenopiles	Ochrophyta	Chrysophyceae	Chrysophyceae_X	Chrysophyceae_Clade-F	Chrysophyceae_Clade-F_X	Chrysophyceae_Clade-F_X_sp.
161	b5d3b8e25e7343d4446f9ee33fc66937	AGCTCCACTAGCGTATATTAAAGTTGTTGCAGTTAAAAAGCTCGTAGTTGAACTTCTGATTGTTGTTAGCGTCGGTATTTATATCGCGTTAGTGGCAGTCATCCGTCTGCAAACTTTTACATCCTTAACTGGTTTGTCTAAGGGAGCAGGCATTTTACTTTGAAAAAATTAGAGTGTTTAAGGCAGGCGCAAGCCTGAATACATTAGCATGGAATAATGGAATAGGACGCTTGTCCATTTGATTGGTTATTGGACTCGCGTAATGATTAATAGGGACAGTTGGGGGCATTAGTATTTAATTGTCAGAGGTGAAATTCTTGGATTTATTGAAGACTAACTAATGCGAAAGCATTTGCCAAGGATGTTTTCA	0	2	0	18	0	20	N	99.5	DQ442846.1.897_U,DQ442854.1.904_U,DQ442862.1.904_U,DQ442863.1.846_U,DQ442838.1.877_U,DQ442852.1.907_U,DQ442849.1.883_U,DQ442847.1.896_U	Eukaryota	Alveolata	Ciliophora	Oligohymenophorea	Scuticociliatia_2	Scuticociliatia_2_X	Cyclidium_3	Cyclidium_glaucoma
162	d12e14ff4c646255a10f2c5dd08e010c	AGCTCCAATAGCGTATATTAAAGTTGTTGCAGTTAAAAAGCTCGTAGTTGGACCTTAGGCAAGGCGGCCTGGTCACCCTCTGGGTGTACTGGGATCGCTGCGCCTCACCTTCGGGGAGCTAGTCGTGCTTCGGTGCGCTAGGGAACCGAGCCTTACCTTGAGGAAATTAGAGTGTTTAAAGCAGGCTTATGCTTGAATACGTTAGCATGGAATAACATGATAGGACTTTGGTTCTATTTTGTTGGTTTGAGGACCAAAGTAATGATTAATAGGGACAGTTGGGGGTGCTAGTATTTGGCGGCCAGAGGTGAAATTCTTGGATTCCCCAAAGACTAACCGATGCGAAAGCGTTCACCAAGGATGTCTTCT	0	0	0	19	0	19	N	94.3	JN054661.1.1500_U	Eukaryota	Obazoa	Fungi	Chytridiomycota	Chytridiomycotina	Chytridiomycetes	Chytridiomycetes_X	Chytridiomycetes_X_sp.
163	7e8fb16af560de998090ad4ef0ba7d61	AGCTCCAATAGCGTATACTAAAGTTGTTGCAGTTAAAAAGCTCGTAGTTGGATTTCTGGCCGCGAACCTCGGTCCGCCCCTAACGGGGTGTGTACTATGACTTGCCTGTTCATCCTCGGGGAGAGCATATCTGGTATTAATTTATCGGGTATGGGATCCTCGTCCTTTACTGTGAGCAAAATAGAGTGTTCAAAGCAGGCTTAGGCCGTTGAATACATTAGCATGGAATAATAAGATAAGACCTTGGTCTATTTTGTTGGTTTATGTTCCAAGGTAATGATTAATAGGGACAGTTGGGGGTATTCGTATTCAATTGTCAGAGGTGAAATTCTTGGATTTATGGAAGACGAACTACTGCGAAAGCATTTACCAAGGATGTTTTCA	3	2	0	6	8	19	N	94	AY642748.1.1156_U,AY651090.1.1700_U,JQ967330.1.1653_U,KJ925164.1.1682_U,KJ925236.1.1680_U,KJ925238.1.1600_U,KJ925331.1.1600_U	Eukaryota	Stramenopiles	Ochrophyta	Chrysophyceae	Chrysophyceae_X	Chrysophyceae_Clade-F	*	*
164	019e69b801e01350815a1f50ec51ea10	AGCTCCAATAGCGTATACTAAAGTTGTTGCAGTTAAAAAGCTCGTAGTTGAATTTCTGAGCAAGGTAGTCGGTCCGCCCCTAACGGGGTGTGTACTATGACTTGCCTGTTCATCCTCGGGGAGAGCATATCTGGTATTAATTTATCGGGTATGGGATCCTCGTCCTTTACTGTGAGCAAAATAGAGTGTTCAAAGCAGGCTTAGGCCGTTGAATACATTAGCATGGAATAATAAGATAAGACCTTGGTCTATTTTGTTGGTTTATGTTCCAAGGTAATGATTAATAGGGACAGTTGGGGGTATTCGTATTCAATTGTCAGAGGTGAAATTCTTGGATTCACTGAAGACTAACTTATGCGAAAGCATTCACCAAGGATGTCTTCT	0	2	1	4	12	19	N	93.2	AY651090.1.1700_U	Eukaryota	Stramenopiles	Ochrophyta	Chrysophyceae	Chrysophyceae_X	Chrysophyceae_Clade-F	Chrysophyceae_Clade-F_X	Chrysophyceae_Clade-F_X_sp.
165	1b096dc2aae1076c086396932efc7892	AGCTCCAATAGCGTATACTAAAGTTGTTGCAGTTAAAAAGCTCGTAGTTGAATTTCTGGTCTCGGACATCGGTCTGCCTCGAACGAGGTACGTACCAGTTGTCTGAATCCATCCTCGGGGAAAACGTATCTGTCATTCAGTTGATGGGTACGGGATCCCCGTCATTTACTGTGAGCAAAATAGAGTGTTCAAAGCAGGCTTATGCCGTTGAATACATTAGCATGGAATAATAAGATAGGACCTTGGTCTATTTTGTTGGTTTGTACTCCAAGGTAATGATTAATAGGGATAGTTGGGGGTATTCGTATTCAATTGTCAGAGGTGAAATTCTTGGATTTATGGAAGACGAACTACTGCGAAAGCATTTACCAAGGATGTTTTCA	0	0	0	10	9	19	N	99.7	KC306509.1.1179_U	Eukaryota	Stramenopiles	Ochrophyta	Chrysophyceae	Chrysophyceae_X	Chrysophyceae_Clade-C	Chrysophyceae_Clade-C_X	Chrysophyceae_Clade-C_X_sp.
166	657e7de44979486c325209907ede6c74	AGCTCCAATAGCGTATATTAAAGTTGCTGCAGTTAAAAAGCTCGTAGTTGGATTTCTGGCCTGAAACATTTTGTCGGCCACGGTTTCGTGTGTTAGTGCATTATGTTCTGGCCATCCTTCCAATCGCTATTTACCTTTCTTCATTGATTGGTAAGTGGTATTGGATCTTTTACTTTGAAAAAATTAGAGTGTTTCAAGCAGGCTTTATGCTATGAATACATTAGCATGGAATAATAATTTAGGACTTCGGTTCTATTTTGTTGGTTTCTAGGACTGAAGTAATGATTGATAGGGATAGTTGGGGGTGCTAGTATTCAGCGGCCAGAGGTGAAATTCTTGGATTCCCCAAAGACTAACCGATGCGAAAGCGTTCACCAAGGATGTCTTCT	0	0	0	0	19	19	N	98.2	HM536168.1.2166_U,AY496043.1.1552_U,AY965866.1.2086_U,HM536169.1.2182_U	Eukaryota	Rhizaria	Cercozoa	Filosa-Sarcomonadea	Glissomonadida	Sandonidae	Flectomonas	Flectomonas_ekelundi
167	6ad837396445bd5a9a2d978a49f33cb3	AGCTCTAATAGCGTATATTAAAGTTGTTGCAGTTAAAAAGCTCGTAGTTGGATTTCGGCGTGCGCTCGGGCTGGTCGGCCGTCAAGGTCTGCACCGTTCGGGTCACGCCCCACTGTAGGATACTCACCGCTGTCCTTAACTGGGTGGCGGTCAAAGGGGGCGTGCGTGGGGGCAACTCTGCGCGCGTCTCTGGGGTTCCTACTCTTTTACTTTGAGCAAATTAGAGTGTTCAAAGCAGGCAATCGAGCCTTGAATACTTCAGCATGGGATAATGGAACAGGACTGGGGTCCTGATTTCGTTGGTTTCTGGGATCTCAGTAATGATTAATAGGGATAGTTGGGGGCATTAGTATTTAATTGTCAGAGGTGAAATTCTTGGATTTATGAAAGACTAACTTC…	17	2	0	0	0	19	N	97.7	JX312795.1.1656_U	Eukaryota	Amoebozoa	Lobosa	Lobosa_X	Lobosa_XX	LKM74-lineage	LKM74-lineage_X	LKM74-lineage_X_sp.
168	818a0abfa40cb6e10f055cc8a4d0acfc	AGCTCCAATAGCGTATATTAAAGTTGTTGCAGTTAAAAAGCTCGTAGTTGGACCTTAGGCAAGGCGGCCTGGTCACCCTCTGGGTGTACTGGGATCGCTGCGCCTCACCTTCGGGGAGCTAGTCGTGCTTCGGTGCGCTAGGGAACCGAGCCTTACCTTGAGGAAATTAGAGTGTTTAAAGCAGGCTTATGCTTGAATACGTTAGCATGGAATAACATGATAGGACTTTGGTTCTGTTTCGTTGGCTCTCCAGGACCGAAGTAATGATGGATAGGGACAGTTGGGGGTGCTAGTATTTGGCGGCCAGAGGTGAAATTCTTGGATTCCCCAAAGACTAACCGATGCGAAAGCGTTCACCAAGGATGTCTTCT	0	0	0	18	0	18	N	91.6	JN054661.1.1500_U	Eukaryota	Obazoa	Fungi	Chytridiomycota	Chytridiomycotina	Chytridiomycetes	Chytridiomycetes_X	Chytridiomycetes_X_sp.
169	91e50f6035554209da6e442ab61991e8	AGCTCCAAGAGTGTATATTAAAGTTGTTGCAGTTAAAAAGCTCGTAGTTGGACCTTGGGCAAGATGCATCGGGTCAGTCGCAAGACTGGACTCGGTCGTCGCGCCTCTACTGGGGGACTCGTGACCGCTCGCGGTGGCGAGGGAACCTGCGTTACTGTGAAGAAATTAGAGTGTTTAAAGCAGGCGATCGCTTGAATACATCAGCATGGAATAACAAGACAAGACATTGGGTCTTCTTGTTGGTTTGGGGAGCAGTGTAATGATTAATAGGGCCAGTTGGGGGCATTAGTATTCAGTAGTCAGAGGTGAAATTCTTGGATTTACTGAAGACTAACTAGTGCGAAAGCATTTGCCAAGGATGTTTTCA	0	0	0	4	14	18	N	91.8	EU091865.1.1417_U	Eukaryota	Obazoa	Fungi	Chytridiomycota	Chytridiomycotina	Chytridiomycetes	Chytridiomycetes_X	Chytridiomycetes_X_sp.
170	de176cb56e17115136c9d93335bf87b3	AGCTCTCGTAGTGTATACTAAAATTGCTGCAGTTAAAACGCTCGTAGTTGAAGTTGGTCTACCGGGGGCGGGGTCCGCGGGGGGCTTGTCTTCCCGCAGTGGCCCTGTTTCCTAGACTTTGGGGTCGCCGCGGCGGCGGGGCGGGGGACCTTCACTGGTCTCGCACCCCGGCCCGTAACGGTACACAGCCCCCTTTTACTTTGAATAAATTAGGGTGTTTCAGGCAGGCATACGCTTCTGAATACATTAGCATGGGATAATGAGATAGGACTTGGGTTCTGTTTCGTTGGCTCTCCAGGACCGAAGTAATGATGGATAGGGACAGTTGGGGGTGCTAGTATTTGGCGGCCAGAGGTGAAATTCTTGGATTCCCCAAAGACTAACCGATGCGAAAGCGTT…	0	0	0	12	5	17	N	72.5	EU567213.1.1136_U,DQ388459.1.1722_U	Eukaryota	Eukaryota_X	Eukaryota_XX	Eukaryota_XXX	Eukaryota_XXXX	Eukaryota_XXXXX	Eukaryota_XXXXXX	Eukaryota_XXXXXX_sp
171	5f142d40877bf1adaf7d27a7bc76bb9c	AGCTCCAATAGCGTATATTAAAGTTGTTGCAGTTAAAAAGCTCGTAGTTGGACCTTAGGCAAGGCGGCCTGGTCACCCTCTGGGTGTACTGGGATCGCTGCGCCTCACCTTCGGGGAGCTAGTCGTGCTTCGGTGCGCTAGGGAACCGAGCCTTACCTTGAGGAAATTAGAGTGTTTAAAGCAGGCTTATGCTTGAATACGTTAGCATGGAATAACATGATAGGACTTTGGTTCTATTTTGTTGGTTTGAGGACCAAAGTAATGATTAATAGGGACAGTTGGGGGCATTAGTATTCAATAGTCAGAGGTGAAATTCTTGGATTTATTGAAGACTAACTAATGCGAAAGCATTTGCCAAGGATGTCTTCT	0	0	0	17	0	17	N	99.5	JN054661.1.1500_U	Eukaryota	Obazoa	Fungi	Chytridiomycota	Chytridiomycotina	Chytridiomycetes	Chytridiomycetes_X	Chytridiomycetes_X_sp.
172	4c09c6e63707993539f881aa432c525f	AGCTCCAATAGCGTATATTAAAGTTGTTGCAGTTAAAAAGCTCGTAGTTGGACCTTAGGCAAGGCGGCCTGGTCACCCTCTGGGTGTACTGGGATCGCTGCGCCTCACCTTCGGGGAGCTAGTCGTGCTTCGGTGCGCTAGGGAACCGAGCCTTACCTTGAGGAAATTAGAGTGTTTAAAGCAGGCTTATGCTTGAATACGTTAGCATGGAATAACATGATAGGACTTTGGTTCTATTTTGTTGGTTTGAGGACCAAAGTAATGATTAATAGGGACAGTTGGGGGCATTAGTATTCAATAGTCAGAGGTGAAATTCTTGGATTTATTGAAGACTAACTAATGCGAAAGCATTCACCAAGGATGTCTTCT	0	0	0	17	0	17	N	98.9	JN054661.1.1500_U	Eukaryota	Obazoa	Fungi	Chytridiomycota	Chytridiomycotina	Chytridiomycetes	Chytridiomycetes_X	Chytridiomycetes_X_sp.
173	a91a32ec32e46d50c1801b6154201400	AGCTCTCGTAGTGTATACTAAAATTGCTGCAGTTAAAACGCTCGTAGTTGAAGTTGGTCTACCGGGGGCGGGGTCCGCGGGGGGCTAGTCTCTTCGCAGTGGCCCTGTTTCCTAGACTTTGGGGTCGCCGCGGGTTCGGGGGTGTGGGGCCTTCACTGGTCTCGCGCCCCGGCCCGCGGTCCACATACCCCCTTTTACTTTGAATAAATTAGGGTGTTTCAGGCAGGCATACGCTTCTGAATACATTAGCATGGGATAATGAGATAGGACTTGGGTTCTGTTTCGTTGGCTCTCCAGGACCGAAGTAATGATGGATAGGGACAGTTGGGGGTGCTAGTATTTGGCGGCCAGAGGTGAAATTCTTGGATTCCCCAAAGACTAACCGATGCGAAAGCGTTC…	0	0	0	10	7	17	N	72.9	EU567213.1.1136_U,DQ388459.1.1722_U	Eukaryota	Eukaryota_X	Eukaryota_XX	Eukaryota_XXX	Eukaryota_XXXX	Eukaryota_XXXXX	Eukaryota_XXXXXX	Eukaryota_XXXXXX_sp
174	9ddba529f03ef18ba6775997bb0f8d4b	AGCTCCAATAGCGTATATTTAAGTTGTTGCAGTTAAAAAGCTCGTAGTTGGATTTCGGGCGCGTCGCGTTGGTCCGGCAACGCTGTGTACTGGCGTCGGCGCGCCTTCCTGCCGGGGACGGGCTCCTGGGCTTAACTGTCTGGGACTCGGAGTCGGCGACGTTACTTTGAGAAAATTAGAGTGTTCAAAGCAGGCCTACGCTCGAATACTTTAGCATGGAATAACACGATAGGACTCTGGCCTATCCTGTTGGTCTGTAGGACCGGAGTAATGATTAAGAGGGACAGTCGGGGGCATTCGTATTTCATTGTCAGAGGTGAAATTCTTGGATTTATGAAAGACGAACCACTGCGAAAGCATTTGCCAAGGATGTTTTCA	16	0	0	1	0	17	N	99.7	AB488564.1.1628_U,AF357152.1.901_U,AB771820.1.1675_U,AB622318.1.1673_U,AB488565.1.1638_U,AF357150.1.1775_U,AF357151.1.1771_U,AB721015.1.1673_U,AB622311.1.1691_U,AB771887.1.1630_U,AH012394.1.901_U	Eukaryota	Archaeplastida	Chlorophyta	Chlorophyceae	Sphaeropleales	Sphaeropleales_X	*	*
175	df2e4cdd344ba6e2fb2bd65b469a32b7	AGCTCCAATAGCGTATACTAAAGTTGTTGCAGTTAAAAAGCTCGTAGTTGAATTTCTGAGCAAGGTAGTCGGTCCGCCTCTAACGGGGTGTGTACTATGACTTGCCTGTTCATCCTCGGGGAGAGCATATCTGGTATTCATTTATCGGGTATGGGATCCTCGTCCTTTACTGTGAGCAAAATAGAGTGTTCAAAGCAGGCTTAGGCCGTTGAATACATTAGCATGGAATAATAAGATAAGACCTTGGTCTATTTTGTTGGTTTATGTTCCAAGGTAATGATTAATAGGGACAGTTGGGGGTATTCGTATTCAATTGTCAGAGGTGAAATTCTAGGACCCACTGAGGACAAACAAATGCGAAGGCATTCGACAAGGATGTTTTCA	0	0	0	1	15	16	N	91.4	AY651090.1.1700_U	Eukaryota	Stramenopiles	Ochrophyta	Chrysophyceae	Chrysophyceae_X	Chrysophyceae_Clade-F	Chrysophyceae_Clade-F_X	Chrysophyceae_Clade-F_X_sp.
176	59032fe8d8e7c3e537c04e6b1459b403	AGCTCCAATAGCGTATACTAAAGTTGTTGCAGTTAAAAAGCTCGTAGTTGAATTTCTGAGCAAGGTAGTCGGTCCGCCCCTAACGGGGTGTGTACTATGACTTGCCTGTTCATCCTCGGGGAGAGCATATCTGGTATTAATTTATCGGGTATGGGATCCTCGTCCTTTACTGTGAGCAAAATAGAGTGTTCAAAGCAGGCGCAACTCGCCTTGAATACATTAGCATGGGATAATGAAAGATGACCTTTGGTCTATACTTTATTGGTTTCTAAGGCCAAGGTAATGATTAATAGGGACAGTCGGGGTCGCTTGTATTCAGTGGTCAGAGGTGAAATTCTAGGACCCACTGAGGACAAACAAATGCGAAGGCATTCGACAAGGATGTTTTCA	0	0	0	8	8	16	N	84.6	AY651090.1.1700_U	Eukaryota	Stramenopiles	Ochrophyta	Chrysophyceae	Chrysophyceae_X	Chrysophyceae_Clade-F	Chrysophyceae_Clade-F_X	Chrysophyceae_Clade-F_X_sp.
177	28553b8a973cbf24d7e13d952aaf549b	AGCTCCAATAGCGTATATTAAAGTTGTTGCAGTTAAAACGCTCGTAGTCTGATGTAATGGGGACTGGTGTGGGGAGCAGCGATGCTCTGTGCAGCGGTCCCCATCAGGGGGCCAGTAATGGCCCAGTTTACTTTGAGGAAATTAGAGTGTTCAAAGCAGGCAATTGCTTGAATACTGCAGCATGGAATAATGGAATAGGACTCGCGTCTTATTTTGTTGGTTTGGAGATGTGAGTAATGATGAATAGGGACAGTTGGGGGCATTGGTATTCAGTAGTCAGAGGTGAAATTCTTGGATTTACTGAAGACTAACTAGTGCGAAAGCATTTGCCAAGGATGTTTTCA	15	0	0	0	1	16	N	98.5	DQ244016.1.1736_U	Eukaryota	Obazoa	Fungi	Cryptomycota	Cryptomycotina	Cryptomycotina_X	Cryptomycotina_XX	Cryptomycotina_XX_sp.
178	56441e83880d684121306e70e3206fd0	AGCTCCAATAGCGTATACTAAAGTTGTTGCAGTTAAAAAGCTCGTAGTTGAATTTCTGAGCAAGGTAGTCGGTCCGCCTCTAACGGGGTGTGTACTATGACTTGCCTGTTCATCCTCGGGGAGAGCATATCTGGTATTCATTTATCGGGTATGGGATCCTCGTCCTTTACTGTGAGCAAAATAGAGTGTTCAAAGCAGGCTTAGGCCGTTGAATACATTAGCATGGAATAATAAGATAAGACCTTGGTCTATTTTGTTGGTTTATGTTCCAAGGTAATGATTAATAGGGACAGTTGGGGGTATTCGTATTCAATTGTCAGAGGTGAAATTCTTGGATTCGGTCAAGACTAACTTATGCGAAAGCATTCACCAAGGATGTCTTCT	1	4	3	2	5	15	N	92.2	AY651090.1.1700_U	Eukaryota	Stramenopiles	Ochrophyta	Chrysophyceae	Chrysophyceae_X	Chrysophyceae_Clade-F	Chrysophyceae_Clade-F_X	Chrysophyceae_Clade-F_X_sp.
179	f35db7e68fe3ad720e2238b56c19fe58	AGCTCCAATAGCGTATATTAAAGTTGTTGCAGTTAAAAAGCTCGTAGTTGGACCTTGGGCAAGATGCATCGGGTCAGTCGCAAGACTGGACTCGGTCGTCGCGCCTCTACTGGGGGACTCGTGACCGCTCGCGGTGGCGAGGGAACCTGCGTTACTGTGAAGAAATTAGAGTGTTTAAAGCAGGCGATCGCTTGAATACATCAGCATGGAATAACAAGACAAGACATTGGGTCTTCTTGTTGGTTTGGGGAGCAGTGTAATGATTAATAGGGCCAGTTGGGGGCATTAGTATTCAATTGTCAGAGGTGAAATTCTTGGATTTATGGAAGACGAACAACTGCGAAAGCATTTACCAAGGATGTTTTCA	1	9	0	5	0	15	N	90.2	EU091865.1.1417_U	Eukaryota	Obazoa	Fungi	Chytridiomycota	Chytridiomycotina	Chytridiomycetes	Chytridiomycetes_X	Chytridiomycetes_X_sp.
180	0357d17578464716e32b990e5b30dde0	AGCTCCAATAGCGTATATTTAAGTTGTTGCAGTTAAAAAGCTCGTAGTTGGATTTCGGGTGGGTTGGCGCGGTCCGCCTCTGGTGTGCACTGCGTCGGTCCACCTTCCTGCCGGGGACGGGCTCCTGGGCTTAACTGTTCGGGACTCGGAGTCGGCGTTGTTACTTTGAGTAAAATAGAGTGTTCAAAGCAGGCCTACGCTCTGAATACGTTAGCATGGAATAACGCGATAGGACTCTGGCCTATCCGTTGGTCTGTGGGACCGGAGTAATGATTAAGAGGGACAGTCGGGGGCATTCGTATTCCGTTGTCAGAGGTGAAATTCTTGGATTTACGGAAGACGAACTTCTGCGAAAGCATTTGCCAAGGATGTTTTCA	0	15	0	0	0	15	N	99.2	GU067985.1.1791_U	Eukaryota	Archaeplastida	Chlorophyta	Chlorophyceae	Chlamydomonadales	Chlamydomonadales_X	Chlamydomonadales_XX	Chlamydomonadales_XX_sp.
181	0593f84c4ec6e601c523e8a947e70ec6	AGCTCCAATAGCGTATATTAAAGTTGTTGCAGTTAAAAAGCTCGTAGTTGGACCTTAGGCAAGGCGGCCTGGTCACCCTCTGGGTGTACTGGGATCGCTGCGCCTCACCTTCGGGGAGCTAGTCGTGCTTCGGTGCGCTAGGGAACCGAGCCTTACCTTGAGGAAATTAGAGTGTTTAAGGCAGGCGCAAGCCTGAATACATTAGCATGGAATAATGGAATAGGACGCTTGTCCATTTGATTGGTTATTGGACTCGCGTAATGATTAATAGGGACAGTTGGGGGCATTAGTATTTAATTGTCAGAGGTGAAATTCTTGGATTTATTAAAGACTAACTTATGCGAAAGCATTTGCCAAGGATGTTTTCA	0	0	0	15	0	15	N	92.4	JN054661.1.1500_U	Eukaryota	Obazoa	Fungi	Chytridiomycota	Chytridiomycotina	Chytridiomycetes	Chytridiomycetes_X	Chytridiomycetes_X_sp.
182	79d1f47109d83d9bdddcec7c28835d92	AGCTCCAATAGCGTATATTAAAGTTGTTGCAGTTAAAAAGCTCGTAGTTGGATTTCTGGTGTGGTGCGCCGAGCCCGCCCTTCGGGGTGAGTGCTTGCGCGCGCCTACCATACTTCTGGGCTGTGCTGCTTGCCCTTCACCGGGTGGAGTTGGCACGACTCAGATCTTTTACTTTGAAAAAATTAGAGTGTTTAAAGCAGGCGTTTGCTATGAATACATTAGCATGGAATAATAAGATAGGACTTTGGTTCTATTTTGTTGGTTTCTAGGACTGAAGTAATGATTGATAGGGACAGTTGGGGGTATTCGTATTCAATTGTCAGAGGTGAAATTCTTGGATTTATGGAAGACGAACAACTGCGAAAGCATTTACCAAGGATGTTTTCA	0	0	0	1	14	15	N	93.8	DQ243994.1.1803_U	Eukaryota	Rhizaria	Cercozoa	Filosa-Granofilosea	Limnofilida	Limnofilidae	Limnofilidae_X	Limnofilidae_X_sp.
183	ac42c11bda8eb4e67b162f3d71cf02e9	AGCTCCAATAGCGTATATTAAAGTTGTTGCAGTTAAAAAGCTCGTAGTTGGATTTCTGTTGCGATGCGCCTGGCCCGGCCAGCAATGGTTCGAGTGCCGGTAGCGCGTCCAACATCCTTCTCGACGGTCTACGTACGTGTAAAAAGCGTACGCCCGCTGAGATCTTTTACTTTGAAAAAATTAGAGTGTTTAAAGCAGGCTTATGCTTGAATACGTTAGCATGGAATAACATGATAGGACTTTGGTTCTATTTTGTTGGTTTGAGGACCAAAGTAATGATTAATAGGGACAGTTGGGGGCATTAGTATTCAATAGTCAGAGGTGAAATTCTTGGATTTATTGAAGACTAACTAATGCGAAAGCATTTGCCAAGGATGTTTTCA	0	1	0	14	0	15	N	89.9	DQ243992.1.1783_U	Eukaryota	Rhizaria	Cercozoa	Filosa-Sarcomonadea	Cercomonadida	Paracercomonadidae	Paracercomonas	Paracercomonas_sp.
184	b584b24ff7ac0f25e7e2cce5824c6334	AGCTCCAATAGCGTATATTAAAGTTGTTGCAGTTAAAAAGCTCGTAGTTGGATTTCTGGCTGGCCGCGCTGGCCCGCCTCCTTTCGGGGGTGAGTGCCGGCGCGTGCCTTCCATCCTTCCAGATTGTCGCGTGTACCGTTTACTCGGCCGCGCGCGTACGGTCTGGATCATTTACTGTGAAAAAATTAGAGTGTTTAAAGCAGGCTTATGCCTTGAATACATTAGCATGGAATAATAAAATAGGACTTTGGTTCTATTTTGTTGGTTTCTAGAACTGAAGTAATGATTGATAGGGACAGTTGGGGGTGCTAGTATTCAGCGGCCAGAGGTGAAATTCTTGGATTCGCTGAAGACTAACTACTGCGAAAGCATTCACCAAGGATGTCTTCT	0	8	0	7	0	15	N	99.5	KJ925320.1.1502_U,KJ925330.1.1502_U	Eukaryota	Rhizaria	Cercozoa	Cercozoa_X	Cercozoa_XX	Cercozoa_XXX	Cercozoa_XXXX	Cercozoa_XXXX_sp.
185	1d77d47f4198224f5bffc29efbc36219	AGCTCTCGTAGTGTATACTAAAATTGCTGCAGTTAAAACGCTCGTAGTTGAAGTTGGTCTACCGGGGGCGGGGTCCGCGGGGGGCTTGTCTTCCCGCAGTGGCCCTGTTTCCTAGACTTTGGGGATCGCCGCGGCGGCGGCGGGGCGGGGGGCCTTCACTGGTCTCGCGCCCCGGCCCGCCACGGCCTCGTCACCCCCTTTTACTTTGAATAAATTAGGGTGTTTCAGGCAGGCATACGCTTCTGAATACATTAGCATGGGATAATGAGATAGGACTTGGGTTCTGTTTCGTTGGCTCTCCAGGACCGAAGTAATGATGGATAGGGACAGTTGGGGGTGCTAGTATTTGGCGGCCAGAGGTGAAATTCTTGGATTCCCCAAAGACTAACCGATGCGAAA…	0	0	0	14	0	14	N	71.7	AF174372.1.1731_U,AF174369.1.1699_U	Eukaryota	Rhizaria	Cercozoa	Filosa-Granofilosea	Filosa-Granofilosea_X	Massiteriidae	Massisteria	Massisteria_marina
186	bccaa36698ead2c0d2a7ef599e068634	AGCTCCAATAGCGTATATTAAAGTTGTTGCACTTAAAAAGCTCGTAGTCAGACAGCCGAGGGCACCCCTGTAGTTTTGGCGCCGATTGGCATGCTCTTTTGAGTGTGTCAGTCGATCACGCCCTCAGGGCGTCCCTCTTGGACCCCGCCCGACTGAGTAAAATCAATGCTGGAGCCGTGACATCTATGGTGTTCACGCGTTTTCTGGCACGGGCAAGTTCCTGTGAGCAAATCAGAGTGTTCCAAGCAGGCGCATTGCGCTCTCTGCATGGTTGAGCATGGAATGACGAAGCGGGACTCTAGTTGCGCTTTGTTGGTGGAGCCGACTGGAGGACAAGGTTAATAGGGACAGTTGGGGGCATTTGTATTTCCATGTCAGAGGTGAAATTCTAGGATTATG…	0	11	0	3	0	14	N	68.3	DQ190541.1.1842_U	Eukaryota	Discoba	Jakobida	Jakobida_XX	Jakobida	Moramonadidae	Seculamonas	Seculamonas_ecuadoriensis
187	d617f330c5a87e142bb881d7f92c17f7	AGCTCCAATAGCGTATATTAAAGTTGTTGCAGTTAAAAAGCTCGTAGTTGGACCTTGGGCAAGATGCATCGGGTCAGTCGCAAGACTGGACTCGGTCGTCGCGCCTCTACTGGGGGACTCGTGACCGCTCGCGGTGGCGAGGGAACCTGCGTTACTGTGAAGAAATTAGAGTGTTTAAAGCAGGCGATCGCTTGAATACATTAGCATGGAATAATAAGATAAGACCTTGGTCTATTTTGTTGGTTTATGTTCCAAGGTAATGATTAATAGGGACAGTTGGGGGTATTCGTATTCAATTGTCAGAGGTGAAATTCTTGGATTTATGGAAGACGAACTACTGCGAAAGCATTTACCAAGGATGTTTTCA	0	4	2	5	3	14	N	88	EU091865.1.1417_U	Eukaryota	Obazoa	Fungi	Chytridiomycota	Chytridiomycotina	Chytridiomycetes	Chytridiomycetes_X	Chytridiomycetes_X_sp.
188	3742cb3954d99b6bfef0db35d5053b14	AGCTCTCGTAGTGTATACTAAAGTTGCTGCAGTTAAAAAGCTCGTAGTTGGATTTCTGGCCTGAAACATTTTGTCGGCCACGGTTTCGTGTGTTAGTGCATTATGTTCTGGCCATCCTTCCAATCGCTATTTACCTTTCTTCATTGATTGGTAAGTGGTATTGGATCTTTTACTTTGAAAAAATTAGAGTGTTTCAAGCAGGCTTTATGCTATGAATACATTAGCATGGAATAATAATTTAGGACTTCGGTTCTATTTTGTTGGTTTCTAGGACTGAAGTAATGATTGATAGGGATAGTTGGGGGTGCTAGTATTCAGCGGCCAGAGGTGAAATTCTCGGATTCGCTGAAGACTAACTTATGCGAAAGCATTCACCAAGGATGTCTTCT	0	0	0	0	14	14	N	98.7	HM536168.1.2166_U,AY496043.1.1552_U,AY965866.1.2086_U,HM536169.1.2182_U	Eukaryota	Rhizaria	Cercozoa	Filosa-Sarcomonadea	Glissomonadida	Sandonidae	Flectomonas	Flectomonas_ekelundi
189	2abfc8a18b75bd9b44539ed798a6c85d	AGCTCTCGTAGTGTATACTAAAATTGCTGCAGTTAAAACGCTCGTAGTTGAAGTTGGTCTACCGGGGGCGGGGTCCGCGGGGGGCTTGTCTTCCCGCAGTGGCCCTGTTTCCTAGACTTTGGGGTCGCCGTGGCGGCGGGGCGGGGGACCTTCACTGGTCTCGTACCCCGGCCCGCCACGGCCTCGTCACCCCCTTTTACTTTGAATAAATTAGGGTGTTTCAGGCAGGCATACGCTTCTGAATACATTAGCATGGGATAATGAGATAGGACTTGGGTTCTGTTTCGTTGGCTCTCCAGGACCGAAGTAATGATGGATAGGGACAGTTGGGGGTGCTAGTATTTGGCGGCCAGAGGTGAAATTCTTGGATTCCCCAAAGACTAACCGATGCGAAAGCGT…	0	0	0	8	6	14	N	72.6	EU567213.1.1136_U,DQ388459.1.1722_U	Eukaryota	Eukaryota_X	Eukaryota_XX	Eukaryota_XXX	Eukaryota_XXXX	Eukaryota_XXXXX	Eukaryota_XXXXXX	Eukaryota_XXXXXX_sp
190	640f84a12e93a79ea8d7c256383fe49e	AGCTCCAATAGCGTATGTTAAAATTGCTGCAGTTAAAAAGCTCGTAGTTGGATTTCTGGTGTGGTGCGCCGAGCCCGCCCTTCGGGGTGAGTGCTTGCGCGCGCCTACCATACTTCTGGGCTGTGCTGCTTGCCCTTCACCGGGTGGAGTTGGCACGACTCAGATCTTTTACTTTGAAAAAATTAGAGTGTTTAAAGCAGGCGTTTGCTATGAATACATTAGCATGGAATAATAAGATAAGACCTTGGTCTATTTTGTTGGTTTATGTTCCAAGGTAATGATTAATAGGGACAGTTGGGGGTATTCGTATTCAATTGTCAGAGGTGAAATTCTTGGATTTATGGAAGACGAACTACTGCGAAAGCATTTACCAAGGATGTTTTCA	2	3	2	3	4	14	N	92	DQ243994.1.1803_U	Eukaryota	Rhizaria	Cercozoa	Filosa-Granofilosea	Limnofilida	Limnofilidae	Limnofilidae_X	Limnofilidae_X_sp.
191	7dc9a62fcfecc1c294a3471ceaeb716f	AGCTCCAATAGCGTATACTAAAGTTGTTGCAGTTAAAAAGCTCGTAGTTGAATTTCTGGTTTCGTTAGCCACGGTCAGCTCCAGAGTGAGTTTGTGCCTGTGTGCCGAAGCCATCCTCGAGGAGAGTTTGTGTGTGATTAAGTTCATGTGCAAGCGCTACTCGTCGTTTACTGTGAGCAAAATAGAGTGTTCAAAGCAGGCTTACGCCGTTGAATACATTAGCATGGAATAATAAGATAGGACCTTGGTTTTATTTTGTTGGTTTAGTACTCCAAGGTAATGATTAATAGGGACAGTTGGGGGTATTCGTATTCAATTGTCAGAGGTGAAATTCTTGGATTTATGGAAGACGAACTACTGCGAAAGCATTTACCAAGGATGTTTTCA	0	14	0	0	0	14	N	91.2	AY082987.1.1778_U	Eukaryota	Stramenopiles	Ochrophyta	Chrysophyceae	Chrysophyceae_X	Chrysophyceae_Clade-C	Chrysophyceae_Clade-C_X	Chrysophyceae_Clade-C_X_sp.
192	01f45ed969b4c49eed8a74046a20ac64	AGCTCCAATAGCGTATATTAAAGTTGCTGCAGTTAAAAAGCTCGTAGTTGGATTTCTGGCTCGATACATTATGCCGGCCACGGTTTCGTGTGTTAGTGCATGATGTTCTGGCCATCCTTCCAATTGCTACTTACTTTTCTTCATTGATTGGTAAGTGGTATTGGATCGTTTACTTTGAAAAAATTAGAGTGTTTCAAGCAGGCTTTATGCTATGAATACATTAGCATGGAATAATAATTTAGGACTTCGGTTCTATTTTGTTGGTTTCTAGGACTGAAGTAATGATTGATAGGGATAGTTGGGGGTGCTAGTATTCAGCGGCCAGAGGTGAAATTCTCGGATTCGCTGAAGACTAACTTATGCGAAAGCATTCACCAAGGATGTCTTCT	0	14	0	0	0	14	N	99	EU709202.1.1182_U	Eukaryota	Rhizaria	Cercozoa	Filosa-Sarcomonadea	Glissomonadida	Sandonidae	Sandonidae_X	Sandonidae_X_sp.
193	767c7a5c17cd87d8205fc2c3d95e8bb0	AGCTCCAATAGCGTATATTAAAGTTGCTGCAGTTAAAAAGCTCGTAGTTGGATTTCTGGTTTGGTGCGCCTGGCCCGCCACGGTTTCGTGTGTGAGTGCTGGGTTCGTACCTGCCATCCTTCTAGAGAACGTTGCTACTCTTTATTGAGCCGGTGACGCCATCTAGATCTTTTACTTTGAAAAAATTAGAGTGTTTAAAGCAGGCATTTTGCTATGAATACATTAGCATGGAATAATAATTTAGGACTTCGGTTCTATTTTGTTGGTTTCTAGGACTGAAGTAATGATTGATAGGGATAGTTGGGGGTGCTAGTATTCAGTGGCCAGAGGTGAAATTCTCGGATTCACTGAAGACTAACTTATGCGAAAGCATTCACCAAGGATGTCTTCT	14	0	0	0	0	14	N	96.9	EU647174.1.1581_U	Eukaryota	Rhizaria	Cercozoa	Filosa-Sarcomonadea	Glissomonadida	Bodomorphidae	Bodomorpha	Bodomorpha_sp.
194	a5ef0bbc4ca0470f3865f3e8e3bb8259	AGCTCTAATAGCGTATATTAAAGTTGTTGCAGTTAAAAAGCTCGTAGTCTGAGTGCTATGCGGGGTAATGGATTGTTTGCGGGGGGGCTGGACTTTGTTGTCTGCCTCCTTGCCGCCTGCCTCGCGCAGTCTGAGTGGGGTCAAACCCATTTGGATTGTACTTCGGAGGACCTTTCCCTTGTCCGGTGCTGCTCGGCCTCGGTCGGGTGGTGTTGGCTTGGGAAAATTTATGGGATTCCGATAGTTTACTTTGAGAAAAATGGAGTGTTCAAAGCAGGCGGATTCAAATCGCTCGATGAACAACTTAGCATGGGATAATGGAAGAGGACATTGGTTCCTTTCTTTCAAGCCGCGGACGCAAGTCCATAATGGTGCGGGACCGATGTAATGATTAATAGG…	13	0	0	0	0	13	N	75.9	AY268041.1.2110_U	Eukaryota	Haptista	Centroheliozoa	Centroheliozoa_X	Acanthocystida	Acanthocystida_X	Acanthocystida_XX	Acanthocystida_XX_sp.
195	66a29c4f8b7fc44b885fae416c4e2c45	AGCTCCAATAGCGTATATTAAAGTTGTTGCAGTTAAAAAGCTCGTAGTTGGACCTTAGGCAAGGCGGCCTGGTCACCCTCTGGGTGTACTGGGATCGCTGCGCCTCACCTTCGGGGAGCTAGTCGTGCTTCGGTGCGCTAGGGAACCGAGCCTTACCTTGAGGAAATTAGAGTGTTTAAAGCAGGCTTATGCTTGAATACGTTAGCATGGAATAACATGATAGGACTTTGGTTCTATTTTGTTGGTTTGCACTCCAAGGTAATGATTAATAGGGATAGTTGGGGGTATTCGTATTCAATTGTCAGAGGTGAAATTCTTGGATTTATGGAAGACGAACTACTGCGAAAGCATTTACCAAGGATGTTTTCA	0	0	0	13	0	13	N	96.5	JN054661.1.1500_U	Eukaryota	Obazoa	Fungi	Chytridiomycota	Chytridiomycotina	Chytridiomycetes	Chytridiomycetes_X	Chytridiomycetes_X_sp.
196	6a639dcba0263c1f3bb75f99fdcc19ab	AGCTCCAATAGCGTATATTTAAGTTGCTGCAGTTAAAAAGCTCGTAGTTGGATTTCGGGTGGGGCCTGCCGGTCCGCCGTTTCGGTGTGCACTGGCCGGGCCCACCTTGGTGCCGGGGACGGGCTCCTGGGCTTTACTGTCCGGGACCCGGAGTCGGCGAGGTTACTTTGAGTAAATTAGAGTGTTCAAAGCAGGCCTACGCTCTGAATACATTAGCATGGAATAACACGATAGGACTCTGGCCTATCCTGTTGGTCTGTAGGACCGGAGTAATGATTAAGAGGGACAGTCGGGGGCATTCGTATTTCATTGTCAGAGGTGAAATTCTTGGATTTATGAAAGACGAACTACTGCGAAAGCATTTGCCAAGGATGTTTTCA	0	6	0	7	0	13	N	100	EF440182.1.1650_U,EF440183.1.1651_U,AY195976.1.1794_U,EF440184.1.1531_U,AY195983.1.1794_U,KF144207.1.1761_U	Eukaryota	Archaeplastida	Chlorophyta	Trebouxiophyceae	Chlorellales	Chlorellales_X	*	*
197	4a509b323fcff25ec5abaef83e849394	AGCTCTCGTAGTGTATACTAAAATTGCTGCAGTTAAAACGCTCGTAGTTGAAGTTGGTCTACCGGGGGCGGGGTCCGCGGGGGGCTAGTCTCCCCGCAGTGGCCCTGTTTCCTAGACTTTGGGGTCGCCGCGGGTTCGGGGTGCGGGGCCTTCACTGGTCTCGCGCCTCGGGCCCGCGGTCCACATACCCCCTTTTACTTTGAATAAATTAGGGTGTTTCAGGCAGGCATACGCTTCTGAATACATTAGCATGGGATAATGAGATAGGACTTGGGTTCTGTTTCGTTGGCTCTCCAGGACCGAAGTAATGATGGATAGGGACAGTTGGGGGTGCTAGTATTTGGCGGCCAGAGGTGAAATTCTTGGATTCCCCAAAGACTAACCGATGCGAAAGCGTTC…	0	0	0	10	3	13	N	73.6	GU821524.1.1406_U	Eukaryota	Rhizaria	Cercozoa	Filosa-Granofilosea	Filosa-Granofilosea_X	Massiteriidae	Massisteria	Massisteria_sp.
198	5c011862071cdd4e6643ed898fc322de	AGCTCCAATAGCGTATACTAAAGTTGTTGCAGTTAAAAAGCTCGTAGTTGAATTTCTGAGCAAGGTAGTCGGTCCGCCTCTAACGGGGTGTGTACTATGACTTGCCTGTTCATCCTCGGGGAGAGCATATCTGGTATTCATTTATCGGGTATGGGATCCTCGTCCTTTACTGTGAGCAAAATAGAGTGTTCAAAGCAGGCTTAGGCCGTTGAATACATTAGCATGGGATAATGAAAGATGACCTTTGGTCTATACTTTATTGGTTTCTAAGGCCAAGGTAATGATTAATAGGGACAGTCGGGGTCGCTTGTATTCAGTGGTCAGAGGTGAAATTCTAGGACCCACTGAGGACAAACAAATGCGAAGGCATTCGACAAGGATGTTTTCA	0	0	0	2	11	13	N	85.8	AY651090.1.1700_U	Eukaryota	Stramenopiles	Ochrophyta	Chrysophyceae	Chrysophyceae_X	Chrysophyceae_Clade-F	Chrysophyceae_Clade-F_X	Chrysophyceae_Clade-F_X_sp.
199	a1388b6e9e868ffbd3643f4896c272bf	AGCTCCAATAGCGTATGTTAAAATTGCTGCAGTTAAAAAGCTCGTAGTTGGATTTCTGGTGTGGTGCGCCGAGCCCGCCCTTCGGGGTGAGTGCTTGCGCGCGCCTACCATACTTCTGGGCTGTGCTGCTTGCCCTTCACCGGGTGGAGTTGGCACGACTCAGATCTTTTACTTTGAAAAAATTAGAGTGTTTAAAGCAGGCGTTTGCTATGAATACATTAGCATGGAATAATAAGATAGGACTTTGGTTCTATTTTGTTGGTTTCTAGGACTGAAGTAATGATTGATAGGGACAGTTGGGGGTGCTAGTATTTAACGGCCAGAGGTGAAATTCTTGGATTCGTTAAAGACTAACTTATGCGAAAGCATTTGCCAAGGATGTTTTCA	1	9	0	3	0	13	N	98.2	DQ243994.1.1803_U	Eukaryota	Rhizaria	Cercozoa	Filosa-Granofilosea	Limnofilida	Limnofilidae	Limnofilidae_X	Limnofilidae_X_sp.
200	eb9c488888604f4a7e96118ffa5f64ca	AGCTCCAATAGCGTATATTAAAGTTGTTGCAGTTAAAAAGCTCGTAGTCGAATTCTGAGGAGCGGGCGCTCTTGGTCTTTCCGGAAGGTCTGTACCGAAGCGCCCACCTCGATATTCCGGACAGTCGTCTTCTGCTCTTAACTGAGTGGGGGAGGGCTCCGGATCGTTTACTTTGAAAAAATTAGGGTGTTTAAAGCAGGCTAAAACGTAAGCCTTGAATAGATTAGCATGGGATAATGGAATACGACCTCGTTCGTGTTTTGTTGGTTTAGCGGACGAGGTAATGATTAATAGGGACAATCGGGGTAATTCATATTTAATTGTCAGAGGTGAAATTCTTAGATTTCTGAAAGATGAACGTCAGCGAAGGCATCTTACAAGGGTGTCTCCA	0	13	0	0	0	13	N	77.8	FJ544419.1.1883_U	Eukaryota	Amoebozoa	Conosa	Variosea	Variosea_X	Schizoplasmodiids	Ceratiomyxella	Ceratiomyxella_tahitiensis
201	07abf4e3eaf09f12134d8e19d0c0a244	AGCTCCAATAGCGTATACTAAAGTTGTTGCAGTTAAAAAGCTCGTAGTTGAATTTCTGGTCTCGGACATCGGTCTGCCTCAAACGAGGTACGCACCAGTTGTCTGAATCCATCCTCGGGGAAAACATATCTGTCATTCAGTTGATGGGTATGGGATCCTCGTCATTTACTGTGAGCAAAATAGAGTGTTCAAAGCAGGCTTATGCCGTTGAATACATTAGCATGGAATAATAAGATAGGACCTTGGTCTATTTTGTTGGTTTGTACTCCAAGGTAATGATTAATAGGGATAGTTGGGGGTATTCGTATTCAATTGTCAGAGGTGAAATTCTTGGATTTATGGAAGACGAACTACTGCGAAAGCATTTACCAAGGATGTTTTCA	0	0	0	13	0	13	N	100	KC306530.1.1181_U	Eukaryota	Stramenopiles	Ochrophyta	Chrysophyceae	Chrysophyceae_X	Chrysophyceae_Clade-C	Chrysophyceae_Clade-C_X	Chrysophyceae_Clade-C_X_sp.
202	f4f9cc1f599a26f61f7764ca8237f06b	AGCTCCAATAGCGTATATTAAAGTTGCTGCAGTTAAAAAGCTCGTAGTTGGATTTCTGGCCTGTAACATTTGGCCGGCCACGGTTTCGTGTGTTAGTGCTTGATGTTCTGGCCATCCTTCCAATCGCTGCGTCACTCTTCTTCATTGATTGGTGGCGTAGTATTGGATCTTTTACTTTGAACAAATTAGAGTGTTTCAAGCAGGCTTATTGCTATGAATACATTAGCATGGAATAATAATTTAGGACTTCGGTTCTATTTTGTTGGTTTCTAGGACTGAAGTAATGATTGATAGGGACAGTTGGGGGTGCTAGTATTCAGCGGCCAGAGGTGAAATTCTCGGATTCGCTGAAGACTAACTTATGCGAAAGCATTCACCAAGGATGTCTTCT	0	13	0	0	0	13	N	96.7	FJ592311.1.1098_U	Eukaryota	Rhizaria	Cercozoa	Filosa-Sarcomonadea	Glissomonadida	Sandonidae	Sandonidae_X	Sandonidae_X_sp.
203	afcba24e16109b423852a322ea6b0d86	AGCTCCAATAGCGTATATTAAAGTTGTTGCAGTTAAAAAGCTCGTAGTTGGATTTCAAGGGTCGCAGCGTGGACAACACGTTTGCTCCCTACCAGTCTTTGACTGTTACTGTGAGAAAATTAGAGTGTTTCAAGCAGGCTGTTGCAGGAATACATTAGCATGGAATAACGAATGTGTCTAGAATCGTGGTTAATTCTAGATTACGATTAATAGGGACAGTTGGGGGCATTAGTATTTAATTGTCAGAGGTGAAATTCTTGGATTTGTTAAAGACTAACGTATGCGAAAGCATTTGCCAAGGATGTTTTCA	0	13	0	0	0	13	N	98.7	DQ411860.1.1559_U,KT246083.1.1556_U,KT246082.1.1549_U,KT246076.1.1547_U,KJ680555.1.1543_U	Eukaryota	Alveolata	Ciliophora	Litostomatea	Litostomatea_X	Litostomatea_XX	*	*
204	80ce56bcef65f19d6290128258e64cc7	AGCTCTCGTAGTGTATACTAAAGTTGTTGCAGTTAAAAAGCTCGTAGTTGAATTTCTGAGCAAGGTAGTCGGTCCGCCCCTAACGGGGTGTGTACTATGACTTGCCTGTTCATCCTCGGGGAGAGCATATCTGGTATTAATTTATCGGGTATGGGATCCTCGTCCTTTACTGTGAGCAAAATAGAGTGTTCAAAGCAGGCTTAGGCCGTTGAATACATTAGCATGGAATAATAAGATAAGACCTTGGTCTATTTTGTTGGTTTATGTTCCAAGGTAATGATTAATAGGGACAGTTGGGGGTATTCGTATTCAATTGTCAGAGGTGAAATTCTTGGATTTATGGAAGACGAACTACTGCGAAAGCATTTACCAAGGATGTTTTCA	0	2	0	2	8	12	N	94.5	AY651090.1.1700_U	Eukaryota	Stramenopiles	Ochrophyta	Chrysophyceae	Chrysophyceae_X	Chrysophyceae_Clade-F	Chrysophyceae_Clade-F_X	Chrysophyceae_Clade-F_X_sp.
205	62571ce83bfd6902dcb914f0b35253b0	AGCTCCAATAGCGTATATTAAAGTTGCTGCAGTTAAAAAGCTCGTAGTTGGATTTCTGGCTTGAAACATTTAGCCGGCCACGGTTTCGTGTGTTAGTGTTAGATGTTCTGGCCATCCTTCCAATCGCTATTTACTTTTCTTCATTGATTAGTAAGTAGTATTGGATCTTTTACTTTGAAAAAATTAGAGTGTTTCAAGCAGGCTGTTGCTATGAATACATTAGCATGGAATAATAATTTAGGACTTCGGTTCTATTTTGTTGGTTTCTAGGACTGAAGTAATGATTGATAGGGATAGTTGGGGGTGCTAGTATTCAGCGGCCAGAGGTGAAATTCTTGGATTCGCTGAAGACTAACTTATGCGAAAGCATTCACCAAGGATGTCTTCT	0	4	0	8	0	12	N	99.2	HQ918172.1.1706_U,AF411279.1.1807_U	Eukaryota	Rhizaria	Cercozoa	Filosa-Sarcomonadea	Glissomonadida	Sandonidae	Sandonidae_Clade-N/F-A	Sandonidae_Clade_N/F-A_sp.
206	5ef02113157ff2c328dd107f23cfaef6	AGCTCCAATAGCGTATATTAAAGTTGTTGCAGTTAAAAAGCTCGTAGTTGGATTTCAGGGCCTGGAGAGTGGTCCGCCGAAAGGCGAGCACCGCAACCTCTGGCCACCTTCCCGAGGACCCGTGTGCCCTTAACTGGGTGTGCGTGGGAGTCGGGGACTTTACTTTGAAAAAATTAGAGTGTTCAAAGCAGGCGTTTGCTTGAATACATTAGCATGGAATAATGGAATAGGACTTTGGTTCTATTTTGTTGGTTTCTAGGACCGAGGTAATGATTAATAGGGACAGTTGGGGGCATTAGTATTTAATTGTCAGAGGTGAAATTCTTGGATTTATGAAAGACTAACTTCTGCGAAAGCATTTGCCAAGGATGTTTTCA	0	1	8	3	0	12	N	98.9	GU290066.1.1798_U	Eukaryota	Obazoa	Choanoflagellida	Choanoflagellatea	Craspedida	Monosigidae_Group_O	Monosigidae_Group_O_X	Monosigidae_Group_O_X_sp.
207	e57e16bb35efa364cf7c98d6d580e922	AGCTCCAAGAGCATATATTAAAGTTGTTGCAGTTAAAAAGCTCGTAGTTGAATATCTGGTATAACGTACCTGGCCCGCAGCCTTTAGGCTTGTGTGTGCCGGCGCACGTTTGCCATCTTTCTAGAAAACGGGTCTGCCATTAACTTGGTGGGTTCGGGATCTAGATCATTTACTTTGAAAAAATTAGAGTGTTTAAAGCAAGCAATTGCTCTGAATACATTAGCATGGAATAATAAGATAAGACCTTGGTCTATTTTGTTGGTTTATGTTCCAAGGTAATGATTAATAGGGACAGTTGGGGGTATTCGTATTCAATTGTCAGAGGTGAAATTCTTGGATTTATGGAAGACGAACTACTGCGAAAGCATTTACCAAGGATGTTTTCA	4	1	1	0	6	12	N	91	JN054690.1.1530_U	Eukaryota	Rhizaria	Cercozoa	Filosa-Thecofilosea	Cryomonadida	Rhogostoma-lineage	Rhogostoma-lineage_X	Rhogostoma-lineage_X_sp.
208	150f80397f0d2473defbf820a47fa806	AGCTCCACTAGCGTATATTAAAGTTGTTGCAGTTAAAAAGCTCGTAGTTGAACTTCTGATTGTTGTTAGCGTCGGTATTTATATCGCGTTAGTGGCAGTCATCCGTCTGCAAACTTTTACATCCTTAACTGGTTTGTCTAAGGGAGCAGGCATTTTACTTTGAAAAAATTAGAGTGTTTAAGGCAGGCGCAAGCCTGAATACATTAGCATGGAATAATAAGATAAGACCTTGGTCTATTTTGTTGGTTTATGTTCCAAGGTAATGATTAATAGGGACAGTTGGGGGTATTCGTATTCAATTGTCAGAGGTGAAATTCTTGGATTTATGGAAGACGAACTACTGCGAAAGCATTTACCAAGGATGTTTTCA	0	0	0	8	4	12	N	92.7	DQ442846.1.897_U,DQ442854.1.904_U,DQ442862.1.904_U,DQ442863.1.846_U,DQ442838.1.877_U,DQ442852.1.907_U,DQ442849.1.883_U,DQ442847.1.896_U	Eukaryota	Alveolata	Ciliophora	Oligohymenophorea	Scuticociliatia_2	Scuticociliatia_2_X	Cyclidium_3	Cyclidium_glaucoma
209	91cdd1deff70fe22b9135400b2d7437d	AGCTCTCGTAGTGTATACTAAAATTGCTGCAGTTAAAACGCTCGTAGTTGAAGTTGGTCTACCGGGGGCGGGGTCCGCGGGGGGCTTGTCTTCCCGCAGTGGCCCTGTTTCCTAGACTTTGGGGATCGCCGCGGCGGCGGGGGGGGGACCTTCATTGGTCTCGTACCCCGGCCCGTAACGGTACACAGCCCCCTTTTACTTTGAATAAATTAGGGTGTTTCAGGCAGGCATACGCTTCTGAATACATTAGCATGGGATAATGAGATAGGACTTGGGTTCTGTTTCGTTGGCTCTCCAGGACCGAAGTAATGATGGATAGGGACAGTTGGGGGTGCTAGTATTTGGCGGCCAGAGGTGAAATTCTTGGATTCCCCAAAGACTAACCGATGCGAAAGCGTT…	0	0	2	7	3	12	N	72.3	EU567211.1.1140_U	Eukaryota	Rhizaria	Cercozoa	Filosa-Granofilosea	Filosa-Granofilosea_X	Novel-Gran-234	Novel-Gran-234_X	Novel-Gran-234_X_sp.
210	93326194c648a0f9ecdd327719dbfbbe	AGCTCCAATAGCGTATATTAAAGTTGTTGTGGTTAAAAAGCTCGTAGTTGAACCTTGGGCCTGGCTGGCCGGTCCGCCTCACCGCGTGTACTGGTCCGGCCGGGCCTTTCCCTCTGTGGAACTCCATGCCCTTCACTGGGTGTGGCAGGGAAACAGGACTTTTACTTTGAAAAAATTAGAGTGCTCCAGGCAGGCCTTTGCTCGAATACATTAGCATGGAATAATAAAATAGGACGTGCGGTTCTATTTTGTTGGTTTCTAGGACCGCCGTAATGATTAATAGGGACAGTCGGGGGCATCAGTATTCCGCAGTTAGAGGTGAAATTCTTGGATCTGCGGAAGACTAACTGCTGCGAAAGCGTTTGTCAAGGATGTTTTCA	1	10	0	0	1	12	N	97.9	FJ176824.1.1025_U,DQ522561.1.939_U	Eukaryota	Obazoa	Fungi	Ascomycota	Pezizomycotina	Sordariomycetes	*	*
211	eb3c14669034a7e3a025e503733576d8	AGCTCCACTAGCGTATATTAAAGTTGTTGCAGTTAAAAAGCTCGTAGTTGAACTTCTGATTGTTGTTAGCGTCGGTATTTATATCGCGTTAGTGGCAGTCATCCGTCTGCAAACTTTTACATCCTTAACTGGTTTGTCTAAGGGAGCAGGCATTTTACTTTGAAAAAATTAGAGTGTTTAAGGCAGGCGCAAGCCTGAATACATTAGCATGGAATAATGGAATAGGACGCTTGTCCATTTGATTGGTTATTGGACTCGCGTAATGATTAATAGGGACAGTTGGGGGCATTAGTATTTAATTGTCAGAGGTGAAATTCTTGGATTTATTAAAGACTAACTTATGCGAAAGCATTCACCAAGGATGTCTTCT	0	0	0	1	11	12	N	98.9	DQ442846.1.897_U,DQ442854.1.904_U,DQ442862.1.904_U,DQ442863.1.846_U,DQ442838.1.877_U,DQ442852.1.907_U,DQ442849.1.883_U,DQ442847.1.896_U	Eukaryota	Alveolata	Ciliophora	Oligohymenophorea	Scuticociliatia_2	Scuticociliatia_2_X	Cyclidium_3	Cyclidium_glaucoma
212	1996390b59d9915e2b0d885a47a5ef27	AGCTCCAATAGCGTATATTAAAGTTGTTGCAGTTAAAAAGCTCGTAGTTGAATTTCTGGGGTCTGGCGGTGGTCTGCCCTCTGGGTGGTACTGCTGCGGGGCCCCTTTTGCTCGAAGGCTGCTCGTGCCCTTGACTGTGGTGCGGGTAGGATTCGGGACCTTTACTTTGAAAAAATTAGAGTGTTCAAAGCAGGCTTACGCTTGAATACATTAGCATGGAATAATGGAATAGGACTTTGGTTCTATTTTGTTGGTTTCTAGGACTGAAGTAATGATTAATAGGGATAGTTGGGGGCATTAGTATTTAATTGTCAGAGGTGAAATTCTTGGATTTATGAAAGACTAACTTCTGCGAAAGCATTTGCCAAGGATGTTTTCA	0	9	1	2	0	12	N	90.8	EF024885.1.1783_U	Eukaryota	Obazoa	Choanoflagellida	Choanoflagellatea	Choanoflagellatea_X	Choanoflagellatea_X_Group_L	Choanoflagellatea_X_Group_L_X	Choanoflagellatea_X_Group_L_X_sp.
213	dff341ce1ff4c3bc7274acd85deec6e1	AGCTCCAATAGCGTATGTTAAAATTGCTGCAGTTAAAAAGCTCGTAGTTGGATTTCTGGTGTGGTGCGCCGAGCCCGCCCTTCGGGGTGAGTGCTTGCGCGCGCCTACCATACTTCTGGGCTGTGCTGCTTGCCCTTCACCGGGTGGAGTTGGCACGACTCAGATCTTTTACTTTGAAAAAATTAGAGTGTTTAAAGCAGGCGTTTGCTATGAATACATTAGCATGGAATAATAAGATAGGACTTTGGTTCTATTTTGTTGGTTTGAGGACCAAAGTAATGATTAATAGGGACAGTTGGGGGCATTAGTATTCAATAGTCAGAGGTGAAATTCTTGGATTTATTGAAGACTAACTAATGCGAAAGCATTTGCCAAGGATGTTTTCA	0	0	0	12	0	12	N	94.1	DQ243994.1.1803_U	Eukaryota	Rhizaria	Cercozoa	Filosa-Granofilosea	Limnofilida	Limnofilidae	Limnofilidae_X	Limnofilidae_X_sp.
214	4f5483d6f03617a313b04de3a9b3ced7	AGCTCCAAGAGTGTATATTAAAGTTGTTGCAGTTAAAAAGCTCGTAGTTGGATTTCAAGGGTCGCAGCGCATCCGCGTTTGCACTCTACCAGTCTTTGACTGTTACTGTGAGAAAATTAGAGTGTTTCAAGCAGGCTGTTGCAGGAATACATTAGCATGGAATAACGAATGTATCTAGAATCTTGGTTAATTCTAGATTACGATTAATAGGGACAGTTGGGGGCATTAGTATTTAATTGTCAGAGGTGAAATTCTTGGATTTGTTAAAGACTAACGTATGCGAAAGCATTTGCCAAGGATGTTTTCA	0	0	0	0	12	12	N	97.4	JF263444.1.1634_U	Eukaryota	Alveolata	Ciliophora	Litostomatea	Litostomatea_X	Litostomatea_XX	Balantidion	Balantidion_pellucidum
215	52f53c1c78112bb2033327217332f94d	AGCTCCAATAGCGTATACTAAAGTTGTTGCAGTTAAAAAGCTCGTAGTTGGATTTCTGACACGGCGCAGTAGGTCCGCCAACTTCTGTTGGTGAGTGCTGTCTGCGTCTGTCATCCTTTCCATGTTTCGCCATTTCCTTCACGGGTAGTGGCGAGGTGTGGAATCTATTACTTTGAAAAAATTAGAGTGTTTAAAGCAGGCGTTTGTCTTGAATACATTAGCATGGAATAATAATATAGGACTCTTGTTCTATTTTGTTGGTTTCTAGGATGGGAGTAATGATTGATAGGGATAGTTGGGGGTGCTAGTATTCAGTGGCCAGAGGTGAAATTCTTGGATTCACTGAAGACTAACTTATGCGAAAGCATTCACCAAGGATGTCTTCT	0	0	0	0	12	12	N	83.8	AY620268.1.1258_U	Eukaryota	Rhizaria	Cercozoa	Filosa-Granofilosea	Filosa-Granofilosea_X	Novel-Gran-234	Novel-Gran-234_X	Novel-Gran-234_X_sp.
216	6cfdb609ea63491b12b8399e72ed51ae	AGCTCTAATAGCGTATATTAATATTGTTGTAGTTAAAAAGCTCGTAGTTGGATTCTGGTGATTGGTTTATGGCTAATTGTTATATTACAGCAATGTGAGTGACAATTGGTTGCCAGTCATCATTTATGATTACAATTTGTCACTGTCATTCATTTGATGGTGATTGAACAAGTTGTAATTAGATTACTTTGAGTAAATTAGAGTGTTTAAAGCAAACCGTATTTTAATGGTTGGTATCTTTGCTGTTTGTAGCAATACAAGCAGTGATGATATGAAGATGAATAGATTAGCATGGGATAATAGAATAGGACTCGCAAGCTATTCGTTGGTGTTGGGCTTTGGTGAGTAATGGTTAATAGGAGTGGTCGGGGGTATTTGTATTTCATAGCTAGAGGTGAA…	12	0	0	0	0	12	N	62.2	KC583131.1.1278_U,KC583130.1.1280_U,KC583132.1.1278_U	Eukaryota	Amoebozoa	Lobosa	Discosea-Flabellinia	Vannellida	Vannellidae	Vannella	Vannella_sp.
217	c23f644dac66812876060cd4744b1391	TTCTCTTCGAGCGTATATTAAAGTTGCTGCAGTTAAAAAGCTCGTAGTCTGTGATTGGGAGCGGGTGGGGCCGGGGAACGCGGGCGGGCGCAAGCTCGTGCGCGGGCCTCAGCCCAAAGCTTGCTCCTTGTTTGAGGAAGGCGTCTCGACCATTAACTTGGCCGGGGCCCACTTTCCTCTGGATTACCTTGACAAAATGAGAGTGTTCAAAGCAGGTTTAAAGCTTGAATCGATTAGCATGGGATAATGGAAGAAGAGAGAGGGTCTGTTTTTGCTGACCCACTTTTGGTTTTCAGATCTTCTAGTCATGAGCAAGAGGGGCGAAGTTGGGGGCATTGGTATGTAGCTGTCAGAGGTGAAATTCTTGGATTTGCTACAGACTGGCGAGGGCGAAAGCAT…	0	4	2	0	5	11	N	57.9	HQ912609.1.1719_U	Eukaryota	Stramenopiles	Ochrophyta	Bacillariophyta	Bacillariophyta_X	Raphid-pennate	Scoliopleura	Scoliopleura_peisonis
218	0f587ad47df4d1576eefa9d25b60e557	AGCTCCAATAGCGTATACTAAAGTTGTTGCAGTTAAAAAGCTCGTAGTTGAATTTCTGAGCAAGGTAGTCGGTCCGCCTCTAACGGGGTGTGTACTATGACTTGCCTGTTCATCCTCGGGGAGAGCATATCTGGTATTCATTTATCGGGTATGGGATCCTCGTCCTTTACTGTGAGCAAAATAGAGTGTTCAAAGCAGGCTTAGGCCGTTGAATACATTAGCATGGAATAATAAGATAAGACCTTGGTCTATTTTGTTGGTTTATGTTCCAAGGTAATGATTAATAGGGACAGTTGGGGGTATTCGTATTCAATTGTCAGAGGTGAAATTCTTGGATTTATGAAAGACTAACTTCTGCGAAAGCATTTGTCAAAGATGTTTTCA	1	6	3	1	0	11	N	93.5	AY651090.1.1700_U	Eukaryota	Stramenopiles	Ochrophyta	Chrysophyceae	Chrysophyceae_X	Chrysophyceae_Clade-F	Chrysophyceae_Clade-F_X	Chrysophyceae_Clade-F_X_sp.
219	3a87a638c1cba5f45484c7d2332354e0	AGCTCCAATAGCGTATATTAAAGTTGTTGCAGTTAAAAAGCTCGTAGTCTGAATCTTGGTTGGTGTTGAGCGTCCGTGGCTTCGGTCACGTGCACGTGACACACTGGCCATATCCTTCGGAGGAACATGGGTGCTTTTCATTAAGTGCTCATGGGATTCCGATAGTTTACTTTGAGAAAAATAGAGTGTTCAAAGCAGGCGTTTTTGCCTTGAATACATTAGCATGGGATAATAGAATAGGACATTGGTTCTATTTTGATGGTTTACGGACCGATGTAATGATTAATAGGAACAGTTGGGGACATTCATATTCCATGGCTAGAGGTGAAATTCTTGGATTCATGGAAGATGAACTACTGCGAAAGCATTTACCAAGGATGTTTTCA	0	4	0	0	7	11	N	96.6	JQ245081.1.1587_U	Eukaryota	Haptista	Centroheliozoa	Centroheliozoa_X	Centroheliozoa_XX	Centroheliozoa_XXX	Centroheliozoa_XXXX	Centroheliozoa_XXXX_sp.
220	6364805cd1ad4de37dbc60efc6952cd1	AGCTCCAATAGCGTATATTAAAGTTGTTGCAGTTAAAAAGCTCGTAGTTGAATTTCAAGGGTTTGAAATTTTTCTTTTGCTTAGGAATTGATTGGAGCAATCTGATCTTTTTCTGAGTAATTAGAATGGAAAACCTTTTTCAATTGTCGAAAGGATCAAGATGCTCTTCATTGAGTGTTTTGAATTCATCTTTTCGATCGTTTACTTTGAAGAAATTAGAGTGTTCAAAGCAGACATTTTTTGTCTTGAATACATTAGCATGGAATAATGAAATAGGACTCTATACTTATTTTGGACGTTTCGGTTTGAAGTGTAGGGTAATGATTAATAGGGATAGTTGGGGGCATTTATATTTCATTGTCAGAGGTGAAATTCTTGGATTTATGGAAGACGAACAAC…	3	3	2	0	3	11	N	97.9	AF420478.1.1737_U	Eukaryota	Obazoa	Apusomonadidae	Apusomonadidae_Group-4	Apusomonadidae_Group-4_X	Apusomonadidae_Group-4_XX	Diphylleia	Diphylleia_rotans
221	6c2d207cf4aef91ce9ffad2e574e0e6e	AGCTCCAATAGCGTATACTAAAGTTGTTGCAGTTAAAAAGCTCGTAGTTGAATTTCTGATATAATAGGATGGGTTTTATTTTTCATTAAATATTACTTCCATTATTTTATTATATCATCATCGAAAAGATTATATTTTGGTCATTCATTTGTCTAGTATAAGATTTTCGTCATTTACTGTGAGTAAAATAGAGTGTTCAAAGCAAGCTTAAGCTGTTGAATATATTAGCATGGAATAATAAGATAAGACCTTGGTCTAAATATTTTGTTGGTTTATGTTCCAAGGTAATGATTAATAGGGACAGTTGGGGGTATTCGTATTCAATTGTCAGAGGTGAAATTCTTGGATTTATGGAAGACGAACTACTGCGAAAGCATTTACCAAGGATGTTTTCA	0	3	3	2	3	11	N	98	JN825666.1.1001_U,Z28335.1.1745_U,JQ967305.1.1686_U	Eukaryota	Stramenopiles	Ochrophyta	Chrysophyceae	Chrysophyceae_X	Chrysophyceae_Clade-F	Paraphysomonas	*
222	a26ef86ae7c1a64a2cb46325e1a8b95a	AGCTCCAATAGCGTATATTAAAGTTGTTGCAGTTAAAAAGCTCGTAGTTGGACCTTAGGCAAGGCGGCCTGGTCACCCTCTGGGTGTACTGGGATCGCTGCGCCTCACCTTCGGGGAGCTAGTCGTGCTTCGGTGCGCTAGGGAACCGAGCCTTACCTTGAGGAAATTAGAGTGTTTAAAGCAGGCTTATGCTTGAATATATTAGCATGGAATAATAAGATAAGACCTTGGTCTAAATATTTTGTTGGTTTGTTTATCAAGGTAATGATTAATAGGGATAGTTGGGGGTATTCGTATTCAATTGTCAGAGGTGAAATTCTTGGATTTATGGAAGACGAACAACTGCGAAAGCATTTACCAAGGATGTTTTCA	0	0	0	11	0	11	N	93.3	JN054661.1.1500_U	Eukaryota	Obazoa	Fungi	Chytridiomycota	Chytridiomycotina	Chytridiomycetes	Chytridiomycetes_X	Chytridiomycetes_X_sp.
223	e9eb2d35220c58c96946ec2c276b3ba7	AGCTCCAATAGCGTATATTAAAGTTGTTGCAGTTAAAAAGCTCGTAGTTGAACCTTGGGCTCGGCGGGACGGGTCGGCCGCAAGGCCGGACTCGGACGGCGGGCCTCTGTGGGGGACTCGCTGCTTCGGCGGCGAGGCAACCTGCGTTACTGTGAAGAAATTAGAGTGTTTAAAGCAGGCTATCGCTTGAATACATCAGCATGGAATAACAAGATAAGACACATGTCCTCTTGTTGGTTAGGCGACAAATGTAATGATTAATAGGGCCAGTTGGGGGCATTAGTATTCAGTAGTCAGAGGTGAAATTCTTGGATTTACTGAAGACTAACTAGTGCGAAAGCATTTGCCAAGGATGTTTTCA	0	0	5	0	6	11	N	98.6	KC306587.1.1133_U,KC306589.1.1133_U	Eukaryota	Obazoa	Fungi	Cryptomycota	Cryptomycotina	Cryptomycotina_X	Cryptomycotina_XX	Cryptomycotina_XX_sp.
224	026230788f83338e4a04ed363613ce20	AGCTCCAATAGCGTATATTAAAGTTGTTGCAGTTAAAACGCTCGTAGTTGAATTTTGCGTAGTGGTCGACGGGTTTACCTGGCGGCGACTTTGCGTTGGGAGCGGGGGAGACCCCGCCTCCCGTGTTACTGTGAAGAAATTAGAGTGTTTAAAGCAGGCATTTGCTTGAATAGGTCAGCATGGAATAACGATTACTGATCGTTGGTCGCAATCAACCGATTGATAGGGACAGGCGGGGGCATTGGTATTTGGCAGTCAGAGGTGAAATTCTTGGATTTGGCAAAGACCAACTAGTGCAAAGGCATTTGCCAAGGATGTTTTCA	10	0	0	0	1	11	N	72.4	FN690009.1.1538_U,FN690001.1.1539_U,FN690000.1.1527_U,FN690006.1.1539_U,FN689998.1.1523_U,FN690002.1.1538_U,FN690005.1.1545_U,FN690004.1.839_U,FN689999.1.1547_U,FN690003.1.838_U,FN690008.1.839_U	Eukaryota	Alveolata	Ciliophora	Litostomatea	Haptoria_6	Lacrymariidae	Lacrymariidae_X	Lacrymariidae_X_sp.
225	cfd0a087f233b7b8793454323b6586b2	AGCTCTCGTAGTGTATACTAAAATTGCTGCAGTTAAAACGCTCGTAGTTGAAGTTGGTCTACCGGGGGCGGGGTCCGCGGGGGGCTTGTCTTCCCGCAGTGGCCCTGTTTCCTAGACTTTGGGGTTCGCCGTGGCGGCGGCGGGGCGGGGGGCCTTCACTGGTCTCGCGCCCCGGCCCGCCACGGCCTCGTCACCCCCTTTTACTTTGAATAAATTAGGGTGTTTCAGGCAGGCATACGCTTCTGAATACATTAGCATGGGATAATGAGATAGGACTTGGGTTCTGTTTCGTTGGCTCTCCAGGACCGAAGTAATGATGGATAGGGACAGTTGGGGGTGCTAGTATTTGGCGGCCAGAGGTGAAATTCTTGGATTCCCCAAAGACTAACCGATGCGAAA…	0	0	0	5	6	11	N	71.8	EU567213.1.1136_U,DQ388459.1.1722_U	Eukaryota	Eukaryota_X	Eukaryota_XX	Eukaryota_XXX	Eukaryota_XXXX	Eukaryota_XXXXX	Eukaryota_XXXXXX	Eukaryota_XXXXXX_sp
226	98fd1f16697d442c040a314ccb56db7d	AGCTCCAATAGCGTATACTAAAGTTGTTGCAGTTAAAAAGCTCGTAGTTGGATTTCTGGCCGCGAACCTCGGTCCGCCCCTCACGGGGTGTTGTACCAGGGGTTTGCAGCCATCCTCGGGGAGAGCGCATCTGGCATTAATTTATCGGGTATGGGATCCTCGTCCTTTACTGTGAGCAAAATAGAGTGTTCAAAGCAGGCTTAGGCCGTTGAATACATTAGCATGGAATAATAAGATAAGACCTTGGTCTATTTTGTTGGTTTATGTTCCAAGGTAATGATTAATAGGGACAGTTGGGGGTATTCGTATTCAATTGTCAGAGGTGAAATTCTTGGATTTATGGAAGACGAACTACTGCGAAAGCATTTACCAAGGATGTTTTCA	0	4	0	4	3	11	N	95.1	AB749133.1.1675_U	Eukaryota	Stramenopiles	Ochrophyta	Chrysophyceae	Chrysophyceae_X	Chrysophyceae_XX	Chrysophyceae_XXX	Chrysophyceae_XXX_sp.
227	df7e7c9e485fe219bf411ca016a44a36	AGCTCCAATAGCGTATACTAAAGTTGTTGCAGTTAAAAAGCTCGTAGTTGAATTTCTGAGCAAGGTAGTCGGTCCGCCCCTAACGGGGTGTGTACTATGACTTGCCTGTTCATCCTCGGGGAGAGCATATCTGGTATTAATTTATCGGGTATGGGATCCTCGTCCTTTACTGTGAGCAAAATAGAGTGTTCAAAGCAGGCTTAGGCCGTTGAATACATTAGCATGGAATAATAAGATAAGACCTTGGTCTATTTTGTTGGTTTCTAGGACTGAAGTAATGATTGATAGGGATAGTTGGGGGTGCTAGTATTCAGCGGCCAGAGGTGAAATTCTCGGATTCGCTGAAGACTAACTTATGCGAAAGCATTCACCAAGGATGTCTTCT	0	2	0	0	9	11	N	89.6	AY651090.1.1700_U	Eukaryota	Stramenopiles	Ochrophyta	Chrysophyceae	Chrysophyceae_X	Chrysophyceae_Clade-F	Chrysophyceae_Clade-F_X	Chrysophyceae_Clade-F_X_sp.
228	389950e760558e927385e40108737f9f	AGCTCCAATAGCGTATATTAAAGTTGTTGCAGTTAAAAAGCTCGTAGTTGGACCTTGGACCTGGACAGGCGGTCCGCCTCACGGCGAGTACTGTCTTGCTGGGTCTTTCCTCTTGGTGATCTGTTGTTTCGGCAGCAGGGAACCAGGACCTTTACTTTGAAAAAATTAGAGTGTTCAAAGCAGGCTCGACGCCGGAATATATTAGCATGGAATAATAAAATAGGACGTGCGGTTCTATTTTGTTGGTTTTTGGAATCGCCGTAATGATTAATAGGGACAGTCGGGGGCATTAGTACTCACATGCTAGAGGTGAAATTCTTGGATTTTGTGAAGACTAACTTCTGCGAAAGCATTTGCCAAGGATGTTTTCA	0	11	0	0	0	11	N	100	KC671157.1.1784_U,HQ865804.1.872_U,JX132820.1.1005_U,GU971988.1.871_U,KC671488.1.1743_U,KC670032.1.1742_U,KC675091.1.1789_U,KC670891.1.1786_U,KC671385.1.1782_U,KC671296.1.1744_U,KC675172.1.1774_U,FJ393421.1.898_U,KC671070.1.1788_U,KC670224.1.1743_U,GU972204.1.1401_U,KC674597.1.1789_U,GU972013.1.820_U,KC675089.1.1784_U,KC670178.1.1743_U,KC675122.1.1743_U,KC671131.1.1786_U,KC674979.1.1775_U,GU97203…	Eukaryota	Obazoa	Fungi	Basidiomycota	Ustilaginomycotina	Exobasidiomycetes	*	*
229	56c09b93a49ad8e85963770034009b17	AGCTCCAATAGCGTATATTAAAGTTGTTGCAGTTAAAAAGCTCGTAGTTGGACCTTAGGCAAGGCGGCCTGGTCACCCTCTGGGTGTACTGGGATCGCTGCGCCTCACCTTCGGGGAGCTAGTCGTGCTTCGGTGCGCTAGGGAACCGAGCCTTACCTTGAGGAAAATAGAGTGTTCAAAGCAAGCTTAAGCTGTTGAATATATTAGCATGGAATAATAAGATAAGACCTTGGTCTAAATATTTTGTTGGTTTGTTTATCAAGGTAATGATTAATAGGGATAGTTGGGGGTATTCGTATTCAATTGTCAGAGGTGAAATTCTTGGATTTATGGAAGACGAACAACTGCGAAAGCATTTACCAAGGATGTTTTCA	0	0	0	11	0	11	N	91.7	JN054661.1.1500_U	Eukaryota	Obazoa	Fungi	Chytridiomycota	Chytridiomycotina	Chytridiomycetes	Chytridiomycetes_X	Chytridiomycetes_X_sp.
230	814dbfeed448139d3f39da78807e59ac	AGCTCCACTAGCGTATATTAAAGTTGTTGCAGTTAAAAAGCTCGTAGTTGAATTTCTGGTTGTGCTCCAGTGGTCGGTCTTCTGTATCGCCCTGGGTGCAGCCATCCGTCTGCAAACTTTTACATCCTTAACTGGTTTGTCTAAGGGAGCAGGCATTTTACTTTGAAAAAATTAGAGTGTTTAAGGCAGGCGCAAGCCTGAATACATTAGCATGGAATAATGGAATAGGACGCTTGTCCATTTGATTGGTTATTGGACTCGCGTAATGATTAATAGGGACAGTTGGGGGCATTAGTATTTAATTGTCAGAGGTGAAATTCTTGGATTTATTAAAGACTAACTTATGCGAAAGCATTTGCCAAGGATGTTTTCA	0	2	2	1	5	10	N	97.1	EU032356.1.1751_U,JN705536.1.1361_U,DQ442851.1.903_U,KX853100.1.1679_U	Eukaryota	Alveolata	Ciliophora	Oligohymenophorea	Scuticociliatia_2	Scuticociliatia_2_X	*	*
231	ce68a3f61add006b98ee9d5ecc212b4a	AGCTCCAATAGCGTATACTAAAGTTGTTGCAGTTAAAAAGCTCGTAGTCGGATTTTGGGCGCGTGTGAACTGTCAGCCTCTGGTTGGACGGTGCGCGCGTGCCTTTCTGCTTGGGAGCCCCATGGTGGTTAATTCTGTCGTGGTGGGTCACAGGCCGTTTACTTTGAAAAAATTAGAGTGTTCAAAGCAGGCTGTTGCTTGAATAGATTAGCATGGAATAATGGAATAGGACCTTGGTGCTATTTCGTTGGTTATGGGACTGGGGTAATGATTAATAGGGACAGTTGGGGCCGTTCATATTTCGTTGTCAGAGGTGAAATTCTTGGATTTACGAACGATGAACTTGTGCGAAAGCATTCGGCAAGGATGTTTTCA	3	1	3	0	3	10	N	99.5	JN547291.1.958_U	Eukaryota	Cryptista	Cryptophyta	Cryptophyceae	Cryptomonadales	Cryptomonadales_X	Cryptomonadales_XX	Cryptomonadales_XX_sp.
232	d24fea34c4e8c7ecf2bc515802ce9550	AGCTCCAATAGCGTATATTTAAGTTGTTGCAGTTAAAAAGCTCGTAGTTGGATTTCGGGCGGGGCCTGCCGGTCCGCCTTTGGTGTGCACTGGCAGGGTCCGCCTTGCTGTCGGGGACGGGTTCCTGGGCTTTACTGTCTGGGACTCGGAGTCGACGTGGTTACTTTGAGTAAATTAGAGTGTTCAAAGCAGGCTTACGCTCTGAATACATTAGCATGGAATAACGCGATAGGACTCTGGCCTATCTTGTTGGTCTGTGGGACCGGAGTAATGATTAAGAGGGACAGTCGGGGGCATTCGTATTTCATTGTCAGAGGTGAAATTCTTGGATTTATTGAAGACTAACTAATGCGAAAGCATTTGCCAAGGATGTTTTCA	0	3	0	7	0	10	N	98.9	AB109544.1.2656_G,AB109544.1.2656_R,AB488585.1.1644_U,AF357147.1.2223_R,AF357147.1.2223_G,AY220082.1.2234_G,AB488584.1.1663_U,AY195975.1.1796_U,AY543052.1.1796_U,X89012.1.2653_R,X89012.1.2653_G,FN298930.1.1779_U,AY220082.1.2234_R,AF357148.1.1034_U,FN298929.1.1779_U,AY543051.1.1796_U,AH012393.1.1034_U,AH012392.1.2223_U	Eukaryota	Archaeplastida	Chlorophyta	Trebouxiophyceae	Trebouxiophyceae_X	Trebouxiophyceae_XX	Choricystis	*
233	576a799511206508356aca1cd00f5a85	AGCTCCAATAGCGTATATTAAAGTTGTTGCAGTTAAAAAGCTCGTAGTTGGATTTCTGGTGTGGTGCGCCGAGCCCGCCTCTTATGGAGGTGAGTGCTTGTTTCGCGTGCCTGCCATACTTCGGCGAGAGTGTGGACTGAGCATCTTCACTGGTGTTCGGTTTTTACACGATCCCGATCGTTTACTTTGAAAAAATTAGAGTGTTTAAAGCAGGCTGACGCTATGAATACATTAGCATGGAATAATAAGATAGGACTTTGGTTCTATTTTGTTGGTTTCTAGGACTGAAGTAATGATTGATAGGGACAGTTGGGGGTGCTAGTATTTAACGGCCAGAGGTGAAATTCTTGGATTCGTTAAAGACTAACTTATGCGAAAGCATTCACCAAGGATGTCTTCT	5	0	2	0	3	10	N	89.6	GQ330596.1.1479_U	Eukaryota	Rhizaria	Cercozoa	Filosa-Granofilosea	Limnofilida	Limnofilidae	Limnofilidae_X	Limnofilidae_X_sp.
234	5c1bfb4413702a4762e4b59b7a5b86de	AGCTCCAATAGCGTATATTTAAGTTGTTGCAGTTAAAAAGCTCGTAGTTGGATTTCGGGCGGGTCACGGCGGTCCGCCTCTGGTGTGCACTGCCGTTGATCCGCCTTTCTGTCGGGGACGGGCTCCTGGGCTTCACTGTCTGGGACTCGGATTCGACGAGGTTACTTTGAGTAAATTAGAGTGTTCAAAGCAGGCGATCGCCCTGAATACATTAGCATGGAATAGCACGATAGGACTCTGGCCTATCTTGCTGGTCTGTAGGACCGGAGTAATGATTAAGAGGGACAGTCGGGGGCATTCGTATTTCATTGTCAGAGGTGAAATTCTTGGATTTATGGAAGACGAACTACTGCGAAAGCATTTACCAAGGATGTTTTCA	2	5	0	0	3	10	N	99.2	AF517098.1.1528_U	Eukaryota	Archaeplastida	Chlorophyta	Chlorophyceae	Chlamydomonadales	Chlamydomonadales_X	Chlamydomonas	Chlamydomonas_bilatus
235	e24a943ba837931cb3ce1e0976f32175	AGCTCCAATAGCGTATATTAAAGTTGTTGCAGTTAAAAAGCTCGTAGTCTGAATCTTGGCTGGTGTTGAGCGTCCGCGGCTCCTTCACGGGGGTTGCGTGCATGCGATATTACACTGGCCAGCGTTTGTACTTCGGAGGAACAATGGGTGCTTTTCATTAAGTGCTCATTGGGATTCCGATAGTTTACTTTGAGAAAAATAGAGTGTTCAAAGCAGGCGTTTTTGCCTTGAATACATTAGCATGGGATAATGGAATAGGACATTGGTTCTATTTTGTTGGTTTACGGACCGATGTAATGATTAATAGGAACAGTTGGGGACATTTATATTCCGCGGCTAGAGGTGAAATTCTTGGATTCGTGGAAGATAAACTACTGCGAAAGCATTTGTCAAAGATGT…	0	10	0	0	0	10	N	99	AY749611.1.1613_U	Eukaryota	Haptista	Centroheliozoa	Centroheliozoa_X	Pterocystida	Heterophryidae	Heterophrys	Heterophrys_sp.
236	67d642bf38ec5ef9fe55f8e5f2e8806a	AGCTCCACTAGCGTATATTAAAGTTGTTGCAGTTAAAAAGCTCGTAGTTGAACTTCTGATTGTTGTTAGCGTCGGTATTTATATCGCGTTAGTGGCAGTCATCCGTCTGCAAACTTTTACATCCTTAACTGGTTTGTCTAAGGGAGCAGGCATTTTACTTTGAAAAAATTAGAGTGTTCAAAGCAGGCTTAGGCCGTTGAATACATTAGCATGGAATAATAAGATAAGACCTTGGTCTATTTTGTTGGTTTATGTTCCAAGGTAATGATTAATAGGGACAGTTGGGGGTATTCGTATTCAATTGTCAGAGGTGAAATTCTTGGATTTATGGAAGACGAACTACTGCGAAAGCATTTACCAAGGATGTTTTCA	0	0	2	5	3	10	N	90.9	DQ442846.1.897_U,DQ442854.1.904_U,DQ442862.1.904_U,DQ442863.1.846_U,DQ442838.1.877_U,DQ442852.1.907_U,DQ442849.1.883_U,DQ442847.1.896_U	Eukaryota	Alveolata	Ciliophora	Oligohymenophorea	Scuticociliatia_2	Scuticociliatia_2_X	Cyclidium_3	Cyclidium_glaucoma
237	16738e525d5509f5b27701c10517de89	AGCTCCAATAGCGTATATTAAAGTTGCTGCAGTTAAAAAGCTCGTAGTTGGATTTCTGACACGGCGCAGTAGGTCCGCCAACTTCTGTTGGTGAGTGCTGTCTGCGTCTGTCATCCTTTCCATGTTTCGCCATTTCCTTCACGGGTAGTGGCGAGGTGTGGAATCTATTACTTTGAAAAAATTAGAGTGTTTCAAGCAGGCTTTATGCTATGAATACATTAGCATGGAATAATAATTTAGGACTTCGGTTCTATTTTGTTGGTTTCTAGGACTGAAGTAATGATTGATAGGGATAGTTGGGGGTGCTAGTATTCAGCGGCCAGAGGTGAAATTCTCGGATTCGCTGAAGACTAACTTATGCGAAAGCATTCACCAAGGATGTCTTCT	0	0	0	0	10	10	N	88.2	EU709192.1.1186_U	Eukaryota	Rhizaria	Cercozoa	Filosa-Sarcomonadea	Glissomonadida	Sandonidae	Sandonidae_X	Sandonidae_X_sp.
238	3d40d2b5e50956863b9b308e1179546c	AGCTCCAATAGCGTATATTAAAGTTGTTGCAGTTAAAAAGCTCGTAGTTGGACCTTAGGCAAGGCGGCCTGGTCACCCTCTGGGTGTACTGGGATCGCTGCGCCTCACCTTCGGGGAGCTAGTCGTGCTTCGGTGCGCTAGGGAACCGAGCCTTACCTTGAGGAAATTAGAGTGTTTAAAGCAGGCTTATGCTTGAATACGTTAGCATGGAATAACATGATAGGACTTTGGTTCTATTTTGTTGGTTTGAGGACCAAAGTAATGATTAATAGGGACAGTTGGGGGCATTAGTATTTAATTGTCAGAGGTGAAATTCTTGGATTTATGAAAGACTAACTTCTGCGAAAGCATTTGCCAAGGATGTTTTCA	0	0	0	10	0	10	N	98.4	JN054661.1.1500_U	Eukaryota	Obazoa	Fungi	Chytridiomycota	Chytridiomycotina	Chytridiomycetes	Chytridiomycetes_X	Chytridiomycetes_X_sp.
239	6b924f0736fde992273de374994d9041	AGCTCCAATAGCGTATATTAAAGTTGTTGCAGTTAAAAAGCTCGTAGTTGAAGTTCTGATTGTTCGGGTTTCTAGACATTAGTCGGAGATACTGACAGTCATCCGCTTGCAAACATATGTTCGATCTTCACCGGTTGGCTATGTGAGTAAGCATTTTACCTTGAGAAAAACAGAGTGTTCCAGGCAGGTTTGTCCGGAATGCATTAGCATGGAATAATAGAATATGACTGAAGTCTATTTATTGGTTACAGGCTTTAGTAATGATTAATAGGAACAGTCGGGGGCATTCGTACTCAGCAGTCAGAGGTGAAATTCTAAGATTTGCTGAAGACGAACTAATGCGAAAGCATTTGCCAAGGATGTTTTCA	9	0	1	0	0	10	N	100	JN120249.1.1542_U	Eukaryota	Alveolata	Ciliophora	Oligohymenophorea	Peritrichia_2	Sessilida	Vorticella	Vorticella_aequilata
240	c43cda6ab667b37d9e73ad340ed0e32e	AGCTCTCGTAGTGTATACTAAAATTGCTGCAGTTAAAAAGCTCGTAGTTGGACCTTAGGCAAGGCGGCCTGGTCACCCTCTGGGTGTACTGGGATCGCTGCGCCTCACCTTCGGGGAGCTAGTCGTGCTTCGGTGCGCTAGGGAACCGAGCCTTACCTTGAGGAAATTAGAGTGTTTAAAGCAGGCTTATGCTTGAATACGTTAGCATGGAATAACATGATAGGACTTTGGTTCTATTTTGTTGGTTTGAGGACCAAAGTAATGATTAATAGGGACAGTTGGGGGCATTAGTATTCAATAGTCAGAGGTGAAATTCTTGGATTTATTGAAGACTAACTAATGCGAAAGCATTTGCCAAGGATGTTTTCA	0	0	0	10	0	10	N	98.1	JN054661.1.1500_U	Eukaryota	Obazoa	Fungi	Chytridiomycota	Chytridiomycotina	Chytridiomycetes	Chytridiomycetes_X	Chytridiomycetes_X_sp.

## Sheet: B) V9
OTU	amplicon	sequence	P1-Mar02 (201-202)	P1-Mar02 (203-204)	P3-Mar02 (43-44)	P3-Mar02 (45-46)	P3-Mar02 (49-50)	total	chimera	identity	references	taxonomy1	taxonomy2	taxonomy3	taxonomy4	taxonomy5	taxonomy6	taxonomy7	taxonomy8
1	164a2bc8c986f46f1911b2b93f742e8c	GTCGCACCTACCGATTGAATGGTTCGGTGAAACCTTCGGACCGCAGATTGGATGCTCTCGGGCGACTGACTTGTGGAAAGTTGTTTAAACCTCATCATTTAGAGGAAGGTGAAGTCGTAACAAGGTTTCC	4263	7294	5386	820	5	17768	N	93.1	HFCC221	Eukaryota	Stramenopiles	Ochrophyta	Chrysophyceae	Chrysophyceae_X	Chrysophyceae_Clade-F	Paraphysomonas	Paraphysomonas_bandaiensis
2	ad1e4babb8f05f3eb4e5efa7ee24a6a1	GTCGCACCTACCGATTGAATGGTTCGGTGAAAATCTCAGACCGACGCAAAGACACCCTCGGGTGACTTGGTGCTGGAAAGTTATTTAAACCTCATCATTTAGAGGAAGGTGAAGTCGTAACAAGGTTTCC	3681	9697	419	51	0	13848	N	91.5	M87332.1.1783_U	Eukaryota	Stramenopiles	Ochrophyta	Chrysophyceae	Chrysophyceae_X	Chrysophyceae_Clade-E	Chromulina_Clade-E	Chromulina_chionophila
3	eb996ed542e827c2efd24c6773a61fd5	GTCGCACCTACCGATTGAATGATTCGGTGAAAATTTCGGACTGTGATTTTTATACTTTCGAGTATTTTTATCGTAGAAAGTTATTTAAACCTCATCATTTAGAGGAAGGTGAAGTCGTAACAAGGTTTCC	4604	4419	203	95	3	9324	N	97.7	AB022864.1.1893_U	Eukaryota	Stramenopiles	Ochrophyta	Chrysophyceae	Chrysophyceae_X	Chrysophyceae_Clade-F	Paraphysomonas	Paraphysomonas_foraminifera
4	e9f85d652c4d6e44d62b49f7186777be	GTCGCTACTACCGATTGAATGGCTTAGTGAGGCCTTCGGATTGAGGTTTGGTGGCCGCAAGGCTGCCTCGCTTTGAAAAGTTGGTCAAACTTGGTCATTTAGAGGAAGTAAAAGTCGTAACAAGGTTTCC	414	316	4174	47	0	4951	N	97.7	FJ687268.1.1609_U	Eukaryota	Obazoa	Fungi	Cryptomycota	Cryptomycotina	Cryptomycotina_X	Cryptomycotina_XX	Cryptomycotina_XX_sp.
5	c56d95a046ab84aa0ede8c915a8ae851	GTCGCTCCTACCGATTTCGAGTGATGTGGTGAACTATCTGGACTGCGGATGGGCTCGAACCATTTGCGGGAAGTTTCGTAAACCTTATCACTTAGAGGAAGGAGAAGTCGTAACAAGGTTTCC	1530	1	423	661	0	2615	N	100	EF502045.1.1748_U,AB252008.1.1745_U,X03772.1.1753_U,AF100315.1.1669_U,KU729877.1.1730_U,KU729876.1.1730_U	Eukaryota	Alveolata	Ciliophora	Oligohymenophorea	Peniculia	Parameciidae	Paramecium	*
6	c762b363810a1003fff3fd053148c8be	GTCGCTCCTACCGATTGAATGGTCCGGTGAGAACGTCGGATCACGCGCTCGACGCTGGGCAACCAGCGACTTGTGTGAGAGAAGTTGTTCAAACCTTACCATTTAGAGGAAGGAGAAGTCGTAACAAGGTTTCC	1674	0	13	0	1	1688	N	89.6	DQ103826.1.1838_U	Eukaryota	Haptista	Centroheliozoa	Centroheliozoa_X	Centroheliozoa_XX	Centroheliozoa_XXX	Centroheliozoa_XXXX	Centroheliozoa_XXXX_sp.
7	cbf97f3804e6cc55952b9a2b8584e5c7	GTCGCACCTACCGATTGAATGATTCGGTGAAACTTTCGGACCGTGGACAGGACGCCTTCTGGCGACTTGACCGTGGGAAGTTATTTAAACCTCATCATTTAGAGGAAGGTGAAGTCGTAACAAGGTTTCC	0	1621	0	0	0	1621	N	100	AY651084.1.1700_U	Eukaryota	Stramenopiles	Ochrophyta	Chrysophyceae	Chrysophyceae_X	Chrysophyceae_Clade-C	Chrysophyceae_Clade-C_X	Chrysophyceae_Clade-C_X_sp.
8	ee2c5f6f01890d630fabde119b365fa2	GTCGCTCCTACCAATTTCGAGTGGTTCGGTGAACCTCTTTGGACTGTCGAGCAATCGCGAAATTAGAGTGAACCTGATCACTTAGAGGAAGGAGAAGTCGTAACAAGGTTTCC	0	0	0	1424	0	1424	N	98.2	HM140407.1.1872_U,HQ413693.1.1887_U,GU953668.1.1856_U,HQ413694.1.1887_U,AJ310490.1.1875_U,FJ423449.1.1883_U,HM154533.1.1889_U,AJ310488.1.1887_U,AF492705.1.1863_U,FJ346569.1.1865_U,AF508761.1.1890_U,AY004772.1.1890_U,AY179981.1.1858_U,HM154534.1.1889_U,AJ310492.1.1883_U,JF694043.1.1872_U,GU953667.1.1856_U	Eukaryota	Alveolata	Ciliophora	Spirotrichea	Euplotia	Euplotidae	*	*
9	8a1b4dce9d2d04c0492d9f01a4d648e1	GTCGCTCCTACCGATTTCGAATGGTCCGGTGAACCTTCTGGAGTGCTAGCAATAGCGCGAAGTTAAGTAAACCTTATCATTTAGAGGAAGGAGAAGTCGTAACAAGGTTTCC	751	252	177	202	2	1384	N	98.2	KF256817.1.1752_U	Eukaryota	Alveolata	Ciliophora	Oligohymenophorea	Scuticociliatia_2	Scuticociliatia_2_X	Cyclidium_3	Cyclidium_varibonneti
10	3065e46fe3e279403365373ec73e970e	GTCGCTCCTACCGATTTCGAGTGATGTGGTGAACTATCTGGACTGTGGACGGGCTTGAACCGTTCGCGGGAAGTTTCGTAAACCTTATCACTTAGAGGAAGGAGAAGTCGTAACAAGGTTTCC	0	0	0	1111	0	1111	N	100	AF100316.1.1670_U,AF100317.1.1670_U,HM140398.1.1750_U	Eukaryota	Alveolata	Ciliophora	Oligohymenophorea	Peniculia	Parameciidae	Paramecium	*
11	83d785fcbc23887f53002e1aff299592	GTCGCTACTACCGATTGAATGGCTTAGTGAGGCCTCCGGATTGGTGCCTGATGGCCGCAAGGCTGCTGGGTGCTGAAAAGTTGGTCAAACTTGGTCATTTAGAGGAAGTAAAAGTCGTAACAAGGTTTCC	49	38	17	825	0	929	N	94.6	GU070875.1.1743_U	Eukaryota	Obazoa	Fungi	Cryptomycota	Cryptomycotina	Cryptomycotina_X	Cryptomycotina_XX	Cryptomycotina_XX_sp.
12	056d89d97164df85fb897e2c7a3b4a7d	GTCGCTCCTACCGATTCCGAGTGATGAGGTGAACCCTCCGGACTGGCTCGCGCTGGGAAGTTGAGTAAACCTTATCACTTAGAGGAAGGAGAAGTCGTAACAAGGTATCT	48	0	516	365	0	929	N	100	AM398201.1.1701_U,AM398199.1.1701_U,AM398200.1.1701_U,FJ998027.1.1718_U,FJ998026.1.1719_U,HG939526.1.1700_U,HG939530.1.1700_U,HG939531.1.1700_U,HG939542.1.1700_U,HG939552.1.1700_U,KU848236.1.1670_U,KU848237.1.1675_U,HG939524.1.1700_U,HG939525.1.1700_U,HG939527.1.1700_U,HG939528.1.1700_U,HG939529.1.1700_U,HG939533.1.1700_U,HG939534.1.1700_U,HG939535.1.1700_U,HG939536.1.1700_U,HG939537.1.1700_U,HG9…	Eukaryota	Alveolata	Ciliophora	Heterotrichea	Heterotrichea_X	Spirostomidae	Spirostomum	*
13	00525be233ecce6934bf1805cb7d323a	GTCGCACCTACCGATTGAATGATTCGGTGAAGCTTTCGGATTATGTCTTATTAACTTTAATCGGTATATAAGATGTGAGAAGTTATCTAAACCTCATCATTTAGAGGAAGGTGAAGTCGTAACAAGGTTTCC	133	766	0	11	0	910	N	84.8	JX185299.1.1748_U,JF489992.1.1790_U,JF489993.1.1790_U,AF045037.1.1790_U,AGNI01001154.1488.3274_U,JF489995.1.1797_U,AF045036.1.1790_U,AF067957.1.1797_U,AF045049.1.1790_U,U41093.1.1790_U,AF045038.1.1790_U,AF045040.1.1790_U,JF489990.1.1797_U,AF045047.1.1790_U,AF045050.1.1790_U,AF045046.1.1790_U,KF040086.1.1796_U,AF045048.1.1790_U,AF045039.1.1790_U,KJ756831.1.1797_U	Eukaryota	Stramenopiles	Ochrophyta	Eustigmatophyceae	Eustigmatophyceae_X	Eustigmatophyceae_XX	Nannochloropsis	*
14	ba2d52169e957bd6927189b107e1dbdb	GTCGCTTCTACCGATTGGATGACTCGGTGAAATCATTGGAGTTTACGAACGAAGATGATTAAATCACGTTATCTAGAGGAAGGAGAAGTCGTAACAAGGTAACG	1	889	0	0	0	890	N	93.3	U17511.1.1569_U	Eukaryota	Metamonada	Metamonada_X	Parabasalia	Trichomonadida	Trichomonadidae	Pseudotrichomonas	Pseudotrichomonas_keilini
15	96e79fd682578da7573bfde15f76674e	GTCGCTGCTACCGATGAATATTCCGGTGAAATCTTGGGATTCTTTGTTCTTTTGGGAATGACGATGAACTCTATTAAATCTTATTATTTAGAGGAAGCAGAAGTCGTAACAAGGTATCC	401	243	1	107	0	752	N	80.7	HQ687485.1.2133_U,AY605213.1.905_U	Eukaryota	Amoebozoa	Lobosa	Discosea-Flabellinia	Dactylopodida	Vexilliferidae	Vexillifera	*
16	47ea74e7712e2c3cfaa64c31ad3f59ed	GTCGCTCCTACCGATGAATGGTCCGGTGAAATCTTAAGATAAAAAATTGTTACTTTAAGATGTAAATTTTAAAGTTAATTTTTTAGAATTTGAGTAAACCTTGCCATTTAGAGGAAGGAGAAGTCGTAACAAGGTATCC	149	0	312	281	0	742	N	100	AY686573.1.2032_U	Eukaryota	Amoebozoa	Lobosa	Discosea-Flabellinia	Dactylopodida	Paramoebidae	Korotnevella	Korotnevella_stella
17	930c7fd281d957e58269406fd287984a	GTCGTTGTTTCCGATGATGGCGTAATGCAGGTGATCGGACGAGCAGACGTTTTCGTCAGCCCGAAAGTTCACCGACATTTCTTCAATAGAGGAAGCAAAAGTCGTAACAAGGTAGCT	144	489	65	9	0	707	N	93.2	AY753599.1.2102_U	Eukaryota	Discoba	Discicristata	Euglenozoa	Kinetoplastida	Neobodonid	Dimastigella	Dimastigella_trypaniformis
18	7645a09413f85b3b3ac0e8e36f32652c	GTCGCTCCTACCGATTGGGTGTGCTGGTGAAATGTTGGGATTGGCGGCAGATGGCGGTTCGCCGCACTCTGCCACCGAGAACTTCATTAAACCCTCCCACCTAGAGGAAGGAGAAGTCGTAACAAGGTTTCC	178	287	85	143	0	693	N	100	AB109544.1.2656_R,AY197623.1.1796_U,AY220082.1.2234_G,AY195975.1.1796_U,AY543052.1.1796_U,X89012.1.2653_R,FN298930.1.1779_U,AY220082.1.2234_R,FN298929.1.1779_U,AB080305.1.1791_U,AY543051.1.1796_U,GU067789.1.1795_U	Eukaryota	Archaeplastida	Chlorophyta	Trebouxiophyceae	*	*	*	*
19	61ae2822e1796b193f21a29eb64959a6	GTCGCTACTACCGATTGAATGGCTTAGTGAGACTTTCGGATTGGTGTTCGGTGGCCGCAAGGCTGCTAAATGCTGAAAAGTTGTTCAAACTTGGTCATTTAGAGGAAGTAAAAGTCGTAACAAGGTTTCC	557	63	3	11	0	634	N	93.8	GU070875.1.1743_U	Eukaryota	Obazoa	Fungi	Cryptomycota	Cryptomycotina	Cryptomycotina_X	Cryptomycotina_XX	Cryptomycotina_XX_sp.
20	777ca549ebfcdecd08c133e1c011c3d9	GTCGCTACTACCGATTGAATGGCTTAGTGAGACCTTCGGATTGGTGCTTGGTGGCCGCAAGGCTGCTGAATGCTGAAAAGTTGGTCAAACTTGGTCATTTAGAGGAAGTAAAAGTCGTAACAAGGTTTCC	474	56	28	23	0	581	N	96.2	GU070875.1.1743_U	Eukaryota	Obazoa	Fungi	Cryptomycota	Cryptomycotina	Cryptomycotina_X	Cryptomycotina_XX	Cryptomycotina_XX_sp.
21	846d06c70d7d5a1be8eb1c06ef32f1e9	GTCGCTGCTACCGATTGAATGGCTTAGTGAGCTCCAGGGATTGAGCCCGTAGCAATACGGGTTTGAGAACTGGATCAAACTTGATCATTTAGAGGAAGCAAAAGTCGTAACAAGGTTTCC	403	36	24	103	0	566	N	84.1	EF023523.1.1796_U	Eukaryota	Rhizaria	Cercozoa	Filosa-Sarcomonadea	Glissomonadida	Allapsidae	Allapsidae_X	Allapsidae_X_sp.
22	444059ea99237f501b0415a9771eab64	GTCGCTGCTACCGATTGAATGGCTTAGTGAGCTCCAGGGATTGAAACCGTAGCAATACGGTCTTTGAGAACTGGATCAAACTTGATCATTTAGAGGAAGCAAAAGTCGTAACAAGGTTTCC	278	138	10	139	0	565	N	83.1	EF024855.1.1802_U,EF024774.1.1802_U,EF024122.1.1802_U,EF024534.156.1987_U,EF024781.1.1802_U,EF024974.1.1802_U,EF024738.1.1801_U	Eukaryota	Stramenopiles	Stramenopiles_X	Oomycota	Oomycota_X	Oomycota_XX	Oomycota_XXX	Oomycota_XXX_sp.
23	d6d910b9fd9b9c7f5a16099435eeb2ec	GTCGCTCCTACCAATTTGAGTGGCTCGGTGAGCCTTTCTTCTCTCGACCTCATGCTTGCATGTAATGTACGAAGAATTGCAAACCTGGTCACTTAGAGGAAGGAGAAGTCGTAACAAGGTTTCC	70	277	0	195	0	542	N	89.6	KC287214.1.1918_U,HFCC757	Eukaryota	Alveolata	Ciliophora	Spirotrichea	Euplotia	Euplotidae	*	*
24	d29a5c36699c05fcacbb45a196ab4e44	GTCGCTGCTACCGATTGGATGATTTAGTGAGGTCCACGGACTGTTGCGGTTAGTGGTTCGCCTCTTTCCGCAGTTTGGAAGTGGGACAAACTTGATCATCTAGAGGAAGCAAAAGTCGTAACAAGGTTTCC	533	0	0	0	0	533	N	85.7	EF025021.1.1807_U,EF025028.1.1806_U,EF024007.1.1807_U,EF024010.1.1807_U	Eukaryota	Rhizaria	Cercozoa	Filosa-Imbricatea	Euglyphida	Trinematidae	Trinematidae_X	Trinematidae_X_sp.
25	b43a134b74a0e10c2d0ed41401b3e907	GTCGCTCCTACCGATTTCGAGTGGTCAGGTGAACCATCTGGATTGGCTAGCAATAGTCGAAAAGTTTAGTAAACCTTATCACTTAGAGGAAGGAGAAGTCGTAACAAGGTTTCC	0	526	0	0	0	526	N	98.2	JN885083.1.1753_U	Eukaryota	Alveolata	Ciliophora	Oligohymenophorea	Scuticociliatia_1	Philasterida	Philasterida_X	Philasterida_X_sp.
26	e99b65d70a6a3c56b10977dc0daf15fe	GTCGCTACTACTGATTGGACGAGTTAGTGAATTGGGGGGAGGGGCGCGGGCGGGCGCGAGCCTGCCCGCGCCCTCGAACCTCTGTGAACTTGCGCGTCTAGAGGAAGTAAAAGTCGTAACAAGGTTTCC	151	151	67	130	0	499	N	74.4	AF174375.1.1753_U,AF084618.1.1765_U,DQ244001.1.1819_U	Eukaryota	Eukaryota_X	Eukaryota_XX	Eukaryota_XXX	Eukaryota_XXXX	Eukaryota_XXXXX	Eukaryota_XXXXXX	Eukaryota_XXXXXX_sp.
27	b8e5d79581b7224686f2421c16a3d40a	GTCGCTCCTACCGATACCGGGTGATGTGGTGAACATATTGGACCGTTCGCGGAAAAATAAGTAAACCTTATCACCTAGAGGAAGGAGAAGTCGTAACAAGGTTTCC	24	298	83	76	0	481	N	100	JF263441.1.1640_U	Eukaryota	Alveolata	Ciliophora	Litostomatea	Litostomatea_X	Litostomatea_XX	Apobryophyllum	Apobryophyllum_schmidingeri
28	7f9105205a4788de2406f6e9c7ced603	GTCGTTGTTTCCGATGATGGTGCAATGCAGGTGATCGGACAAGCGGAGATTCTGTCTCTGCTTGAAAGTTCACCGACATTTCTTCAATAGAGGAAGCAAAAGTCGTAACAAGGTAGCT	105	0	0	358	0	463	N	100	DQ207598.1.2152_U	Eukaryota	Discoba	Discicristata	Euglenozoa	Kinetoplastida	Neobodonid	Rhynchomonas	Rhynchomonas_nasuta
29	b44eac3358fbfc10235b6097bd1e9ed7	GTCGCTACTACCGATTGAATGGCTTAGTGAGGCCTCTGGAGCTGGGGTCCTGAGAAATTGGGACTCTGGTGAAACTGGTCAAACTTGGTCATTTAGAGGAAGTAAAAGTCGTAACAAGGTTTCC	29	344	14	68	0	455	N	97.6	DQ244016.1.1736_U	Eukaryota	Obazoa	Fungi	Cryptomycota	Cryptomycotina	Cryptomycotina_X	Cryptomycotina_XX	Cryptomycotina_XX_sp.
30	07b248702bdfc79aae4b633f5e9083d3	GTCGCTCCTACCGATGAATGGTCCGGTGAGCATTTAGGATTGGAGGCATATACCTTGCTGACTTCGGTTGGTGGGTTTGTTTCCGAGAATTTGTGCAAACCTTGTCATTTAGAGGAAGGAGAAGTCGTAACAAGGTATCC	138	2	7	298	0	445	N	100	AY686576.1.1978_U,AY277798.1.1352_U	Eukaryota	Amoebozoa	Lobosa	Discosea-Flabellinia	Dactylopodida	Paramoebidae	Pseudoparamoeba	Pseudoparamoeba_pagei
31	2ba9717941621cf1c070c45962ede436	GTCGCTCCTACCGATTGAATGATCCGGTGAAATTTTCGGACTTTAGTTTTATAAATCGCAAGATTTAATTAAATTGAAGGAAGTTACTTAAACCTTATCATTTAGAGGAAGGAGAAGTCGTAACAAGGTTTCC	191	64	79	107	0	441	N	81.2	EU143892.1.800_U	Eukaryota	Rhizaria	Cercozoa	Novel-clade-10-12	Novel-clade-10	Novel-clade-10_X	Novel-clade-10_XX	Novel-clade-10_XX_sp.
32	17d4b16cbc842bae4966f00b0d8c0a5e	GTCGCTACTACCGATTGAATGGCTTAGTGAGGCCTCTGGAGCTGGGATCCTGAGAAATTGGGATTTTGGTGAAACTGGTCAAACTTGGTCATTTAGAGGAAGTAAAAGTCGTAACAAGGTTTCC	14	364	9	22	7	416	N	96	DQ244018.1.1734_U	Eukaryota	Obazoa	Fungi	Cryptomycota	Cryptomycotina	Cryptomycotina_X	Cryptomycotina_XX	Cryptomycotina_XX_sp.
33	3836cbf6762c6769a03edefaa48586c1	GTCGCTCCTACCGATTGAGTGATCCGGTGAATGATTCGGACTGCGTCTGTCCAGCAATGGTTCGGGTGCGGGAAGTTTCGTAAACCTTATCACTTAGAGGAAGGATAAGTCGTAACAAGGTTTCC	392	0	2	0	0	394	N	94.4	DQ244038.1.1775_U	Eukaryota	Alveolata	Perkinsea	Perkinsida	Perkinsida_X	Perkinsida_XX	Perkinsida_XXX	Perkinsida_XXX_sp.
34	e803416f64ca15b735dcbdac64d7b380	GTCGCTTCTACTGATTGAATTTTGTGATGAGGACCTTGGACTGAGGACGTCTGTGAAAACCAGCAATGGGGACCACAAAGTATTTACTCTTGAGTGATTACTTTTTAGAAATTTGTTCGAATCTTGCAATTTAGAAGAAGGAGAAGTCGTAACAAGGTCTTC	186	40	83	53	0	362	N	63	AY173006.1.2370_U	Eukaryota	Amoebozoa	Lobosa	Lobosa_X	Centramoebida	Acanthamoebidae	Acanthamoeba	Acanthamoeba_sp.
35	34e5d159e23ce3ecdb1c1ce8968fe2a8	GTCGTTGTTTCCGATGATGGTGCAATACAGGTGATCGGACCGGCGGCGTTTTACGTCTGCTGGAAAGTTCACCGATATTTCTTCAATAGAGGAAGCAAAAGTCGTAACAAGGTAGCT	196	20	0	113	0	329	N	100	AY490225.1.2141_U	Eukaryota	Discoba	Discicristata	Euglenozoa	Kinetoplastida	Bodonidae	Bodonidae_X	Bodonidae_X_sp.
36	001086682c3bbfe20ed939d78095d472	GTCGCTCCTACCGATTGGATGATCCGGTGAAAATTCTGGATGTTGGGTGTTTGAGGGGCAACTCTCTGACGTTCGACAGAAATTATTTAAACCTTATTATCTAGAGGAAGGAGAAGTCGTAACAAGGTATCC	3	283	0	2	0	288	N	84.1	AF421218.1.2710_U	Eukaryota	Amoebozoa	Conosa	Archamoebea	Mastigamoebida	Mastigamoebidae	Mastigamoeba	Mastigamoeba_simplex
37	82a062f5bb2a3857322e4dffd12909a2	GTCGCACCTACCGATTGAATGATTCGGTGAAACTTTCGGATCGTGGTTTGGACGCCTCACGGCGACTAAATCGTGAGAAGTTATTTAAACCTCATCATTTAGAGGAAGGTGAAGTCGTAACAAGGTTTCC	0	259	0	0	0	259	N	97.7	GU067799.1.1183_U	Eukaryota	Stramenopiles	Ochrophyta	Chrysophyceae	Chrysophyceae_X	Chrysophyceae_Clade-C	Chrysophyceae_Clade-C_X	Chrysophyceae_Clade-C_X_sp.
38	eb7a36dec230ae124f09400a39805636	GTCGCTACTACCGATTGAATGGCTTAGTGAGGCCTCCGGATTGGTGCTTGGTGGCCGCAAGGCTGCCGAGTGCTGAAAAGTTGGTCAAACTTGGTCATTTAGAGGAAGTAAAAGTCGTAACAAGGTTTCC	7	59	167	18	0	251	N	97.7	GU070875.1.1743_U	Eukaryota	Obazoa	Fungi	Cryptomycota	Cryptomycotina	Cryptomycotina_X	Cryptomycotina_XX	Cryptomycotina_XX_sp.
39	ab232deba98846f1c999714806b3d99c	GTCGTTGTTTCCGATGATGGTGCAATACAGGTGATCGGACCGGCGAGTGTTTCACTTGCTCGAAAGTTCACCGATATTTCTTCAATAGAGGAAGCAAAAGTCGTAACAAGGTAGCT	5	235	0	0	0	240	N	100	AY490231.1.2135_U,AY490222.1.2003_U,AY028451.1.2144_U,AY753974.1.2130_U,AY490227.1.2151_U,AY490234.1.2126_U,AY490230.1.2138_U,AY753983.1.2134_U,AY028452.1.2143_U,AY490226.1.2124_U,AY490232.1.2134_U,AY490233.1.2133_U	Eukaryota	Discoba	Discicristata	Euglenozoa	Kinetoplastida	Bodonidae	Bodo	*
40	5bc39044642b9008b91d6ad17caa0f23	GTCGCTACTACCGATTGAATAATTGGGTTAGATGTGGGGAGGCCTGCGCTGTTACAGGTGCGGAGGTTGGCCTGTGAGGGTCAGCCTATGCCGAACCAACTCAAACTTGATTATTTAGAGGAAGTAAAAGTCGTAACAAGGTCTCC	58	17	6	125	1	207	N	71.4	GU290074.1.1839_U	Eukaryota	Obazoa	Obazoa_X	Obazoa_XX	Obazoa_XXX	Obazoa_XXXX	Obazoa_XXXXX	Obazoa_XXXXX_sp.
41	f9fabf5ac0681be1c5e1af9c16a71391	GTCGCTCCTACCAATTGAATGATCCGGTGAAATGTTCGGATCAGGGCTAAACTAGGGGCAACTCTGGAAGGTTCAGAGAATTTCATTAAACCTTATCATTTAGAGGAAGGAGAAGTCGTAACAAGGTATCC	194	0	0	0	0	194	N	84.3	EF526976.1.1804_U,AY180034.1.1724_U	Eukaryota	Archaeplastida	Chlorophyta	Pyramimonadales	Pyramimonadales_X	Pyramimonadales_XX	Pyramimonas	Pyramimonas_sp.
42	b23aeed9c81b5870dd43bb82f15893b5	GTCGCTACTACCGATTGAATGGCTTAGTGAGGCCTTCGGATTGAGGCTTAGTGGCCGCAAGGCTGCCGAGCTTTAAAAAGTTGGTCAAACTTGGTCATTTAGAGGAAGTAAAAGTCGTAACAAGGTTTCC	160	15	7	2	0	184	N	93.8	FJ687268.1.1609_U	Eukaryota	Obazoa	Fungi	Cryptomycota	Cryptomycotina	Cryptomycotina_X	Cryptomycotina_XX	Cryptomycotina_XX_sp.
43	04e1567ae3972811a246341787cce72e	GTCGCACCTACCGATTGGATGGTCCGATGAGATCTCCGGACCTCGGCCGCGCATCCTTCACGGGAGACGCGGCTGAGGGAAGTTGCTCAAATCTTACCATCTAGAGGAAGGTGAAGTCGTAACAAGGTTTCC	175	1	0	0	1	177	N	99.2	HFCC1412	Eukaryota	Stramenopiles	Stramenopiles_X	Placididea	Placidida	Placididae	Suigetsumonas	Suigetsumonas_keniensis
44	8b79dbbdb5d171a343cfef99b91ca791	GTCGCTCCTACCGATTGGGTGTGCTGGTGAAGTGTTCGGATTGGCAGCTTAGGGTGGCAACACCTCAGGTCTGCCGAAAAGTTCATTAAACCCTCCCACCTAGAGGAAGGAGAAGTCGTAACAAGGTTTCC	4	154	11	3	0	172	N	100	FR865721.2.1768_U,FR865722.2.1768_U	Eukaryota	Archaeplastida	Chlorophyta	Chlorophyceae	Sphaeropleales	Sphaeropleales_X	Scenedesmus	*
45	382e32810ebe6864f034544e2d59cd14	GTCGCTACTACCGATTGAATGGCTTAGTGAGGCCTCCGGATTGGTGCCTGATGGCCGTAAGGCTGTTGGGTGCTGAAAAGTTGGTCAAACTTGGTCATTTAGAGGAAGTAAAAGTCGTAACAAGGTTTCC	66	89	3	7	0	165	N	93.1	GU070875.1.1743_U	Eukaryota	Obazoa	Fungi	Cryptomycota	Cryptomycotina	Cryptomycotina_X	Cryptomycotina_XX	Cryptomycotina_XX_sp.
46	d0238787f988a55cc9c4cb541bc99a1d	GTCGCTCCTACCGATACCGGGTGATGTGCTGAATCTGTTGGACTGATTTTCAGGAAAACAGGTAAAGCTTATCACCTAGAGGAAGGAGAAGTCGTAACAAGGTTTCC	61	0	0	83	0	144	N	94.4	L26448.1.1638_U	Eukaryota	Alveolata	Ciliophora	Litostomatea	Haptoria_5	Pleurostomatida	Loxophyllum	Loxophyllum_utriculariae
47	555c08fb03148812bb79773e430e4b88	GTCGCTACTACCGATTGAATGGATTAGTGAGCTTCACGGATTGCTGCATTTGTGGTTCGCCACTTAGGTAGCGAGAAGTGAATCAAACTTGCTCATTTAGAGGAAGTAAAAGTCGTAACAAGGTTTCC	5	0	0	128	0	133	N	97.7	HQ918172.1.1706_U,AF411278.1.1805_U,AF411279.1.1807_U	Eukaryota	Rhizaria	Cercozoa	Filosa-Sarcomonadea	Glissomonadida	Sandonidae	Sandonidae_Clade-N/F-A	Sandonidae_Clade_N/F-A_sp.
48	000fa1fa79a6bb11398f55ba1fc9dedd	GTCGCTCCTACCGATTGGGTGTGCTGGTGAAGTGTTCGGATTGGCGACCGGGGGCGGTCTCCGCTCTCGGCCGCCGAGAAGTTCATTAAACCCTCCCACCTAGAGGAAGGAGAAGTCGTAACAAGGTTTCC	23	84	12	11	0	130	N	100	FM205834.1.1779_U,FM205860.1.1779_U,X72854.1.1797_U,GQ487233.1.1729_U,X62441.1.1797_U,FM205852.1.2103_UC,GQ487231.1.1730_U,GQ487240.1.1729_U,AB206547.1.2123_R,GQ867590.1.1765_U,JX097057.1.1770_U,FM205861.1.1779_U,GQ487237.1.1730_U,GQ487229.1.1727_U,AY195964.1.2125_R,AY195964.1.2125_G,X72706.1.1797_U,HQ111434.1.1735_U,AY195980.1.1796_U,GQ487221.1.1694_U,AB731602.1.1779_U,GQ507371.1.1763_U,FR865678…	Eukaryota	Archaeplastida	Chlorophyta	Trebouxiophyceae	Chlorellales	Chlorellales_X	*	*
49	772d0b335092dc0e5b9009803bdceaff	GTCGATACTACCGATTGAATGGCTTAGTGAGACCTTTGGATGCATCGGCATCGCCGCAAGGCCTTGCCGACACAGAAATTGTTCAAACTTGGTCATTTAGAGGAAGTAAAAGTCGTAACAAGGTTTCC	111	0	1	0	0	112	N	89.1	EF024492.1.1763_U	Eukaryota	Obazoa	Fungi	Fungi_X	Fungi_XX	Fungi_XXX	Fungi_XXXX	Fungi_XXXX_sp.
50	a7443f8c35adfd50dcc110ce95c6e34d	GTCGCTACTACCGATTGAATGGCTTAGTGAGGCCTCTGGAGCTGGGGTCCCGAGAAATTGGGACTCTGGCAAAACTGGTCAAACTTGGTCATTTAGAGGAAGTAAAAGTCGTAACAAGGTTTCC	6	89	3	12	0	110	N	100	DQ244016.1.1736_U	Eukaryota	Obazoa	Fungi	Cryptomycota	Cryptomycotina	Cryptomycotina_X	Cryptomycotina_XX	Cryptomycotina_XX_sp.
51	37239328f42062c9be321ccfce8423c9	GTCGCTGCTACCGATTGGATGATCCGGTGAAATTTTCGGACCGTTGCCCAGGGGTGGCTTGCCGCCGCTGGGTGATGGGAAGTTACTTAAACCTTATTATCTAGAGGAAGCAAAAGTCGTAACAAGGTTTCC	1	101	0	1	0	103	N	97	AM114802.1.1774_U	Eukaryota	Obazoa	Breviatea	Breviatea_X	Breviatea_XX	Breviata-lineage	Breviata-lineage_X	Breviata-lineage_X_sp.
52	da3437c8ab78dc454a99be69ef901351	GTCGCACCTACCGATTGAATGATTCGATGAATTTTCCGGACTGTGATCAGGACGCTTCGGCGACCTGGTTGTGGGAAGTTATTTAAATCTCATCATTTAGAGGAAGGTGAAGTCGTAACAAGGTTTCC	68	14	7	3	1	93	N	98.4	GU290079.1.1786_U,AY651075.1.1697_U,GU290110.1.1786_U,AY651073.1.1697_U,AY651074.1.1697_U,AY651076.1.1697_U,AY651072.1.1697_U,AY651097.1.1697_U	Eukaryota	Stramenopiles	Ochrophyta	Chrysophyceae	Chrysophyceae_X	Chrysophyceae_Clade-C	*	*
53	08729033ee34e65016ff3a30dca34ad6	GTCGCTACTACCGATTGGAAGTTTTAGTGAGGTCTTTTGACGCCTTGTAAGGGGTGAAAATTGAACAAACTTGGGCTTCTAGAGGAAGTAAAAGTCGTAACAAGGTTTCC	0	65	4	13	1	83	N	73.2	L42528.1.1787_U	Eukaryota	Obazoa	Mesomycetozoa	Corallochytrea	Corallochytrida	Corallochytridae	Corallochytrium	Corallochytrium_limacisporum
54	42392fd3387a683c21c49b2cae8af158	GTCGCTCCTACCGATTGAGTGATCCGGTGAATTATTCGGACTGCGATATGGGAAGTTTTCCTATGTTGCGGAAAGTTTTGTAAACCTTATCACTTAGAGGAAGGAGAAGTCGTAACAAGGTTTCC	9	9	0	63	0	81	N	98.4	JN090885.1.1791_U,GU067926.1.1792_U	Eukaryota	Alveolata	Apicomplexa	Apicomplexa_X	Colpodellidae	Colpodellidae_X	*	*
55	3d8b9ed06fb8594fc6016614a162451b	GTCGCTCCTACCGATTGAATGGTCCGGTGAGAACGTCGGATCACGCGCTGGATACCTTCACCGGTAACTTGTGCGAGAGAAGTTGTTCAAACCTTACCATTTAGAGGAAGGAGAAGTCGTAACAAGGTTTCC	3	0	66	1	0	70	N	90.9	AF534709.1.1802_U,DQ103826.1.1838_U	Eukaryota	Haptista	Centroheliozoa	Centroheliozoa_X	*	*	*	*
56	4fbb9540e68e6da1efdf8ef5a8054073	GTCGCTACTACCGATTGAATGGTTTAGTGAGGTCTCGGGACTGGCTTTTTGGCGGGTCAAACCACCTTGAAGCCGGGAACTTGCTCAAACTTGATCATTTAGAGGAAGTAAAAGTCGTAACAAGGTTTCC	54	6	8	1	0	69	N	94.6	EU144008.1.800_U	Eukaryota	Obazoa	Choanoflagellida	Choanoflagellatea	Craspedida	Salpingoecidae_Group_C2	Salpingoecidae_Group_C2_X	Salpingoecidae_Group_C2_X_sp.
57	f271231d883b2c9a965f19537bdd701d	TGCCATTTGTACACATCTGACGCTACTACCGATTGAATGGCTTAGTGAGGCCTTCGGATTGAGGTTTGGTGGCCGCAAGGCTGCCTCGCTTTGAAAAGTTGGTCAAACTTGGTCATTTAGAGGAAGTAAAAGTCGTAACAAGGTTTCC	2	9	55	1	0	67	N	85.1	FJ687268.1.1609_U	Eukaryota	Obazoa	Fungi	Cryptomycota	Cryptomycotina	Cryptomycotina_X	Cryptomycotina_XX	Cryptomycotina_XX_sp.
58	0203e16a12de562d0ec3152e15d4c679	GTCGCTACTACCGATTGAATGGCTTAGTGAGGCCTTTGGACTGCATGCTTTGGGAAACTAGAGCAAGTGGGAAATTGGTCAAACTTGGTCATTTAGAGGAAGTAAAAGTCGTAACAAGGTTTCC	3	40	0	20	0	63	N	86.3	AY082996.1.1757_U	Eukaryota	Obazoa	Fungi	Cryptomycota	Cryptomycotina	Cryptomycotina_X	Cryptomycotina_XX	Cryptomycotina_XX_sp.
59	25c66f62510e762367d90149d883c0fc	GTCGCTACTACCGATTGAATGGATTAGTGAGCTTCACGGATTGCTGCATTTGTGGTTCGCCACTTATGTAATGAGAAGTGAATCAAACTTGCTCATTTAGAGGAAGTAAAAGTCGTAACAAGGTTTCC	22	35	2	3	0	62	N	100	AF411278.1.1805_U	Eukaryota	Rhizaria	Cercozoa	Filosa-Sarcomonadea	Glissomonadida	Sandonidae	Sandonidae_Clade-N/F-A	Sandonidae_Clade_N/F-A_sp.
60	7a7074cac2d1cd4ce4f143ca84772b4c	GTCGCTACTACCGATTGAATGGCTTAGTGAGGCCTTTGGATTGGGACCTGTGCCGCAAGGTGCGGGTCATGAGAAATTGGTCAAACTTGGTCATTTAGAGGAAGTAAAAGTCGTAACAAGGTTTCC	0	44	2	13	0	59	N	95.2	JX869391.1.941_U	Eukaryota	Obazoa	Fungi	Chytridiomycota	Chytridiomycotina	Chytridiomycetes	Chytridiomycetes_X	Chytridiomycetes_X_sp.
61	fab6b483af7d87becdcd38bae16477b2	GTCGTTGCTACCGATGGTAGCAGGATAGAGTCATCAGGAGACCTGGACCGCCTCCGTGTGGTCTGGATCAAAATTGGACAATGTCCTGCTACTAGAGGAAGCAAAAGTCGTAACAAGGTTGTT	36	2	17	2	0	57	N	100	EU624031.1.2211_U	Eukaryota	Discoba	Discicristata	Euglenozoa	Euglenida	Euglenales	Phacus	Phacus_applanatus
62	cee90d311586f83b8fdbabe1dd94941b	GTCGCTACTACCGATTGGAAGTTTTAGTGAGGTCTTTTGACGCCTTGGAAGGGGCGAAAATTGAACAAACTTGGGCTTCTAGAGGAAGTAAAAGTCGTAACAAGGTTTCC	3	45	2	6	0	56	N	74	L42528.1.1787_U	Eukaryota	Obazoa	Mesomycetozoa	Corallochytrea	Corallochytrida	Corallochytridae	Corallochytrium	Corallochytrium_limacisporum
63	98ddcdb47e4a9aab6049aabf92423613	GTCGCTCCTACCGATTGGGTGTGCTGGTGAAATGCTCGGATTGGTCTCTAGTGGGGCAACTCGCTTGAGACTGAGAAGTTCATTAAACCCTCCCACCTAGAGGAAGGAGAAGTCGTAACAAGGTTTCC	5	2	43	2	0	52	N	96.9	HQ219399.1.1752_U	Eukaryota	Archaeplastida	Chlorophyta	Chlorophyceae	Chlamydomonadales	Chlamydomonadales_X	Chlamydomonadales_XX	Chlamydomonadales_XX_sp.
64	5ead758b481483547d99c91cc7e6a850	GTCGCTCCTACCGATTGGGTGTGCTGGTGAAGTGTTCGGATTGACTCCAGTGGTGGGCAACTTCTGCTGTTGTTGAGAAGATCATTAAACCCTCCCACCTAGAGGAAGGAGAAGTCGTAACAAGGTTTCC	6	42	1	0	0	49	N	97.7	AJ410444.1.1770_U,KM020108.1.1769_U	Eukaryota	Archaeplastida	Chlorophyta	Chlorophyceae	Chlamydomonadales	Chlamydomonadales_X	Chlorogonium	Chlorogonium_elongatum
65	0b1d902147c0750e0c62ec73e42f5a0a	GTCGCTCCTACCGATTGGGTGTGCTGGTGAAGTGTTCGGATTGGCAACCCGGGGCGGTTTCCGCTCTGGGCTGCCGAGAAGTTCATTAAACCCTCCCACCTAGAGGAAGGAGAAGTCGTAACAAGGTTTCC	0	46	0	1	0	47	N	100	GQ487203.1.2146_R,FM205845.1.1779_U,GQ487248.1.1779_U,GQ487193.1.1743_U,GQ176858.1.1779_U,HQ322125.3129.4890_U,GQ487194.1.1743_U,GQ487209.1.1743_U,GQ477062.1.1779_U,HM126550.1.1761_U,GQ487211.1.2146_R,GQ477059.1.1779_U,HQ322129.1.1744_U,HM126549.1.1713_U,GQ487210.1.1743_U,GQ176859.1.1779_U,GQ487207.1.1727_U,GQ487202.1.1743_U,GQ487241.1.1779_U,GQ487195.1.1743_U,GQ487192.1.1743_U,HM126551.1.1743_U,…	Eukaryota	Archaeplastida	Chlorophyta	Trebouxiophyceae	Chlorellales	Chlorellales_X	*	*
66	a2aa951f590853e0f86dfbbc6506c2fc	GTCGATACTACCGATTGAATGGCTTAGTGAGACCTCTGGATGGCTGCCTATCAGCAATGACATGGCATGCCAGAAACTGTTCAAACTTGGTCATTTAGAGGAAGTAAAAGTCGTAACAAGGTTTCC	4	12	12	6	0	34	N	84.4	AY601707.1.1737_U,EF024492.1.1763_U	Eukaryota	Obazoa	Fungi	*	*	*	*	*
67	3fc05d57428df9eb8c603bb94eb69107	GTCGCTACTACCGATTGAATGGCTTAGTGAGGCCTTCGGATTGGTGCCTGGTGGCCGCAAGGCTGCCTAGTGCTGAAAAGTTGGTCAAACTTGGTCATTTAGAGGAAGTAAAAGTCGTAACAAGGTTTCC	12	10	9	1	1	33	N	96.9	GU070875.1.1743_U	Eukaryota	Obazoa	Fungi	Cryptomycota	Cryptomycotina	Cryptomycotina_X	Cryptomycotina_XX	Cryptomycotina_XX_sp.
68	bdddbfce3bc191972a68c28eb346dc05	GTCGCTCCTACCGATGAATGGTCCGGTGAAATCTTAAGATCGAAGGCATATACTTATTGATTTCGGTTAATAAGTTTGTTTTTGAGAATTTGAGTAAACCTTGCCATTTAGAGGAAGGAGAAGTCGTAACAAGGTATCC	30	1	2	0	0	33	N	95.7	HM017147.1.2020_U,AY121850.1.2002_U	Eukaryota	Amoebozoa	Lobosa	Discosea-Flabellinia	Dactylopodida	Paramoebidae	Korotnevella	*
69	d5e99d639e2708d0dc18e6a07044fb93	GTCGCTCCTACCGATTGAATGGTCCGGTGAGAACGTCGGATTTTGCGCTCGATACTGGGTAACCAGTGACTTGTGCGAGAGAAGTTGTTCAAACCTTACCATTTAGAGGAAGGAGAAGTCGTAACAAGGTTTCC	0	0	30	2	0	32	N	89.6	AF534709.1.1802_U	Eukaryota	Haptista	Centroheliozoa	Centroheliozoa_X	Pterocystida	Pterocystidae	Chlamydaster	Chlamydaster_sterni
70	1ca9bac3044addc1026d0d36d99d1bd5	GTCGCTCCTACCGATTGAATGATCCGATGAGAACTCAAGATGGTGGTCAAGGGTTGGCAACAATTCTTGACACGCCAGAATTTGCTCTAATCTAGTCATTTAGAGGAAGGAGAAGTCGTAACAAGGTTTCC	0	31	0	0	0	31	N	78.9	EU143892.1.800_U	Eukaryota	Rhizaria	Cercozoa	Novel-clade-10-12	Novel-clade-10	Novel-clade-10_X	Novel-clade-10_XX	Novel-clade-10_XX_sp.
71	796ec8d339f219adecfe1669e2ebde8d	TGCCTTTTGTACACCGCCCGTCGCACCTACCGATTGAATGGTTCGGTGAAACCTTCGGACCGCAGATTGGATGCTCTCGGGCGACTGACTTGTGGAAAGTTGTTTAAACCTCATCATTTAGAGGAAGGTGAAGTCGTAACAAGGTTTCC	7	16	7	1	0	31	N	81.2	HFCC221	Eukaryota	Stramenopiles	Ochrophyta	Chrysophyceae	Chrysophyceae_X	Chrysophyceae_Clade-F	Paraphysomonas	Paraphysomonas_bandaiensis
72	6991eaf996f9328cf4b770b6a151c490	GTCGCTACTACCGATTGAATGGCTTAGTGAGGCTTTCGGATTGGGGCCATGGCCGCAAGGCTGCGGTTCTGAAAAGTTGGACAAACTTGGTCATTTAGAGGAAGTAAAAGTCGTAACAAGGTTTCC	21	8	0	0	0	29	N	90.8	GU070875.1.1743_U	Eukaryota	Obazoa	Fungi	Cryptomycota	Cryptomycotina	Cryptomycotina_X	Cryptomycotina_XX	Cryptomycotina_XX_sp.
73	20d3bde6fafe99f0762b7a0a16d6d2b7	GTCGCACCTACCGATTGAATGGTTCGGTGAAAATTTCGGACTGTGATTTTATTGCTTTCGGGCAATTTTATTATAGAAAGTTATTTAAACCTCATCATTTAGAGGAAGGTGAAGTCGTAACAAGGTTTCC	3	6	8	8	3	28	N	100	AY651095.1.1709_U	Eukaryota	Stramenopiles	Ochrophyta	Chrysophyceae	Chrysophyceae_X	Chrysophyceae_Clade-F	Chrysophyceae_Clade-F_X	Chrysophyceae_Clade-F_X_sp.
74	1f732912ceb529fb0ebc75ffd71c0685	GTCGCACCTACCGATTGAATGGTTCGGTGAAACCTCCGGACCGCTGCGCCTCTGCTTCATTGGAGGGGCGCAGTGGGAAGTTGTTTAAACCTCATCATTTAGAGGAAGGTGAAGTCGTAACAAGGTTTCC	5	4	0	19	0	28	N	89.2	JN090886.1.1796_U	Eukaryota	Stramenopiles	Stramenopiles_X	MAST	MAST-2	MAST-2A	MAST-2A_X	MAST-2A_X_sp.
75	9935789ca3fe12f3928d37d2cb83c68f	GTCGCTACTACCGATTGAATGGCTTAGTGAGACCTTCGGATTGAGGCTTGGTGGCCGCAAGGCTGCCGGGCTTTAAAAAGTTGTTCAAACTTGGTCATTTAGAGGAAGTAAAAGTCGTAACAAGGTTTCC	2	15	7	1	0	25	N	93.1	GU070875.1.1743_U,FJ687268.1.1609_U	Eukaryota	Obazoa	Fungi	Cryptomycota	Cryptomycotina	Cryptomycotina_X	Cryptomycotina_XX	Cryptomycotina_XX_sp.
76	afb29a0b0b1dc260cfc3f8c42609b088	GTCGCTCCTACCGATTGGGTGTGCTGGTGAAGTGTTCGGATTGGCAATTATCGGTGGCAACACCGTCGATTGCCGAGAAGTTCATTAAACCCTCCCACCTAGAGGAAGGAGAAGTCGTAACAAGGTTTCC	1	12	2	5	0	20	N	100	JN090878.1.1795_U,FR865727.2.1770_U,X73994.1.1796_U,KF864475.1.1795_U,KF879590.1.1697_U	Eukaryota	Archaeplastida	Chlorophyta	Chlorophyceae	Sphaeropleales	Sphaeropleales_X	*	*
77	539a21686024c30b106f886c62cf172d	GTCGCTGCTACCGATTGAATGGCTTAGTGAGCTTTACGGACTGATGGGGTTTCGGCCTTGCTGGGAAGTAAATCAAACTTGATCATTTAGAGGAAGCAAAAGTCGTAACAAGGTTTCC	16	2	0	1	0	19	N	81.2	AJ418794.1.1798_U	Eukaryota	Rhizaria	Cercozoa	Filosa-Thecofilosea	Tectofilosida	Pseudodifflugiidae	Pseudodifflugia	Pseudodifflugia_gracilis
78	95aff8bc2682f066b1bfc0a23b010e96	GTCGCTACTACCGATTGAATGGTTTAGTGAGGCCTCTGGACTGGCGCTGCGTAGCTGGCAACAGCTTGGCGGCGTCGGGAAGTTGGTCAAACTTGATCATTTAGAGGAAGTAAAAGTCGTAACAAGGTTTCC	7	0	11	1	0	19	N	92.4	HM490240.1.921_U	Eukaryota	Obazoa	Mesomycetozoa	Ichthyosporea	Rhynosporida	Rhynosporidae_Sphaerothecideanae	Sphaerothecum	Sphaerothecum_destruens
79	a4705f6fef8760dd203c0fd201cec670	GTCGTTGCTACCGATGATGGCTGGATAGAACCATCAGGAGGTCAGGCCACCCTTCCCTGGGGGCCCAGCTGAAATTGGGTGATGTCCAGCTGTTAGAGGAAGCAAAAGTCGTAACAAGGTTGCT	0	0	17	1	0	18	N	97.6	DQ140151.1.2301_U	Eukaryota	Discoba	Discicristata	Euglenozoa	Euglenida	Euglenales	Euglena	Euglena_tristella
80	e5a140501963f5b21ac4a511f3fa1091	GTCGTTGCTACCGATGATAGCTGGATAGAACCATCAGGAGGTCACGTCACCCTCGGGTGACTCAGCTGAAATTGGGTGATGTCCAGTTGTTAGAGGAAGCAAAAGTCGTAACAAGGTTGCT	7	0	10	1	0	18	N	93.4	AY523036.1.2229_U	Eukaryota	Discoba	Discicristata	Euglenozoa	Euglenida	Euglenales	Euglena	Euglena_viridis
81	6b24753416116ebd7fdfbede78226b0b	GTCGCTTCTACCGATTGAATTGCTCGATGAGGACTCGGGATGCTGGGGTTCCTGTCTGCCGCAAGGTGGGTGGGGCTCTGGCAGAACCTGTTCGAATCTCGTTGTTTAGAGGAAGAAGAAGTCGTAACAAGGTATCT	18	0	0	0	0	18	N	84.7	HQ687486.1.1894_U	Eukaryota	Amoebozoa	Lobosa	Tubulinea	Euamoebida	Hartmannellidae	Hartmannellidae_X	Hartmannellidae_X_sp.
82	5badf788defb7f8dd7c1cced0287c74c	GTCGCTCCTACCGATTTCGAGTGGTCCGGTGAACCTTTTGGACTGCGAGCGTCCTCGTGGCGCTTGCGGAAAATCAAGTAAACCATATCACTTAGAGGAAGGAGAAGTCGTAACAAGGTTTCC	0	2	0	15	0	17	N	99.2	HQ219361.1.1737_U,HQ219396.1.1737_U,HQ219340.1.1737_U,HQ219456.1.1736_U,DQ244023.1.1762_U,HQ219424.1.1737_U	Eukaryota	Alveolata	Ciliophora	Spirotrichea	Hypotrichia	Hypotrichia_X	Hypotrichia_XX	Hypotrichia_XX_sp.
83	ed61aad8c918665930f960bc06cafa04	GTCGCTCCTACCGATTGGATGATCCGGTGAAGATAACGGATGTGTTGGACTTCAAGAAGGGTGGGTTCGCTCATCTGGAAGCTGTTCGCCAGAAGTTATCTAAACCTTATTATCTAGAGGAAGGAGAAGTCGTAACAAGGTTTCC	0	17	0	0	0	17	N	82.2	AF421219.1.2656_U	Eukaryota	Amoebozoa	Conosa	Archamoebea	Mastigamoebida	Mastigamoebidae	Mastigamoeba	Mastigamoeba_commutans
84	8b7ece5c0d06da9c1d887d36cbb1be32	GTCGCACCTACCGATTGAATGATTCGGTGAAACTTTCGGACCGTGGACAGGACGCTCTCGGGCGACTTGACCGTGGGAAGTTATTTAAACCTCATCATTTAGAGGAAGGTGAAGTCGTAACAAGGTTTCC	1	11	0	4	0	16	N	100	EF027354.1.1791_U,AY651083.1.1700_U,AY651082.1.1701_U	Eukaryota	Stramenopiles	Ochrophyta	Chrysophyceae	Chrysophyceae_X	Chrysophyceae_Clade-C	*	*
85	21ae4e679cd1f9e8aa1006770311dd83	GTCGCACCTACCGATTGAATGATTCGGTGAAAATTTCGGACTGTGATTTTTATACTTTCGAGTATTTTAGAAAGTTATTTAAACCTCATCATTTAGAGGAAGGTGAAGTCGTAACAAGGTTTCC	7	8	0	0	1	16	N	93.1	AB022864.1.1893_U	Eukaryota	Stramenopiles	Ochrophyta	Chrysophyceae	Chrysophyceae_X	Chrysophyceae_Clade-F	Paraphysomonas	Paraphysomonas_foraminifera
86	787c749939cb72ce8bcb494f4071e863	GTCGCTCCTACCGATTTCGAGTGATCCGGTGAACCTTTTGGACTGCGCGGTCCTCGTGGCTGTGCGGAAAATCAAGTAAACCATATCACTTAGAGGAAGGAGAAGTCGTAACAAGGTTTCC	0	0	6	9	0	15	N	100	AY498653.1.1767_U,AF508769.1.1774_U,KC182574.1.1770_U	Eukaryota	Alveolata	Ciliophora	Spirotrichea	Hypotrichia	Oxytrichidae	*	*
87	bc20cfc1afca480c15dc3fe1e26eb1ba	GTCGCTACTACCGATTGAATGAATTAGTGAGCTCCAGAGATCGAGCTGCTTCGGGCAACCGGGGCAGTTTGAGAACTGGATCAAACTTGCTCATTTAGAGGAAGTAAAAGTCGTAACAAGGTTTCC	1	0	13	0	0	14	N	98.4	EF023523.1.1796_U	Eukaryota	Rhizaria	Cercozoa	Filosa-Sarcomonadea	Glissomonadida	Allapsidae	Allapsidae_X	Allapsidae_X_sp.
88	14fbb20cb659c4bb66dc53c45ff27723	GTCGCTCCTACCGATTGGATGTGCTGGTGAAATGTTGGGATTGGCGGTTGATGGCGGTTCGCCGCACTCTGCCACCGAAAACATCATTAAACCCTCCCATCTAGAGGAAGGAGAAGTCGTAACAAGGTTTCC	1	9	0	3	0	13	N	100	AY195972.1.1797_U	Eukaryota	Archaeplastida	Chlorophyta	Trebouxiophyceae	Trebouxiophyceae_X	Trebouxiophyceae_XX	Choricystis	Choricystis_sp.
89	92669fc0bc49c8d9807bf35f2b88375f	GTCGTTGCTACCGATGGTGGCATGATAGAGCCATCAGGAGGCCACGGATCCCTCGGGGTCCAAGTCAAAATTGGGCAATGTCCTGCCACTAGAGGAAGCAAAAGTCGTAACAAGGTTGTT	0	0	13	0	0	13	N	100	EF999907.1.2164_U	Eukaryota	Discoba	Discicristata	Euglenozoa	Euglenida	Euglenales	Colacium	Colacium_calvum
90	c60ec60ad7d0a2e1cd218041e00dc9ab	GTCGCTACTACCGATTGAATGGCTTAGTGAGACCTTCGGATCGGTACTTGATGGCCGTAAGGCTGCTGAGTGCTGAAAAGTTGTTCAAACTTGGTCATTTAGAGGAAGTAAAAGTCGTAACAAGGTTTCC	0	12	0	0	0	12	N	94.6	GU070875.1.1743_U	Eukaryota	Obazoa	Fungi	Cryptomycota	Cryptomycotina	Cryptomycotina_X	Cryptomycotina_XX	Cryptomycotina_XX_sp.
91	ffce9ebfc2d7b7c20d8d652576c9d02c	GTCGCTCCTACCGATTGGATGACTCGGTGAAATCACTGGAGTTTGCGAATGAAGGTGATTAAATCACGTTATCTAGAGGAAGGAGAAGTCGTAACAAGGTAACG	3	0	7	1	0	11	N	95.2	U17511.1.1569_U	Eukaryota	Metamonada	Metamonada_X	Parabasalia	Trichomonadida	Trichomonadidae	Pseudotrichomonas	Pseudotrichomonas_keilini
92	4cebfbf92ae9b01410591236fa50f0e6	GTCGCTCCTACCGATTGGGTGTGCTGGTGAAGTGTTCGGATTGGTTTTAGTTGATGGCGACATCGGCTATTACTGAGAAGATCATTAAACCCTCCCACCTAGAGGAAGGAGAAGTCGTAACAAGGTTTCC	0	7	1	3	0	11	N	100	KF879589.1.1695_U,KM020017.1.1773_U	Eukaryota	Archaeplastida	Chlorophyta	Chlorophyceae	Chlamydomonadales	Chlamydomonadales_X	*	*
93	52bd266d006bc731605bcacb02dfe7c0	TGCCATTTGTACACATCTGACGCTCCTACCGATTTCGAATGGTCCGGTGAACCTTCTGGAGTGCTAGCAATAGCGCGAAGTTAAGTAAACCTTATCATTTAGAGGAAGGAGAAGTCGTAACAAGGTTTCC	7	3	0	1	0	11	N	83.8	KF256817.1.1752_U	Eukaryota	Alveolata	Ciliophora	Oligohymenophorea	Scuticociliatia_2	Scuticociliatia_2_X	Cyclidium_3	Cyclidium_varibonneti
94	e59c2ba3f19578a20c91a01a41af0ad6	GTCGCTGAATGATTCGGTGAAAATTTCGGACTGTGATTTTTATACTTTCGAGTATTTTTATCGTAGAAAGTTATTTAAACCTCATCATTTAGAGGAAGGTGAAGTCGTAACAAGGTTTCC	4	7	0	0	0	11	N	90	AB022864.1.1893_U	Eukaryota	Stramenopiles	Ochrophyta	Chrysophyceae	Chrysophyceae_X	Chrysophyceae_Clade-F	Paraphysomonas	Paraphysomonas_foraminifera
95	8b62698b0fa53efdfa2bdbd23c59c527	GTCGCTCCTACCGATTGGGTGTGCTGGTGAAGTGTTCGGATTGGCGACTCGGGGCGGTTTCCGCTCCCTGCCGCCGAAAAGTTCATTAAACCCTCCCACCTAGAGGAAGGAGAAGTCGTAACAAGGTTTCC	4	6	0	0	0	10	N	98.5	AY195968.1.1794_U,GU592792.1.2772_R,GU592792.1.2772_G	Eukaryota	Archaeplastida	Chlorophyta	Trebouxiophyceae	Chlorellales	Chlorellales_X	*	*
96	b62c271e488f96c17a6650a433d5f123	TGCCATTTGTACACCGCCCGTCGCACCTACCGATTGAATGATTCGGTGAAAATTTCGGACTGTGATTTTTATACTTTCGAGTATTTTTATCGTAGAAAGTTATTTAAACCTCATCATTTAGAGGAAGGTGAAGTCGTAACAAGGTTTCC	5	5	0	0	0	10	N	85.2	AB022864.1.1893_U	Eukaryota	Stramenopiles	Ochrophyta	Chrysophyceae	Chrysophyceae_X	Chrysophyceae_Clade-F	Paraphysomonas	Paraphysomonas_foraminifera
97	895fbd0fc080c1b44167bb71c2ee10a7	GTCGCTCCTACCGATTTCGAATGGTCCGGTGAACCTTCTGGAGCAGTCGCAAGATTGCAAAGTTAAGTAAACCTTATCATTTAGAGGAAGGAGAAGTCGTAACAAGGTTTCC	6	0	3	1	0	10	N	97.3	EU032356.1.1751_U	Eukaryota	Alveolata	Ciliophora	Oligohymenophorea	Scuticociliatia_2	Scuticociliatia_2_X	Cyclidium_3	Cyclidium_glaucoma

## Sheet: C) # and % of abundancies
	sample	amplicon	No_hit	Eukaryota_X	Stramenopiles	Alveolata	Rhizaria	Haptista	Cryptista	Archaeplastida	Amoebozoa	Obazoa	Metamonada	Discoba
COUNTS
	P1-Mar02 (201-202)	V4	0	0	19911	565	8303	922	75	590	1626	9583	0	0
	P1-Mar02 (201-202)	V9	0	151	13234	2898	1171	1677	0	416	925	2054	4	493
	P1-Mar02 (203-204)	V4	0	16	9704	573	577	87	24	91	49	5088	0	11
	P1-Mar02 (203-204)	V9	0	151	24266	1368	168	0	0	649	586	1817	889	746
	P3-Mar02 (43-44)	V4	0	10	3144	98	87	7	16	16	9	506	0	0
	P3-Mar02 (43-44)	V9	0	67	6040	1210	118	109	0	155	405	4542	7	122
	P3-Mar02 (45-45)	V4	0	310	14351	361	446	2	10	79	175	17464	0	3
	P3-Mar02 (45-46)	V9	0	130	1151	4206	342	3	0	171	741	1224	1	484
	P3-Mar02 (49-50)	V4	0	251	21440	1777	6859	69	58	61	7478	708	0	0
	P3-Mar02 (49-50)	V9	0	0	14	2	0	1	0	0	0	10	0	0
PERCENTAGES
	P1-Mar02 (201-202)	V4	0	0	47.8918	1.35899	19.9711	2.21768	0.180397	1.41912	3.911	23.0499	0	0
	P1-Mar02 (201-202)	V9	0	0.655866	57.4816	12.5874	5.08622	7.28402	0	1.80689	4.01772	8.92151	0.0173739	2.14134
	P1-Mar02 (203-204)	V4	0	0.0986436	59.8274	3.53268	3.55734	0.536375	0.147965	0.561036	0.302096	31.3687	0	0.0678175
	P1-Mar02 (203-204)	V9	0	0.49282	79.1971	4.46475	0.548303	0	0	2.11815	1.91253	5.93016	2.90144	2.43473
	P3-Mar02 (43-44)	V4	0	0.256871	80.7603	2.51734	2.23478	0.17981	0.410994	0.410994	0.231184	12.9977	0	0
	P3-Mar02 (43-44)	V9	0	0.524462	47.2798	9.47162	0.923679	0.853229	0	1.21331	3.17025	35.5538	0.0547945	0.95499
	P3-Mar02 (45-45)	V4	0	0.933707	43.2246	1.08732	1.34333	0.00602391	0.0301196	0.237945	0.527093	52.6008	0	0.00903587
	P3-Mar02 (45-46)	V9	0	1.53792	13.6165	49.7575	4.0459	0.0354904	0	2.02295	8.76612	14.4801	0.0118301	5.72578
	P3-Mar02 (49-50)	V4	0	0.648562	55.3991	4.59161	17.7231	0.17829	0.149867	0.157619	19.3225	1.82941	0	0
	P3-Mar02 (49-50)	V9	0	0	51.8519	7.40741	0	3.7037	0	0	0	37.037	0	0
