# Supplementary material for: Comparative Analysis of Protist Communities in Oilsands Tailings Using Amplicon Sequencing and Metagenomics
Source: Environ Microbiol. 2025 Jan 10;27(1):e70029. doi: 10.1111/1462-2920.70029 (PMC11724239; doi:10.1111/1462-2920.70029)
Supplement: Supplementary file 14 — Table S7. PERMANOVA statistics (R2) comparing eukaryotic community composition at the species level for the V4 and V9 regions. Counts were normalised to 6700 using Scaled Rank Subsampling (SRS) (Beule and Karlovsky 2020). Comparisons were made for all sources and for the individual sources. PERMANOVA was run in R using the package vegan and the function pairwise.adonis with 10,000 permutations, the Bray–Curtis distance method, and the Benjamini–Hochberg method for p‐value adjustment. The R 2 value indicates the proportion of variability in community composition explained by the differences in the region used, with greater variability explained as R increases. p indicates the significance and significant results are indicated by *. [file EMI-27-e70029-s002.xlsx]

## Sheet: Cover
	Assessing protist communities in oilsands tailings-impacted environments using amplicon sequencing and metagenomics: A comparative analysis
	Kristína Záhonová1,2,3,4,#, Harpreet Kaur1,#, Chantel C. Furgason5, Angela V. Smirnova5, Peter F. Dunfield5, Joel B. Dacks1,2,*
	1Division of Infectious Diseases, Department of Medicine, and Department of Biological Science, University of Alberta, Edmonton, Canada
	2Institute of Parasitology, Biology Centre, Czech Academy of Sciences, České Budějovice, Czech Republic
	3Department of Parasitology, Faculty of Science, Charles University, BIOCEV, Vestec, Czech Republic
	4Life Science Research Centre, Faculty of Science, University of Ostrava, Ostrava, Czech Republic
	5Department of Biological Sciences, University of Calgary, Calgary, Canada
	#These authors contributed equally to this work.
	*Corresponding author: dacks@ualberta.ca
	Table S7. PERMANOVA statistics (R²) comparing eukaryotic community composition at the species level for the V4 and V9 regions. Counts were normalized to 6,700 using Scaled Rank Subsampling (SRS) [53]. Comparisons were made for all sources and for the individual sources. PERMANOVA was run in R using the package vegan and the function pairwise.adonis with 10,000 permutations, the Bray-Curtis distan…

## Sheet: PERMANOVA
Sites used in comparison	Sum of Squares	F.Model	R²	p.adjusted	Result
All	4.85857	13.5944	0.131227	0.0001	*
BML	3.94511	11.8656	0.212395	0.0001	*
BCR	1.12655	3.50181	0.259358	0.00189981	*
SWIP	0.574465	3.32382	0.293525	0.00839916	*
MLSB	1.77075	12.743	0.366779	0.00029997	*
