# Supplementary material for: Comparative Analysis of Protist Communities in Oilsands Tailings Using Amplicon Sequencing and Metagenomics
Source: Environ Microbiol. 2025 Jan 10;27(1):e70029. doi: 10.1111/1462-2920.70029 (PMC11724239; doi:10.1111/1462-2920.70029)
Supplement: Supplementary file 15 — Table S8. t‐test statistics calculated for Figure 4. For significance level, *** is < 0.001, ** is < 0.01, * is < 0.05, and— is > 0.05. Bolded p‐values are significant in terms of differences in the diversity index between the V4 and V9 regions. Data for observed OTUs, Chao1, and Shannon were normalised to 6700 counts at the OTU level using the package Scaling with Ranked Subsampling (SRS) (Beule and Karlovsky 2020). Data for Faith PD was normalised to 2500 counts at the ASV level using SRS. [file EMI-27-e70029-s012.xlsx]

## Sheet: Cover
	Assessing protist communities in oilsands tailings-impacted environments using amplicon sequencing and metagenomics: A comparative analysis
	Kristína Záhonová1,2,3,4,#, Harpreet Kaur1,#, Chantel C. Furgason5, Angela V. Smirnova5, Peter F. Dunfield5, Joel B. Dacks1,2,*
	1Division of Infectious Diseases, Department of Medicine, and Department of Biological Science, University of Alberta, Edmonton, Canada
	2Institute of Parasitology, Biology Centre, Czech Academy of Sciences, České Budějovice, Czech Republic
	3Department of Parasitology, Faculty of Science, Charles University, BIOCEV, Vestec, Czech Republic
	4Life Science Research Centre, Faculty of Science, University of Ostrava, Ostrava, Czech Republic
	5Department of Biological Sciences, University of Calgary, Calgary, Canada
	#These authors contributed equally to this work.
	*Corresponding author: dacks@ualberta.ca
	Table S8. t-test statistics calculated for Fig. 4. For significance level, *** is < 0.001, ** is < 0.01, * is < 0.05, and – is > 0.05. Bolded p-values are significant in terms of difference in the diversity index between the V4 and V9 regions. Data for observed OTUs, Chao1, and Shannon were normalized to 6,700 counts at the OTU level using the package Scaling with Ranked Subsampling (SRS) [53]. D…

## Sheet: t-tests
comparison	alpha diversity	diversity index	df	t	p-value	significance level	mean difference
all	-	Observed OTUs	45	4.5878	3.579e-05	***	50.3478
	-	Chao1	45	2.2236	0.03124	*	63.1167
	-	Shannon	45	0.68555	0.4965	–	0.0590486
	-	Faith PD	42	5.1591	6.341e-06	***	10.3904
BML	Fig. 4A	Observed OTUs	22	3.2169	0.003971	**	60.6957
	Fig. 4B	Chao1	22	2.6746	0.01385	*	105.237
	Fig. 4C	Shannon	22	-1.0147	0.3213	–	-0.124588
	Fig. 4D	Faith PD	21	3.2906	0.003485	**	9.14885
BCR	Fig. 4A	Observed OTUs	5	-1.185	0.2893	–	-18
	Fig. 4B	Chao1	5	-0.9449	0.3881	–	-117.531
	Fig. 4C	Shannon	5	-1.9072	0.1148	–	-0.369885
	Fig. 4D	Faith PD	6	2.4759	0.04807	*	13.1736
SWIP	Fig. 4A	Observed OTUs	4	10.797	0.0004174	***	94
	Fig. 4B	Chao1	4	16.623	7.671e-05	***	110.133
	Fig. 4C	Shannon	4	3.0658	0.03745	**	0.380378
	Fig. 4D	Faith PD	4	2.5601	0.06263	–	8.41302
MLSB	Fig. 4A	Observed OTUs	11	3.7287	0.003331	**	46.5
	Fig. 4B	Chao1	11	1.4781	0.1674	–	53.1185
	Fig. 4C	Shannon	11	4.3949	0.001072	**	0.491598
	Fig. 4D	Faith PD	8	2.8568	0.02125	*	12.3592
