# Supplementary material for: Comparative Analysis of Protist Communities in Oilsands Tailings Using Amplicon Sequencing and Metagenomics
Source: Environ Microbiol. 2025 Jan 10;27(1):e70029. doi: 10.1111/1462-2920.70029 (PMC11724239; doi:10.1111/1462-2920.70029)
Supplement: Supplementary file 16 — Table S9. Statistics of metagenome assemblies. P, platform; B, bottom; S, surface. [file EMI-27-e70029-s006.xlsx]

## Sheet: Cover
	Assessing protist communities in oilsands tailings-impacted environments using amplicon sequencing and metagenomics: A comparative analysis
	Kristína Záhonová1,2,3,4,#, Harpreet Kaur1,#, Chantel C. Furgason5, Angela V. Smirnova5, Peter F. Dunfield5, Joel B. Dacks1,2,*
	1Division of Infectious Diseases, Department of Medicine, and Department of Biological Science, University of Alberta, Edmonton, Canada
	2Institute of Parasitology, Biology Centre, Czech Academy of Sciences, České Budějovice, Czech Republic
	3Department of Parasitology, Faculty of Science, Charles University, BIOCEV, Vestec, Czech Republic
	4Life Science Research Centre, Faculty of Science, University of Ostrava, Ostrava, Czech Republic
	5Department of Biological Sciences, University of Calgary, Calgary, Canada
	#These authors contributed equally to this work.
	*Corresponding author: dacks@ualberta.ca
	Table S9. Statistics of metagenome assemblies. P, platform; B, bottom; S, surface.

## Sheet: Metagenomes
Assembly	P1_B	P2_S	P3_S	P3_B
# contigs (>= 0 bp)	1174158	396167	1228175	403236
# contigs (>= 1000 bp)	177172	38220	190691	36733
# contigs (>= 5000 bp)	12511	2148	15563	1734
# contigs (>= 10000 bp)	4015	702	5261	430
# contigs (>= 25000 bp)	758	168	1205	77
# contigs (>= 50000 bp)	195	42	380	19
Total length (>= 0 bp)	919939682	259982470	1017799667	253106835
Total length (>= 1000 bp)	435779189	85156655	508306445	77105130
Total length (>= 5000 bp)	140302045	25222180	191704707	17050056
Total length (>= 10000 bp)	82802250	15418832	122209428	8266671
Total length (>= 25000 bp)	35045634	7531506	62553965	3264863
Total length (>= 50000 bp)	15925795	3195431	34566631	1249286
# contigs	544057	165167	585057	158227
Largest contig	306862	150774	408480	88712
Total length	682443802	169087406	774103602	156913350
GC (%)	56.73	56.96	58	52.24
N50	1462	1007	1595	981
N90	584	551	592	548
auN	6223.7	4731.1	9531.2	3022
L50	97940	37610	92802	38098
L90	417189	132882	442193	128169
# N's per 100 kbp	56.75	21.76	54.37	21.63
